# Supplementary material for: Comprehensive Assessment of Druggable Targets in Cortical Neurons Reveals Biological Limits of Cell Type-Specific Neuropharmacology
Source: Biomedicines. 2026 Apr 3;14(4):823. doi: 10.3390/biomedicines14040823 (PMC13112967; doi:10.3390/biomedicines14040823)
Supplement: Supplementary file 1 [file biomedicines-14-00823-s001.zip]

Archive with 9 entries (9 files):
- Supplementary File S1 - Mouse celltype sets.xlsx
- Supplementary File S2 - Human celltype sets.xlsx
- Supplementary File S3 - target genes.xlsx
- Supplementary File S4 - ACA DHETG results.xlsx
- Supplementary File S5 - hippocampus DHETG results.xlsx
- Supplementary File S6 - mPFC DHETG results.xlsx
- Supplementary File S7 - human ACA DHETG results.xlsx
- Supplementary File S8 - human ACA DHETG results non-conservative.xlsx
- Ripp & Kätzel Supplementary Information.pdf
