# Supplementary material for: Comprehensive Assessment of Druggable Targets in Cortical Neurons Reveals Biological Limits of Cell Type-Specific Neuropharmacology
Source: Biomedicines. 2026 Apr 3;14(4):823. doi: 10.3390/biomedicines14040823 (PMC13112967; doi:10.3390/biomedicines14040823)
Supplement: Supplementary file 1 [file biomedicines-14-00823-s001.zip › Supplementary File S1 - Mouse celltype sets.xlsx]

## Sheet: ACA celltypes
This set contains cells from the region_label "ACA"
ACA GABAergic									ACA GABAergic cell contrast set			ACA Glutamatergic																			ACA glutamatergic cell contrasts set
Pvalb			Sst			Vip						L2/3			L4-5 IT			L5 ET			L6 IT			L6 CT			L6b
sample_name	subclass_label		sample_name	subclass_label		sample_name	subclass_label		sample_name	subclass_label		sample_name	subclass_label		sample_name	subclass_label		sample_name	subclass_label		sample_name	subclass_label		sample_name	subclass_label		sample_name	subclass_label			sample_name	subclass_label
SM-DD45D_S029_E1-50	Pvalb		SM-DD45D_S158_E1-50	Sst		SM-DD45D_S017_E1-50	Vip		SM-DD45D_S018_E1-50	Lamp5		SM-DD44B_S88_E1-50	L2/3 IT Cxcl14		SM-DD44B_S89_E1-50	L4 IT		SM-GE63W_S202_E1-50	L5 ET		SM-DD45U_S126_E1-50	L6 IT		SM-DD44C_S74_E1-50	L6 CT		SM-GE64U_S014_E1-50	L6b			SM-DD45S_S032_E1-50	IT RHP Dcn
SM-DD45D_S165_E1-50	Pvalb		SM-DD45D_S160_E1-50	Sst		SM-DD45D_S020_E1-50	Vip		SM-DD45D_S024_E1-50	Lamp5		SM-DD44B_S93_E1-50	L2/3 IT Cxcl14		SM-GE63W_S076_E1-50	L4 IT		SM-GE63L_S015_E1-50	L5 ET		SM-GE63N_S290_E1-50	L6 IT		SM-DD44M_S69_E1-50	L6 CT		SM-DD44O_S72_E1-50	L6b			SM-DD44B_S88_E1-50	L2/3 IT Cxcl14
SM-DD45M_S129_E1-50	Pvalb		SM-DD45M_S117_E1-50	Sst		SM-DD45D_S021_E1-50	Vip		SM-DD45M_S048_E1-50	Lamp5		SM-DD44B_S96_E1-50	L2/3 IT Cxcl14		SM-GE63N_S139_E1-50	L4 IT		SM-GE63N_S306_E1-50	L5 ET		SM-GE64P_S210_E1-50	L6 IT		SM-DD44M_S70_E1-50	L6 CT		SM-DD45U_S014_E1-50	L6b			SM-DD44B_S93_E1-50	L2/3 IT Cxcl14
SM-DD45U_S095_E1-50	Pvalb		SM-DD45T_S135_E1-50	Sst		SM-DD45D_S022_E1-50	Vip		SM-DD45M_S052_E1-50	Lamp5		SM-DD44C_S72_E1-50	L2/3 IT Cxcl14		SM-GE663_S238_E1-50	L4 IT		SM-DD44L_S80_E1-50	L5 ET		SM-DD44L_S75_E1-50	L6 IT		SM-DD44M_S76_E1-50	L6 CT		SM-DD45U_S106_E1-50	L6b			SM-DD44B_S96_E1-50	L2/3 IT Cxcl14
SM-DD45U_S139_E1-50	Pvalb		SM-DD45U_S077_E1-50	Sst		SM-DD45D_S025_E1-50	Vip		SM-DD45R_S051_E1-50	Lamp5		SM-DD44M_S59_E1-50	L2/3 IT Cxcl14		SM-GE63L_S279_E1-50	L4 IT		SM-DD44L_S81_E1-50	L5 ET		SM-DD44L_S93_E1-50	L6 IT		SM-DD44M_S83_E1-50	L6 CT		SM-GE67Z_S293_E1-50	L6b			SM-DD44C_S72_E1-50	L2/3 IT Cxcl14
SM-GE63J_S141_E1-50	Pvalb		SM-DD45U_S085_E1-50	Sst		SM-DD45D_S026_E1-50	Vip		SM-DD45T_S081_E1-50	Lamp5		SM-DD44O_S43_E1-50	L2/3 IT Cxcl14		SM-DD44B_S85_E1-50	L4/5 IT		SM-DD44Q_S03_E1-50	L5 ET		SM-DD44M_S12_E1-50	L6 IT		SM-DD44M_S84_E1-50	L6 CT		SM-DD45D_S050_E1-50	L6b			SM-DD44M_S59_E1-50	L2/3 IT Cxcl14
SM-GE63L_S239_E1-50	Pvalb		SM-DD45U_S087_E1-50	Sst		SM-DD45D_S027_E1-50	Vip		SM-DD45T_S132_E1-50	Lamp5		SM-DD44O_S51_E1-50	L2/3 IT Cxcl14		SM-DD44B_S86_E1-50	L4/5 IT		SM-DD45C_S097_E1-50	L5 ET		SM-DD44M_S22_E1-50	L6 IT		SM-DD44M_S95_E1-50	L6 CT		SM-DD45L_S033_E1-50	L6b			SM-DD44O_S43_E1-50	L2/3 IT Cxcl14
SM-GE63L_S332_E1-50	Pvalb		SM-DD45U_S146_E1-50	Sst		SM-DD45D_S030_E1-50	Vip		SM-DD45U_S082_E1-50	Lamp5		SM-DD44O_S52_E1-50	L2/3 IT Cxcl14		SM-DD44B_S87_E1-50	L4/5 IT		SM-DD45C_S106_E1-50	L5 ET		SM-DD44O_S38_E1-50	L6 IT		SM-DD45C_S082_E1-50	L6 CT		SM-DD45L_S038_E1-50	L6b			SM-DD44O_S51_E1-50	L2/3 IT Cxcl14
SM-GE63N_S242_E1-50	Pvalb		SM-DD45U_S152_E1-50	Sst		SM-DD45D_S163_E1-50	Vip		SM-DD45U_S141_E1-50	Lamp5		SM-DD44O_S54_E1-50	L2/3 IT Cxcl14		SM-DD44B_S90_E1-50	L4/5 IT		SM-DD45L_S116_E1-50	L5 ET		SM-DD45D_S004_E1-50	L6 IT		SM-DD45C_S094_E1-50	L6 CT		SM-DD45L_S043_E1-50	L6b			SM-DD44O_S52_E1-50	L2/3 IT Cxcl14
SM-GE63N_S377_E1-50	Pvalb		SM-GE63W_S143_E1-50	Sst		SM-DD45D_S164_E1-50	Vip		SM-DD45U_S162_E1-50	Lamp5		SM-DD45C_S066_E1-50	L2/3 IT Cxcl14		SM-DD44B_S91_E1-50	L4/5 IT		SM-GE635_S004_E1-50	L5 ET		SM-DD45D_S008_E1-50	L6 IT		SM-DD45C_S185_E1-50	L6 CT		SM-DD45M_S082_E1-50	L6b			SM-DD44O_S54_E1-50	L2/3 IT Cxcl14
SM-GE64P_S003_E1-50	Pvalb		SM-GE63W_S145_E1-50	Sst		SM-DD45D_S167_E1-50	Vip		SM-GE63W_S072_E1-50	Lamp5		SM-DD45D_S153_E1-50	L2/3 IT Cxcl14		SM-DD44B_S92_E1-50	L4/5 IT		SM-GE635_S008_E1-50	L5 ET		SM-GE63J_S055_E1-50	L6 IT		SM-DD45D_S035_E1-50	L6 CT		SM-DD45M_S090_E1-50	L6b			SM-DD45C_S066_E1-50	L2/3 IT Cxcl14
SM-GE64P_S062_E1-50	Pvalb		SM-GE63W_S146_E1-50	Sst		SM-DD45M_S033_E1-50	Vip		SM-GE63W_S164_E1-50	Lamp5		SM-DD45R_S043_E1-50	L2/3 IT Cxcl14		SM-DD44B_S94_E1-50	L4/5 IT		SM-GE635_S010_E1-50	L5 ET		SM-GE63K_S065_E1-50	L6 IT		SM-DD45D_S039_E1-50	L6 CT		SM-DD45M_S176_E1-50	L6b			SM-DD45D_S153_E1-50	L2/3 IT Cxcl14
SM-GE64P_S146_E1-50	Pvalb		SM-GE63W_S151_E1-50	Sst		SM-DD45M_S034_E1-50	Vip		SM-GE63W_S171_E1-50	Lamp5		SM-DD45R_S046_E1-50	L2/3 IT Cxcl14		SM-DD44B_S95_E1-50	L4/5 IT		SM-GE63W_S089_E1-50	L5 ET		SM-GE63L_S094_E1-50	L6 IT		SM-DD45D_S042_E1-50	L6 CT		SM-DD45R_S079_E1-50	L6b			SM-DD45R_S043_E1-50	L2/3 IT Cxcl14
SM-GE64P_S179_E1-50	Pvalb		SM-GE63W_S199_E1-50	Sst		SM-DD45M_S035_E1-50	Vip		SM-GE63W_S215_E1-50	Lamp5		SM-DD45R_S050_E1-50	L2/3 IT Cxcl14		SM-DD44C_S65_E1-50	L4/5 IT		SM-GE63W_S095_E1-50	L5 ET		SM-GE63L_S272_E1-50	L6 IT		SM-DD45D_S043_E1-50	L6 CT		SM-DD45R_S141_E1-50	L6b			SM-DD45R_S046_E1-50	L2/3 IT Cxcl14
SM-GE67T_S145_E1-50	Pvalb		SM-GE63W_S214_E1-50	Sst		SM-DD45M_S036_E1-50	Vip		SM-GE63W_S216_E1-50	Lamp5		SM-DD45R_S175_E1-50	L2/3 IT Cxcl14		SM-DD44C_S66_E1-50	L4/5 IT		SM-GE63W_S180_E1-50	L5 ET		SM-GE63L_S284_E1-50	L6 IT		SM-DD45D_S045_E1-50	L6 CT		SM-DD45S_S003_E1-50	L6b			SM-DD45R_S050_E1-50	L2/3 IT Cxcl14
SM-GE67T_S146_E1-50	Pvalb		SM-GE63W_S301_E1-50	Sst		SM-DD45M_S040_E1-50	Vip		SM-GE63W_S219_E1-50	Lamp5		SM-DD45S_S027_E1-50	L2/3 IT Cxcl14		SM-DD44C_S69_E1-50	L4/5 IT		SM-GE63W_S188_E1-50	L5 ET		SM-GE63L_S367_E1-50	L6 IT		SM-DD45D_S046_E1-50	L6 CT		SM-DD45S_S052_E1-50	L6b			SM-DD45R_S175_E1-50	L2/3 IT Cxcl14
SM-GE67T_S147_E1-50	Pvalb		SM-GE63W_S304_E1-50	Sst		SM-DD45M_S043_E1-50	Vip		SM-GE63W_S238_E1-50	Lamp5		SM-DD45S_S100_E1-50	L2/3 IT Cxcl14		SM-DD44C_S70_E1-50	L4/5 IT		SM-GE63W_S192_E1-50	L5 ET		SM-GE63N_S096_E1-50	L6 IT		SM-DD45D_S047_E1-50	L6 CT		SM-DD45S_S067_E1-50	L6b			SM-DD45S_S027_E1-50	L2/3 IT Cxcl14
SM-GE67T_S148_E1-50	Pvalb		SM-GE63W_S309_E1-50	Sst		SM-DD45M_S047_E1-50	Vip		SM-GE63W_S246_E1-50	Lamp5		SM-DD45S_S116_E1-50	L2/3 IT Cxcl14		SM-DD44C_S71_E1-50	L4/5 IT		SM-GE63W_S278_E1-50	L5 ET		SM-GE63N_S174_E1-50	L6 IT		SM-DD45D_S048_E1-50	L6 CT		SM-DD45U_S136_E1-50	L6b			SM-DD45S_S100_E1-50	L2/3 IT Cxcl14
SM-GE67T_S149_E1-50	Pvalb		SM-GE63W_S316_E1-50	Sst		SM-DD45M_S054_E1-50	Vip		SM-GE63J_S025_E1-50	Lamp5		SM-DD45T_S075_E1-50	L2/3 IT Cxcl14		SM-DD44M_S33_E1-50	L4/5 IT		SM-GE63J_S068_E1-50	L5 ET		SM-GE63N_S175_E1-50	L6 IT		SM-DD45D_S073_E1-50	L6 CT		SM-GE63V_S009_E1-50	L6b			SM-DD45S_S116_E1-50	L2/3 IT Cxcl14
SM-GE67T_S150_E1-50	Pvalb		SM-GE63L_S019_E1-50	Sst		SM-DD45M_S056_E1-50	Vip		SM-GE63L_S018_E1-50	Lamp5		SM-DD45T_S077_E1-50	L2/3 IT Cxcl14		SM-DD44M_S34_E1-50	L4/5 IT		SM-GE63J_S161_E1-50	L5 ET		SM-GE63N_S265_E1-50	L6 IT		SM-DD45D_S074_E1-50	L6 CT		SM-GE63V_S020_E1-50	L6b			SM-DD45T_S075_E1-50	L2/3 IT Cxcl14
SM-GE67T_S151_E1-50	Pvalb		SM-GE63L_S119_E1-50	Sst		SM-DD45M_S116_E1-50	Vip		SM-GE63L_S102_E1-50	Lamp5		SM-DD45T_S085_E1-50	L2/3 IT Cxcl14		SM-DD44M_S35_E1-50	L4/5 IT		SM-GE63J_S261_E1-50	L5 ET		SM-DD44C_S73_E1-50	L6 IT		SM-DD45D_S076_E1-50	L6 CT		SM-GE63V_S021_E1-50	L6b			SM-DD45T_S077_E1-50	L2/3 IT Cxcl14
SM-GE67T_S152_E1-50	Pvalb		SM-GE63L_S261_E1-50	Sst		SM-DD45M_S118_E1-50	Vip		SM-GE63L_S113_E1-50	Lamp5		SM-DD45T_S092_E1-50	L2/3 IT Cxcl14		SM-DD44M_S36_E1-50	L4/5 IT		SM-GE63J_S263_E1-50	L5 ET		SM-DD44C_S80_E1-50	L6 IT		SM-DD45D_S077_E1-50	L6 CT		SM-GE63W_S295_E1-50	L6b			SM-DD45T_S085_E1-50	L2/3 IT Cxcl14
SM-GE67T_S153_E1-50	Pvalb		SM-GE63L_S329_E1-50	Sst		SM-DD45M_S119_E1-50	Vip		SM-GE63N_S362_E1-50	Lamp5		SM-DD45T_S148_E1-50	L2/3 IT Cxcl14		SM-DD44M_S37_E1-50	L4/5 IT		SM-GE63J_S338_E1-50	L5 ET		SM-DD44C_S92_E1-50	L6 IT		SM-DD45D_S079_E1-50	L6 CT		SM-GE63J_S023_E1-50	L6b			SM-DD45T_S092_E1-50	L2/3 IT Cxcl14
SM-GE67T_S154_E1-50	Pvalb		SM-GE63L_S358_E1-50	Sst		SM-DD45M_S135_E1-50	Vip		SM-GE63N_S378_E1-50	Lamp5		SM-DD45T_S152_E1-50	L2/3 IT Cxcl14		SM-DD44M_S40_E1-50	L4/5 IT		SM-GE63J_S344_E1-50	L5 ET		SM-DD44C_S96_E1-50	L6 IT		SM-DD45D_S080_E1-50	L6 CT		SM-GE63J_S098_E1-50	L6b			SM-DD45T_S148_E1-50	L2/3 IT Cxcl14
SM-GE67T_S155_E1-50	Pvalb		SM-GE63N_S124_E1-50	Sst		SM-DD45M_S140_E1-50	Vip		SM-GE64P_S148_E1-50	Lamp5		SM-DD45U_S123_E1-50	L2/3 IT Cxcl14		SM-DD44M_S42_E1-50	L4/5 IT		SM-GE63K_S068_E1-50	L5 ET		SM-DD44M_S71_E1-50	L6 IT		SM-DD45D_S123_E1-50	L6 CT		SM-GE63J_S107_E1-50	L6b			SM-DD45T_S152_E1-50	L2/3 IT Cxcl14
SM-GE67T_S156_E1-50	Pvalb		SM-GE63N_S142_E1-50	Sst		SM-DD45M_S141_E1-50	Vip		SM-GE64P_S150_E1-50	Lamp5		SM-DD45U_S129_E1-50	L2/3 IT Cxcl14		SM-DD44M_S43_E1-50	L4/5 IT		SM-GE63L_S080_E1-50	L5 ET		SM-DD44M_S72_E1-50	L6 IT		SM-DD45D_S126_E1-50	L6 CT		SM-GE63J_S112_E1-50	L6b			SM-DD45U_S123_E1-50	L2/3 IT Cxcl14
SM-GE67T_S157_E1-50	Pvalb		SM-GE63N_S243_E1-50	Sst		SM-DD45M_S143_E1-50	Vip		SM-GE64P_S188_E1-50	Lamp5		SM-GE63W_S194_E1-50	L2/3 IT Cxcl14		SM-DD44M_S44_E1-50	L4/5 IT		SM-GE63L_S171_E1-50	L5 ET		SM-DD44M_S74_E1-50	L6 IT		SM-DD45D_S131_E1-50	L6 CT		SM-GE63J_S117_E1-50	L6b			SM-DD45U_S129_E1-50	L2/3 IT Cxcl14
SM-GE67T_S158_E1-50	Pvalb		SM-GE63N_S245_E1-50	Sst		SM-DD45M_S147_E1-50	Vip		SM-GE64P_S190_E1-50	Lamp5		SM-GE63W_S197_E1-50	L2/3 IT Cxcl14		SM-DD44M_S46_E1-50	L4/5 IT		SM-GE63L_S183_E1-50	L5 ET		SM-DD44M_S85_E1-50	L6 IT		SM-DD45D_S135_E1-50	L6 CT		SM-GE63J_S206_E1-50	L6b			SM-GE63W_S194_E1-50	L2/3 IT Cxcl14
SM-GE67T_S159_E1-50	Pvalb		SM-GE63N_S307_E1-50	Sst		SM-DD45M_S152_E1-50	Vip		SM-DD45D_S041_E1-50	Lamp5		SM-GE63J_S031_E1-50	L2/3 IT Cxcl14		SM-DD44M_S47_E1-50	L4/5 IT		SM-GE63L_S369_E1-50	L5 ET		SM-DD44M_S88_E1-50	L6 IT		SM-DD45D_S136_E1-50	L6 CT		SM-GE63J_S222_E1-50	L6b			SM-GE63W_S197_E1-50	L2/3 IT Cxcl14
SM-GE67T_S160_E1-50	Pvalb		SM-GE63N_S308_E1-50	Sst		SM-DD45R_S035_E1-50	Vip		SM-DD45M_S154_E1-50	Lamp5		SM-GE63J_S034_E1-50	L2/3 IT Cxcl14		SM-DD44M_S48_E1-50	L4/5 IT		SM-GE63L_S371_E1-50	L5 ET		SM-DD44M_S93_E1-50	L6 IT		SM-DD45M_S064_E1-50	L6 CT		SM-GE63J_S325_E1-50	L6b			SM-GE63J_S031_E1-50	L2/3 IT Cxcl14
SM-GE67T_S161_E1-50	Pvalb		SM-GE64P_S008_E1-50	Sst		SM-DD45R_S039_E1-50	Vip		SM-DD45S_S084_E1-50	Lamp5		SM-GE63L_S233_E1-50	L2/3 IT Cxcl14		SM-DD44M_S57_E1-50	L4/5 IT		SM-GE63N_S092_E1-50	L5 ET		SM-DD44O_S67_E1-50	L6 IT		SM-DD45M_S065_E1-50	L6 CT		SM-GE63K_S052_E1-50	L6b			SM-GE63J_S034_E1-50	L2/3 IT Cxcl14
SM-GE67T_S162_E1-50	Pvalb		SM-GE64P_S009_E1-50	Sst		SM-DD45R_S040_E1-50	Vip		SM-GE63W_S263_E1-50	Lamp5		SM-GE63N_S122_E1-50	L2/3 IT Cxcl14		SM-DD44M_S58_E1-50	L4/5 IT		SM-GE64P_S077_E1-50	L5 ET		SM-DD44O_S68_E1-50	L6 IT		SM-DD45M_S073_E1-50	L6 CT		SM-GE63L_S049_E1-50	L6b			SM-GE63L_S233_E1-50	L2/3 IT Cxcl14
SM-GE67T_S163_E1-50	Pvalb		SM-GE64P_S019_E1-50	Sst		SM-DD45R_S041_E1-50	Vip		SM-GE63W_S364_E1-50	Lamp5		SM-GE63N_S227_E1-50	L2/3 IT Cxcl14		SM-DD44M_S60_E1-50	L4/5 IT		SM-GE64P_S296_E1-50	L5 ET		SM-DD44O_S70_E1-50	L6 IT		SM-DD45M_S075_E1-50	L6 CT		SM-GE63L_S050_E1-50	L6b			SM-GE63N_S122_E1-50	L2/3 IT Cxcl14
SM-GE67T_S164_E1-50	Pvalb		SM-GE64P_S039_E1-50	Sst		SM-DD45R_S042_E1-50	Vip		SM-GE63J_S244_E1-50	Lamp5		SM-GE63N_S231_E1-50	L2/3 IT Cxcl14		SM-DD44M_S61_E1-50	L4/5 IT		SM-DD44C_S89_E1-50	L5 ET		SM-DD44O_S87_E1-50	L6 IT		SM-DD45M_S079_E1-50	L6 CT		SM-GE63L_S066_E1-50	L6b			SM-GE63N_S227_E1-50	L2/3 IT Cxcl14
SM-GE67T_S165_E1-50	Pvalb		SM-GE64P_S045_E1-50	Sst		SM-DD45R_S052_E1-50	Vip		SM-GE63N_S260_E1-50	Lamp5		SM-GE63N_S248_E1-50	L2/3 IT Cxcl14		SM-DD44M_S64_E1-50	L4/5 IT		SM-DD44C_S94_E1-50	L5 ET		SM-DD45C_S085_E1-50	L6 IT		SM-DD45M_S159_E1-50	L6 CT		SM-GE63L_S163_E1-50	L6b			SM-GE63N_S231_E1-50	L2/3 IT Cxcl14
SM-GE67T_S166_E1-50	Pvalb		SM-GE64P_S057_E1-50	Sst		SM-DD45R_S054_E1-50	Vip		SM-GE67Z_S297_E1-50	Lamp5		SM-GE63N_S292_E1-50	L2/3 IT Cxcl14		SM-DD44O_S42_E1-50	L4/5 IT		SM-DD44O_S88_E1-50	L5 ET		SM-DD45C_S086_E1-50	L6 IT		SM-DD45M_S160_E1-50	L6 CT		SM-GE63L_S294_E1-50	L6b			SM-GE63N_S248_E1-50	L2/3 IT Cxcl14
SM-GE67T_S167_E1-50	Pvalb		SM-GE64P_S147_E1-50	Sst		SM-DD45R_S055_E1-50	Vip		SM-DD45L_S044_E1-50	Lamp5		SM-GE64P_S063_E1-50	L2/3 IT Cxcl14		SM-DD44O_S45_E1-50	L4/5 IT		SM-DD45C_S081_E1-50	L5 ET		SM-DD45C_S088_E1-50	L6 IT		SM-DD45M_S164_E1-50	L6 CT		SM-GE63L_S308_E1-50	L6b			SM-GE63N_S292_E1-50	L2/3 IT Cxcl14
SM-GE67T_S168_E1-50	Pvalb		SM-GE64P_S168_E1-50	Sst		SM-DD45R_S176_E1-50	Vip		SM-DD45S_S059_E1-50	Lamp5		SM-GE64P_S209_E1-50	L2/3 IT Cxcl14		SM-DD44O_S47_E1-50	L4/5 IT		SM-DD45C_S093_E1-50	L5 ET		SM-DD45C_S091_E1-50	L6 IT		SM-DD45M_S165_E1-50	L6 CT		SM-GE63N_S112_E1-50	L6b			SM-GE64P_S063_E1-50	L2/3 IT Cxcl14
SM-GE67T_S250_E1-50	Pvalb		SM-DD44S_S11_E1-50	Sst		SM-DD45R_S178_E1-50	Vip		SM-GE63J_S232_E1-50	Lamp5		SM-GE64P_S212_E1-50	L2/3 IT Cxcl14		SM-DD44O_S48_E1-50	L4/5 IT		SM-DD45D_S124_E1-50	L5 ET		SM-DD45D_S034_E1-50	L6 IT		SM-DD45R_S145_E1-50	L6 CT		SM-GE63N_S203_E1-50	L6b			SM-GE64P_S209_E1-50	L2/3 IT Cxcl14
SM-GE67T_S251_E1-50	Pvalb		SM-DD45C_S018_E1-50	Sst		SM-DD45R_S182_E1-50	Vip		SM-DD45U_S151_E1-50	Lamp5 Lhx6		SM-GE64P_S214_E1-50	L2/3 IT Cxcl14		SM-DD44O_S49_E1-50	L4/5 IT		SM-DD45R_S032_E1-50	L5 ET		SM-DD45D_S037_E1-50	L6 IT		SM-DD45R_S148_E1-50	L6 CT		SM-GE65A_S002_E1-50	L6b			SM-GE64P_S212_E1-50	L2/3 IT Cxcl14
SM-GE67T_S252_E1-50	Pvalb		SM-DD45C_S024_E1-50	Sst		SM-DD45R_S190_E1-50	Vip		SM-GE63L_S007_E1-50	Lamp5 Lhx6		SM-GE64P_S215_E1-50	L2/3 IT Cxcl14		SM-DD44O_S50_E1-50	L4/5 IT		SM-DD45S_S152_E1-50	L5 ET		SM-DD45D_S044_E1-50	L6 IT		SM-DD45R_S149_E1-50	L6 CT		SM-GE65A_S016_E1-50	L6b			SM-GE64P_S214_E1-50	L2/3 IT Cxcl14
SM-GE67T_S253_E1-50	Pvalb		SM-DD45C_S108_E1-50	Sst		SM-DD45R_S192_E1-50	Vip		SM-GE64P_S072_E1-50	Lamp5 Lhx6		SM-GE64P_S216_E1-50	L2/3 IT Cxcl14		SM-DD44O_S55_E1-50	L4/5 IT		SM-DD45T_S012_E1-50	L5 ET		SM-DD45D_S129_E1-50	L6 IT		SM-DD45R_S150_E1-50	L6 CT		SM-GE65A_S017_E1-50	L6b			SM-GE64P_S215_E1-50	L2/3 IT Cxcl14
SM-GE67T_S254_E1-50	Pvalb		SM-DD45C_S128_E1-50	Sst		SM-DD45T_S086_E1-50	Vip		SM-DD45Y_S089_E1-50	Lamp5 Lhx6		SM-GE64P_S219_E1-50	L2/3 IT Cxcl14		SM-DD44O_S56_E1-50	L4/5 IT		SM-DD45T_S016_E1-50	L5 ET		SM-DD45M_S058_E1-50	L6 IT		SM-DD45R_S151_E1-50	L6 CT		SM-GE65A_S100_E1-50	L6b			SM-GE64P_S216_E1-50	L2/3 IT Cxcl14
SM-GE67T_S255_E1-50	Pvalb		SM-DD45D_S108_E1-50	Sst		SM-DD45T_S095_E1-50	Vip		SM-GE63W_S008_E1-50	Lamp5 Lhx6		SM-GE64P_S220_E1-50	L2/3 IT Cxcl14		SM-DD44O_S58_E1-50	L4/5 IT		SM-DD45U_S004_E1-50	L5 ET		SM-DD45M_S059_E1-50	L6 IT		SM-DD45R_S154_E1-50	L6 CT		SM-GE65A_S102_E1-50	L6b			SM-GE64P_S219_E1-50	L2/3 IT Cxcl14
SM-GE67T_S256_E1-50	Pvalb		SM-DD45K_S109_E1-50	Sst		SM-DD45T_S096_E1-50	Vip		SM-GE63W_S011_E1-50	Lamp5 Lhx6		SM-GE64P_S223_E1-50	L2/3 IT Cxcl14		SM-DD44O_S60_E1-50	L4/5 IT		SM-DD45U_S007_E1-50	L5 ET		SM-DD45M_S062_E1-50	L6 IT		SM-DD45R_S156_E1-50	L6 CT		SM-GE65A_S104_E1-50	L6b			SM-GE64P_S220_E1-50	L2/3 IT Cxcl14
SM-GE67T_S257_E1-50	Pvalb		SM-DD45L_S101_E1-50	Sst		SM-DD45T_S134_E1-50	Vip		SM-GE63W_S324_E1-50	Lamp5 Lhx6		SM-GE64P_S225_E1-50	L2/3 IT Cxcl14		SM-DD44O_S61_E1-50	L4/5 IT		SM-DD45U_S022_E1-50	L5 ET		SM-DD45M_S063_E1-50	L6 IT		SM-DD45R_S157_E1-50	L6 CT		SM-GE65A_S106_E1-50	L6b			SM-GE64P_S223_E1-50	L2/3 IT Cxcl14
SM-GE67T_S258_E1-50	Pvalb		SM-DD45M_S007_E1-50	Sst		SM-DD45T_S154_E1-50	Vip		SM-GE63K_S005_E1-50	Lamp5 Lhx6		SM-GE64P_S226_E1-50	L2/3 IT Cxcl14		SM-DD44O_S64_E1-50	L4/5 IT		SM-GE63W_S001_E1-50	L5 ET		SM-DD45M_S068_E1-50	L6 IT		SM-DD45R_S161_E1-50	L6 CT		SM-GE64P_S026_E1-50	L6b			SM-GE64P_S225_E1-50	L2/3 IT Cxcl14
SM-GE67T_S259_E1-50	Pvalb		SM-DD45M_S013_E1-50	Sst		SM-DD45T_S167_E1-50	Vip		SM-DD45L_S048_E1-50	Lamp5 Lhx6		SM-GE64P_S227_E1-50	L2/3 IT Cxcl14		SM-DD45C_S065_E1-50	L4/5 IT		SM-GE63W_S099_E1-50	L5 ET		SM-DD45M_S072_E1-50	L6 IT		SM-DD45R_S164_E1-50	L6 CT		SM-GE64P_S027_E1-50	L6b			SM-GE64P_S226_E1-50	L2/3 IT Cxcl14
SM-GE67T_S260_E1-50	Pvalb		SM-DD45M_S100_E1-50	Sst		SM-DD45U_S089_E1-50	Vip		SM-DD45S_S066_E1-50	Lamp5 Lhx6		SM-GE64P_S231_E1-50	L2/3 IT Cxcl14		SM-DD45C_S067_E1-50	L4/5 IT		SM-GE63J_S253_E1-50	L5 ET		SM-DD45M_S074_E1-50	L6 IT		SM-DD45R_S165_E1-50	L6 CT		SM-GE64P_S117_E1-50	L6b			SM-GE64P_S227_E1-50	L2/3 IT Cxcl14
SM-GE67T_S261_E1-50	Pvalb		SM-GE63L_S187_E1-50	Sst		SM-DD45U_S092_E1-50	Vip		SM-GE63L_S209_E1-50	Lamp5 Lhx6		SM-GE64P_S232_E1-50	L2/3 IT Cxcl14		SM-DD45C_S068_E1-50	L4/5 IT		SM-GE63K_S003_E1-50	L5 ET		SM-DD45M_S078_E1-50	L6 IT		SM-DD45S_S137_E1-50	L6 CT		SM-GE64P_S120_E1-50	L6b			SM-GE64P_S231_E1-50	L2/3 IT Cxcl14
SM-GE67T_S262_E1-50	Pvalb		SM-GE64P_S088_E1-50	Sst		SM-DD45U_S138_E1-50	Vip		SM-GE63N_S107_E1-50	Lamp5 Lhx6		SM-GE64P_S266_E1-50	L2/3 IT Cxcl14		SM-DD45C_S069_E1-50	L4/5 IT		SM-GE63K_S026_E1-50	L5 ET		SM-DD45M_S153_E1-50	L6 IT		SM-DD45S_S156_E1-50	L6 CT		SM-GE64P_S251_E1-50	L6b			SM-GE64P_S232_E1-50	L2/3 IT Cxcl14
SM-GE67T_S263_E1-50	Pvalb		SM-DD45D_S040_E1-50	Sst		SM-DD45U_S145_E1-50	Vip		SM-GE63N_S381_E1-50	Meis2		SM-GE64P_S267_E1-50	L2/3 IT Cxcl14		SM-DD45C_S070_E1-50	L4/5 IT		SM-GE63N_S051_E1-50	L5 ET		SM-DD45M_S156_E1-50	L6 IT		SM-DD45T_S002_E1-50	L6 CT		SM-GE64P_S306_E1-50	L6b			SM-GE64P_S266_E1-50	L2/3 IT Cxcl14
SM-GE67T_S264_E1-50	Pvalb		SM-DD45D_S078_E1-50	Sst		SM-DD45U_S163_E1-50	Vip		SM-GE63L_S302_E1-50	Meis2		SM-GE64P_S268_E1-50	L2/3 IT Cxcl14		SM-DD45C_S071_E1-50	L4/5 IT		SM-GE63N_S147_E1-50	L5 ET		SM-DD45M_S158_E1-50	L6 IT		SM-DD45T_S010_E1-50	L6 CT		SM-GE64P_S312_E1-50	L6b			SM-GE64P_S267_E1-50	L2/3 IT Cxcl14
SM-GE67T_S265_E1-50	Pvalb		SM-DD45D_S121_E1-50	Sst		SM-DD45U_S164_E1-50	Vip		SM-DD45D_S029_E1-50	Pvalb		SM-GE64P_S269_E1-50	L2/3 IT Cxcl14		SM-DD45C_S072_E1-50	L4/5 IT		SM-GE63N_S164_E1-50	L5 ET		SM-DD45M_S161_E1-50	L6 IT		SM-DD45T_S011_E1-50	L6 CT		SM-GE64P_S317_E1-50	L6b			SM-GE64P_S268_E1-50	L2/3 IT Cxcl14
SM-GE67T_S266_E1-50	Pvalb		SM-DD45D_S127_E1-50	Sst		SM-DD45U_S165_E1-50	Vip		SM-DD45D_S165_E1-50	Pvalb		SM-GE64P_S270_E1-50	L2/3 IT Cxcl14		SM-DD45C_S073_E1-50	L4/5 IT		SM-GE63N_S255_E1-50	L5 ET		SM-DD45M_S167_E1-50	L6 IT		SM-DD45T_S042_E1-50	L6 CT		SM-GE64P_S360_E1-50	L6b			SM-GE64P_S269_E1-50	L2/3 IT Cxcl14
SM-GE67T_S267_E1-50	Pvalb		SM-DD45M_S060_E1-50	Sst		SM-DD45U_S168_E1-50	Vip		SM-DD45M_S129_E1-50	Pvalb		SM-GE64P_S272_E1-50	L2/3 IT Cxcl14		SM-DD45C_S074_E1-50	L4/5 IT		SM-GE67Z_S291_E1-50	L5 ET		SM-DD45R_S011_E1-50	L6 IT		SM-DD45T_S044_E1-50	L6 CT		SM-GE64P_S378_E1-50	L6b			SM-GE64P_S270_E1-50	L2/3 IT Cxcl14
SM-GE67T_S268_E1-50	Pvalb		SM-DD45M_S070_E1-50	Sst		SM-GE63W_S063_E1-50	Vip		SM-DD45U_S095_E1-50	Pvalb		SM-GE64P_S273_E1-50	L2/3 IT Cxcl14		SM-DD45C_S075_E1-50	L4/5 IT		SM-GE67Z_S294_E1-50	L5 ET		SM-DD45R_S147_E1-50	L6 IT		SM-DD45T_S047_E1-50	L6 CT		SM-GE64P_S381_E1-50	L6b			SM-GE64P_S272_E1-50	L2/3 IT Cxcl14
SM-GE67T_S269_E1-50	Pvalb		SM-DD45M_S077_E1-50	Sst		SM-GE63W_S065_E1-50	Vip		SM-DD45U_S139_E1-50	Pvalb		SM-GE64P_S276_E1-50	L2/3 IT Cxcl14		SM-DD45C_S076_E1-50	L4/5 IT		SM-GE67Z_S298_E1-50	L5 ET		SM-DD45R_S159_E1-50	L6 IT		SM-DD45T_S101_E1-50	L6 CT		SM-GE64Q_S004_E1-50	L6b			SM-GE64P_S273_E1-50	L2/3 IT Cxcl14
SM-GE67T_S270_E1-50	Pvalb		SM-DD45R_S152_E1-50	Sst		SM-GE63W_S066_E1-50	Vip		SM-GE63J_S141_E1-50	Pvalb		SM-GE64P_S277_E1-50	L2/3 IT Cxcl14		SM-DD45C_S077_E1-50	L4/5 IT		SM-GE67Z_S304_E1-50	L5 ET		SM-DD45R_S167_E1-50	L6 IT		SM-DD45T_S107_E1-50	L6 CT		SM-GE64Q_S007_E1-50	L6b			SM-GE64P_S276_E1-50	L2/3 IT Cxcl14
SM-GE67T_S271_E1-50	Pvalb		SM-DD45R_S155_E1-50	Sst		SM-GE63W_S067_E1-50	Vip		SM-GE63L_S239_E1-50	Pvalb		SM-GE64P_S278_E1-50	L2/3 IT Cxcl14		SM-DD45C_S078_E1-50	L4/5 IT		SM-GE67Z_S305_E1-50	L5 ET		SM-DD45S_S092_E1-50	L6 IT		SM-DD45T_S114_E1-50	L6 CT		SM-GE64Q_S029_E1-50	L6b			SM-GE64P_S277_E1-50	L2/3 IT Cxcl14
SM-GE67T_S272_E1-50	Pvalb		SM-DD45R_S162_E1-50	Sst		SM-GE63W_S078_E1-50	Vip		SM-GE63L_S332_E1-50	Pvalb		SM-GE64P_S279_E1-50	L2/3 IT Cxcl14		SM-DD45C_S079_E1-50	L4/5 IT		SM-GE67Z_S306_E1-50	L5 ET		SM-DD45S_S140_E1-50	L6 IT		SM-DD45T_S116_E1-50	L6 CT		SM-GE64Q_S030_E1-50	L6b			SM-GE64P_S278_E1-50	L2/3 IT Cxcl14
SM-GE67T_S337_E1-50	Pvalb		SM-DD45R_S166_E1-50	Sst		SM-GE63W_S129_E1-50	Vip		SM-GE63N_S242_E1-50	Pvalb		SM-GE64P_S280_E1-50	L2/3 IT Cxcl14		SM-DD45C_S080_E1-50	L4/5 IT		SM-GE67Z_S307_E1-50	L5 ET		SM-DD45S_S146_E1-50	L6 IT		SM-DD45T_S177_E1-50	L6 CT		SM-GE64Q_S035_E1-50	L6b			SM-GE64P_S279_E1-50	L2/3 IT Cxcl14
SM-GE67T_S338_E1-50	Pvalb		SM-DD45S_S074_E1-50	Sst		SM-GE63W_S133_E1-50	Vip		SM-GE63N_S377_E1-50	Pvalb		SM-GE64P_S338_E1-50	L2/3 IT Cxcl14		SM-DD45D_S023_E1-50	L4/5 IT		SM-GE67Z_S310_E1-50	L5 ET		SM-DD45S_S147_E1-50	L6 IT		SM-DD45T_S179_E1-50	L6 CT		SM-GE64Q_S066_E1-50	L6b			SM-GE64P_S280_E1-50	L2/3 IT Cxcl14
SM-GE67T_S339_E1-50	Pvalb		SM-DD45S_S076_E1-50	Sst		SM-GE63W_S141_E1-50	Vip		SM-GE64P_S003_E1-50	Pvalb		SM-GE64P_S339_E1-50	L2/3 IT Cxcl14		SM-DD45D_S028_E1-50	L4/5 IT		SM-GE67Z_S312_E1-50	L5 ET		SM-DD45S_S148_E1-50	L6 IT		SM-DD45T_S183_E1-50	L6 CT		SM-GE64Q_S117_E1-50	L6b			SM-GE64P_S338_E1-50	L2/3 IT Cxcl14
SM-GE67T_S340_E1-50	Pvalb		SM-DD45S_S086_E1-50	Sst		SM-GE63W_S162_E1-50	Vip		SM-GE64P_S062_E1-50	Pvalb		SM-GE64P_S342_E1-50	L2/3 IT Cxcl14		SM-DD45D_S031_E1-50	L4/5 IT		SM-GE67Z_S316_E1-50	L5 ET		SM-DD45T_S017_E1-50	L6 IT		SM-DD45T_S186_E1-50	L6 CT		SM-GE64Q_S135_E1-50	L6b			SM-GE64P_S339_E1-50	L2/3 IT Cxcl14
SM-DD45D_S033_E1-50	Pvalb		SM-DD45S_S090_E1-50	Sst		SM-GE63W_S165_E1-50	Vip		SM-GE64P_S146_E1-50	Pvalb		SM-GE64P_S346_E1-50	L2/3 IT Cxcl14		SM-DD45D_S032_E1-50	L4/5 IT					SM-DD45T_S018_E1-50	L6 IT		SM-DD45U_S006_E1-50	L6 CT		SM-GE64Q_S177_E1-50	L6b			SM-GE64P_S342_E1-50	L2/3 IT Cxcl14
SM-DD45D_S036_E1-50	Pvalb		SM-DD45S_S091_E1-50	Sst		SM-GE63W_S207_E1-50	Vip		SM-GE64P_S179_E1-50	Pvalb		SM-GE64Q_S051_E1-50	L2/3 IT Cxcl14		SM-DD45D_S154_E1-50	L4/5 IT					SM-DD45T_S099_E1-50	L6 IT		SM-DD45U_S016_E1-50	L6 CT		SM-GE64Q_S181_E1-50	L6b			SM-GE64P_S346_E1-50	L2/3 IT Cxcl14
SM-DD45D_S038_E1-50	Pvalb		SM-DD45S_S095_E1-50	Sst		SM-GE63W_S300_E1-50	Vip		SM-GE67T_S145_E1-50	Pvalb		SM-GE64Q_S107_E1-50	L2/3 IT Cxcl14		SM-DD45D_S155_E1-50	L4/5 IT					SM-DD45T_S169_E1-50	L6 IT		SM-DD45U_S027_E1-50	L6 CT		SM-GE64Q_S182_E1-50	L6b			SM-GE64Q_S051_E1-50	L2/3 IT Cxcl14
SM-DD45D_S128_E1-50	Pvalb		SM-DD45T_S019_E1-50	Sst		SM-GE63W_S308_E1-50	Vip		SM-GE67T_S146_E1-50	Pvalb		SM-GE64Q_S111_E1-50	L2/3 IT Cxcl14		SM-DD45D_S156_E1-50	L4/5 IT					SM-DD45T_S174_E1-50	L6 IT		SM-DD45U_S033_E1-50	L6 CT		SM-GE64Q_S278_E1-50	L6b			SM-GE64Q_S107_E1-50	L2/3 IT Cxcl14
SM-DD45M_S155_E1-50	Pvalb		SM-DD45T_S031_E1-50	Sst		SM-GE63W_S312_E1-50	Vip		SM-GE67T_S147_E1-50	Pvalb		SM-GE64Q_S145_E1-50	L2/3 IT Cxcl14		SM-DD45D_S159_E1-50	L4/5 IT					SM-DD45T_S178_E1-50	L6 IT		SM-DD45U_S036_E1-50	L6 CT		SM-GE64Q_S285_E1-50	L6b			SM-GE64Q_S111_E1-50	L2/3 IT Cxcl14
SM-DD45M_S157_E1-50	Pvalb		SM-DD45T_S032_E1-50	Sst		SM-GE63W_S313_E1-50	Vip		SM-GE67T_S148_E1-50	Pvalb		SM-GE64Q_S147_E1-50	L2/3 IT Cxcl14		SM-DD45D_S162_E1-50	L4/5 IT					SM-DD45T_S187_E1-50	L6 IT		SM-GE63W_S016_E1-50	L6 CT		SM-GE662_S316_E1-50	L6b			SM-GE64Q_S145_E1-50	L2/3 IT Cxcl14
SM-DD45R_S153_E1-50	Pvalb		SM-DD45T_S113_E1-50	Sst		SM-GE63W_S319_E1-50	Vip		SM-GE67T_S149_E1-50	Pvalb		SM-GE64Q_S149_E1-50	L2/3 IT Cxcl14		SM-DD45D_S168_E1-50	L4/5 IT					SM-DD45T_S188_E1-50	L6 IT		SM-GE63W_S102_E1-50	L6 CT		SM-GE662_S324_E1-50	L6b			SM-GE64Q_S147_E1-50	L2/3 IT Cxcl14
SM-DD45R_S160_E1-50	Pvalb		SM-DD45T_S119_E1-50	Sst		SM-GE63J_S026_E1-50	Vip		SM-GE67T_S150_E1-50	Pvalb		SM-GE64Q_S151_E1-50	L2/3 IT Cxcl14		SM-DD45M_S037_E1-50	L4/5 IT					SM-DD45T_S190_E1-50	L6 IT		SM-GE63W_S112_E1-50	L6 CT		SM-GE662_S330_E1-50	L6b			SM-GE64Q_S149_E1-50	L2/3 IT Cxcl14
SM-DD45T_S026_E1-50	Pvalb		SM-DD45T_S173_E1-50	Sst		SM-GE63J_S028_E1-50	Vip		SM-GE67T_S151_E1-50	Pvalb		SM-GE64Q_S152_E1-50	L2/3 IT Cxcl14		SM-DD45M_S039_E1-50	L4/5 IT					SM-DD45T_S191_E1-50	L6 IT		SM-GE63W_S268_E1-50	L6 CT		SM-GE663_S047_E1-50	L6b			SM-GE64Q_S151_E1-50	L2/3 IT Cxcl14
SM-DD45T_S028_E1-50	Pvalb		SM-DD45T_S181_E1-50	Sst		SM-GE63J_S038_E1-50	Vip		SM-GE67T_S152_E1-50	Pvalb		SM-GE64Q_S153_E1-50	L2/3 IT Cxcl14		SM-DD45M_S041_E1-50	L4/5 IT					SM-DD45U_S013_E1-50	L6 IT		SM-GE63J_S074_E1-50	L6 CT		SM-GE663_S052_E1-50	L6b			SM-GE64Q_S152_E1-50	L2/3 IT Cxcl14
SM-DD45T_S048_E1-50	Pvalb		SM-DD45T_S189_E1-50	Sst		SM-GE63J_S047_E1-50	Vip		SM-GE67T_S153_E1-50	Pvalb		SM-GE64Q_S154_E1-50	L2/3 IT Cxcl14		SM-DD45M_S042_E1-50	L4/5 IT					SM-DD45U_S015_E1-50	L6 IT		SM-GE63J_S091_E1-50	L6 CT		SM-GE663_S063_E1-50	L6b			SM-GE64Q_S153_E1-50	L2/3 IT Cxcl14
SM-DD45T_S098_E1-50	Pvalb		SM-DD45T_S192_E1-50	Sst		SM-GE63J_S048_E1-50	Vip		SM-GE67T_S154_E1-50	Pvalb		SM-GE64Q_S156_E1-50	L2/3 IT Cxcl14		SM-DD45M_S044_E1-50	L4/5 IT					SM-DD45U_S018_E1-50	L6 IT		SM-GE63J_S092_E1-50	L6 CT		SM-GE663_S064_E1-50	L6b			SM-GE64Q_S154_E1-50	L2/3 IT Cxcl14
SM-DD45T_S103_E1-50	Pvalb		SM-DD45U_S025_E1-50	Sst		SM-GE63J_S124_E1-50	Vip		SM-GE67T_S155_E1-50	Pvalb		SM-GE64Q_S157_E1-50	L2/3 IT Cxcl14		SM-DD45M_S045_E1-50	L4/5 IT					SM-DD45U_S023_E1-50	L6 IT		SM-GE63J_S095_E1-50	L6 CT		SM-GE663_S150_E1-50	L6b			SM-GE64Q_S156_E1-50	L2/3 IT Cxcl14
SM-DD45T_S106_E1-50	Pvalb		SM-DD45U_S035_E1-50	Sst		SM-GE63J_S125_E1-50	Vip		SM-GE67T_S156_E1-50	Pvalb		SM-GE64Q_S158_E1-50	L2/3 IT Cxcl14		SM-DD45M_S046_E1-50	L4/5 IT					SM-DD45U_S029_E1-50	L6 IT		SM-GE63J_S096_E1-50	L6 CT		SM-GE663_S193_E1-50	L6b			SM-GE64Q_S157_E1-50	L2/3 IT Cxcl14
SM-DD45T_S117_E1-50	Pvalb		SM-DD45U_S038_E1-50	Sst		SM-GE63J_S126_E1-50	Vip		SM-GE67T_S157_E1-50	Pvalb		SM-GE64Q_S160_E1-50	L2/3 IT Cxcl14		SM-DD45M_S049_E1-50	L4/5 IT					SM-DD45U_S032_E1-50	L6 IT		SM-GE63J_S171_E1-50	L6 CT		SM-GE663_S254_E1-50	L6b			SM-GE64Q_S158_E1-50	L2/3 IT Cxcl14
SM-DD45T_S172_E1-50	Pvalb		SM-DD45U_S039_E1-50	Sst		SM-GE63J_S133_E1-50	Vip		SM-GE67T_S158_E1-50	Pvalb		SM-GE64Q_S161_E1-50	L2/3 IT Cxcl14		SM-DD45M_S050_E1-50	L4/5 IT					SM-DD45U_S107_E1-50	L6 IT		SM-GE63J_S172_E1-50	L6 CT		SM-GE663_S323_E1-50	L6b			SM-GE64Q_S160_E1-50	L2/3 IT Cxcl14
SM-DD45T_S176_E1-50	Pvalb		SM-DD45Y_S091_E1-50	Sst		SM-GE63J_S137_E1-50	Vip		SM-GE67T_S159_E1-50	Pvalb		SM-GE64Q_S162_E1-50	L2/3 IT Cxcl14		SM-DD45M_S051_E1-50	L4/5 IT					SM-DD45Y_S093_E1-50	L6 IT		SM-GE63J_S177_E1-50	L6 CT		SM-GE663_S325_E1-50	L6b			SM-GE64Q_S161_E1-50	L2/3 IT Cxcl14
SM-DD45T_S180_E1-50	Pvalb		SM-DD45Y_S094_E1-50	Sst		SM-GE63J_S139_E1-50	Vip		SM-GE67T_S160_E1-50	Pvalb		SM-GE64Q_S163_E1-50	L2/3 IT Cxcl14		SM-DD45M_S053_E1-50	L4/5 IT					SM-GE63W_S003_E1-50	L6 IT		SM-GE63J_S181_E1-50	L6 CT		SM-GE663_S371_E1-50	L6b			SM-GE64Q_S162_E1-50	L2/3 IT Cxcl14
SM-DD45T_S182_E1-50	Pvalb		SM-GE63W_S014_E1-50	Sst		SM-GE63J_S140_E1-50	Vip		SM-GE67T_S161_E1-50	Pvalb		SM-GE64Q_S165_E1-50	L2/3 IT Cxcl14		SM-DD45M_S055_E1-50	L4/5 IT					SM-GE63W_S028_E1-50	L6 IT		SM-GE63J_S183_E1-50	L6 CT		SM-GE663_S374_E1-50	L6b			SM-GE64Q_S163_E1-50	L2/3 IT Cxcl14
SM-DD45T_S185_E1-50	Pvalb		SM-GE63W_S026_E1-50	Sst		SM-GE63J_S142_E1-50	Vip		SM-GE67T_S162_E1-50	Pvalb		SM-GE64Q_S167_E1-50	L2/3 IT Cxcl14		SM-DD45M_S113_E1-50	L4/5 IT					SM-GE63W_S032_E1-50	L6 IT		SM-GE63J_S184_E1-50	L6 CT		SM-GE664_S036_E1-50	L6b			SM-GE64Q_S165_E1-50	L2/3 IT Cxcl14
SM-DD45U_S040_E1-50	Pvalb		SM-GE63W_S101_E1-50	Sst		SM-GE63L_S009_E1-50	Vip		SM-GE67T_S163_E1-50	Pvalb		SM-GE64Q_S168_E1-50	L2/3 IT Cxcl14		SM-DD45M_S115_E1-50	L4/5 IT					SM-GE63W_S098_E1-50	L6 IT		SM-GE63J_S274_E1-50	L6 CT		SM-GE664_S048_E1-50	L6b			SM-GE64Q_S167_E1-50	L2/3 IT Cxcl14
SM-GE63W_S006_E1-50	Pvalb		SM-GE63W_S104_E1-50	Sst		SM-GE63L_S010_E1-50	Vip		SM-GE67T_S164_E1-50	Pvalb		SM-GE64Q_S201_E1-50	L2/3 IT Cxcl14		SM-DD45M_S120_E1-50	L4/5 IT					SM-GE63W_S107_E1-50	L6 IT		SM-GE63J_S276_E1-50	L6 CT		SM-GE664_S058_E1-50	L6b			SM-GE64Q_S168_E1-50	L2/3 IT Cxcl14
SM-GE63W_S013_E1-50	Pvalb		SM-GE63W_S106_E1-50	Sst		SM-GE63L_S023_E1-50	Vip		SM-GE67T_S165_E1-50	Pvalb		SM-GE64Q_S204_E1-50	L2/3 IT Cxcl14		SM-DD45M_S131_E1-50	L4/5 IT					SM-GE63W_S108_E1-50	L6 IT		SM-GE63J_S277_E1-50	L6 CT		SM-GE664_S063_E1-50	L6b			SM-GE64Q_S201_E1-50	L2/3 IT Cxcl14
SM-GE63W_S025_E1-50	Pvalb		SM-GE63W_S110_E1-50	Sst		SM-GE63L_S098_E1-50	Vip		SM-GE67T_S166_E1-50	Pvalb		SM-GE64Q_S211_E1-50	L2/3 IT Cxcl14		SM-DD45M_S133_E1-50	L4/5 IT					SM-GE63W_S115_E1-50	L6 IT		SM-GE63J_S279_E1-50	L6 CT		SM-GE664_S073_E1-50	L6b			SM-GE64Q_S204_E1-50	L2/3 IT Cxcl14
SM-GE63W_S111_E1-50	Pvalb		SM-GE63W_S252_E1-50	Sst		SM-GE63L_S107_E1-50	Vip		SM-GE67T_S167_E1-50	Pvalb		SM-GE64Q_S216_E1-50	L2/3 IT Cxcl14		SM-DD45M_S134_E1-50	L4/5 IT					SM-GE63W_S253_E1-50	L6 IT		SM-GE63J_S282_E1-50	L6 CT		SM-GE664_S079_E1-50	L6b			SM-GE64Q_S211_E1-50	L2/3 IT Cxcl14
SM-GE63W_S118_E1-50	Pvalb		SM-GE63W_S254_E1-50	Sst		SM-GE63L_S234_E1-50	Vip		SM-GE67T_S168_E1-50	Pvalb		SM-GE64Q_S219_E1-50	L2/3 IT Cxcl14		SM-DD45M_S137_E1-50	L4/5 IT					SM-GE63W_S255_E1-50	L6 IT		SM-GE63J_S283_E1-50	L6 CT		SM-GE664_S102_E1-50	L6b			SM-GE64Q_S216_E1-50	L2/3 IT Cxcl14
SM-GE63W_S270_E1-50	Pvalb		SM-GE63W_S256_E1-50	Sst		SM-GE63L_S252_E1-50	Vip		SM-GE67T_S250_E1-50	Pvalb		SM-GE64Q_S220_E1-50	L2/3 IT Cxcl14		SM-DD45M_S138_E1-50	L4/5 IT					SM-GE63W_S258_E1-50	L6 IT		SM-GE63J_S284_E1-50	L6 CT		SM-GE664_S111_E1-50	L6b			SM-GE64Q_S219_E1-50	L2/3 IT Cxcl14
SM-GE63W_S323_E1-50	Pvalb		SM-GE63W_S265_E1-50	Sst		SM-GE63L_S254_E1-50	Vip		SM-GE67T_S251_E1-50	Pvalb		SM-GE64Q_S222_E1-50	L2/3 IT Cxcl14		SM-DD45M_S139_E1-50	L4/5 IT					SM-GE63W_S259_E1-50	L6 IT		SM-GE63J_S286_E1-50	L6 CT		SM-GE664_S244_E1-50	L6b			SM-GE64Q_S220_E1-50	L2/3 IT Cxcl14
SM-GE63W_S347_E1-50	Pvalb		SM-GE63W_S327_E1-50	Sst		SM-GE63L_S256_E1-50	Vip		SM-GE67T_S252_E1-50	Pvalb		SM-GE64Q_S226_E1-50	L2/3 IT Cxcl14		SM-DD45M_S144_E1-50	L4/5 IT					SM-GE63W_S260_E1-50	L6 IT		SM-GE63J_S364_E1-50	L6 CT		SM-GE664_S261_E1-50	L6b			SM-GE64Q_S222_E1-50	L2/3 IT Cxcl14
SM-GE63W_S359_E1-50	Pvalb		SM-GE63W_S341_E1-50	Sst		SM-GE63L_S257_E1-50	Vip		SM-GE67T_S253_E1-50	Pvalb		SM-GE64Q_S228_E1-50	L2/3 IT Cxcl14		SM-DD45M_S146_E1-50	L4/5 IT					SM-GE63W_S262_E1-50	L6 IT		SM-GE63J_S366_E1-50	L6 CT		SM-GE664_S306_E1-50	L6b			SM-GE64Q_S226_E1-50	L2/3 IT Cxcl14
SM-GE63W_S374_E1-50	Pvalb		SM-GE63W_S345_E1-50	Sst		SM-GE63L_S260_E1-50	Vip		SM-GE67T_S254_E1-50	Pvalb		SM-GE64Q_S233_E1-50	L2/3 IT Cxcl14		SM-DD45M_S148_E1-50	L4/5 IT					SM-GE63W_S267_E1-50	L6 IT		SM-GE63K_S004_E1-50	L6 CT		SM-GE665_S014_E1-50	L6b			SM-GE64Q_S228_E1-50	L2/3 IT Cxcl14
SM-GE63W_S376_E1-50	Pvalb		SM-GE63W_S352_E1-50	Sst		SM-GE63L_S334_E1-50	Vip		SM-GE67T_S255_E1-50	Pvalb		SM-GE64Q_S234_E1-50	L2/3 IT Cxcl14		SM-DD45M_S149_E1-50	L4/5 IT					SM-GE63W_S271_E1-50	L6 IT		SM-GE63K_S006_E1-50	L6 CT		SM-GE665_S120_E1-50	L6b			SM-GE64Q_S233_E1-50	L2/3 IT Cxcl14
SM-GE63J_S254_E1-50	Pvalb		SM-GE63W_S354_E1-50	Sst		SM-GE63L_S338_E1-50	Vip		SM-GE67T_S256_E1-50	Pvalb		SM-GE64Q_S235_E1-50	L2/3 IT Cxcl14		SM-DD45M_S151_E1-50	L4/5 IT					SM-GE63W_S321_E1-50	L6 IT		SM-GE63L_S027_E1-50	L6 CT		SM-GE665_S208_E1-50	L6b			SM-GE64Q_S234_E1-50	L2/3 IT Cxcl14
SM-GE63K_S001_E1-50	Pvalb		SM-GE63W_S355_E1-50	Sst		SM-GE63L_S342_E1-50	Vip		SM-GE67T_S257_E1-50	Pvalb		SM-GE64Q_S237_E1-50	L2/3 IT Cxcl14		SM-DD45R_S037_E1-50	L4/5 IT					SM-GE63W_S322_E1-50	L6 IT		SM-GE63L_S031_E1-50	L6 CT		SM-GE64Q_S289_E1-50	L6b			SM-GE64Q_S235_E1-50	L2/3 IT Cxcl14
SM-GE63K_S029_E1-50	Pvalb		SM-GE63W_S360_E1-50	Sst		SM-GE63L_S353_E1-50	Vip		SM-GE67T_S258_E1-50	Pvalb		SM-GE64Q_S238_E1-50	L2/3 IT Cxcl14		SM-DD45R_S045_E1-50	L4/5 IT					SM-GE63W_S328_E1-50	L6 IT		SM-GE63L_S045_E1-50	L6 CT		SM-GE64Q_S290_E1-50	L6b			SM-GE64Q_S237_E1-50	L2/3 IT Cxcl14
SM-GE63L_S047_E1-50	Pvalb		SM-GE63W_S361_E1-50	Sst		SM-GE63L_S355_E1-50	Vip		SM-GE67T_S259_E1-50	Pvalb		SM-GE64Q_S239_E1-50	L2/3 IT Cxcl14		SM-DD45R_S047_E1-50	L4/5 IT					SM-GE63W_S339_E1-50	L6 IT		SM-GE63L_S046_E1-50	L6 CT		SM-GE64Q_S291_E1-50	L6b			SM-GE64Q_S238_E1-50	L2/3 IT Cxcl14
SM-GE63N_S058_E1-50	Pvalb		SM-GE63W_S363_E1-50	Sst		SM-GE63N_S001_E1-50	Vip		SM-GE67T_S260_E1-50	Pvalb		SM-GE64Q_S240_E1-50	L2/3 IT Cxcl14		SM-DD45R_S049_E1-50	L4/5 IT					SM-GE63W_S344_E1-50	L6 IT		SM-GE63L_S122_E1-50	L6 CT		SM-GE64Q_S292_E1-50	L6b			SM-GE64Q_S239_E1-50	L2/3 IT Cxcl14
SM-GE63N_S165_E1-50	Pvalb		SM-GE63W_S372_E1-50	Sst		SM-GE63N_S009_E1-50	Vip		SM-GE67T_S261_E1-50	Pvalb		SM-GE64Q_S241_E1-50	L2/3 IT Cxcl14		SM-DD45R_S169_E1-50	L4/5 IT					SM-GE63W_S348_E1-50	L6 IT		SM-GE63L_S124_E1-50	L6 CT		SM-GE64Q_S293_E1-50	L6b			SM-GE64Q_S240_E1-50	L2/3 IT Cxcl14
SM-GE67T_S065_E1-50	Pvalb		SM-GE63J_S073_E1-50	Sst		SM-GE63N_S017_E1-50	Vip		SM-GE67T_S262_E1-50	Pvalb		SM-GE64Q_S244_E1-50	L2/3 IT Cxcl14		SM-DD45R_S170_E1-50	L4/5 IT					SM-GE63W_S353_E1-50	L6 IT		SM-GE63L_S126_E1-50	L6 CT		SM-GE64Q_S295_E1-50	L6b			SM-GE64Q_S241_E1-50	L2/3 IT Cxcl14
SM-GE67T_S066_E1-50	Pvalb		SM-GE63J_S079_E1-50	Sst		SM-GE63N_S022_E1-50	Vip		SM-GE67T_S263_E1-50	Pvalb		SM-GE64Q_S245_E1-50	L2/3 IT Cxcl14		SM-DD45R_S171_E1-50	L4/5 IT					SM-GE63W_S356_E1-50	L6 IT		SM-GE63L_S127_E1-50	L6 CT		SM-GE64Q_S296_E1-50	L6b			SM-GE64Q_S244_E1-50	L2/3 IT Cxcl14
SM-GE67T_S067_E1-50	Pvalb		SM-GE63J_S247_E1-50	Sst		SM-GE63N_S123_E1-50	Vip		SM-GE67T_S264_E1-50	Pvalb		SM-GE64Q_S246_E1-50	L2/3 IT Cxcl14		SM-DD45R_S173_E1-50	L4/5 IT					SM-GE63W_S357_E1-50	L6 IT		SM-GE63L_S129_E1-50	L6 CT		SM-GE64Q_S297_E1-50	L6b			SM-GE64Q_S245_E1-50	L2/3 IT Cxcl14
SM-GE67T_S068_E1-50	Pvalb		SM-GE63J_S278_E1-50	Sst		SM-GE63N_S125_E1-50	Vip		SM-GE67T_S265_E1-50	Pvalb		SM-GE64Q_S248_E1-50	L2/3 IT Cxcl14		SM-DD45R_S179_E1-50	L4/5 IT					SM-GE63W_S365_E1-50	L6 IT		SM-GE63L_S220_E1-50	L6 CT		SM-GE64Q_S298_E1-50	L6b			SM-GE64Q_S246_E1-50	L2/3 IT Cxcl14
SM-GE67T_S069_E1-50	Pvalb		SM-GE63J_S362_E1-50	Sst		SM-GE63N_S127_E1-50	Vip		SM-GE67T_S266_E1-50	Pvalb		SM-GE64Q_S250_E1-50	L2/3 IT Cxcl14		SM-DD45R_S181_E1-50	L4/5 IT					SM-GE63W_S368_E1-50	L6 IT		SM-GE63L_S221_E1-50	L6 CT		SM-GE64Q_S300_E1-50	L6b			SM-GE64Q_S248_E1-50	L2/3 IT Cxcl14
SM-GE67T_S070_E1-50	Pvalb		SM-GE63J_S374_E1-50	Sst		SM-GE63N_S128_E1-50	Vip		SM-GE67T_S267_E1-50	Pvalb		SM-GE64Q_S251_E1-50	L2/3 IT Cxcl14		SM-DD45R_S184_E1-50	L4/5 IT					SM-GE63W_S369_E1-50	L6 IT		SM-GE63L_S226_E1-50	L6 CT		SM-GE64Q_S301_E1-50	L6b			SM-GE64Q_S250_E1-50	L2/3 IT Cxcl14
SM-GE67T_S071_E1-50	Pvalb		SM-GE63K_S002_E1-50	Sst		SM-GE63N_S134_E1-50	Vip		SM-GE67T_S268_E1-50	Pvalb		SM-GE64Q_S254_E1-50	L2/3 IT Cxcl14		SM-DD45R_S185_E1-50	L4/5 IT					SM-GE63W_S371_E1-50	L6 IT		SM-GE63L_S230_E1-50	L6 CT		SM-GE64Q_S302_E1-50	L6b			SM-GE64Q_S251_E1-50	L2/3 IT Cxcl14
SM-GE67T_S072_E1-50	Pvalb		SM-GE63K_S019_E1-50	Sst		SM-GE63N_S140_E1-50	Vip		SM-GE67T_S269_E1-50	Pvalb		SM-GE64Q_S255_E1-50	L2/3 IT Cxcl14		SM-DD45R_S189_E1-50	L4/5 IT					SM-GE63W_S375_E1-50	L6 IT		SM-GE63L_S321_E1-50	L6 CT		SM-GE64Q_S303_E1-50	L6b			SM-GE64Q_S254_E1-50	L2/3 IT Cxcl14
SM-GE67T_S073_E1-50	Pvalb		SM-GE63K_S031_E1-50	Sst		SM-GE63N_S141_E1-50	Vip		SM-GE67T_S270_E1-50	Pvalb		SM-GE64Q_S256_E1-50	L2/3 IT Cxcl14		SM-DD45R_S191_E1-50	L4/5 IT					SM-GE63J_S077_E1-50	L6 IT		SM-GE63N_S056_E1-50	L6 CT		SM-GE64Q_S304_E1-50	L6b			SM-GE64Q_S255_E1-50	L2/3 IT Cxcl14
SM-GE67T_S074_E1-50	Pvalb		SM-GE63L_S025_E1-50	Sst		SM-GE63N_S228_E1-50	Vip		SM-GE67T_S271_E1-50	Pvalb		SM-GE64Q_S257_E1-50	L2/3 IT Cxcl14		SM-DD45S_S026_E1-50	L4/5 IT					SM-GE63J_S078_E1-50	L6 IT		SM-GE63N_S070_E1-50	L6 CT		SM-GE64Q_S305_E1-50	L6b			SM-GE64Q_S256_E1-50	L2/3 IT Cxcl14
SM-GE67T_S075_E1-50	Pvalb		SM-GE63L_S026_E1-50	Sst		SM-GE63N_S230_E1-50	Vip		SM-GE67T_S272_E1-50	Pvalb		SM-GE64Q_S258_E1-50	L2/3 IT Cxcl14		SM-DD45S_S031_E1-50	L4/5 IT					SM-GE63J_S174_E1-50	L6 IT		SM-GE63N_S071_E1-50	L6 CT		SM-GE64Q_S307_E1-50	L6b			SM-GE64Q_S257_E1-50	L2/3 IT Cxcl14
SM-GE67T_S076_E1-50	Pvalb		SM-GE63L_S029_E1-50	Sst		SM-GE63N_S232_E1-50	Vip		SM-GE67T_S337_E1-50	Pvalb		SM-GE64Q_S259_E1-50	L2/3 IT Cxcl14		SM-DD45S_S033_E1-50	L4/5 IT					SM-GE63J_S175_E1-50	L6 IT		SM-GE63N_S150_E1-50	L6 CT		SM-GE64Q_S308_E1-50	L6b			SM-GE64Q_S258_E1-50	L2/3 IT Cxcl14
SM-GE67T_S077_E1-50	Pvalb		SM-GE63L_S041_E1-50	Sst		SM-GE63N_S237_E1-50	Vip		SM-GE67T_S338_E1-50	Pvalb		SM-GE64Q_S261_E1-50	L2/3 IT Cxcl14		SM-DD45S_S034_E1-50	L4/5 IT					SM-GE63J_S178_E1-50	L6 IT		SM-GE63N_S159_E1-50	L6 CT		SM-GE64Q_S309_E1-50	L6b			SM-GE64Q_S259_E1-50	L2/3 IT Cxcl14
SM-GE67T_S078_E1-50	Pvalb		SM-GE63L_S042_E1-50	Sst		SM-GE63N_S241_E1-50	Vip		SM-GE67T_S339_E1-50	Pvalb		SM-GE64Q_S262_E1-50	L2/3 IT Cxcl14		SM-DD45S_S035_E1-50	L4/5 IT					SM-GE63J_S179_E1-50	L6 IT		SM-GE63N_S167_E1-50	L6 CT		SM-GE64Q_S311_E1-50	L6b			SM-GE64Q_S261_E1-50	L2/3 IT Cxcl14
SM-GE67T_S079_E1-50	Pvalb		SM-GE63L_S133_E1-50	Sst		SM-GE63N_S244_E1-50	Vip		SM-GE67T_S340_E1-50	Pvalb		SM-GE64Q_S264_E1-50	L2/3 IT Cxcl14		SM-DD45S_S038_E1-50	L4/5 IT					SM-GE63J_S182_E1-50	L6 IT		SM-GE63N_S257_E1-50	L6 CT		SM-GE64Q_S312_E1-50	L6b			SM-GE64Q_S262_E1-50	L2/3 IT Cxcl14
SM-GE67T_S080_E1-50	Pvalb		SM-GE63L_S136_E1-50	Sst		SM-GE63N_S291_E1-50	Vip		SM-DD45D_S033_E1-50	Pvalb		SM-GE64U_S004_E1-50	L2/3 IT Cxcl14		SM-DD45S_S039_E1-50	L4/5 IT					SM-GE63J_S249_E1-50	L6 IT		SM-GE63N_S262_E1-50	L6 CT		SM-GE64Q_S313_E1-50	L6b			SM-GE64Q_S264_E1-50	L2/3 IT Cxcl14
SM-GE67T_S089_E1-50	Pvalb		SM-GE63L_S217_E1-50	Sst		SM-GE63N_S293_E1-50	Vip		SM-DD45D_S036_E1-50	Pvalb		SM-GE64U_S016_E1-50	L2/3 IT Cxcl14		SM-DD45S_S042_E1-50	L4/5 IT					SM-GE63J_S273_E1-50	L6 IT		SM-GE63N_S350_E1-50	L6 CT		SM-GE64Q_S314_E1-50	L6b			SM-GE64U_S004_E1-50	L2/3 IT Cxcl14
SM-GE67T_S090_E1-50	Pvalb		SM-GE63L_S227_E1-50	Sst		SM-GE63N_S305_E1-50	Vip		SM-DD45D_S038_E1-50	Pvalb		SM-GE64U_S020_E1-50	L2/3 IT Cxcl14		SM-DD45S_S043_E1-50	L4/5 IT					SM-GE63J_S275_E1-50	L6 IT		SM-GE67Z_S295_E1-50	L6 CT		SM-GE64Q_S315_E1-50	L6b			SM-GE64U_S016_E1-50	L2/3 IT Cxcl14
SM-GE67T_S091_E1-50	Pvalb		SM-GE63L_S231_E1-50	Sst		SM-GE63N_S309_E1-50	Vip		SM-DD45D_S128_E1-50	Pvalb		SM-GE662_S174_E1-50	L2/3 IT Cxcl14		SM-DD45S_S045_E1-50	L4/5 IT					SM-GE63J_S287_E1-50	L6 IT		SM-GE67Z_S299_E1-50	L6 CT		SM-GE64Q_S317_E1-50	L6b			SM-GE64U_S020_E1-50	L2/3 IT Cxcl14
SM-GE67T_S092_E1-50	Pvalb		SM-GE63L_S316_E1-50	Sst		SM-GE63N_S313_E1-50	Vip		SM-DD45M_S155_E1-50	Pvalb		SM-GE662_S177_E1-50	L2/3 IT Cxcl14		SM-DD45S_S046_E1-50	L4/5 IT					SM-GE63J_S363_E1-50	L6 IT		SM-GE67Z_S302_E1-50	L6 CT		SM-GE64Q_S318_E1-50	L6b			SM-GE662_S174_E1-50	L2/3 IT Cxcl14
SM-GE67T_S093_E1-50	Pvalb		SM-GE63L_S323_E1-50	Sst		SM-GE63N_S317_E1-50	Vip		SM-DD45M_S157_E1-50	Pvalb		SM-GE662_S182_E1-50	L2/3 IT Cxcl14		SM-DD45S_S047_E1-50	L4/5 IT					SM-GE63J_S371_E1-50	L6 IT		SM-DD44D_S66_E1-50	L6 CT		SM-GE64Q_S319_E1-50	L6b			SM-GE662_S177_E1-50	L2/3 IT Cxcl14
SM-GE67T_S094_E1-50	Pvalb		SM-GE63L_S328_E1-50	Sst		SM-GE63N_S318_E1-50	Vip		SM-DD45R_S153_E1-50	Pvalb		SM-GE662_S183_E1-50	L2/3 IT Cxcl14		SM-DD45S_S048_E1-50	L4/5 IT					SM-GE63J_S376_E1-50	L6 IT		SM-DD44D_S67_E1-50	L6 CT		SM-GE64Q_S320_E1-50	L6b			SM-GE662_S182_E1-50	L2/3 IT Cxcl14
SM-GE67T_S095_E1-50	Pvalb		SM-GE63N_S050_E1-50	Sst		SM-GE63N_S357_E1-50	Vip		SM-DD45R_S160_E1-50	Pvalb		SM-GE662_S191_E1-50	L2/3 IT Cxcl14		SM-DD45S_S097_E1-50	L4/5 IT					SM-GE63K_S008_E1-50	L6 IT		SM-DD44D_S68_E1-50	L6 CT		SM-GE64Q_S321_E1-50	L6b			SM-GE662_S183_E1-50	L2/3 IT Cxcl14
SM-GE67T_S096_E1-50	Pvalb		SM-GE63N_S054_E1-50	Sst		SM-GE63N_S361_E1-50	Vip		SM-DD45T_S026_E1-50	Pvalb		SM-GE662_S262_E1-50	L2/3 IT Cxcl14		SM-DD45S_S098_E1-50	L4/5 IT					SM-GE63K_S024_E1-50	L6 IT		SM-DD44D_S69_E1-50	L6 CT		SM-GE64Q_S322_E1-50	L6b			SM-GE662_S191_E1-50	L2/3 IT Cxcl14
SM-GE67T_S169_E1-50	Pvalb		SM-GE63N_S059_E1-50	Sst		SM-GE63N_S364_E1-50	Vip		SM-DD45T_S028_E1-50	Pvalb		SM-GE662_S370_E1-50	L2/3 IT Cxcl14		SM-DD45S_S099_E1-50	L4/5 IT					SM-GE63K_S030_E1-50	L6 IT		SM-DD44D_S70_E1-50	L6 CT		SM-GE64Q_S323_E1-50	L6b			SM-GE662_S262_E1-50	L2/3 IT Cxcl14
SM-GE67T_S170_E1-50	Pvalb		SM-GE63N_S061_E1-50	Sst		SM-GE63N_S365_E1-50	Vip		SM-DD45T_S048_E1-50	Pvalb		SM-GE662_S382_E1-50	L2/3 IT Cxcl14		SM-DD45S_S101_E1-50	L4/5 IT					SM-GE63K_S032_E1-50	L6 IT		SM-DD44D_S71_E1-50	L6 CT		SM-GE64Q_S324_E1-50	L6b			SM-GE662_S370_E1-50	L2/3 IT Cxcl14
SM-GE67T_S341_E1-50	Pvalb		SM-GE63N_S063_E1-50	Sst		SM-GE63N_S369_E1-50	Vip		SM-DD45T_S098_E1-50	Pvalb		SM-GE663_S070_E1-50	L2/3 IT Cxcl14		SM-DD45S_S102_E1-50	L4/5 IT					SM-GE63L_S028_E1-50	L6 IT		SM-DD44D_S74_E1-50	L6 CT		SM-GE64Q_S325_E1-50	L6b			SM-GE662_S382_E1-50	L2/3 IT Cxcl14
SM-GE67T_S342_E1-50	Pvalb		SM-GE63N_S146_E1-50	Sst		SM-GE63N_S370_E1-50	Vip		SM-DD45T_S103_E1-50	Pvalb		SM-GE663_S089_E1-50	L2/3 IT Cxcl14		SM-DD45S_S104_E1-50	L4/5 IT					SM-GE63L_S048_E1-50	L6 IT		SM-DD44D_S75_E1-50	L6 CT		SM-GE64Q_S326_E1-50	L6b			SM-GE663_S070_E1-50	L2/3 IT Cxcl14
SM-GE67T_S343_E1-50	Pvalb		SM-GE63N_S151_E1-50	Sst		SM-GE63N_S374_E1-50	Vip		SM-DD45T_S106_E1-50	Pvalb		SM-GE664_S089_E1-50	L2/3 IT Cxcl14		SM-DD45S_S105_E1-50	L4/5 IT					SM-GE63L_S125_E1-50	L6 IT		SM-DD44D_S76_E1-50	L6 CT		SM-GE64Q_S327_E1-50	L6b			SM-GE663_S089_E1-50	L2/3 IT Cxcl14
SM-GE67T_S344_E1-50	Pvalb		SM-GE63N_S154_E1-50	Sst		SM-GE64P_S004_E1-50	Vip		SM-DD45T_S117_E1-50	Pvalb		SM-GE664_S178_E1-50	L2/3 IT Cxcl14		SM-DD45S_S107_E1-50	L4/5 IT					SM-GE63L_S130_E1-50	L6 IT		SM-DD44D_S78_E1-50	L6 CT		SM-GE64Q_S328_E1-50	L6b			SM-GE664_S089_E1-50	L2/3 IT Cxcl14
SM-GE67T_S345_E1-50	Pvalb		SM-GE63N_S161_E1-50	Sst		SM-GE64P_S007_E1-50	Vip		SM-DD45T_S172_E1-50	Pvalb		SM-GE664_S179_E1-50	L2/3 IT Cxcl14		SM-DD45S_S108_E1-50	L4/5 IT					SM-GE63L_S132_E1-50	L6 IT		SM-DD44D_S79_E1-50	L6 CT		SM-GE64Q_S329_E1-50	L6b			SM-GE664_S178_E1-50	L2/3 IT Cxcl14
SM-GE67T_S346_E1-50	Pvalb		SM-GE63N_S166_E1-50	Sst		SM-GE64P_S011_E1-50	Vip		SM-DD45T_S176_E1-50	Pvalb		SM-GE664_S186_E1-50	L2/3 IT Cxcl14		SM-DD45S_S109_E1-50	L4/5 IT					SM-GE63L_S135_E1-50	L6 IT		SM-DD44D_S80_E1-50	L6 CT		SM-GE64Q_S331_E1-50	L6b			SM-GE664_S179_E1-50	L2/3 IT Cxcl14
SM-GE67T_S347_E1-50	Pvalb		SM-GE63N_S168_E1-50	Sst		SM-GE64P_S014_E1-50	Vip		SM-DD45T_S180_E1-50	Pvalb		SM-GE664_S191_E1-50	L2/3 IT Cxcl14		SM-DD45S_S110_E1-50	L4/5 IT					SM-GE63L_S219_E1-50	L6 IT		SM-DD44D_S82_E1-50	L6 CT		SM-GE64Q_S332_E1-50	L6b			SM-GE664_S186_E1-50	L2/3 IT Cxcl14
SM-GE67T_S348_E1-50	Pvalb		SM-GE63N_S345_E1-50	Sst		SM-GE64P_S022_E1-50	Vip		SM-DD45T_S182_E1-50	Pvalb		SM-DD44B_S81_E1-50	L2/3 IT Cxcl14		SM-DD45S_S112_E1-50	L4/5 IT					SM-GE63L_S222_E1-50	L6 IT		SM-DD44D_S83_E1-50	L6 CT		SM-GE64Q_S333_E1-50	L6b			SM-GE664_S191_E1-50	L2/3 IT Cxcl14
SM-GE67T_S349_E1-50	Pvalb		SM-GE63N_S351_E1-50	Sst		SM-GE64P_S023_E1-50	Vip		SM-DD45T_S185_E1-50	Pvalb		SM-DD44B_S82_E1-50	L2/3 IT Cxcl14		SM-DD45S_S113_E1-50	L4/5 IT					SM-GE63L_S319_E1-50	L6 IT		SM-DD44D_S84_E1-50	L6 CT		SM-GE64Q_S334_E1-50	L6b			SM-DD44B_S81_E1-50	L2/3 IT Cxcl14
SM-GE67T_S350_E1-50	Pvalb		SM-GE67Z_S289_E1-50	Sst		SM-GE64P_S037_E1-50	Vip		SM-DD45U_S040_E1-50	Pvalb		SM-DD44B_S83_E1-50	L2/3 IT Cxcl14		SM-DD45S_S114_E1-50	L4/5 IT					SM-GE63L_S320_E1-50	L6 IT		SM-DD44D_S85_E1-50	L6 CT		SM-GE64Q_S335_E1-50	L6b			SM-DD44B_S82_E1-50	L2/3 IT Cxcl14
SM-GE67T_S351_E1-50	Pvalb		SM-GE67Z_S292_E1-50	Sst		SM-GE64P_S044_E1-50	Vip		SM-GE63W_S006_E1-50	Pvalb		SM-DD44B_S84_E1-50	L2/3 IT Cxcl14		SM-DD45S_S115_E1-50	L4/5 IT					SM-GE63L_S324_E1-50	L6 IT		SM-DD44D_S86_E1-50	L6 CT		SM-GE64Q_S336_E1-50	L6b			SM-DD44B_S83_E1-50	L2/3 IT Cxcl14
SM-GE67T_S352_E1-50	Pvalb		SM-GE67Z_S296_E1-50	Sst		SM-GE64P_S058_E1-50	Vip		SM-GE63W_S013_E1-50	Pvalb		SM-DD44M_S26_E1-50	L2/3 IT Cxcl14		SM-DD45S_S118_E1-50	L4/5 IT					SM-GE63L_S326_E1-50	L6 IT		SM-DD44D_S87_E1-50	L6 CT		SM-GE64Q_S337_E1-50	L6b			SM-DD44B_S84_E1-50	L2/3 IT Cxcl14
SM-GE67T_S353_E1-50	Pvalb		SM-GE67Z_S301_E1-50	Sst		SM-GE64P_S061_E1-50	Vip		SM-GE63W_S025_E1-50	Pvalb		SM-DD44C_S77_E1-50	L2/3 IT Cxcl14		SM-DD45S_S119_E1-50	L4/5 IT					SM-GE63L_S327_E1-50	L6 IT		SM-DD44N_S58_E1-50	L6 CT		SM-GE64Q_S338_E1-50	L6b			SM-DD44M_S26_E1-50	L2/3 IT Cxcl14
SM-GE67T_S354_E1-50	Pvalb		SM-GE67Z_S308_E1-50	Sst		SM-GE64P_S064_E1-50	Vip		SM-GE63W_S111_E1-50	Pvalb		SM-DD44M_S75_E1-50	L2/3 IT Cxcl14		SM-DD45S_S120_E1-50	L4/5 IT					SM-GE63N_S057_E1-50	L6 IT		SM-DD44N_S61_E1-50	L6 CT		SM-GE64Q_S339_E1-50	L6b			SM-DD44C_S77_E1-50	L2/3 IT Cxcl14
SM-GE67T_S355_E1-50	Pvalb		SM-GE67Z_S309_E1-50	Sst		SM-GE64P_S070_E1-50	Vip		SM-GE63W_S118_E1-50	Pvalb		SM-DD44M_S87_E1-50	L2/3 IT Cxcl14		SM-DD45S_S129_E1-50	L4/5 IT					SM-GE63N_S064_E1-50	L6 IT		SM-DD44N_S62_E1-50	L6 CT		SM-GE64Q_S340_E1-50	L6b			SM-DD44M_S75_E1-50	L2/3 IT Cxcl14
SM-GE67T_S356_E1-50	Pvalb		SM-GE67Z_S318_E1-50	Sst		SM-GE64P_S097_E1-50	Vip		SM-GE63W_S270_E1-50	Pvalb		SM-DD44M_S91_E1-50	L2/3 IT Cxcl14		SM-DD45S_S131_E1-50	L4/5 IT					SM-GE63N_S065_E1-50	L6 IT		SM-DD44N_S63_E1-50	L6 CT		SM-GE64Q_S341_E1-50	L6b			SM-DD44M_S87_E1-50	L2/3 IT Cxcl14
SM-GE67T_S357_E1-50	Pvalb		SM-GE67Z_S319_E1-50	Sst		SM-GE64P_S098_E1-50	Vip		SM-GE63W_S323_E1-50	Pvalb		SM-DD44O_S90_E1-50	L2/3 IT Cxcl14		SM-DD45S_S132_E1-50	L4/5 IT					SM-GE63N_S067_E1-50	L6 IT		SM-DD44N_S64_E1-50	L6 CT		SM-GE64Q_S342_E1-50	L6b			SM-DD44M_S91_E1-50	L2/3 IT Cxcl14
SM-GE67T_S358_E1-50	Pvalb		SM-DD45D_S049_E1-50	Sst		SM-GE64P_S100_E1-50	Vip		SM-GE63W_S347_E1-50	Pvalb		SM-DD44C_S67_E1-50	L2/3 IT Otof		SM-DD45S_S134_E1-50	L4/5 IT					SM-GE63N_S068_E1-50	L6 IT		SM-DD44N_S74_E1-50	L6 CT		SM-GE64Q_S343_E1-50	L6b			SM-DD44O_S90_E1-50	L2/3 IT Cxcl14
SM-GE67T_S359_E1-50	Pvalb		SM-DD45D_S152_E1-50	Sst		SM-GE64P_S102_E1-50	Vip		SM-GE63W_S359_E1-50	Pvalb		SM-DD44C_S68_E1-50	L2/3 IT Otof		SM-DD45S_S135_E1-50	L4/5 IT					SM-GE63N_S069_E1-50	L6 IT		SM-DD44N_S75_E1-50	L6 CT		SM-GE64Q_S344_E1-50	L6b			SM-DD44C_S67_E1-50	L2/3 IT Otof
SM-GE67T_S360_E1-50	Pvalb		SM-DD45R_S073_E1-50	Sst		SM-GE64P_S106_E1-50	Vip		SM-GE63W_S374_E1-50	Pvalb		SM-DD44M_S39_E1-50	L2/3 IT Otof		SM-DD45S_S136_E1-50	L4/5 IT					SM-GE63N_S072_E1-50	L6 IT		SM-DD44N_S76_E1-50	L6 CT		SM-GE64Q_S345_E1-50	L6b			SM-DD44C_S68_E1-50	L2/3 IT Otof
SM-GE67Z_S290_E1-50	Pvalb		SM-DD45T_S049_E1-50	Sst		SM-GE64P_S137_E1-50	Vip		SM-GE63W_S376_E1-50	Pvalb		SM-DD44M_S41_E1-50	L2/3 IT Otof		SM-DD45T_S073_E1-50	L4/5 IT					SM-GE63N_S145_E1-50	L6 IT		SM-DD44N_S77_E1-50	L6 CT		SM-GE64Q_S346_E1-50	L6b			SM-DD44M_S39_E1-50	L2/3 IT Otof
SM-GE67Z_S300_E1-50	Pvalb		SM-DD45U_S062_E1-50	Sst		SM-GE64P_S140_E1-50	Vip		SM-GE63J_S254_E1-50	Pvalb		SM-DD44M_S45_E1-50	L2/3 IT Otof		SM-DD45T_S074_E1-50	L4/5 IT					SM-GE63N_S148_E1-50	L6 IT		SM-DD44N_S78_E1-50	L6 CT		SM-GE64Q_S347_E1-50	L6b			SM-DD44M_S41_E1-50	L2/3 IT Otof
SM-DD45D_S054_E1-50	Pvalb		SM-GE63J_S019_E1-50	Sst		SM-GE64P_S141_E1-50	Vip		SM-GE63K_S001_E1-50	Pvalb		SM-DD44M_S63_E1-50	L2/3 IT Otof		SM-DD45T_S079_E1-50	L4/5 IT					SM-GE63N_S153_E1-50	L6 IT		SM-DD44N_S80_E1-50	L6 CT		SM-GE64Q_S348_E1-50	L6b			SM-DD44M_S45_E1-50	L2/3 IT Otof
SM-DD45D_S060_E1-50	Pvalb		SM-GE63J_S106_E1-50	Sst		SM-GE64P_S142_E1-50	Vip		SM-GE63K_S029_E1-50	Pvalb		SM-DD44O_S41_E1-50	L2/3 IT Otof		SM-DD45T_S080_E1-50	L4/5 IT					SM-GE63N_S160_E1-50	L6 IT		SM-DD44N_S81_E1-50	L6 CT		SM-GE64Q_S349_E1-50	L6b			SM-DD44M_S63_E1-50	L2/3 IT Otof
SM-DD45U_S174_E1-50	Pvalb		SM-GE63J_S111_E1-50	Sst		SM-GE64P_S143_E1-50	Vip		SM-GE63L_S047_E1-50	Pvalb		SM-DD44O_S46_E1-50	L2/3 IT Otof		SM-DD45T_S084_E1-50	L4/5 IT					SM-GE63N_S163_E1-50	L6 IT		SM-DD44N_S83_E1-50	L6 CT		SM-GE64Q_S350_E1-50	L6b			SM-DD44O_S41_E1-50	L2/3 IT Otof
SM-GE63L_S196_E1-50	Pvalb		SM-GE63J_S203_E1-50	Sst		SM-GE64P_S164_E1-50	Vip		SM-GE63N_S058_E1-50	Pvalb		SM-DD44O_S57_E1-50	L2/3 IT Otof		SM-DD45T_S088_E1-50	L4/5 IT					SM-GE63N_S250_E1-50	L6 IT		SM-DD44N_S87_E1-50	L6 CT		SM-GE64Q_S351_E1-50	L6b			SM-DD44O_S46_E1-50	L2/3 IT Otof
SM-GE65A_S008_E1-50	Pvalb		SM-GE63J_S307_E1-50	Sst		SM-GE64P_S165_E1-50	Vip		SM-GE63N_S165_E1-50	Pvalb		SM-DD44O_S59_E1-50	L2/3 IT Otof		SM-DD45T_S089_E1-50	L4/5 IT					SM-GE63N_S254_E1-50	L6 IT		SM-DD44N_S89_E1-50	L6 CT		SM-GE64Q_S352_E1-50	L6b			SM-DD44O_S57_E1-50	L2/3 IT Otof
SM-GE67T_S171_E1-50	Pvalb		SM-GE63L_S056_E1-50	Sst		SM-GE64P_S166_E1-50	Vip		SM-GE67T_S065_E1-50	Pvalb		SM-DD44O_S62_E1-50	L2/3 IT Otof		SM-DD45T_S090_E1-50	L4/5 IT					SM-GE63N_S258_E1-50	L6 IT		SM-DD44N_S90_E1-50	L6 CT		SM-GE64Q_S353_E1-50	L6b			SM-DD44O_S59_E1-50	L2/3 IT Otof
SM-GE67T_S172_E1-50	Pvalb		SM-GE63L_S063_E1-50	Sst		SM-GE64P_S169_E1-50	Vip		SM-GE67T_S066_E1-50	Pvalb		SM-DD44O_S63_E1-50	L2/3 IT Otof		SM-DD45T_S091_E1-50	L4/5 IT					SM-GE63N_S264_E1-50	L6 IT		SM-DD44N_S91_E1-50	L6 CT		SM-GE64Q_S354_E1-50	L6b			SM-DD44O_S62_E1-50	L2/3 IT Otof
SM-GE67T_S173_E1-50	Pvalb		SM-GE63L_S155_E1-50	Sst		SM-GE64P_S174_E1-50	Vip		SM-GE67T_S067_E1-50	Pvalb		SM-DD45D_S166_E1-50	L2/3 IT Otof		SM-DD45T_S093_E1-50	L4/5 IT					SM-GE63N_S346_E1-50	L6 IT		SM-DD44N_S92_E1-50	L6 CT		SM-GE64Q_S355_E1-50	L6b			SM-DD44O_S63_E1-50	L2/3 IT Otof
SM-GE67T_S174_E1-50	Pvalb		SM-GE63L_S164_E1-50	Sst		SM-GE64P_S183_E1-50	Vip		SM-GE67T_S068_E1-50	Pvalb		SM-DD45M_S130_E1-50	L2/3 IT Otof		SM-DD45T_S094_E1-50	L4/5 IT					SM-GE63N_S347_E1-50	L6 IT		SM-DD44N_S93_E1-50	L6 CT		SM-GE64Q_S356_E1-50	L6b			SM-DD45D_S166_E1-50	L2/3 IT Otof
SM-GE67T_S176_E1-50	Pvalb		SM-GE63L_S165_E1-50	Sst		SM-GE64P_S187_E1-50	Vip		SM-GE67T_S069_E1-50	Pvalb		SM-DD45M_S142_E1-50	L2/3 IT Otof		SM-DD45T_S129_E1-50	L4/5 IT					SM-GE64U_S095_E1-50	L6 IT		SM-DD44R_S03_E1-50	L6 CT		SM-GE64Q_S357_E1-50	L6b			SM-DD45M_S130_E1-50	L2/3 IT Otof
SM-GE67T_S177_E1-50	Pvalb		SM-GE63L_S212_E1-50	Sst		SM-GE64P_S189_E1-50	Vip		SM-GE67T_S070_E1-50	Pvalb		SM-DD45R_S036_E1-50	L2/3 IT Otof		SM-DD45T_S131_E1-50	L4/5 IT					SM-DD44D_S65_E1-50	L6 IT		SM-DD44R_S06_E1-50	L6 CT		SM-GE64Q_S359_E1-50	L6b			SM-DD45M_S142_E1-50	L2/3 IT Otof
SM-GE67T_S178_E1-50	Pvalb		SM-GE63L_S295_E1-50	Sst		SM-GE64P_S192_E1-50	Vip		SM-GE67T_S071_E1-50	Pvalb		SM-DD45R_S038_E1-50	L2/3 IT Otof		SM-DD45T_S136_E1-50	L4/5 IT					SM-DD44D_S72_E1-50	L6 IT		SM-DD44R_S07_E1-50	L6 CT		SM-GE64Q_S360_E1-50	L6b			SM-DD45R_S036_E1-50	L2/3 IT Otof
SM-GE67T_S179_E1-50	Pvalb		SM-GE63N_S040_E1-50	Sst		SM-GE64P_S194_E1-50	Vip		SM-GE67T_S072_E1-50	Pvalb		SM-DD45R_S044_E1-50	L2/3 IT Otof		SM-DD45T_S150_E1-50	L4/5 IT					SM-DD44D_S73_E1-50	L6 IT		SM-DD44R_S08_E1-50	L6 CT		SM-GE64Q_S361_E1-50	L6b			SM-DD45R_S038_E1-50	L2/3 IT Otof
SM-GE67T_S180_E1-50	Pvalb		SM-GE63N_S105_E1-50	Sst		SM-GE64P_S196_E1-50	Vip		SM-GE67T_S073_E1-50	Pvalb		SM-DD45R_S048_E1-50	L2/3 IT Otof		SM-DD45T_S158_E1-50	L4/5 IT					SM-DD44D_S77_E1-50	L6 IT		SM-DD44R_S10_E1-50	L6 CT		SM-GE64Q_S362_E1-50	L6b			SM-DD45R_S044_E1-50	L2/3 IT Otof
			SM-GE63N_S204_E1-50	Sst		SM-GE64P_S200_E1-50	Vip		SM-GE67T_S074_E1-50	Pvalb		SM-DD45R_S053_E1-50	L2/3 IT Otof		SM-DD45T_S160_E1-50	L4/5 IT					SM-DD44N_S57_E1-50	L6 IT		SM-DD44R_S11_E1-50	L6 CT		SM-GE64Q_S363_E1-50	L6b			SM-DD45R_S048_E1-50	L2/3 IT Otof
			SM-GE65A_S011_E1-50	Sst		SM-GE64P_S207_E1-50	Vip		SM-GE67T_S075_E1-50	Pvalb		SM-DD45R_S056_E1-50	L2/3 IT Otof		SM-DD45T_S161_E1-50	L4/5 IT					SM-DD44N_S59_E1-50	L6 IT		SM-DD44R_S15_E1-50	L6 CT		SM-GE64Q_S364_E1-50	L6b			SM-DD45R_S053_E1-50	L2/3 IT Otof
			SM-GE65A_S119_E1-50	Sst		SM-GE64P_S208_E1-50	Vip		SM-GE67T_S076_E1-50	Pvalb		SM-DD45S_S025_E1-50	L2/3 IT Otof		SM-DD45T_S162_E1-50	L4/5 IT					SM-DD44N_S60_E1-50	L6 IT		SM-DD45C_S049_E1-50	L6 CT		SM-GE64Q_S365_E1-50	L6b			SM-DD45R_S056_E1-50	L2/3 IT Otof
			SM-GE64P_S133_E1-50	Sst		SM-GE635_S112_E1-50	Vip		SM-GE67T_S077_E1-50	Pvalb		SM-DD45S_S028_E1-50	L2/3 IT Otof		SM-DD45T_S163_E1-50	L4/5 IT					SM-DD44N_S73_E1-50	L6 IT		SM-DD45C_S050_E1-50	L6 CT		SM-GE64Q_S366_E1-50	L6b			SM-DD45S_S025_E1-50	L2/3 IT Otof
			SM-GE63N_S143_E1-50	Sst Chodl		SM-DD45M_S066_E1-50	Vip		SM-GE67T_S078_E1-50	Pvalb		SM-DD45S_S029_E1-50	L2/3 IT Otof		SM-DD45T_S164_E1-50	L4/5 IT					SM-DD44N_S79_E1-50	L6 IT		SM-DD45C_S051_E1-50	L6 CT		SM-GE64Q_S367_E1-50	L6b			SM-DD45S_S028_E1-50	L2/3 IT Otof
			SM-DD45D_S134_E1-50	Sst Chodl		SM-DD45M_S076_E1-50	Vip		SM-GE67T_S079_E1-50	Pvalb		SM-DD45S_S036_E1-50	L2/3 IT Otof		SM-DD45T_S165_E1-50	L4/5 IT					SM-DD44N_S85_E1-50	L6 IT		SM-DD45C_S052_E1-50	L6 CT		SM-GE64Q_S368_E1-50	L6b			SM-DD45S_S029_E1-50	L2/3 IT Otof
			SM-DD45M_S163_E1-50	Sst Chodl		SM-DD45M_S168_E1-50	Vip		SM-GE67T_S080_E1-50	Pvalb		SM-DD45S_S133_E1-50	L2/3 IT Otof		SM-DD45U_S073_E1-50	L4/5 IT					SM-DD44N_S86_E1-50	L6 IT		SM-DD45C_S053_E1-50	L6 CT		SM-GE64Q_S369_E1-50	L6b			SM-DD45S_S036_E1-50	L2/3 IT Otof
			SM-DD45S_S079_E1-50	Sst Chodl		SM-DD45R_S163_E1-50	Vip		SM-GE67T_S089_E1-50	Pvalb		SM-DD45T_S076_E1-50	L2/3 IT Otof		SM-DD45U_S074_E1-50	L4/5 IT					SM-DD44N_S88_E1-50	L6 IT		SM-DD45C_S054_E1-50	L6 CT		SM-GE64Q_S370_E1-50	L6b			SM-DD45S_S133_E1-50	L2/3 IT Otof
			SM-GE63J_S356_E1-50	Sst Chodl		SM-DD45S_S077_E1-50	Vip		SM-GE67T_S090_E1-50	Pvalb		SM-DD45T_S078_E1-50	L2/3 IT Otof		SM-DD45U_S075_E1-50	L4/5 IT					SM-DD44N_S95_E1-50	L6 IT		SM-DD45C_S055_E1-50	L6 CT		SM-GE64Q_S371_E1-50	L6b			SM-DD45T_S076_E1-50	L2/3 IT Otof
			SM-GE63K_S027_E1-50	Sst Chodl		SM-DD45S_S080_E1-50	Vip		SM-GE67T_S091_E1-50	Pvalb		SM-DD45T_S082_E1-50	L2/3 IT Otof		SM-DD45U_S076_E1-50	L4/5 IT					SM-DD44N_S96_E1-50	L6 IT		SM-DD45C_S056_E1-50	L6 CT		SM-GE64Q_S373_E1-50	L6b			SM-DD45T_S078_E1-50	L2/3 IT Otof
			SM-GE63L_S134_E1-50	Sst Chodl		SM-DD45S_S081_E1-50	Vip		SM-GE67T_S092_E1-50	Pvalb		SM-DD45T_S083_E1-50	L2/3 IT Otof		SM-DD45U_S079_E1-50	L4/5 IT					SM-DD44R_S01_E1-50	L6 IT		SM-DD45C_S058_E1-50	L6 CT		SM-GE64Q_S374_E1-50	L6b			SM-DD45T_S082_E1-50	L2/3 IT Otof
			SM-GE63L_S314_E1-50	Sst Chodl		SM-DD45S_S083_E1-50	Vip		SM-GE67T_S093_E1-50	Pvalb		SM-DD45T_S087_E1-50	L2/3 IT Otof		SM-DD45U_S083_E1-50	L4/5 IT					SM-DD44R_S02_E1-50	L6 IT		SM-DD45C_S059_E1-50	L6 CT		SM-GE64Q_S375_E1-50	L6b			SM-DD45T_S083_E1-50	L2/3 IT Otof
			SM-GE63L_S065_E1-50	Sst Chodl		SM-DD45S_S093_E1-50	Vip		SM-GE67T_S094_E1-50	Pvalb		SM-DD45T_S130_E1-50	L2/3 IT Otof		SM-DD45U_S084_E1-50	L4/5 IT					SM-DD44R_S04_E1-50	L6 IT		SM-DD45C_S060_E1-50	L6 CT		SM-GE64Q_S376_E1-50	L6b			SM-DD45T_S087_E1-50	L2/3 IT Otof
			SM-GE63N_S117_E1-50	Sst Chodl		SM-DD45T_S024_E1-50	Vip		SM-GE67T_S095_E1-50	Pvalb		SM-DD45T_S145_E1-50	L2/3 IT Otof		SM-DD45U_S086_E1-50	L4/5 IT					SM-DD44R_S05_E1-50	L6 IT		SM-DD45C_S061_E1-50	L6 CT		SM-GE662_S001_E1-50	L6b			SM-DD45T_S130_E1-50	L2/3 IT Otof
						SM-DD45T_S102_E1-50	Vip		SM-GE67T_S096_E1-50	Pvalb		SM-DD45T_S146_E1-50	L2/3 IT Otof		SM-DD45U_S088_E1-50	L4/5 IT					SM-DD44R_S12_E1-50	L6 IT		SM-DD45C_S062_E1-50	L6 CT		SM-GE662_S002_E1-50	L6b			SM-DD45T_S145_E1-50	L2/3 IT Otof
						SM-DD45T_S109_E1-50	Vip		SM-GE67T_S169_E1-50	Pvalb		SM-DD45T_S149_E1-50	L2/3 IT Otof		SM-DD45U_S091_E1-50	L4/5 IT					SM-DD44R_S14_E1-50	L6 IT		SM-DD45C_S063_E1-50	L6 CT		SM-GE662_S003_E1-50	L6b			SM-DD45T_S146_E1-50	L2/3 IT Otof
						SM-DD45T_S111_E1-50	Vip		SM-GE67T_S170_E1-50	Pvalb		SM-DD45T_S153_E1-50	L2/3 IT Otof		SM-DD45U_S093_E1-50	L4/5 IT					SM-DD44R_S16_E1-50	L6 IT		SM-DD45C_S064_E1-50	L6 CT		SM-GE662_S004_E1-50	L6b			SM-DD45T_S149_E1-50	L2/3 IT Otof
						SM-DD45T_S115_E1-50	Vip		SM-GE67T_S341_E1-50	Pvalb		SM-DD45T_S156_E1-50	L2/3 IT Otof		SM-DD45U_S094_E1-50	L4/5 IT					SM-DD45C_S152_E1-50	L6 IT		SM-DD45C_S145_E1-50	L6 CT		SM-GE662_S005_E1-50	L6b			SM-DD45T_S153_E1-50	L2/3 IT Otof
						SM-DD45T_S170_E1-50	Vip		SM-GE67T_S342_E1-50	Pvalb		SM-DD45T_S159_E1-50	L2/3 IT Otof		SM-DD45U_S096_E1-50	L4/5 IT					SM-DD45C_S155_E1-50	L6 IT		SM-DD45C_S146_E1-50	L6 CT		SM-GE662_S006_E1-50	L6b			SM-DD45T_S156_E1-50	L2/3 IT Otof
						SM-DD45Y_S092_E1-50	Vip		SM-GE67T_S343_E1-50	Pvalb		SM-DD45T_S166_E1-50	L2/3 IT Otof		SM-DD45U_S113_E1-50	L4/5 IT					SM-DD45C_S159_E1-50	L6 IT		SM-DD45C_S147_E1-50	L6 CT		SM-GE662_S007_E1-50	L6b			SM-DD45T_S159_E1-50	L2/3 IT Otof
						SM-GE63W_S009_E1-50	Vip		SM-GE67T_S344_E1-50	Pvalb		SM-DD45T_S168_E1-50	L2/3 IT Otof		SM-DD45U_S118_E1-50	L4/5 IT					SM-DD45C_S162_E1-50	L6 IT		SM-DD45C_S148_E1-50	L6 CT		SM-GE662_S008_E1-50	L6b			SM-DD45T_S166_E1-50	L2/3 IT Otof
						SM-GE63W_S012_E1-50	Vip		SM-GE67T_S345_E1-50	Pvalb		SM-DD45U_S114_E1-50	L2/3 IT Otof		SM-DD45U_S119_E1-50	L4/5 IT					SM-DD45C_S164_E1-50	L6 IT		SM-DD45C_S149_E1-50	L6 CT		SM-GE662_S009_E1-50	L6b			SM-DD45T_S168_E1-50	L2/3 IT Otof
						SM-GE63W_S097_E1-50	Vip		SM-GE67T_S346_E1-50	Pvalb		SM-DD45U_S115_E1-50	L2/3 IT Otof		SM-DD45U_S124_E1-50	L4/5 IT					SM-DD45C_S166_E1-50	L6 IT		SM-DD45C_S150_E1-50	L6 CT		SM-GE662_S010_E1-50	L6b			SM-DD45U_S114_E1-50	L2/3 IT Otof
						SM-GE63W_S100_E1-50	Vip		SM-GE67T_S347_E1-50	Pvalb		SM-DD45U_S116_E1-50	L2/3 IT Otof		SM-DD45U_S143_E1-50	L4/5 IT					SM-DD45C_S175_E1-50	L6 IT		SM-DD45C_S151_E1-50	L6 CT		SM-GE662_S011_E1-50	L6b			SM-DD45U_S115_E1-50	L2/3 IT Otof
						SM-GE63W_S114_E1-50	Vip		SM-GE67T_S348_E1-50	Pvalb		SM-DD45U_S117_E1-50	L2/3 IT Otof		SM-DD45U_S148_E1-50	L4/5 IT					SM-DD45D_S147_E1-50	L6 IT		SM-DD45C_S153_E1-50	L6 CT		SM-GE662_S012_E1-50	L6b			SM-DD45U_S116_E1-50	L2/3 IT Otof
						SM-GE63W_S251_E1-50	Vip		SM-GE67T_S349_E1-50	Pvalb		SM-DD45U_S121_E1-50	L2/3 IT Otof		SM-DD45U_S149_E1-50	L4/5 IT					SM-DD45L_S035_E1-50	L6 IT		SM-DD45C_S154_E1-50	L6 CT		SM-GE662_S013_E1-50	L6b			SM-DD45U_S117_E1-50	L2/3 IT Otof
						SM-GE63W_S261_E1-50	Vip		SM-GE67T_S350_E1-50	Pvalb		SM-DD45U_S122_E1-50	L2/3 IT Otof		SM-DD45U_S150_E1-50	L4/5 IT					SM-DD45L_S045_E1-50	L6 IT		SM-DD45C_S156_E1-50	L6 CT		SM-GE662_S014_E1-50	L6b			SM-DD45U_S121_E1-50	L2/3 IT Otof
						SM-GE63W_S266_E1-50	Vip		SM-GE67T_S351_E1-50	Pvalb		SM-DD45U_S125_E1-50	L2/3 IT Otof		SM-DD45U_S161_E1-50	L4/5 IT					SM-DD45R_S063_E1-50	L6 IT		SM-DD45C_S157_E1-50	L6 CT		SM-GE662_S015_E1-50	L6b			SM-DD45U_S122_E1-50	L2/3 IT Otof
						SM-GE63W_S272_E1-50	Vip		SM-GE67T_S352_E1-50	Pvalb		SM-DD45U_S127_E1-50	L2/3 IT Otof		SM-DD45U_S166_E1-50	L4/5 IT					SM-DD45R_S065_E1-50	L6 IT		SM-DD45C_S158_E1-50	L6 CT		SM-GE662_S016_E1-50	L6b			SM-DD45U_S125_E1-50	L2/3 IT Otof
						SM-GE63W_S370_E1-50	Vip		SM-GE67T_S353_E1-50	Pvalb		SM-DD45U_S128_E1-50	L2/3 IT Otof		SM-GE63W_S060_E1-50	L4/5 IT					SM-DD45R_S098_E1-50	L6 IT		SM-DD45C_S160_E1-50	L6 CT		SM-GE662_S018_E1-50	L6b			SM-DD45U_S127_E1-50	L2/3 IT Otof
						SM-GE63J_S080_E1-50	Vip		SM-GE67T_S354_E1-50	Pvalb		SM-DD45U_S130_E1-50	L2/3 IT Otof		SM-GE63W_S061_E1-50	L4/5 IT					SM-DD45R_S100_E1-50	L6 IT		SM-DD45C_S161_E1-50	L6 CT		SM-GE662_S019_E1-50	L6b			SM-DD45U_S128_E1-50	L2/3 IT Otof
						SM-GE63J_S173_E1-50	Vip		SM-GE67T_S355_E1-50	Pvalb		SM-GE63W_S059_E1-50	L2/3 IT Otof		SM-GE63W_S062_E1-50	L4/5 IT					SM-DD45R_S103_E1-50	L6 IT		SM-DD45C_S163_E1-50	L6 CT		SM-GE662_S020_E1-50	L6b			SM-DD45U_S130_E1-50	L2/3 IT Otof
						SM-GE63J_S176_E1-50	Vip		SM-GE67T_S356_E1-50	Pvalb		SM-GE63W_S064_E1-50	L2/3 IT Otof		SM-GE63W_S068_E1-50	L4/5 IT					SM-DD45R_S116_E1-50	L6 IT		SM-DD45C_S165_E1-50	L6 CT		SM-GE662_S021_E1-50	L6b			SM-GE63W_S059_E1-50	L2/3 IT Otof
						SM-GE63J_S246_E1-50	Vip		SM-GE67T_S357_E1-50	Pvalb		SM-GE63W_S071_E1-50	L2/3 IT Otof		SM-GE63W_S069_E1-50	L4/5 IT					SM-DD45R_S124_E1-50	L6 IT		SM-DD45C_S167_E1-50	L6 CT		SM-GE662_S022_E1-50	L6b			SM-GE63W_S064_E1-50	L2/3 IT Otof
						SM-GE63J_S248_E1-50	Vip		SM-GE67T_S358_E1-50	Pvalb		SM-GE63W_S074_E1-50	L2/3 IT Otof		SM-GE63W_S070_E1-50	L4/5 IT					SM-DD45R_S138_E1-50	L6 IT		SM-DD45C_S168_E1-50	L6 CT		SM-GE662_S023_E1-50	L6b			SM-GE63W_S071_E1-50	L2/3 IT Otof
						SM-GE63J_S252_E1-50	Vip		SM-GE67T_S359_E1-50	Pvalb		SM-GE63W_S079_E1-50	L2/3 IT Otof		SM-GE63W_S073_E1-50	L4/5 IT					SM-DD45R_S142_E1-50	L6 IT		SM-DD45C_S169_E1-50	L6 CT		SM-GE662_S024_E1-50	L6b			SM-GE63W_S074_E1-50	L2/3 IT Otof
						SM-GE63J_S255_E1-50	Vip		SM-GE67T_S360_E1-50	Pvalb		SM-GE63W_S131_E1-50	L2/3 IT Otof		SM-GE63W_S075_E1-50	L4/5 IT					SM-DD45S_S001_E1-50	L6 IT		SM-DD45C_S171_E1-50	L6 CT		SM-GE662_S097_E1-50	L6b			SM-GE63W_S079_E1-50	L2/3 IT Otof
						SM-GE63J_S256_E1-50	Vip		SM-GE67Z_S290_E1-50	Pvalb		SM-GE63W_S136_E1-50	L2/3 IT Otof		SM-GE63W_S080_E1-50	L4/5 IT					SM-DD45S_S006_E1-50	L6 IT		SM-DD45C_S172_E1-50	L6 CT		SM-GE662_S098_E1-50	L6b			SM-GE63W_S131_E1-50	L2/3 IT Otof
						SM-GE63J_S285_E1-50	Vip		SM-GE67Z_S300_E1-50	Pvalb		SM-GE63W_S140_E1-50	L2/3 IT Otof		SM-GE63W_S130_E1-50	L4/5 IT					SM-DD45S_S049_E1-50	L6 IT		SM-DD45C_S173_E1-50	L6 CT		SM-GE662_S099_E1-50	L6b			SM-GE63W_S136_E1-50	L2/3 IT Otof
						SM-GE63J_S354_E1-50	Vip		SM-DD45D_S054_E1-50	Pvalb		SM-GE63W_S147_E1-50	L2/3 IT Otof		SM-GE63W_S134_E1-50	L4/5 IT					SM-DD45S_S051_E1-50	L6 IT		SM-DD45C_S174_E1-50	L6 CT		SM-GE662_S100_E1-50	L6b			SM-GE63W_S140_E1-50	L2/3 IT Otof
						SM-GE63J_S357_E1-50	Vip		SM-DD45D_S060_E1-50	Pvalb		SM-GE63W_S149_E1-50	L2/3 IT Otof		SM-GE63W_S135_E1-50	L4/5 IT					SM-DD45S_S072_E1-50	L6 IT		SM-DD45C_S176_E1-50	L6 CT		SM-GE662_S101_E1-50	L6b			SM-GE63W_S147_E1-50	L2/3 IT Otof
						SM-GE63J_S358_E1-50	Vip		SM-DD45U_S174_E1-50	Pvalb		SM-GE63W_S153_E1-50	L2/3 IT Otof		SM-GE63W_S137_E1-50	L4/5 IT					SM-DD45S_S169_E1-50	L6 IT		SM-DD45D_S051_E1-50	L6 CT		SM-GE662_S102_E1-50	L6b			SM-GE63W_S149_E1-50	L2/3 IT Otof
						SM-GE63J_S361_E1-50	Vip		SM-GE63L_S196_E1-50	Pvalb		SM-GE63W_S158_E1-50	L2/3 IT Otof		SM-GE63W_S138_E1-50	L4/5 IT					SM-DD45S_S179_E1-50	L6 IT		SM-DD45D_S052_E1-50	L6 CT		SM-GE662_S103_E1-50	L6b			SM-GE63W_S153_E1-50	L2/3 IT Otof
						SM-GE63J_S367_E1-50	Vip		SM-GE65A_S008_E1-50	Pvalb		SM-GE63W_S159_E1-50	L2/3 IT Otof		SM-GE63W_S139_E1-50	L4/5 IT					SM-DD45T_S060_E1-50	L6 IT		SM-DD45D_S055_E1-50	L6 CT		SM-GE662_S104_E1-50	L6b			SM-GE63W_S158_E1-50	L2/3 IT Otof
						SM-GE63J_S369_E1-50	Vip		SM-GE67T_S171_E1-50	Pvalb		SM-GE63W_S173_E1-50	L2/3 IT Otof		SM-GE63W_S142_E1-50	L4/5 IT					SM-DD45T_S061_E1-50	L6 IT		SM-DD45D_S056_E1-50	L6 CT		SM-GE662_S105_E1-50	L6b			SM-GE63W_S159_E1-50	L2/3 IT Otof
						SM-GE63J_S373_E1-50	Vip		SM-GE67T_S172_E1-50	Pvalb		SM-GE63W_S201_E1-50	L2/3 IT Otof		SM-GE63W_S144_E1-50	L4/5 IT					SM-DD45T_S070_E1-50	L6 IT		SM-DD45D_S058_E1-50	L6 CT		SM-GE662_S108_E1-50	L6b			SM-GE63W_S173_E1-50	L2/3 IT Otof
						SM-GE63K_S023_E1-50	Vip		SM-GE67T_S173_E1-50	Pvalb		SM-GE63W_S204_E1-50	L2/3 IT Otof		SM-GE63W_S148_E1-50	L4/5 IT					SM-DD45T_S122_E1-50	L6 IT		SM-DD45D_S059_E1-50	L6 CT		SM-GE662_S109_E1-50	L6b			SM-GE63W_S201_E1-50	L2/3 IT Otof
						SM-GE63K_S025_E1-50	Vip		SM-GE67T_S174_E1-50	Pvalb		SM-GE63W_S210_E1-50	L2/3 IT Otof		SM-GE63W_S150_E1-50	L4/5 IT					SM-DD45U_S048_E1-50	L6 IT		SM-DD45D_S061_E1-50	L6 CT		SM-GE662_S110_E1-50	L6b			SM-GE63W_S204_E1-50	L2/3 IT Otof
						SM-GE63K_S028_E1-50	Vip		SM-GE67T_S176_E1-50	Pvalb		SM-GE63W_S211_E1-50	L2/3 IT Otof		SM-GE63W_S152_E1-50	L4/5 IT					SM-DD45U_S057_E1-50	L6 IT		SM-DD45D_S062_E1-50	L6 CT		SM-GE662_S111_E1-50	L6b			SM-GE63W_S210_E1-50	L2/3 IT Otof
						SM-GE63L_S121_E1-50	Vip		SM-GE67T_S177_E1-50	Pvalb		SM-GE63W_S212_E1-50	L2/3 IT Otof		SM-GE63W_S154_E1-50	L4/5 IT					SM-DD45U_S065_E1-50	L6 IT		SM-DD45D_S063_E1-50	L6 CT		SM-GE662_S112_E1-50	L6b			SM-GE63W_S211_E1-50	L2/3 IT Otof
						SM-GE63L_S218_E1-50	Vip		SM-GE67T_S178_E1-50	Pvalb		SM-GE63W_S218_E1-50	L2/3 IT Otof		SM-GE63W_S155_E1-50	L4/5 IT					SM-DD45U_S135_E1-50	L6 IT		SM-DD45D_S064_E1-50	L6 CT		SM-GE662_S114_E1-50	L6b			SM-GE63W_S212_E1-50	L2/3 IT Otof
						SM-GE63L_S224_E1-50	Vip		SM-GE67T_S179_E1-50	Pvalb		SM-GE63W_S240_E1-50	L2/3 IT Otof		SM-GE63W_S160_E1-50	L4/5 IT					SM-DD45U_S169_E1-50	L6 IT		SM-DD45D_S137_E1-50	L6 CT		SM-GE662_S116_E1-50	L6b			SM-GE63W_S218_E1-50	L2/3 IT Otof
						SM-GE63N_S053_E1-50	Vip		SM-GE67T_S180_E1-50	Pvalb		SM-GE63W_S244_E1-50	L2/3 IT Otof		SM-GE63W_S161_E1-50	L4/5 IT					SM-DD45U_S170_E1-50	L6 IT		SM-DD45D_S138_E1-50	L6 CT		SM-GE662_S117_E1-50	L6b			SM-GE63W_S240_E1-50	L2/3 IT Otof
						SM-GE63N_S055_E1-50	Vip		SM-DD45R_S033_E1-50	Serpinf1		SM-GE63W_S245_E1-50	L2/3 IT Otof		SM-GE63W_S163_E1-50	L4/5 IT					SM-DD45U_S173_E1-50	L6 IT		SM-DD45D_S140_E1-50	L6 CT		SM-GE662_S118_E1-50	L6b			SM-GE63W_S244_E1-50	L2/3 IT Otof
						SM-GE63N_S062_E1-50	Vip		SM-GE63N_S121_E1-50	Serpinf1		SM-GE63W_S247_E1-50	L2/3 IT Otof		SM-GE63W_S167_E1-50	L4/5 IT					SM-DD45U_S176_E1-50	L6 IT		SM-DD45D_S141_E1-50	L6 CT		SM-GE662_S119_E1-50	L6b			SM-GE63W_S245_E1-50	L2/3 IT Otof
						SM-GE63N_S155_E1-50	Vip		SM-DD45S_S096_E1-50	Serpinf1		SM-GE63W_S298_E1-50	L2/3 IT Otof		SM-GE63W_S168_E1-50	L4/5 IT					SM-DD45U_S187_E1-50	L6 IT		SM-DD45D_S142_E1-50	L6 CT		SM-GE662_S120_E1-50	L6b			SM-GE63W_S247_E1-50	L2/3 IT Otof
						SM-GE63N_S156_E1-50	Vip		SM-GE63W_S109_E1-50	Serpinf1		SM-GE63W_S311_E1-50	L2/3 IT Otof		SM-GE63W_S172_E1-50	L4/5 IT					SM-DD45U_S190_E1-50	L6 IT		SM-DD45D_S143_E1-50	L6 CT		SM-GE662_S193_E1-50	L6b			SM-GE63W_S298_E1-50	L2/3 IT Otof
						SM-GE63N_S158_E1-50	Vip		SM-GE63W_S116_E1-50	Serpinf1		SM-GE63W_S320_E1-50	L2/3 IT Otof		SM-GE63W_S174_E1-50	L4/5 IT					SM-DD45Z_S147_E1-50	L6 IT		SM-DD45D_S144_E1-50	L6 CT		SM-GE662_S194_E1-50	L6b			SM-GE63W_S311_E1-50	L2/3 IT Otof
						SM-GE63N_S256_E1-50	Vip		SM-GE63J_S375_E1-50	Serpinf1		SM-GE63J_S030_E1-50	L2/3 IT Otof		SM-GE63W_S175_E1-50	L4/5 IT					SM-DD45Z_S157_E1-50	L6 IT		SM-DD45D_S145_E1-50	L6 CT		SM-GE662_S195_E1-50	L6b			SM-GE63W_S320_E1-50	L2/3 IT Otof
						SM-GE63N_S349_E1-50	Vip		SM-GE63L_S232_E1-50	Serpinf1		SM-GE63J_S032_E1-50	L2/3 IT Otof		SM-GE63W_S176_E1-50	L4/5 IT					SM-DD45Z_S165_E1-50	L6 IT		SM-DD45D_S146_E1-50	L6 CT		SM-GE662_S198_E1-50	L6b			SM-GE63J_S030_E1-50	L2/3 IT Otof
						SM-GE63N_S352_E1-50	Vip		SM-DD45M_S181_E1-50	Serpinf1		SM-GE63J_S035_E1-50	L2/3 IT Otof		SM-GE63W_S193_E1-50	L4/5 IT					SM-DD45Z_S169_E1-50	L6 IT		SM-DD45D_S148_E1-50	L6 CT		SM-GE662_S199_E1-50	L6b			SM-GE63J_S032_E1-50	L2/3 IT Otof
						SM-DD45M_S187_E1-50	Vip		SM-GE63J_S011_E1-50	Serpinf1		SM-GE63J_S037_E1-50	L2/3 IT Otof		SM-GE63W_S195_E1-50	L4/5 IT					SM-GE63W_S036_E1-50	L6 IT		SM-DD45D_S149_E1-50	L6 CT		SM-GE662_S200_E1-50	L6b			SM-GE63J_S035_E1-50	L2/3 IT Otof
						SM-DD45M_S189_E1-50	Vip		SM-GE63L_S200_E1-50	Serpinf1		SM-GE63J_S039_E1-50	L2/3 IT Otof		SM-GE63W_S198_E1-50	L4/5 IT					SM-GE63W_S037_E1-50	L6 IT		SM-DD45D_S150_E1-50	L6 CT		SM-GE662_S201_E1-50	L6b			SM-GE63J_S037_E1-50	L2/3 IT Otof
						SM-DD45R_S057_E1-50	Vip		SM-GE63N_S037_E1-50	Serpinf1		SM-GE63J_S042_E1-50	L2/3 IT Otof		SM-GE63W_S200_E1-50	L4/5 IT					SM-GE63W_S038_E1-50	L6 IT		SM-DD45D_S151_E1-50	L6 CT		SM-GE662_S202_E1-50	L6b			SM-GE63J_S039_E1-50	L2/3 IT Otof
						SM-DD45S_S192_E1-50	Vip		SM-GE63N_S100_E1-50	Serpinf1		SM-GE63J_S043_E1-50	L2/3 IT Otof		SM-GE63W_S203_E1-50	L4/5 IT					SM-GE63W_S049_E1-50	L6 IT		SM-DD45L_S034_E1-50	L6 CT		SM-GE662_S203_E1-50	L6b			SM-GE63J_S042_E1-50	L2/3 IT Otof
						SM-DD45T_S051_E1-50	Vip		SM-GE63N_S326_E1-50	Serpinf1		SM-GE63J_S046_E1-50	L2/3 IT Otof		SM-GE63W_S205_E1-50	L4/5 IT					SM-GE63W_S050_E1-50	L6 IT		SM-DD45L_S036_E1-50	L6 CT		SM-GE662_S204_E1-50	L6b			SM-GE63J_S043_E1-50	L2/3 IT Otof
						SM-DD45T_S125_E1-50	Vip		SM-GE63N_S332_E1-50	Serpinf1		SM-GE63J_S123_E1-50	L2/3 IT Otof		SM-GE63W_S206_E1-50	L4/5 IT					SM-GE63W_S051_E1-50	L6 IT		SM-DD45L_S037_E1-50	L6 CT		SM-GE662_S205_E1-50	L6b			SM-GE63J_S046_E1-50	L2/3 IT Otof
						SM-DD45U_S185_E1-50	Vip		SM-GE65A_S018_E1-50	Serpinf1		SM-GE63J_S129_E1-50	L2/3 IT Otof		SM-GE63W_S208_E1-50	L4/5 IT					SM-GE63W_S055_E1-50	L6 IT		SM-DD45L_S039_E1-50	L6 CT		SM-GE662_S207_E1-50	L6b			SM-GE63J_S123_E1-50	L2/3 IT Otof
						SM-GE63V_S018_E1-50	Vip		SM-DD45U_S137_E1-50	Sncg		SM-GE63J_S130_E1-50	L2/3 IT Otof		SM-GE63W_S209_E1-50	L4/5 IT					SM-GE63J_S003_E1-50	L6 IT		SM-DD45L_S040_E1-50	L6 CT		SM-GE662_S208_E1-50	L6b			SM-GE63J_S129_E1-50	L2/3 IT Otof
						SM-GE63W_S048_E1-50	Vip		SM-GE63W_S132_E1-50	Sncg		SM-GE63J_S132_E1-50	L2/3 IT Otof		SM-GE63W_S213_E1-50	L4/5 IT					SM-GE63J_S007_E1-50	L6 IT		SM-DD45L_S041_E1-50	L6 CT		SM-GE662_S209_E1-50	L6b			SM-GE63J_S130_E1-50	L2/3 IT Otof
						SM-GE63J_S109_E1-50	Vip		SM-GE63L_S249_E1-50	Sncg		SM-GE63J_S135_E1-50	L2/3 IT Otof		SM-GE63W_S217_E1-50	L4/5 IT					SM-GE63J_S018_E1-50	L6 IT		SM-DD45L_S042_E1-50	L6 CT		SM-GE662_S210_E1-50	L6b			SM-GE63J_S132_E1-50	L2/3 IT Otof
						SM-GE63J_S317_E1-50	Vip		SM-GE63N_S235_E1-50	Sncg		SM-GE63L_S099_E1-50	L2/3 IT Otof		SM-GE63W_S220_E1-50	L4/5 IT					SM-GE63J_S100_E1-50	L6 IT		SM-DD45L_S046_E1-50	L6 CT		SM-GE662_S211_E1-50	L6b			SM-GE63J_S135_E1-50	L2/3 IT Otof
						SM-GE63J_S326_E1-50	Vip		SM-GE63N_S310_E1-50	Sncg		SM-GE63L_S120_E1-50	L2/3 IT Otof		SM-GE63W_S221_E1-50	L4/5 IT					SM-GE63J_S110_E1-50	L6 IT		SM-DD45L_S047_E1-50	L6 CT		SM-GE662_S213_E1-50	L6b			SM-GE63L_S099_E1-50	L2/3 IT Otof
						SM-GE63L_S156_E1-50	Vip		SM-GE64P_S173_E1-50	Sncg		SM-GE63L_S263_E1-50	L2/3 IT Otof		SM-GE63W_S222_E1-50	L4/5 IT					SM-GE63J_S114_E1-50	L6 IT		SM-DD45M_S081_E1-50	L6 CT		SM-GE662_S214_E1-50	L6b			SM-GE63L_S120_E1-50	L2/3 IT Otof
						SM-GE63L_S199_E1-50	Vip		SM-DD45T_S110_E1-50	Sncg		SM-GE63L_S337_E1-50	L2/3 IT Otof		SM-GE63W_S223_E1-50	L4/5 IT					SM-GE63J_S207_E1-50	L6 IT		SM-DD45M_S083_E1-50	L6 CT		SM-GE662_S289_E1-50	L6b			SM-GE63L_S263_E1-50	L2/3 IT Otof
						SM-GE63L_S293_E1-50	Vip		SM-GE63W_S346_E1-50	Sncg		SM-GE63L_S340_E1-50	L2/3 IT Otof		SM-GE63W_S224_E1-50	L4/5 IT					SM-GE63J_S210_E1-50	L6 IT		SM-DD45M_S084_E1-50	L6 CT		SM-GE662_S290_E1-50	L6b			SM-GE63L_S337_E1-50	L2/3 IT Otof
						SM-GE63L_S305_E1-50	Vip		SM-GE63K_S022_E1-50	Sncg		SM-GE63N_S011_E1-50	L2/3 IT Otof		SM-GE63W_S233_E1-50	L4/5 IT					SM-GE63J_S229_E1-50	L6 IT		SM-DD45M_S086_E1-50	L6 CT		SM-GE662_S292_E1-50	L6b			SM-GE63L_S340_E1-50	L2/3 IT Otof
						SM-GE63L_S310_E1-50	Vip		SM-GE63L_S313_E1-50	Sncg		SM-GE63N_S129_E1-50	L2/3 IT Otof		SM-GE63W_S235_E1-50	L4/5 IT					SM-GE63J_S294_E1-50	L6 IT		SM-DD45M_S087_E1-50	L6 CT		SM-GE662_S293_E1-50	L6b			SM-GE63N_S011_E1-50	L2/3 IT Otof
						SM-GE63N_S099_E1-50	Vip		SM-DD45D_S053_E1-50	Sncg		SM-GE63N_S130_E1-50	L2/3 IT Otof		SM-GE63W_S236_E1-50	L4/5 IT					SM-GE63J_S314_E1-50	L6 IT		SM-DD45M_S088_E1-50	L6 CT		SM-GE662_S294_E1-50	L6b			SM-GE63N_S129_E1-50	L2/3 IT Otof
						SM-GE65A_S001_E1-50	Vip		SM-DD45M_S191_E1-50	Sncg		SM-GE63N_S132_E1-50	L2/3 IT Otof		SM-GE63W_S237_E1-50	L4/5 IT					SM-GE63J_S322_E1-50	L6 IT		SM-DD45M_S089_E1-50	L6 CT		SM-GE662_S295_E1-50	L6b			SM-GE63N_S130_E1-50	L2/3 IT Otof
						SM-GE65A_S111_E1-50	Vip		SM-DD45S_S069_E1-50	Sncg		SM-GE63N_S136_E1-50	L2/3 IT Otof		SM-GE63W_S239_E1-50	L4/5 IT					SM-GE63K_S042_E1-50	L6 IT		SM-DD45M_S091_E1-50	L6 CT		SM-GE662_S296_E1-50	L6b			SM-GE63N_S132_E1-50	L2/3 IT Otof
						SM-GE65A_S115_E1-50	Vip		SM-DD45T_S059_E1-50	Sncg		SM-GE63N_S144_E1-50	L2/3 IT Otof		SM-GE63W_S241_E1-50	L4/5 IT					SM-GE63K_S044_E1-50	L6 IT		SM-DD45M_S092_E1-50	L6 CT		SM-GE662_S297_E1-50	L6b			SM-GE63N_S136_E1-50	L2/3 IT Otof
						SM-GE64P_S025_E1-50	Vip		SM-GE63W_S044_E1-50	Sncg		SM-GE63N_S289_E1-50	L2/3 IT Otof		SM-GE63W_S242_E1-50	L4/5 IT					SM-GE63K_S046_E1-50	L6 IT		SM-DD45M_S093_E1-50	L6 CT		SM-GE662_S298_E1-50	L6b			SM-GE63N_S144_E1-50	L2/3 IT Otof
						SM-GE64P_S028_E1-50	Vip		SM-GE63W_S052_E1-50	Sncg		SM-GE63N_S295_E1-50	L2/3 IT Otof		SM-GE63W_S243_E1-50	L4/5 IT					SM-GE63K_S048_E1-50	L6 IT		SM-DD45M_S094_E1-50	L6 CT		SM-GE662_S299_E1-50	L6b			SM-GE63N_S289_E1-50	L2/3 IT Otof
						SM-GE662_S308_E1-50	Vip		SM-GE63J_S021_E1-50	Sncg		SM-GE63N_S314_E1-50	L2/3 IT Otof		SM-GE63W_S248_E1-50	L4/5 IT					SM-GE63L_S061_E1-50	L6 IT		SM-DD45M_S096_E1-50	L6 CT		SM-GE662_S301_E1-50	L6b			SM-GE63N_S295_E1-50	L2/3 IT Otof
						SM-GE663_S116_E1-50	Vip		SM-GE63J_S097_E1-50	Sncg		SM-GE63N_S315_E1-50	L2/3 IT Otof		SM-GE63W_S297_E1-50	L4/5 IT					SM-GE63L_S145_E1-50	L6 IT		SM-DD45M_S169_E1-50	L6 CT		SM-GE662_S302_E1-50	L6b			SM-GE63N_S314_E1-50	L2/3 IT Otof
									SM-GE63K_S035_E1-50	Sncg		SM-GE63N_S320_E1-50	L2/3 IT Otof		SM-GE63W_S299_E1-50	L4/5 IT					SM-GE63L_S151_E1-50	L6 IT		SM-DD45M_S171_E1-50	L6 CT		SM-GE662_S303_E1-50	L6b			SM-GE63N_S315_E1-50	L2/3 IT Otof
									SM-GE63L_S062_E1-50	Sncg		SM-GE63N_S354_E1-50	L2/3 IT Otof		SM-GE63W_S302_E1-50	L4/5 IT					SM-GE63L_S158_E1-50	L6 IT		SM-DD45M_S172_E1-50	L6 CT		SM-GE662_S304_E1-50	L6b			SM-GE63N_S320_E1-50	L2/3 IT Otof
									SM-GE63L_S064_E1-50	Sncg		SM-GE63N_S367_E1-50	L2/3 IT Otof		SM-GE63W_S303_E1-50	L4/5 IT					SM-GE63L_S198_E1-50	L6 IT		SM-DD45M_S173_E1-50	L6 CT		SM-GE662_S305_E1-50	L6b			SM-GE63N_S354_E1-50	L2/3 IT Otof
									SM-GE63L_S152_E1-50	Sncg		SM-GE63N_S383_E1-50	L2/3 IT Otof		SM-GE63W_S305_E1-50	L4/5 IT					SM-GE63L_S210_E1-50	L6 IT		SM-DD45M_S174_E1-50	L6 CT		SM-GE662_S306_E1-50	L6b			SM-GE63N_S367_E1-50	L2/3 IT Otof
									SM-GE63L_S154_E1-50	Sncg		SM-GE64P_S002_E1-50	L2/3 IT Otof		SM-GE63W_S306_E1-50	L4/5 IT					SM-GE63L_S303_E1-50	L6 IT		SM-DD45M_S175_E1-50	L6 CT		SM-GE662_S307_E1-50	L6b			SM-GE63N_S383_E1-50	L2/3 IT Otof
									SM-GE63L_S289_E1-50	Sncg		SM-GE64P_S015_E1-50	L2/3 IT Otof		SM-GE63W_S310_E1-50	L4/5 IT					SM-GE63N_S029_E1-50	L6 IT		SM-DD45M_S178_E1-50	L6 CT		SM-GE662_S309_E1-50	L6b			SM-GE64P_S002_E1-50	L2/3 IT Otof
									SM-GE63N_S034_E1-50	Sncg		SM-GE64P_S024_E1-50	L2/3 IT Otof		SM-GE63W_S315_E1-50	L4/5 IT					SM-GE63N_S047_E1-50	L6 IT		SM-DD45M_S179_E1-50	L6 CT		SM-GE662_S310_E1-50	L6b			SM-GE64P_S015_E1-50	L2/3 IT Otof
									SM-GE63N_S110_E1-50	Sncg		SM-GE64P_S033_E1-50	L2/3 IT Otof		SM-GE63W_S318_E1-50	L4/5 IT					SM-GE63N_S097_E1-50	L6 IT		SM-DD45M_S182_E1-50	L6 CT		SM-GE662_S311_E1-50	L6b			SM-GE64P_S024_E1-50	L2/3 IT Otof
									SM-GE63N_S341_E1-50	Sncg		SM-GE64P_S034_E1-50	L2/3 IT Otof		SM-GE63J_S033_E1-50	L4/5 IT					SM-GE63N_S098_E1-50	L6 IT		SM-DD45M_S183_E1-50	L6 CT		SM-GE663_S002_E1-50	L6b			SM-GE64P_S033_E1-50	L2/3 IT Otof
									SM-DD45M_S095_E1-50	Sncg/Ndnf HPF		SM-GE64P_S041_E1-50	L2/3 IT Otof		SM-GE63J_S036_E1-50	L4/5 IT					SM-GE63N_S103_E1-50	L6 IT		SM-DD45M_S184_E1-50	L6 CT		SM-GE663_S003_E1-50	L6b			SM-GE64P_S034_E1-50	L2/3 IT Otof
									SM-DD45D_S158_E1-50	Sst		SM-GE64P_S046_E1-50	L2/3 IT Otof		SM-GE63J_S040_E1-50	L4/5 IT					SM-GE63N_S321_E1-50	L6 IT		SM-DD45M_S185_E1-50	L6 CT		SM-GE663_S004_E1-50	L6b			SM-GE64P_S041_E1-50	L2/3 IT Otof
									SM-DD45D_S160_E1-50	Sst		SM-GE64P_S099_E1-50	L2/3 IT Otof		SM-GE63J_S041_E1-50	L4/5 IT					SM-GE63N_S325_E1-50	L6 IT		SM-DD45M_S186_E1-50	L6 CT		SM-GE663_S005_E1-50	L6b			SM-GE64P_S046_E1-50	L2/3 IT Otof
									SM-DD45M_S117_E1-50	Sst		SM-GE64P_S110_E1-50	L2/3 IT Otof		SM-GE63J_S044_E1-50	L4/5 IT					SM-GE63N_S336_E1-50	L6 IT		SM-DD45M_S188_E1-50	L6 CT		SM-GE663_S006_E1-50	L6b			SM-GE64P_S099_E1-50	L2/3 IT Otof
									SM-DD45T_S135_E1-50	Sst		SM-GE64P_S163_E1-50	L2/3 IT Otof		SM-GE63J_S122_E1-50	L4/5 IT					SM-GE65A_S020_E1-50	L6 IT		SM-DD45M_S190_E1-50	L6 CT		SM-GE663_S007_E1-50	L6b			SM-GE64P_S110_E1-50	L2/3 IT Otof
									SM-DD45U_S077_E1-50	Sst		SM-GE64P_S171_E1-50	L2/3 IT Otof		SM-GE63J_S127_E1-50	L4/5 IT					SM-GE65A_S097_E1-50	L6 IT		SM-DD45R_S058_E1-50	L6 CT		SM-GE663_S008_E1-50	L6b			SM-GE64P_S163_E1-50	L2/3 IT Otof
									SM-DD45U_S085_E1-50	Sst		SM-GE64P_S182_E1-50	L2/3 IT Otof		SM-GE63J_S128_E1-50	L4/5 IT					SM-GE65A_S099_E1-50	L6 IT		SM-DD45R_S059_E1-50	L6 CT		SM-GE663_S009_E1-50	L6b			SM-GE64P_S171_E1-50	L2/3 IT Otof
									SM-DD45U_S087_E1-50	Sst		SM-GE64P_S202_E1-50	L2/3 IT Otof		SM-GE63J_S131_E1-50	L4/5 IT					SM-GE65A_S112_E1-50	L6 IT		SM-DD45R_S060_E1-50	L6 CT		SM-GE663_S010_E1-50	L6b			SM-GE64P_S182_E1-50	L2/3 IT Otof
									SM-DD45U_S146_E1-50	Sst		SM-GE64P_S211_E1-50	L2/3 IT Otof		SM-GE63J_S136_E1-50	L4/5 IT					SM-GE64P_S249_E1-50	L6 IT		SM-DD45R_S062_E1-50	L6 CT		SM-GE663_S011_E1-50	L6b			SM-GE64P_S202_E1-50	L2/3 IT Otof
									SM-DD45U_S152_E1-50	Sst		SM-GE64P_S213_E1-50	L2/3 IT Otof		SM-GE63J_S138_E1-50	L4/5 IT					SM-GE64P_S287_E1-50	L6 IT		SM-DD45R_S064_E1-50	L6 CT		SM-GE663_S012_E1-50	L6b			SM-GE64P_S211_E1-50	L2/3 IT Otof
									SM-GE63W_S143_E1-50	Sst		SM-GE64P_S222_E1-50	L2/3 IT Otof		SM-GE63J_S143_E1-50	L4/5 IT					SM-GE64P_S307_E1-50	L6 IT		SM-DD45R_S066_E1-50	L6 CT		SM-GE663_S013_E1-50	L6b			SM-GE64P_S213_E1-50	L2/3 IT Otof
									SM-GE63W_S145_E1-50	Sst		SM-GE64P_S224_E1-50	L2/3 IT Otof		SM-GE63J_S144_E1-50	L4/5 IT					SM-GE64P_S308_E1-50	L6 IT		SM-DD45R_S067_E1-50	L6 CT		SM-GE663_S014_E1-50	L6b			SM-GE64P_S222_E1-50	L2/3 IT Otof
									SM-GE63W_S146_E1-50	Sst		SM-GE64P_S228_E1-50	L2/3 IT Otof		SM-GE63L_S001_E1-50	L4/5 IT					SM-GE64P_S315_E1-50	L6 IT		SM-DD45R_S068_E1-50	L6 CT		SM-GE663_S015_E1-50	L6b			SM-GE64P_S224_E1-50	L2/3 IT Otof
									SM-GE63W_S151_E1-50	Sst		SM-GE64P_S229_E1-50	L2/3 IT Otof		SM-GE63L_S002_E1-50	L4/5 IT					SM-GE64P_S321_E1-50	L6 IT		SM-DD45R_S069_E1-50	L6 CT		SM-GE663_S016_E1-50	L6b			SM-GE64P_S228_E1-50	L2/3 IT Otof
									SM-GE63W_S199_E1-50	Sst		SM-GE64P_S265_E1-50	L2/3 IT Otof		SM-GE63L_S004_E1-50	L4/5 IT					SM-GE64P_S358_E1-50	L6 IT		SM-DD45R_S070_E1-50	L6 CT		SM-GE663_S017_E1-50	L6b			SM-GE64P_S229_E1-50	L2/3 IT Otof
									SM-GE63W_S214_E1-50	Sst		SM-GE64P_S275_E1-50	L2/3 IT Otof		SM-GE63L_S005_E1-50	L4/5 IT					SM-GE64P_S359_E1-50	L6 IT		SM-DD45R_S071_E1-50	L6 CT		SM-GE663_S018_E1-50	L6b			SM-GE64P_S265_E1-50	L2/3 IT Otof
									SM-GE63W_S301_E1-50	Sst		SM-GE64P_S330_E1-50	L2/3 IT Otof		SM-GE63L_S008_E1-50	L4/5 IT					SM-GE64P_S380_E1-50	L6 IT		SM-DD45R_S072_E1-50	L6 CT		SM-GE663_S019_E1-50	L6b			SM-GE64P_S275_E1-50	L2/3 IT Otof
									SM-GE63W_S304_E1-50	Sst		SM-GE64P_S332_E1-50	L2/3 IT Otof		SM-GE63L_S012_E1-50	L4/5 IT					SM-GE64P_S382_E1-50	L6 IT		SM-DD45R_S074_E1-50	L6 CT		SM-GE663_S020_E1-50	L6b			SM-GE64P_S330_E1-50	L2/3 IT Otof
									SM-GE63W_S309_E1-50	Sst		SM-GE64P_S333_E1-50	L2/3 IT Otof		SM-GE63L_S013_E1-50	L4/5 IT					SM-GE64Q_S017_E1-50	L6 IT		SM-DD45R_S075_E1-50	L6 CT		SM-GE663_S021_E1-50	L6b			SM-GE64P_S332_E1-50	L2/3 IT Otof
									SM-GE63W_S316_E1-50	Sst		SM-GE64P_S334_E1-50	L2/3 IT Otof		SM-GE63L_S014_E1-50	L4/5 IT					SM-GE64Q_S020_E1-50	L6 IT		SM-DD45R_S076_E1-50	L6 CT		SM-GE663_S022_E1-50	L6b			SM-GE64P_S333_E1-50	L2/3 IT Otof
									SM-GE63L_S019_E1-50	Sst		SM-GE64P_S336_E1-50	L2/3 IT Otof		SM-GE63L_S016_E1-50	L4/5 IT					SM-GE64Q_S024_E1-50	L6 IT		SM-DD45R_S077_E1-50	L6 CT		SM-GE663_S023_E1-50	L6b			SM-GE64P_S334_E1-50	L2/3 IT Otof
									SM-GE63L_S119_E1-50	Sst		SM-GE64P_S337_E1-50	L2/3 IT Otof		SM-GE63L_S017_E1-50	L4/5 IT					SM-GE64Q_S036_E1-50	L6 IT		SM-DD45R_S078_E1-50	L6 CT		SM-GE663_S024_E1-50	L6b			SM-GE64P_S336_E1-50	L2/3 IT Otof
									SM-GE63L_S261_E1-50	Sst		SM-GE64P_S345_E1-50	L2/3 IT Otof		SM-GE63L_S021_E1-50	L4/5 IT					SM-GE64Q_S037_E1-50	L6 IT		SM-DD45R_S080_E1-50	L6 CT		SM-GE663_S025_E1-50	L6b			SM-GE64P_S337_E1-50	L2/3 IT Otof
									SM-GE63L_S329_E1-50	Sst		SM-GE64P_S348_E1-50	L2/3 IT Otof		SM-GE63L_S022_E1-50	L4/5 IT					SM-GE64Q_S074_E1-50	L6 IT		SM-DD45R_S097_E1-50	L6 CT		SM-GE663_S026_E1-50	L6b			SM-GE64P_S345_E1-50	L2/3 IT Otof
									SM-GE63L_S358_E1-50	Sst		SM-GE64P_S352_E1-50	L2/3 IT Otof		SM-GE63L_S024_E1-50	L4/5 IT					SM-GE64Q_S140_E1-50	L6 IT		SM-DD45R_S099_E1-50	L6 CT		SM-GE663_S028_E1-50	L6b			SM-GE64P_S348_E1-50	L2/3 IT Otof
									SM-GE63N_S124_E1-50	Sst		SM-GE64Q_S041_E1-50	L2/3 IT Otof		SM-GE63L_S103_E1-50	L4/5 IT					SM-GE64Q_S173_E1-50	L6 IT		SM-DD45R_S101_E1-50	L6 CT		SM-GE663_S029_E1-50	L6b			SM-GE64P_S352_E1-50	L2/3 IT Otof
									SM-GE63N_S142_E1-50	Sst		SM-GE64Q_S043_E1-50	L2/3 IT Otof		SM-GE63L_S104_E1-50	L4/5 IT					SM-GE64Q_S266_E1-50	L6 IT		SM-DD45R_S102_E1-50	L6 CT		SM-GE663_S030_E1-50	L6b			SM-GE64Q_S041_E1-50	L2/3 IT Otof
									SM-GE63N_S243_E1-50	Sst		SM-GE64Q_S044_E1-50	L2/3 IT Otof		SM-GE63L_S108_E1-50	L4/5 IT					SM-GE662_S067_E1-50	L6 IT		SM-DD45R_S104_E1-50	L6 CT		SM-GE663_S031_E1-50	L6b			SM-GE64Q_S043_E1-50	L2/3 IT Otof
									SM-GE63N_S245_E1-50	Sst		SM-GE64Q_S049_E1-50	L2/3 IT Otof		SM-GE63L_S109_E1-50	L4/5 IT					SM-GE662_S155_E1-50	L6 IT		SM-DD45R_S113_E1-50	L6 CT		SM-GE663_S032_E1-50	L6b			SM-GE64Q_S044_E1-50	L2/3 IT Otof
									SM-GE63N_S307_E1-50	Sst		SM-GE64Q_S050_E1-50	L2/3 IT Otof		SM-GE63L_S110_E1-50	L4/5 IT					SM-GE662_S159_E1-50	L6 IT		SM-DD45R_S114_E1-50	L6 CT		SM-GE663_S097_E1-50	L6b			SM-GE64Q_S049_E1-50	L2/3 IT Otof
									SM-GE63N_S308_E1-50	Sst		SM-GE64Q_S052_E1-50	L2/3 IT Otof		SM-GE63L_S112_E1-50	L4/5 IT					SM-GE662_S229_E1-50	L6 IT		SM-DD45R_S117_E1-50	L6 CT		SM-GE663_S099_E1-50	L6b			SM-GE64Q_S050_E1-50	L2/3 IT Otof
									SM-GE64P_S008_E1-50	Sst		SM-GE64Q_S054_E1-50	L2/3 IT Otof		SM-GE63L_S114_E1-50	L4/5 IT					SM-GE662_S270_E1-50	L6 IT		SM-DD45R_S118_E1-50	L6 CT		SM-GE663_S101_E1-50	L6b			SM-GE64Q_S052_E1-50	L2/3 IT Otof
									SM-GE64P_S009_E1-50	Sst		SM-GE64Q_S060_E1-50	L2/3 IT Otof		SM-GE63L_S115_E1-50	L4/5 IT					SM-GE662_S281_E1-50	L6 IT		SM-DD45R_S119_E1-50	L6 CT		SM-GE663_S102_E1-50	L6b			SM-GE64Q_S054_E1-50	L2/3 IT Otof
									SM-GE64P_S019_E1-50	Sst		SM-GE64Q_S061_E1-50	L2/3 IT Otof		SM-GE63L_S116_E1-50	L4/5 IT					SM-GE662_S326_E1-50	L6 IT		SM-DD45R_S120_E1-50	L6 CT		SM-GE663_S103_E1-50	L6b			SM-GE64Q_S060_E1-50	L2/3 IT Otof
									SM-GE64P_S039_E1-50	Sst		SM-GE64Q_S062_E1-50	L2/3 IT Otof		SM-GE63L_S117_E1-50	L4/5 IT					SM-GE663_S055_E1-50	L6 IT		SM-DD45R_S121_E1-50	L6 CT		SM-GE663_S104_E1-50	L6b			SM-GE64Q_S061_E1-50	L2/3 IT Otof
									SM-GE64P_S045_E1-50	Sst		SM-GE64Q_S063_E1-50	L2/3 IT Otof		SM-GE63L_S236_E1-50	L4/5 IT					SM-GE663_S062_E1-50	L6 IT		SM-DD45R_S122_E1-50	L6 CT		SM-GE663_S105_E1-50	L6b			SM-GE64Q_S062_E1-50	L2/3 IT Otof
									SM-GE64P_S057_E1-50	Sst		SM-GE64Q_S064_E1-50	L2/3 IT Otof		SM-GE63L_S238_E1-50	L4/5 IT					SM-GE663_S143_E1-50	L6 IT		SM-DD45R_S123_E1-50	L6 CT		SM-GE663_S106_E1-50	L6b			SM-GE64Q_S063_E1-50	L2/3 IT Otof
									SM-GE64P_S147_E1-50	Sst		SM-GE64Q_S098_E1-50	L2/3 IT Otof		SM-GE63L_S240_E1-50	L4/5 IT					SM-GE663_S152_E1-50	L6 IT		SM-DD45R_S125_E1-50	L6 CT		SM-GE663_S108_E1-50	L6b			SM-GE64Q_S064_E1-50	L2/3 IT Otof
									SM-GE64P_S168_E1-50	Sst		SM-GE64Q_S099_E1-50	L2/3 IT Otof		SM-GE63L_S250_E1-50	L4/5 IT					SM-GE663_S154_E1-50	L6 IT		SM-DD45R_S126_E1-50	L6 CT		SM-GE663_S109_E1-50	L6b			SM-GE64Q_S098_E1-50	L2/3 IT Otof
									SM-DD44S_S11_E1-50	Sst		SM-GE64Q_S100_E1-50	L2/3 IT Otof		SM-GE63L_S251_E1-50	L4/5 IT					SM-GE663_S198_E1-50	L6 IT		SM-DD45R_S127_E1-50	L6 CT		SM-GE663_S110_E1-50	L6b			SM-GE64Q_S099_E1-50	L2/3 IT Otof
									SM-DD45C_S018_E1-50	Sst		SM-GE64Q_S101_E1-50	L2/3 IT Otof		SM-GE63L_S255_E1-50	L4/5 IT					SM-GE663_S205_E1-50	L6 IT		SM-DD45R_S128_E1-50	L6 CT		SM-GE663_S111_E1-50	L6b			SM-GE64Q_S100_E1-50	L2/3 IT Otof
									SM-DD45C_S024_E1-50	Sst		SM-GE64Q_S103_E1-50	L2/3 IT Otof		SM-GE63L_S264_E1-50	L4/5 IT					SM-GE663_S216_E1-50	L6 IT		SM-DD45R_S129_E1-50	L6 CT		SM-GE663_S112_E1-50	L6b			SM-GE64Q_S101_E1-50	L2/3 IT Otof
									SM-DD45C_S108_E1-50	Sst		SM-GE64Q_S104_E1-50	L2/3 IT Otof		SM-GE63L_S330_E1-50	L4/5 IT					SM-GE663_S245_E1-50	L6 IT		SM-DD45R_S130_E1-50	L6 CT		SM-GE663_S113_E1-50	L6b			SM-GE64Q_S103_E1-50	L2/3 IT Otof
									SM-DD45C_S128_E1-50	Sst		SM-GE64Q_S105_E1-50	L2/3 IT Otof		SM-GE63L_S333_E1-50	L4/5 IT					SM-GE663_S249_E1-50	L6 IT		SM-DD45R_S131_E1-50	L6 CT		SM-GE663_S115_E1-50	L6b			SM-GE64Q_S104_E1-50	L2/3 IT Otof
									SM-DD45D_S108_E1-50	Sst		SM-GE64Q_S106_E1-50	L2/3 IT Otof		SM-GE63L_S335_E1-50	L4/5 IT					SM-GE663_S252_E1-50	L6 IT		SM-DD45R_S133_E1-50	L6 CT		SM-GE663_S117_E1-50	L6b			SM-GE64Q_S105_E1-50	L2/3 IT Otof
									SM-DD45K_S109_E1-50	Sst		SM-GE64Q_S109_E1-50	L2/3 IT Otof		SM-GE63L_S336_E1-50	L4/5 IT					SM-GE663_S253_E1-50	L6 IT		SM-DD45R_S134_E1-50	L6 CT		SM-GE663_S119_E1-50	L6b			SM-GE64Q_S106_E1-50	L2/3 IT Otof
									SM-DD45L_S101_E1-50	Sst		SM-GE64Q_S112_E1-50	L2/3 IT Otof		SM-GE63L_S339_E1-50	L4/5 IT					SM-GE663_S295_E1-50	L6 IT		SM-DD45R_S135_E1-50	L6 CT		SM-GE663_S120_E1-50	L6b			SM-GE64Q_S109_E1-50	L2/3 IT Otof
									SM-DD45M_S007_E1-50	Sst		SM-GE64Q_S146_E1-50	L2/3 IT Otof		SM-GE63L_S343_E1-50	L4/5 IT					SM-GE663_S310_E1-50	L6 IT		SM-DD45R_S136_E1-50	L6 CT		SM-GE663_S123_E1-50	L6b			SM-GE64Q_S112_E1-50	L2/3 IT Otof
									SM-DD45M_S013_E1-50	Sst		SM-GE64Q_S148_E1-50	L2/3 IT Otof		SM-GE63L_S344_E1-50	L4/5 IT					SM-GE663_S317_E1-50	L6 IT		SM-DD45R_S137_E1-50	L6 CT		SM-GE663_S124_E1-50	L6b			SM-GE64Q_S146_E1-50	L2/3 IT Otof
									SM-DD45M_S100_E1-50	Sst		SM-GE64Q_S155_E1-50	L2/3 IT Otof		SM-GE63L_S354_E1-50	L4/5 IT					SM-GE663_S329_E1-50	L6 IT		SM-DD45R_S139_E1-50	L6 CT		SM-GE663_S125_E1-50	L6b			SM-GE64Q_S148_E1-50	L2/3 IT Otof
									SM-GE63L_S187_E1-50	Sst		SM-GE64Q_S159_E1-50	L2/3 IT Otof		SM-GE63L_S357_E1-50	L4/5 IT					SM-GE663_S337_E1-50	L6 IT		SM-DD45R_S140_E1-50	L6 CT		SM-GE663_S127_E1-50	L6b			SM-GE64Q_S155_E1-50	L2/3 IT Otof
									SM-GE64P_S088_E1-50	Sst		SM-GE64Q_S164_E1-50	L2/3 IT Otof		SM-GE63L_S359_E1-50	L4/5 IT					SM-GE663_S348_E1-50	L6 IT		SM-DD45R_S143_E1-50	L6 CT		SM-GE663_S128_E1-50	L6b			SM-GE64Q_S159_E1-50	L2/3 IT Otof
									SM-DD45D_S040_E1-50	Sst		SM-GE64Q_S166_E1-50	L2/3 IT Otof		SM-GE63L_S360_E1-50	L4/5 IT					SM-GE663_S365_E1-50	L6 IT		SM-DD45R_S144_E1-50	L6 CT		SM-GE66Z_S321_E1-50	L6b			SM-GE64Q_S164_E1-50	L2/3 IT Otof
									SM-DD45D_S078_E1-50	Sst		SM-GE64Q_S203_E1-50	L2/3 IT Otof		SM-GE63N_S002_E1-50	L4/5 IT					SM-GE663_S368_E1-50	L6 IT		SM-DD45S_S002_E1-50	L6 CT		SM-GE66Z_S322_E1-50	L6b			SM-GE64Q_S166_E1-50	L2/3 IT Otof
									SM-DD45D_S121_E1-50	Sst		SM-GE64Q_S205_E1-50	L2/3 IT Otof		SM-GE63N_S003_E1-50	L4/5 IT					SM-GE663_S379_E1-50	L6 IT		SM-DD45S_S004_E1-50	L6 CT		SM-GE66Z_S323_E1-50	L6b			SM-GE64Q_S203_E1-50	L2/3 IT Otof
									SM-DD45D_S127_E1-50	Sst		SM-GE64Q_S210_E1-50	L2/3 IT Otof		SM-GE63N_S004_E1-50	L4/5 IT					SM-GE663_S383_E1-50	L6 IT		SM-DD45S_S005_E1-50	L6 CT		SM-GE66Z_S324_E1-50	L6b			SM-GE64Q_S205_E1-50	L2/3 IT Otof
									SM-DD45M_S060_E1-50	Sst		SM-GE64Q_S212_E1-50	L2/3 IT Otof		SM-GE63N_S005_E1-50	L4/5 IT					SM-GE663_S384_E1-50	L6 IT		SM-DD45S_S007_E1-50	L6 CT		SM-GE66Z_S326_E1-50	L6b			SM-GE64Q_S210_E1-50	L2/3 IT Otof
									SM-DD45M_S070_E1-50	Sst		SM-GE64Q_S213_E1-50	L2/3 IT Otof		SM-GE63N_S008_E1-50	L4/5 IT					SM-GE664_S032_E1-50	L6 IT		SM-DD45S_S008_E1-50	L6 CT		SM-GE66Z_S327_E1-50	L6b			SM-GE64Q_S212_E1-50	L2/3 IT Otof
									SM-DD45M_S077_E1-50	Sst		SM-GE64Q_S214_E1-50	L2/3 IT Otof		SM-GE63N_S012_E1-50	L4/5 IT					SM-GE664_S043_E1-50	L6 IT		SM-DD45S_S009_E1-50	L6 CT		SM-GE66Z_S328_E1-50	L6b			SM-GE64Q_S213_E1-50	L2/3 IT Otof
									SM-DD45R_S152_E1-50	Sst		SM-GE64Q_S215_E1-50	L2/3 IT Otof		SM-GE63N_S013_E1-50	L4/5 IT					SM-GE664_S049_E1-50	L6 IT		SM-DD45S_S010_E1-50	L6 CT		SM-GE66Z_S329_E1-50	L6b			SM-GE64Q_S214_E1-50	L2/3 IT Otof
									SM-DD45R_S155_E1-50	Sst		SM-GE64Q_S218_E1-50	L2/3 IT Otof		SM-GE63N_S014_E1-50	L4/5 IT					SM-GE664_S053_E1-50	L6 IT		SM-DD45S_S011_E1-50	L6 CT		SM-GE66Z_S330_E1-50	L6b			SM-GE64Q_S215_E1-50	L2/3 IT Otof
									SM-DD45R_S162_E1-50	Sst		SM-GE64Q_S221_E1-50	L2/3 IT Otof		SM-GE63N_S015_E1-50	L4/5 IT					SM-GE664_S061_E1-50	L6 IT		SM-DD45S_S012_E1-50	L6 CT		SM-GE66Z_S331_E1-50	L6b			SM-GE64Q_S218_E1-50	L2/3 IT Otof
									SM-DD45R_S166_E1-50	Sst		SM-GE64Q_S224_E1-50	L2/3 IT Otof		SM-GE63N_S016_E1-50	L4/5 IT					SM-GE664_S062_E1-50	L6 IT		SM-DD45S_S013_E1-50	L6 CT		SM-GE66Z_S332_E1-50	L6b			SM-GE64Q_S221_E1-50	L2/3 IT Otof
									SM-DD45S_S074_E1-50	Sst		SM-GE64Q_S225_E1-50	L2/3 IT Otof		SM-GE63N_S020_E1-50	L4/5 IT					SM-GE664_S065_E1-50	L6 IT		SM-DD45S_S014_E1-50	L6 CT		SM-GE66Z_S333_E1-50	L6b			SM-GE64Q_S224_E1-50	L2/3 IT Otof
									SM-DD45S_S076_E1-50	Sst		SM-GE64Q_S229_E1-50	L2/3 IT Otof		SM-GE63N_S126_E1-50	L4/5 IT					SM-GE664_S066_E1-50	L6 IT		SM-DD45S_S015_E1-50	L6 CT		SM-GE66Z_S334_E1-50	L6b			SM-GE64Q_S225_E1-50	L2/3 IT Otof
									SM-DD45S_S086_E1-50	Sst		SM-GE64Q_S230_E1-50	L2/3 IT Otof		SM-GE63N_S131_E1-50	L4/5 IT					SM-GE664_S104_E1-50	L6 IT		SM-DD45S_S016_E1-50	L6 CT		SM-GE66Z_S335_E1-50	L6b			SM-GE64Q_S229_E1-50	L2/3 IT Otof
									SM-DD45S_S090_E1-50	Sst		SM-GE64Q_S231_E1-50	L2/3 IT Otof		SM-GE63N_S133_E1-50	L4/5 IT					SM-GE664_S113_E1-50	L6 IT		SM-DD45S_S050_E1-50	L6 CT		SM-GE66Z_S336_E1-50	L6b			SM-GE64Q_S230_E1-50	L2/3 IT Otof
									SM-DD45S_S091_E1-50	Sst		SM-GE64Q_S232_E1-50	L2/3 IT Otof		SM-GE63N_S135_E1-50	L4/5 IT					SM-GE664_S116_E1-50	L6 IT		SM-DD45S_S053_E1-50	L6 CT		SM-GE671_S225_E1-50	L6b			SM-GE64Q_S231_E1-50	L2/3 IT Otof
									SM-DD45S_S095_E1-50	Sst		SM-GE64Q_S236_E1-50	L2/3 IT Otof		SM-GE63N_S225_E1-50	L4/5 IT					SM-GE664_S129_E1-50	L6 IT		SM-DD45S_S054_E1-50	L6 CT		SM-GE671_S227_E1-50	L6b			SM-GE64Q_S232_E1-50	L2/3 IT Otof
									SM-DD45T_S019_E1-50	Sst		SM-GE64Q_S242_E1-50	L2/3 IT Otof		SM-GE63N_S226_E1-50	L4/5 IT					SM-GE664_S142_E1-50	L6 IT		SM-DD45S_S055_E1-50	L6 CT		SM-GE671_S228_E1-50	L6b			SM-GE64Q_S236_E1-50	L2/3 IT Otof
									SM-DD45T_S031_E1-50	Sst		SM-GE64Q_S243_E1-50	L2/3 IT Otof		SM-GE63N_S229_E1-50	L4/5 IT					SM-GE664_S152_E1-50	L6 IT		SM-DD45S_S056_E1-50	L6 CT		SM-GE671_S229_E1-50	L6b			SM-GE64Q_S242_E1-50	L2/3 IT Otof
									SM-DD45T_S032_E1-50	Sst		SM-GE64Q_S247_E1-50	L2/3 IT Otof		SM-GE63N_S233_E1-50	L4/5 IT					SM-GE664_S159_E1-50	L6 IT		SM-DD45S_S058_E1-50	L6 CT		SM-GE671_S233_E1-50	L6b			SM-GE64Q_S243_E1-50	L2/3 IT Otof
									SM-DD45T_S113_E1-50	Sst		SM-GE64Q_S252_E1-50	L2/3 IT Otof		SM-GE63N_S234_E1-50	L4/5 IT					SM-GE664_S172_E1-50	L6 IT		SM-DD45S_S060_E1-50	L6 CT		SM-GE671_S235_E1-50	L6b			SM-GE64Q_S247_E1-50	L2/3 IT Otof
									SM-DD45T_S119_E1-50	Sst		SM-GE64Q_S253_E1-50	L2/3 IT Otof		SM-GE63N_S236_E1-50	L4/5 IT					SM-GE664_S173_E1-50	L6 IT		SM-DD45S_S061_E1-50	L6 CT		SM-GE671_S236_E1-50	L6b			SM-GE64Q_S252_E1-50	L2/3 IT Otof
									SM-DD45T_S173_E1-50	Sst		SM-GE64Q_S260_E1-50	L2/3 IT Otof		SM-GE63N_S239_E1-50	L4/5 IT					SM-GE664_S218_E1-50	L6 IT		SM-DD45S_S062_E1-50	L6 CT		SM-GE671_S237_E1-50	L6b			SM-GE64Q_S253_E1-50	L2/3 IT Otof
									SM-DD45T_S181_E1-50	Sst		SM-GE64U_S003_E1-50	L2/3 IT Otof		SM-GE63N_S240_E1-50	L4/5 IT					SM-GE664_S239_E1-50	L6 IT		SM-DD45S_S063_E1-50	L6 CT		SM-GE671_S238_E1-50	L6b			SM-GE64Q_S260_E1-50	L2/3 IT Otof
									SM-DD45T_S189_E1-50	Sst		SM-GE64U_S005_E1-50	L2/3 IT Otof		SM-GE63N_S246_E1-50	L4/5 IT					SM-GE664_S256_E1-50	L6 IT		SM-DD45S_S065_E1-50	L6 CT		SM-GE671_S239_E1-50	L6b			SM-GE64U_S003_E1-50	L2/3 IT Otof
									SM-DD45T_S192_E1-50	Sst		SM-GE64U_S008_E1-50	L2/3 IT Otof		SM-GE63N_S247_E1-50	L4/5 IT					SM-GE664_S262_E1-50	L6 IT		SM-DD45S_S068_E1-50	L6 CT		SM-GE671_S240_E1-50	L6b			SM-GE64U_S005_E1-50	L2/3 IT Otof
									SM-DD45U_S025_E1-50	Sst		SM-GE64U_S013_E1-50	L2/3 IT Otof		SM-GE63N_S294_E1-50	L4/5 IT					SM-GE664_S263_E1-50	L6 IT		SM-DD45S_S070_E1-50	L6 CT		SM-GE93T_S065_E1-50	L6b			SM-GE64U_S008_E1-50	L2/3 IT Otof
									SM-DD45U_S035_E1-50	Sst		SM-GE64U_S017_E1-50	L2/3 IT Otof		SM-GE63N_S296_E1-50	L4/5 IT					SM-GE664_S264_E1-50	L6 IT		SM-DD45S_S071_E1-50	L6 CT		SM-GE93T_S066_E1-50	L6b			SM-GE64U_S013_E1-50	L2/3 IT Otof
									SM-DD45U_S038_E1-50	Sst		SM-GE64U_S018_E1-50	L2/3 IT Otof		SM-GE63N_S311_E1-50	L4/5 IT					SM-GE664_S265_E1-50	L6 IT		SM-DD45S_S170_E1-50	L6 CT		SM-GE93T_S067_E1-50	L6b			SM-GE64U_S017_E1-50	L2/3 IT Otof
									SM-DD45U_S039_E1-50	Sst		SM-GE64U_S019_E1-50	L2/3 IT Otof		SM-GE63N_S312_E1-50	L4/5 IT					SM-GE664_S269_E1-50	L6 IT		SM-DD45S_S171_E1-50	L6 CT		SM-GE93T_S068_E1-50	L6b			SM-GE64U_S018_E1-50	L2/3 IT Otof
									SM-DD45Y_S091_E1-50	Sst		SM-GE64U_S021_E1-50	L2/3 IT Otof		SM-GE63N_S319_E1-50	L4/5 IT					SM-GE664_S279_E1-50	L6 IT		SM-DD45S_S172_E1-50	L6 CT		SM-GE93T_S069_E1-50	L6b			SM-GE64U_S019_E1-50	L2/3 IT Otof
									SM-DD45Y_S094_E1-50	Sst		SM-GE64U_S023_E1-50	L2/3 IT Otof		SM-GE63N_S353_E1-50	L4/5 IT					SM-GE664_S282_E1-50	L6 IT		SM-DD45S_S173_E1-50	L6 CT		SM-GE93T_S070_E1-50	L6b			SM-GE64U_S021_E1-50	L2/3 IT Otof
									SM-GE63W_S014_E1-50	Sst		SM-GE64U_S024_E1-50	L2/3 IT Otof		SM-GE63N_S355_E1-50	L4/5 IT					SM-GE664_S292_E1-50	L6 IT		SM-DD45S_S174_E1-50	L6 CT		SM-GE93T_S071_E1-50	L6b			SM-GE64U_S023_E1-50	L2/3 IT Otof
									SM-GE63W_S026_E1-50	Sst		SM-GE662_S028_E1-50	L2/3 IT Otof		SM-GE63N_S356_E1-50	L4/5 IT					SM-GE664_S299_E1-50	L6 IT		SM-DD45S_S175_E1-50	L6 CT		SM-GE93T_S081_E1-50	L6b			SM-GE64U_S024_E1-50	L2/3 IT Otof
									SM-GE63W_S101_E1-50	Sst		SM-GE662_S029_E1-50	L2/3 IT Otof		SM-GE63N_S359_E1-50	L4/5 IT					SM-GE664_S303_E1-50	L6 IT		SM-DD45S_S176_E1-50	L6 CT		SM-GE93T_S082_E1-50	L6b			SM-GE662_S028_E1-50	L2/3 IT Otof
									SM-GE63W_S104_E1-50	Sst		SM-GE662_S030_E1-50	L2/3 IT Otof		SM-GE63N_S360_E1-50	L4/5 IT					SM-GE665_S006_E1-50	L6 IT		SM-DD45S_S177_E1-50	L6 CT		SM-GE93T_S083_E1-50	L6b			SM-GE662_S029_E1-50	L2/3 IT Otof
									SM-GE63W_S106_E1-50	Sst		SM-GE662_S031_E1-50	L2/3 IT Otof		SM-GE63N_S363_E1-50	L4/5 IT					SM-GE665_S010_E1-50	L6 IT		SM-DD45S_S178_E1-50	L6 CT		SM-GE93T_S084_E1-50	L6b			SM-GE662_S030_E1-50	L2/3 IT Otof
									SM-GE63W_S110_E1-50	Sst		SM-GE662_S032_E1-50	L2/3 IT Otof		SM-GE63N_S366_E1-50	L4/5 IT					SM-GE665_S011_E1-50	L6 IT		SM-DD45S_S180_E1-50	L6 CT		SM-GE93T_S085_E1-50	L6b			SM-GE662_S031_E1-50	L2/3 IT Otof
									SM-GE63W_S252_E1-50	Sst		SM-GE662_S035_E1-50	L2/3 IT Otof		SM-GE63N_S368_E1-50	L4/5 IT					SM-GE665_S012_E1-50	L6 IT		SM-DD45S_S181_E1-50	L6 CT		SM-GE93T_S086_E1-50	L6b			SM-GE662_S032_E1-50	L2/3 IT Otof
									SM-GE63W_S254_E1-50	Sst		SM-GE662_S036_E1-50	L2/3 IT Otof		SM-GE63N_S372_E1-50	L4/5 IT					SM-GE665_S013_E1-50	L6 IT		SM-DD45S_S182_E1-50	L6 CT		SM-GE93T_S087_E1-50	L6b			SM-GE662_S035_E1-50	L2/3 IT Otof
									SM-GE63W_S256_E1-50	Sst		SM-GE662_S053_E1-50	L2/3 IT Otof		SM-GE63N_S375_E1-50	L4/5 IT					SM-GE665_S016_E1-50	L6 IT		SM-DD45S_S183_E1-50	L6 CT		SM-GE93T_S088_E1-50	L6b			SM-GE662_S036_E1-50	L2/3 IT Otof
									SM-GE63W_S265_E1-50	Sst		SM-GE662_S054_E1-50	L2/3 IT Otof		SM-GE63N_S382_E1-50	L4/5 IT					SM-GE665_S018_E1-50	L6 IT		SM-DD45S_S184_E1-50	L6 CT		SM-GE93T_S089_E1-50	L6b			SM-GE662_S053_E1-50	L2/3 IT Otof
									SM-GE63W_S327_E1-50	Sst		SM-GE662_S056_E1-50	L2/3 IT Otof		SM-GE64P_S001_E1-50	L4/5 IT					SM-GE665_S021_E1-50	L6 IT		SM-DD45S_S185_E1-50	L6 CT		SM-GE93T_S091_E1-50	L6b			SM-GE662_S054_E1-50	L2/3 IT Otof
									SM-GE63W_S341_E1-50	Sst		SM-GE662_S081_E1-50	L2/3 IT Otof		SM-GE64P_S005_E1-50	L4/5 IT					SM-GE665_S023_E1-50	L6 IT		SM-DD45S_S186_E1-50	L6 CT		SM-GE93T_S092_E1-50	L6b			SM-GE662_S056_E1-50	L2/3 IT Otof
									SM-GE63W_S345_E1-50	Sst		SM-GE662_S082_E1-50	L2/3 IT Otof		SM-GE64P_S006_E1-50	L4/5 IT					SM-GE665_S097_E1-50	L6 IT		SM-DD45S_S187_E1-50	L6 CT		SM-GE93T_S093_E1-50	L6b			SM-GE662_S081_E1-50	L2/3 IT Otof
									SM-GE63W_S352_E1-50	Sst		SM-GE662_S086_E1-50	L2/3 IT Otof		SM-GE64P_S010_E1-50	L4/5 IT					SM-GE665_S099_E1-50	L6 IT		SM-DD45S_S188_E1-50	L6 CT		SM-GE93T_S094_E1-50	L6b			SM-GE662_S082_E1-50	L2/3 IT Otof
									SM-GE63W_S354_E1-50	Sst		SM-GE662_S087_E1-50	L2/3 IT Otof		SM-GE64P_S012_E1-50	L4/5 IT					SM-GE665_S101_E1-50	L6 IT		SM-DD45S_S189_E1-50	L6 CT		SM-GE93T_S095_E1-50	L6b			SM-GE662_S086_E1-50	L2/3 IT Otof
									SM-GE63W_S355_E1-50	Sst		SM-GE662_S088_E1-50	L2/3 IT Otof		SM-GE64P_S013_E1-50	L4/5 IT					SM-GE665_S103_E1-50	L6 IT		SM-DD45S_S191_E1-50	L6 CT		SM-GE93T_S161_E1-50	L6b			SM-GE662_S087_E1-50	L2/3 IT Otof
									SM-GE63W_S360_E1-50	Sst		SM-GE662_S091_E1-50	L2/3 IT Otof		SM-GE64P_S016_E1-50	L4/5 IT					SM-GE665_S109_E1-50	L6 IT		SM-DD45T_S052_E1-50	L6 CT		SM-GE93T_S162_E1-50	L6b			SM-GE662_S088_E1-50	L2/3 IT Otof
									SM-GE63W_S361_E1-50	Sst		SM-GE662_S093_E1-50	L2/3 IT Otof		SM-GE64P_S017_E1-50	L4/5 IT					SM-GE665_S119_E1-50	L6 IT		SM-DD45T_S053_E1-50	L6 CT		SM-GE93T_S163_E1-50	L6b			SM-GE662_S091_E1-50	L2/3 IT Otof
									SM-GE63W_S363_E1-50	Sst		SM-GE662_S094_E1-50	L2/3 IT Otof		SM-GE64P_S018_E1-50	L4/5 IT					SM-GE665_S198_E1-50	L6 IT		SM-DD45T_S054_E1-50	L6 CT		SM-GE93T_S164_E1-50	L6b			SM-GE662_S093_E1-50	L2/3 IT Otof
									SM-GE63W_S372_E1-50	Sst		SM-GE662_S095_E1-50	L2/3 IT Otof		SM-GE64P_S020_E1-50	L4/5 IT					SM-GE665_S209_E1-50	L6 IT		SM-DD45T_S055_E1-50	L6 CT		SM-GE93T_S165_E1-50	L6b			SM-GE662_S094_E1-50	L2/3 IT Otof
									SM-GE63J_S073_E1-50	Sst		SM-GE662_S096_E1-50	L2/3 IT Otof		SM-GE64P_S035_E1-50	L4/5 IT					SM-GE665_S219_E1-50	L6 IT		SM-DD45T_S056_E1-50	L6 CT		SM-GE93T_S166_E1-50	L6b			SM-GE662_S095_E1-50	L2/3 IT Otof
									SM-GE63J_S079_E1-50	Sst		SM-GE662_S121_E1-50	L2/3 IT Otof		SM-GE64P_S036_E1-50	L4/5 IT					SM-GE665_S227_E1-50	L6 IT		SM-DD45T_S058_E1-50	L6 CT		SM-GE93T_S167_E1-50	L6b			SM-GE662_S096_E1-50	L2/3 IT Otof
									SM-GE63J_S247_E1-50	Sst		SM-GE662_S122_E1-50	L2/3 IT Otof		SM-GE64P_S038_E1-50	L4/5 IT					SM-GE665_S228_E1-50	L6 IT		SM-DD45T_S062_E1-50	L6 CT		SM-GE93T_S168_E1-50	L6b			SM-GE662_S121_E1-50	L2/3 IT Otof
									SM-GE63J_S278_E1-50	Sst		SM-GE662_S123_E1-50	L2/3 IT Otof		SM-GE64P_S042_E1-50	L4/5 IT					SM-GE665_S230_E1-50	L6 IT		SM-DD45T_S063_E1-50	L6 CT		SM-GE93T_S169_E1-50	L6b			SM-GE662_S122_E1-50	L2/3 IT Otof
									SM-GE63J_S362_E1-50	Sst		SM-GE662_S126_E1-50	L2/3 IT Otof		SM-GE64P_S043_E1-50	L4/5 IT					SM-GE665_S235_E1-50	L6 IT		SM-DD45T_S064_E1-50	L6 CT		SM-GE93T_S170_E1-50	L6b			SM-GE662_S123_E1-50	L2/3 IT Otof
									SM-GE63J_S374_E1-50	Sst		SM-GE662_S127_E1-50	L2/3 IT Otof		SM-GE64P_S047_E1-50	L4/5 IT								SM-DD45T_S065_E1-50	L6 CT		SM-GE93T_S171_E1-50	L6b			SM-GE662_S126_E1-50	L2/3 IT Otof
									SM-GE63K_S002_E1-50	Sst		SM-GE662_S129_E1-50	L2/3 IT Otof		SM-GE64P_S048_E1-50	L4/5 IT								SM-DD45T_S066_E1-50	L6 CT		SM-GE93T_S172_E1-50	L6b			SM-GE662_S127_E1-50	L2/3 IT Otof
									SM-GE63K_S019_E1-50	Sst		SM-GE662_S130_E1-50	L2/3 IT Otof		SM-GE64P_S059_E1-50	L4/5 IT								SM-DD45T_S067_E1-50	L6 CT		SM-GE93T_S173_E1-50	L6b			SM-GE662_S129_E1-50	L2/3 IT Otof
									SM-GE63K_S031_E1-50	Sst		SM-GE662_S131_E1-50	L2/3 IT Otof		SM-GE64P_S060_E1-50	L4/5 IT								SM-DD45T_S068_E1-50	L6 CT		SM-GE93T_S174_E1-50	L6b			SM-GE662_S130_E1-50	L2/3 IT Otof
									SM-GE63L_S025_E1-50	Sst		SM-GE662_S132_E1-50	L2/3 IT Otof		SM-GE64P_S065_E1-50	L4/5 IT								SM-DD45T_S069_E1-50	L6 CT		SM-GE93T_S175_E1-50	L6b			SM-GE662_S131_E1-50	L2/3 IT Otof
									SM-GE63L_S026_E1-50	Sst		SM-GE662_S133_E1-50	L2/3 IT Otof		SM-GE64P_S067_E1-50	L4/5 IT								SM-DD45T_S071_E1-50	L6 CT		SM-GE93T_S176_E1-50	L6b			SM-GE662_S132_E1-50	L2/3 IT Otof
									SM-GE63L_S029_E1-50	Sst		SM-GE662_S135_E1-50	L2/3 IT Otof		SM-GE64P_S068_E1-50	L4/5 IT								SM-DD45T_S072_E1-50	L6 CT		SM-GE93T_S186_E1-50	L6b			SM-GE662_S133_E1-50	L2/3 IT Otof
									SM-GE63L_S041_E1-50	Sst		SM-GE662_S137_E1-50	L2/3 IT Otof		SM-GE64P_S069_E1-50	L4/5 IT								SM-DD45T_S121_E1-50	L6 CT		SM-GE93T_S187_E1-50	L6b			SM-GE662_S135_E1-50	L2/3 IT Otof
									SM-GE63L_S042_E1-50	Sst		SM-GE662_S140_E1-50	L2/3 IT Otof		SM-GE64P_S071_E1-50	L4/5 IT								SM-DD45T_S123_E1-50	L6 CT		SM-GE93T_S188_E1-50	L6b			SM-GE662_S137_E1-50	L2/3 IT Otof
									SM-GE63L_S133_E1-50	Sst		SM-GE662_S141_E1-50	L2/3 IT Otof		SM-GE64P_S101_E1-50	L4/5 IT								SM-DD45T_S124_E1-50	L6 CT		SM-GE93T_S189_E1-50	L6b			SM-GE662_S140_E1-50	L2/3 IT Otof
									SM-GE63L_S136_E1-50	Sst		SM-GE662_S143_E1-50	L2/3 IT Otof		SM-GE64P_S103_E1-50	L4/5 IT								SM-DD45T_S126_E1-50	L6 CT		SM-GE93T_S190_E1-50	L6b			SM-GE662_S141_E1-50	L2/3 IT Otof
									SM-GE63L_S217_E1-50	Sst		SM-GE662_S144_E1-50	L2/3 IT Otof		SM-GE64P_S104_E1-50	L4/5 IT								SM-DD45T_S127_E1-50	L6 CT		SM-GE93T_S191_E1-50	L6b			SM-GE662_S143_E1-50	L2/3 IT Otof
									SM-GE63L_S227_E1-50	Sst		SM-GE662_S170_E1-50	L2/3 IT Otof		SM-GE64P_S107_E1-50	L4/5 IT								SM-DD45T_S128_E1-50	L6 CT		SM-GE93T_S192_E1-50	L6b			SM-GE662_S144_E1-50	L2/3 IT Otof
									SM-GE63L_S231_E1-50	Sst		SM-GE662_S171_E1-50	L2/3 IT Otof		SM-GE64P_S109_E1-50	L4/5 IT								SM-DD45U_S041_E1-50	L6 CT		SM-GE93T_S369_E1-50	L6b			SM-GE662_S170_E1-50	L2/3 IT Otof
									SM-GE63L_S316_E1-50	Sst		SM-GE662_S172_E1-50	L2/3 IT Otof		SM-GE64P_S112_E1-50	L4/5 IT								SM-DD45U_S042_E1-50	L6 CT		SM-GE93T_S370_E1-50	L6b			SM-GE662_S171_E1-50	L2/3 IT Otof
									SM-GE63L_S323_E1-50	Sst		SM-GE662_S173_E1-50	L2/3 IT Otof		SM-GE64P_S139_E1-50	L4/5 IT								SM-DD45U_S043_E1-50	L6 CT		SM-GE93T_S371_E1-50	L6b			SM-GE662_S172_E1-50	L2/3 IT Otof
									SM-GE63L_S328_E1-50	Sst		SM-GE662_S175_E1-50	L2/3 IT Otof		SM-GE64P_S152_E1-50	L4/5 IT								SM-DD45U_S044_E1-50	L6 CT		SM-GE93T_S372_E1-50	L6b			SM-GE662_S173_E1-50	L2/3 IT Otof
									SM-GE63N_S050_E1-50	Sst		SM-GE662_S176_E1-50	L2/3 IT Otof		SM-GE64P_S161_E1-50	L4/5 IT								SM-DD45U_S045_E1-50	L6 CT		SM-GE93T_S373_E1-50	L6b			SM-GE662_S175_E1-50	L2/3 IT Otof
									SM-GE63N_S054_E1-50	Sst		SM-GE662_S179_E1-50	L2/3 IT Otof		SM-GE64P_S167_E1-50	L4/5 IT								SM-DD45U_S047_E1-50	L6 CT		SM-GE93T_S374_E1-50	L6b			SM-GE662_S176_E1-50	L2/3 IT Otof
									SM-GE63N_S059_E1-50	Sst		SM-GE662_S180_E1-50	L2/3 IT Otof		SM-GE64P_S170_E1-50	L4/5 IT								SM-DD45U_S058_E1-50	L6 CT		SM-GE93T_S375_E1-50	L6b			SM-GE662_S179_E1-50	L2/3 IT Otof
									SM-GE63N_S061_E1-50	Sst		SM-GE662_S184_E1-50	L2/3 IT Otof		SM-GE64P_S175_E1-50	L4/5 IT								SM-DD45U_S059_E1-50	L6 CT		SM-GE93T_S376_E1-50	L6b			SM-GE662_S180_E1-50	L2/3 IT Otof
									SM-GE63N_S063_E1-50	Sst		SM-GE662_S185_E1-50	L2/3 IT Otof		SM-GE64P_S176_E1-50	L4/5 IT								SM-DD45U_S060_E1-50	L6 CT		SM-GE93T_S377_E1-50	L6b			SM-GE662_S184_E1-50	L2/3 IT Otof
									SM-GE63N_S146_E1-50	Sst		SM-GE662_S186_E1-50	L2/3 IT Otof		SM-GE64P_S178_E1-50	L4/5 IT								SM-DD45U_S061_E1-50	L6 CT		SM-GE93T_S378_E1-50	L6b			SM-GE662_S185_E1-50	L2/3 IT Otof
									SM-GE63N_S151_E1-50	Sst		SM-GE662_S187_E1-50	L2/3 IT Otof		SM-GE64P_S181_E1-50	L4/5 IT								SM-DD45U_S063_E1-50	L6 CT		SM-GE93T_S379_E1-50	L6b			SM-GE662_S186_E1-50	L2/3 IT Otof
									SM-GE63N_S154_E1-50	Sst		SM-GE662_S188_E1-50	L2/3 IT Otof		SM-GE64P_S184_E1-50	L4/5 IT								SM-DD45U_S064_E1-50	L6 CT		SM-GE93T_S380_E1-50	L6b			SM-GE662_S187_E1-50	L2/3 IT Otof
									SM-GE63N_S161_E1-50	Sst		SM-GE662_S189_E1-50	L2/3 IT Otof		SM-GE64P_S185_E1-50	L4/5 IT								SM-DD45U_S066_E1-50	L6 CT		SM-GE93T_S381_E1-50	L6b			SM-GE662_S188_E1-50	L2/3 IT Otof
									SM-GE63N_S166_E1-50	Sst		SM-GE662_S217_E1-50	L2/3 IT Otof		SM-GE64P_S186_E1-50	L4/5 IT								SM-DD45U_S067_E1-50	L6 CT		SM-GE93T_S383_E1-50	L6b			SM-GE662_S189_E1-50	L2/3 IT Otof
									SM-GE63N_S168_E1-50	Sst		SM-GE662_S218_E1-50	L2/3 IT Otof		SM-GE64P_S195_E1-50	L4/5 IT								SM-DD45U_S068_E1-50	L6 CT		SM-GE93T_S384_E1-50	L6b			SM-GE662_S217_E1-50	L2/3 IT Otof
									SM-GE63N_S345_E1-50	Sst		SM-GE662_S219_E1-50	L2/3 IT Otof		SM-GE64P_S197_E1-50	L4/5 IT								SM-DD45U_S069_E1-50	L6 CT		SM-GE92P_S081_E1-50	L6b			SM-GE662_S218_E1-50	L2/3 IT Otof
									SM-GE63N_S351_E1-50	Sst		SM-GE662_S221_E1-50	L2/3 IT Otof		SM-GE64P_S198_E1-50	L4/5 IT								SM-DD45U_S071_E1-50	L6 CT		SM-GE92P_S082_E1-50	L6b			SM-GE662_S219_E1-50	L2/3 IT Otof
									SM-GE67Z_S289_E1-50	Sst		SM-GE662_S222_E1-50	L2/3 IT Otof		SM-GE64P_S199_E1-50	L4/5 IT								SM-DD45U_S133_E1-50	L6 CT		SM-GE92P_S083_E1-50	L6b			SM-GE662_S221_E1-50	L2/3 IT Otof
									SM-GE67Z_S292_E1-50	Sst		SM-GE662_S223_E1-50	L2/3 IT Otof		SM-GE64P_S201_E1-50	L4/5 IT								SM-DD45U_S134_E1-50	L6 CT		SM-GE92P_S084_E1-50	L6b			SM-GE662_S222_E1-50	L2/3 IT Otof
									SM-GE67Z_S296_E1-50	Sst		SM-GE662_S241_E1-50	L2/3 IT Otof		SM-GE64P_S204_E1-50	L4/5 IT								SM-DD45U_S171_E1-50	L6 CT		SM-GE92P_S085_E1-50	L6b			SM-GE662_S223_E1-50	L2/3 IT Otof
									SM-GE67Z_S301_E1-50	Sst		SM-GE662_S242_E1-50	L2/3 IT Otof		SM-GE64P_S206_E1-50	L4/5 IT								SM-DD45U_S175_E1-50	L6 CT		SM-GE92P_S086_E1-50	L6b			SM-GE662_S241_E1-50	L2/3 IT Otof
									SM-GE67Z_S308_E1-50	Sst		SM-GE662_S243_E1-50	L2/3 IT Otof		SM-GE64P_S217_E1-50	L4/5 IT								SM-DD45U_S177_E1-50	L6 CT		SM-GE92P_S087_E1-50	L6b			SM-GE662_S242_E1-50	L2/3 IT Otof
									SM-GE67Z_S309_E1-50	Sst		SM-GE662_S244_E1-50	L2/3 IT Otof		SM-GE64P_S218_E1-50	L4/5 IT								SM-DD45U_S178_E1-50	L6 CT		SM-GE92P_S088_E1-50	L6b			SM-GE662_S243_E1-50	L2/3 IT Otof
									SM-GE67Z_S318_E1-50	Sst		SM-GE662_S245_E1-50	L2/3 IT Otof		SM-GE64P_S221_E1-50	L4/5 IT								SM-DD45U_S179_E1-50	L6 CT		SM-GE92P_S089_E1-50	L6b			SM-GE662_S244_E1-50	L2/3 IT Otof
									SM-GE67Z_S319_E1-50	Sst		SM-GE662_S247_E1-50	L2/3 IT Otof		SM-GE64P_S230_E1-50	L4/5 IT								SM-DD45U_S180_E1-50	L6 CT		SM-GE92P_S090_E1-50	L6b			SM-GE662_S245_E1-50	L2/3 IT Otof
									SM-DD45D_S049_E1-50	Sst		SM-GE662_S248_E1-50	L2/3 IT Otof		SM-GE64P_S329_E1-50	L4/5 IT								SM-DD45U_S181_E1-50	L6 CT		SM-GE92P_S091_E1-50	L6b			SM-GE662_S247_E1-50	L2/3 IT Otof
									SM-DD45D_S152_E1-50	Sst		SM-GE662_S257_E1-50	L2/3 IT Otof		SM-GE64P_S331_E1-50	L4/5 IT								SM-DD45U_S182_E1-50	L6 CT		SM-GE92P_S092_E1-50	L6b			SM-GE662_S248_E1-50	L2/3 IT Otof
									SM-DD45R_S073_E1-50	Sst		SM-GE662_S258_E1-50	L2/3 IT Otof		SM-GE64P_S335_E1-50	L4/5 IT								SM-DD45U_S183_E1-50	L6 CT		SM-GE92P_S093_E1-50	L6b			SM-GE662_S257_E1-50	L2/3 IT Otof
									SM-DD45T_S049_E1-50	Sst		SM-GE662_S259_E1-50	L2/3 IT Otof		SM-GE64P_S340_E1-50	L4/5 IT								SM-DD45U_S184_E1-50	L6 CT		SM-GE92P_S094_E1-50	L6b			SM-GE662_S258_E1-50	L2/3 IT Otof
									SM-DD45U_S062_E1-50	Sst		SM-GE662_S260_E1-50	L2/3 IT Otof		SM-GE64P_S343_E1-50	L4/5 IT								SM-DD45U_S188_E1-50	L6 CT		SM-GE92P_S096_E1-50	L6b			SM-GE662_S259_E1-50	L2/3 IT Otof
									SM-GE63J_S019_E1-50	Sst		SM-GE662_S264_E1-50	L2/3 IT Otof		SM-GE64P_S347_E1-50	L4/5 IT								SM-DD45U_S189_E1-50	L6 CT		SM-GE92P_S177_E1-50	L6b			SM-GE662_S260_E1-50	L2/3 IT Otof
									SM-GE63J_S106_E1-50	Sst		SM-GE662_S337_E1-50	L2/3 IT Otof		SM-GE64P_S349_E1-50	L4/5 IT								SM-DD45U_S191_E1-50	L6 CT		SM-GE92P_S178_E1-50	L6b			SM-GE662_S264_E1-50	L2/3 IT Otof
									SM-GE63J_S111_E1-50	Sst		SM-GE662_S338_E1-50	L2/3 IT Otof		SM-GE64P_S350_E1-50	L4/5 IT								SM-DD45U_S192_E1-50	L6 CT		SM-GE92P_S179_E1-50	L6b			SM-GE662_S337_E1-50	L2/3 IT Otof
									SM-GE63J_S203_E1-50	Sst		SM-GE662_S339_E1-50	L2/3 IT Otof		SM-GE64P_S351_E1-50	L4/5 IT								SM-DD45Z_S145_E1-50	L6 CT		SM-GE92P_S181_E1-50	L6b			SM-GE662_S338_E1-50	L2/3 IT Otof
									SM-GE63J_S307_E1-50	Sst		SM-GE662_S341_E1-50	L2/3 IT Otof		SM-GE64Q_S042_E1-50	L4/5 IT								SM-DD45Z_S146_E1-50	L6 CT		SM-GE92P_S182_E1-50	L6b			SM-GE662_S339_E1-50	L2/3 IT Otof
									SM-GE63L_S056_E1-50	Sst		SM-GE662_S343_E1-50	L2/3 IT Otof		SM-GE64Q_S045_E1-50	L4/5 IT								SM-DD45Z_S148_E1-50	L6 CT		SM-GE92P_S183_E1-50	L6b			SM-GE662_S341_E1-50	L2/3 IT Otof
									SM-GE63L_S063_E1-50	Sst		SM-GE662_S344_E1-50	L2/3 IT Otof		SM-GE64Q_S046_E1-50	L4/5 IT								SM-DD45Z_S149_E1-50	L6 CT		SM-GE92P_S184_E1-50	L6b			SM-GE662_S343_E1-50	L2/3 IT Otof
									SM-GE63L_S155_E1-50	Sst		SM-GE662_S345_E1-50	L2/3 IT Otof		SM-GE64Q_S047_E1-50	L4/5 IT								SM-DD45Z_S150_E1-50	L6 CT		SM-GE92P_S185_E1-50	L6b			SM-GE662_S344_E1-50	L2/3 IT Otof
									SM-GE63L_S164_E1-50	Sst		SM-GE662_S346_E1-50	L2/3 IT Otof		SM-GE64Q_S048_E1-50	L4/5 IT								SM-DD45Z_S151_E1-50	L6 CT		SM-GE92P_S187_E1-50	L6b			SM-GE662_S345_E1-50	L2/3 IT Otof
									SM-GE63L_S165_E1-50	Sst		SM-GE662_S347_E1-50	L2/3 IT Otof		SM-GE64Q_S053_E1-50	L4/5 IT								SM-DD45Z_S152_E1-50	L6 CT		SM-GE92P_S188_E1-50	L6b			SM-GE662_S346_E1-50	L2/3 IT Otof
									SM-GE63L_S212_E1-50	Sst		SM-GE662_S349_E1-50	L2/3 IT Otof		SM-GE64Q_S055_E1-50	L4/5 IT								SM-DD45Z_S153_E1-50	L6 CT		SM-GE92P_S189_E1-50	L6b			SM-GE662_S347_E1-50	L2/3 IT Otof
									SM-GE63L_S295_E1-50	Sst		SM-GE662_S350_E1-50	L2/3 IT Otof		SM-GE64Q_S056_E1-50	L4/5 IT								SM-DD45Z_S154_E1-50	L6 CT		SM-GE92P_S190_E1-50	L6b			SM-GE662_S349_E1-50	L2/3 IT Otof
									SM-GE63N_S040_E1-50	Sst		SM-GE662_S351_E1-50	L2/3 IT Otof		SM-GE64Q_S057_E1-50	L4/5 IT								SM-DD45Z_S155_E1-50	L6 CT		SM-GE92R_S066_E1-50	L6b			SM-GE662_S350_E1-50	L2/3 IT Otof
									SM-GE63N_S105_E1-50	Sst		SM-GE662_S352_E1-50	L2/3 IT Otof		SM-GE64Q_S058_E1-50	L4/5 IT								SM-DD45Z_S156_E1-50	L6 CT		SM-GE92R_S067_E1-50	L6b			SM-GE662_S351_E1-50	L2/3 IT Otof
									SM-GE63N_S204_E1-50	Sst		SM-GE662_S361_E1-50	L2/3 IT Otof		SM-GE64Q_S059_E1-50	L4/5 IT								SM-DD45Z_S158_E1-50	L6 CT		SM-GE92R_S068_E1-50	L6b			SM-GE662_S352_E1-50	L2/3 IT Otof
									SM-GE65A_S011_E1-50	Sst		SM-GE662_S363_E1-50	L2/3 IT Otof		SM-GE64Q_S097_E1-50	L4/5 IT								SM-DD45Z_S159_E1-50	L6 CT		SM-GE92R_S069_E1-50	L6b			SM-GE662_S361_E1-50	L2/3 IT Otof
									SM-GE65A_S119_E1-50	Sst		SM-GE662_S365_E1-50	L2/3 IT Otof		SM-GE64Q_S102_E1-50	L4/5 IT								SM-DD45Z_S160_E1-50	L6 CT		SM-GE92R_S070_E1-50	L6b			SM-GE662_S363_E1-50	L2/3 IT Otof
									SM-GE64P_S133_E1-50	Sst		SM-GE662_S366_E1-50	L2/3 IT Otof		SM-GE64Q_S110_E1-50	L4/5 IT								SM-DD45Z_S161_E1-50	L6 CT		SM-GE92R_S071_E1-50	L6b			SM-GE662_S365_E1-50	L2/3 IT Otof
									SM-GE63N_S143_E1-50	Sst Chodl		SM-GE662_S367_E1-50	L2/3 IT Otof		SM-GE64Q_S150_E1-50	L4/5 IT								SM-DD45Z_S162_E1-50	L6 CT		SM-GE92R_S072_E1-50	L6b			SM-GE662_S366_E1-50	L2/3 IT Otof
									SM-DD45D_S134_E1-50	Sst Chodl		SM-GE662_S368_E1-50	L2/3 IT Otof		SM-GE64Q_S202_E1-50	L4/5 IT								SM-DD45Z_S163_E1-50	L6 CT		SM-GE92R_S073_E1-50	L6b			SM-GE662_S367_E1-50	L2/3 IT Otof
									SM-DD45M_S163_E1-50	Sst Chodl		SM-GE662_S369_E1-50	L2/3 IT Otof		SM-GE64Q_S206_E1-50	L4/5 IT								SM-DD45Z_S164_E1-50	L6 CT		SM-GE92R_S074_E1-50	L6b			SM-GE662_S368_E1-50	L2/3 IT Otof
									SM-DD45S_S079_E1-50	Sst Chodl		SM-GE662_S371_E1-50	L2/3 IT Otof		SM-GE64Q_S208_E1-50	L4/5 IT								SM-DD45Z_S166_E1-50	L6 CT		SM-GE92R_S075_E1-50	L6b			SM-GE662_S369_E1-50	L2/3 IT Otof
									SM-GE63J_S356_E1-50	Sst Chodl		SM-GE662_S373_E1-50	L2/3 IT Otof		SM-GE64Q_S209_E1-50	L4/5 IT								SM-DD45Z_S167_E1-50	L6 CT		SM-GE92R_S076_E1-50	L6b			SM-GE662_S371_E1-50	L2/3 IT Otof
									SM-GE63K_S027_E1-50	Sst Chodl		SM-GE662_S374_E1-50	L2/3 IT Otof		SM-GE64Q_S223_E1-50	L4/5 IT								SM-DD45Z_S168_E1-50	L6 CT		SM-GE92R_S077_E1-50	L6b			SM-GE662_S373_E1-50	L2/3 IT Otof
									SM-GE63L_S134_E1-50	Sst Chodl		SM-GE662_S375_E1-50	L2/3 IT Otof		SM-GE64Q_S227_E1-50	L4/5 IT								SM-DD45Z_S170_E1-50	L6 CT		SM-GE92R_S078_E1-50	L6b			SM-GE662_S374_E1-50	L2/3 IT Otof
									SM-GE63L_S314_E1-50	Sst Chodl		SM-GE662_S376_E1-50	L2/3 IT Otof		SM-GE64Q_S249_E1-50	L4/5 IT								SM-DD45Z_S171_E1-50	L6 CT		SM-GE92R_S079_E1-50	L6b			SM-GE662_S375_E1-50	L2/3 IT Otof
									SM-GE63L_S065_E1-50	Sst Chodl		SM-GE662_S377_E1-50	L2/3 IT Otof		SM-GE64U_S001_E1-50	L4/5 IT								SM-DD45Z_S172_E1-50	L6 CT		SM-GE92R_S080_E1-50	L6b			SM-GE662_S376_E1-50	L2/3 IT Otof
									SM-GE63N_S117_E1-50	Sst Chodl		SM-GE662_S378_E1-50	L2/3 IT Otof		SM-GE64U_S002_E1-50	L4/5 IT								SM-DD45Z_S173_E1-50	L6 CT		SM-GE92R_S081_E1-50	L6b			SM-GE662_S377_E1-50	L2/3 IT Otof
									SM-DD45D_S017_E1-50	Vip		SM-GE662_S379_E1-50	L2/3 IT Otof		SM-GE64U_S006_E1-50	L4/5 IT								SM-DD45Z_S174_E1-50	L6 CT		SM-GE92R_S082_E1-50	L6b			SM-GE662_S378_E1-50	L2/3 IT Otof
									SM-DD45D_S020_E1-50	Vip		SM-GE662_S380_E1-50	L2/3 IT Otof		SM-GE64U_S007_E1-50	L4/5 IT								SM-DD45Z_S175_E1-50	L6 CT		SM-GE92R_S083_E1-50	L6b			SM-GE662_S379_E1-50	L2/3 IT Otof
									SM-DD45D_S021_E1-50	Vip		SM-GE662_S381_E1-50	L2/3 IT Otof		SM-GE64U_S009_E1-50	L4/5 IT								SM-DD45Z_S176_E1-50	L6 CT		SM-GE92R_S084_E1-50	L6b			SM-GE662_S380_E1-50	L2/3 IT Otof
									SM-DD45D_S022_E1-50	Vip		SM-GE662_S384_E1-50	L2/3 IT Otof		SM-GE64U_S010_E1-50	L4/5 IT								SM-GE63V_S010_E1-50	L6 CT		SM-GE92R_S085_E1-50	L6b			SM-GE662_S381_E1-50	L2/3 IT Otof
									SM-DD45D_S025_E1-50	Vip		SM-GE663_S065_E1-50	L2/3 IT Otof		SM-GE64U_S011_E1-50	L4/5 IT								SM-GE63V_S011_E1-50	L6 CT		SM-GE92R_S086_E1-50	L6b			SM-GE662_S384_E1-50	L2/3 IT Otof
									SM-DD45D_S026_E1-50	Vip		SM-GE663_S066_E1-50	L2/3 IT Otof		SM-GE64U_S012_E1-50	L4/5 IT								SM-GE63V_S012_E1-50	L6 CT		SM-GE92R_S087_E1-50	L6b			SM-GE663_S065_E1-50	L2/3 IT Otof
									SM-DD45D_S027_E1-50	Vip		SM-GE663_S068_E1-50	L2/3 IT Otof		SM-GE64U_S015_E1-50	L4/5 IT								SM-GE63V_S013_E1-50	L6 CT		SM-GE92R_S088_E1-50	L6b			SM-GE663_S066_E1-50	L2/3 IT Otof
									SM-DD45D_S030_E1-50	Vip		SM-GE663_S069_E1-50	L2/3 IT Otof		SM-GE64U_S022_E1-50	L4/5 IT								SM-GE63V_S014_E1-50	L6 CT						SM-GE663_S068_E1-50	L2/3 IT Otof
									SM-DD45D_S163_E1-50	Vip		SM-GE663_S071_E1-50	L2/3 IT Otof		SM-GE662_S025_E1-50	L4/5 IT								SM-GE63V_S015_E1-50	L6 CT						SM-GE663_S069_E1-50	L2/3 IT Otof
									SM-DD45D_S164_E1-50	Vip		SM-GE663_S082_E1-50	L2/3 IT Otof		SM-GE662_S026_E1-50	L4/5 IT								SM-GE63V_S016_E1-50	L6 CT						SM-GE663_S071_E1-50	L2/3 IT Otof
									SM-DD45D_S167_E1-50	Vip		SM-GE663_S083_E1-50	L2/3 IT Otof		SM-GE662_S033_E1-50	L4/5 IT								SM-GE63V_S017_E1-50	L6 CT						SM-GE663_S082_E1-50	L2/3 IT Otof
									SM-DD45M_S033_E1-50	Vip		SM-GE663_S084_E1-50	L2/3 IT Otof		SM-GE662_S034_E1-50	L4/5 IT								SM-GE63V_S019_E1-50	L6 CT						SM-GE663_S083_E1-50	L2/3 IT Otof
									SM-DD45M_S034_E1-50	Vip		SM-GE663_S085_E1-50	L2/3 IT Otof		SM-GE662_S037_E1-50	L4/5 IT								SM-GE63V_S022_E1-50	L6 CT						SM-GE663_S084_E1-50	L2/3 IT Otof
									SM-DD45M_S035_E1-50	Vip		SM-GE663_S086_E1-50	L2/3 IT Otof		SM-GE662_S038_E1-50	L4/5 IT								SM-GE63V_S023_E1-50	L6 CT						SM-GE663_S085_E1-50	L2/3 IT Otof
									SM-DD45M_S036_E1-50	Vip		SM-GE663_S088_E1-50	L2/3 IT Otof		SM-GE662_S039_E1-50	L4/5 IT								SM-GE63V_S024_E1-50	L6 CT						SM-GE663_S086_E1-50	L2/3 IT Otof
									SM-DD45M_S040_E1-50	Vip		SM-GE663_S090_E1-50	L2/3 IT Otof		SM-GE662_S040_E1-50	L4/5 IT								SM-GE63W_S033_E1-50	L6 CT						SM-GE663_S088_E1-50	L2/3 IT Otof
									SM-DD45M_S043_E1-50	Vip		SM-GE663_S092_E1-50	L2/3 IT Otof		SM-GE662_S049_E1-50	L4/5 IT								SM-GE63W_S034_E1-50	L6 CT						SM-GE663_S090_E1-50	L2/3 IT Otof
									SM-DD45M_S047_E1-50	Vip		SM-GE663_S094_E1-50	L2/3 IT Otof		SM-GE662_S050_E1-50	L4/5 IT								SM-GE63W_S035_E1-50	L6 CT						SM-GE663_S092_E1-50	L2/3 IT Otof
									SM-DD45M_S054_E1-50	Vip		SM-GE663_S095_E1-50	L2/3 IT Otof		SM-GE662_S051_E1-50	L4/5 IT								SM-GE63W_S039_E1-50	L6 CT						SM-GE663_S094_E1-50	L2/3 IT Otof
									SM-DD45M_S056_E1-50	Vip		SM-GE663_S096_E1-50	L2/3 IT Otof		SM-GE662_S052_E1-50	L4/5 IT								SM-GE63W_S040_E1-50	L6 CT						SM-GE663_S095_E1-50	L2/3 IT Otof
									SM-DD45M_S116_E1-50	Vip		SM-GE663_S161_E1-50	L2/3 IT Otof		SM-GE662_S055_E1-50	L4/5 IT								SM-GE63W_S041_E1-50	L6 CT						SM-GE663_S096_E1-50	L2/3 IT Otof
									SM-DD45M_S118_E1-50	Vip		SM-GE663_S162_E1-50	L2/3 IT Otof		SM-GE662_S083_E1-50	L4/5 IT								SM-GE63W_S042_E1-50	L6 CT						SM-GE663_S161_E1-50	L2/3 IT Otof
									SM-DD45M_S119_E1-50	Vip		SM-GE663_S163_E1-50	L2/3 IT Otof		SM-GE662_S084_E1-50	L4/5 IT								SM-GE63W_S043_E1-50	L6 CT						SM-GE663_S162_E1-50	L2/3 IT Otof
									SM-DD45M_S135_E1-50	Vip		SM-GE663_S164_E1-50	L2/3 IT Otof		SM-GE662_S085_E1-50	L4/5 IT								SM-GE63W_S045_E1-50	L6 CT						SM-GE663_S163_E1-50	L2/3 IT Otof
									SM-DD45M_S140_E1-50	Vip		SM-GE663_S165_E1-50	L2/3 IT Otof		SM-GE662_S090_E1-50	L4/5 IT								SM-GE63W_S046_E1-50	L6 CT						SM-GE663_S164_E1-50	L2/3 IT Otof
									SM-DD45M_S141_E1-50	Vip		SM-GE663_S168_E1-50	L2/3 IT Otof		SM-GE662_S092_E1-50	L4/5 IT								SM-GE63W_S047_E1-50	L6 CT						SM-GE663_S165_E1-50	L2/3 IT Otof
									SM-DD45M_S143_E1-50	Vip		SM-GE663_S169_E1-50	L2/3 IT Otof		SM-GE662_S124_E1-50	L4/5 IT								SM-GE63W_S053_E1-50	L6 CT						SM-GE663_S168_E1-50	L2/3 IT Otof
									SM-DD45M_S147_E1-50	Vip		SM-GE663_S170_E1-50	L2/3 IT Otof		SM-GE662_S125_E1-50	L4/5 IT								SM-GE63W_S054_E1-50	L6 CT						SM-GE663_S169_E1-50	L2/3 IT Otof
									SM-DD45M_S152_E1-50	Vip		SM-GE663_S171_E1-50	L2/3 IT Otof		SM-GE662_S134_E1-50	L4/5 IT								SM-GE63W_S056_E1-50	L6 CT						SM-GE663_S170_E1-50	L2/3 IT Otof
									SM-DD45R_S035_E1-50	Vip		SM-GE663_S172_E1-50	L2/3 IT Otof		SM-GE662_S136_E1-50	L4/5 IT								SM-GE63W_S289_E1-50	L6 CT						SM-GE663_S171_E1-50	L2/3 IT Otof
									SM-DD45R_S039_E1-50	Vip		SM-GE663_S173_E1-50	L2/3 IT Otof		SM-GE662_S138_E1-50	L4/5 IT								SM-GE63W_S291_E1-50	L6 CT						SM-GE663_S172_E1-50	L2/3 IT Otof
									SM-DD45R_S040_E1-50	Vip		SM-GE663_S174_E1-50	L2/3 IT Otof		SM-GE662_S139_E1-50	L4/5 IT								SM-GE63W_S292_E1-50	L6 CT						SM-GE663_S173_E1-50	L2/3 IT Otof
									SM-DD45R_S041_E1-50	Vip		SM-GE663_S175_E1-50	L2/3 IT Otof		SM-GE662_S142_E1-50	L4/5 IT								SM-GE63W_S293_E1-50	L6 CT						SM-GE663_S174_E1-50	L2/3 IT Otof
									SM-DD45R_S042_E1-50	Vip		SM-GE663_S185_E1-50	L2/3 IT Otof		SM-GE662_S169_E1-50	L4/5 IT								SM-GE63W_S294_E1-50	L6 CT						SM-GE663_S175_E1-50	L2/3 IT Otof
									SM-DD45R_S052_E1-50	Vip		SM-GE663_S186_E1-50	L2/3 IT Otof		SM-GE662_S178_E1-50	L4/5 IT								SM-GE63W_S296_E1-50	L6 CT						SM-GE663_S185_E1-50	L2/3 IT Otof
									SM-DD45R_S054_E1-50	Vip		SM-GE663_S187_E1-50	L2/3 IT Otof		SM-GE662_S181_E1-50	L4/5 IT								SM-GE63J_S001_E1-50	L6 CT						SM-GE663_S186_E1-50	L2/3 IT Otof
									SM-DD45R_S055_E1-50	Vip		SM-GE663_S188_E1-50	L2/3 IT Otof		SM-GE662_S190_E1-50	L4/5 IT								SM-GE63J_S002_E1-50	L6 CT						SM-GE663_S187_E1-50	L2/3 IT Otof
									SM-DD45R_S176_E1-50	Vip		SM-GE663_S189_E1-50	L2/3 IT Otof		SM-GE662_S192_E1-50	L4/5 IT								SM-GE63J_S004_E1-50	L6 CT						SM-GE663_S188_E1-50	L2/3 IT Otof
									SM-DD45R_S178_E1-50	Vip		SM-GE663_S190_E1-50	L2/3 IT Otof		SM-GE662_S224_E1-50	L4/5 IT								SM-GE63J_S005_E1-50	L6 CT						SM-GE663_S189_E1-50	L2/3 IT Otof
									SM-DD45R_S182_E1-50	Vip		SM-GE663_S191_E1-50	L2/3 IT Otof		SM-GE662_S246_E1-50	L4/5 IT								SM-GE63J_S006_E1-50	L6 CT						SM-GE663_S190_E1-50	L2/3 IT Otof
									SM-DD45R_S190_E1-50	Vip		SM-GE663_S192_E1-50	L2/3 IT Otof		SM-GE662_S261_E1-50	L4/5 IT								SM-GE63J_S008_E1-50	L6 CT						SM-GE663_S191_E1-50	L2/3 IT Otof
									SM-DD45R_S192_E1-50	Vip		SM-GE663_S222_E1-50	L2/3 IT Otof		SM-GE662_S263_E1-50	L4/5 IT								SM-GE63J_S009_E1-50	L6 CT						SM-GE663_S192_E1-50	L2/3 IT Otof
									SM-DD45T_S086_E1-50	Vip		SM-GE663_S225_E1-50	L2/3 IT Otof		SM-GE662_S340_E1-50	L4/5 IT								SM-GE63J_S012_E1-50	L6 CT						SM-GE663_S222_E1-50	L2/3 IT Otof
									SM-DD45T_S095_E1-50	Vip		SM-GE663_S233_E1-50	L2/3 IT Otof		SM-GE662_S342_E1-50	L4/5 IT								SM-GE63J_S013_E1-50	L6 CT						SM-GE663_S225_E1-50	L2/3 IT Otof
									SM-DD45T_S096_E1-50	Vip		SM-GE663_S234_E1-50	L2/3 IT Otof		SM-GE662_S348_E1-50	L4/5 IT								SM-GE63J_S014_E1-50	L6 CT						SM-GE663_S233_E1-50	L2/3 IT Otof
									SM-DD45T_S134_E1-50	Vip		SM-GE663_S235_E1-50	L2/3 IT Otof		SM-GE662_S362_E1-50	L4/5 IT								SM-GE63J_S015_E1-50	L6 CT						SM-GE663_S234_E1-50	L2/3 IT Otof
									SM-DD45T_S154_E1-50	Vip		SM-GE663_S237_E1-50	L2/3 IT Otof		SM-GE662_S364_E1-50	L4/5 IT								SM-GE63J_S016_E1-50	L6 CT						SM-GE663_S235_E1-50	L2/3 IT Otof
									SM-DD45T_S167_E1-50	Vip		SM-GE663_S265_E1-50	L2/3 IT Otof		SM-GE662_S383_E1-50	L4/5 IT								SM-GE63J_S017_E1-50	L6 CT						SM-GE663_S237_E1-50	L2/3 IT Otof
									SM-DD45U_S089_E1-50	Vip		SM-GE663_S266_E1-50	L2/3 IT Otof		SM-GE663_S067_E1-50	L4/5 IT								SM-GE63J_S020_E1-50	L6 CT						SM-GE663_S265_E1-50	L2/3 IT Otof
									SM-DD45U_S092_E1-50	Vip		SM-GE663_S267_E1-50	L2/3 IT Otof		SM-GE663_S072_E1-50	L4/5 IT								SM-GE63J_S022_E1-50	L6 CT						SM-GE663_S266_E1-50	L2/3 IT Otof
									SM-DD45U_S138_E1-50	Vip		SM-GE663_S269_E1-50	L2/3 IT Otof		SM-GE663_S081_E1-50	L4/5 IT								SM-GE63J_S024_E1-50	L6 CT						SM-GE663_S267_E1-50	L2/3 IT Otof
									SM-DD45U_S145_E1-50	Vip		SM-GE663_S271_E1-50	L2/3 IT Otof		SM-GE663_S087_E1-50	L4/5 IT								SM-GE63J_S099_E1-50	L6 CT						SM-GE663_S269_E1-50	L2/3 IT Otof
									SM-DD45U_S163_E1-50	Vip		SM-GE663_S273_E1-50	L2/3 IT Otof		SM-GE663_S091_E1-50	L4/5 IT								SM-GE63J_S101_E1-50	L6 CT						SM-GE663_S271_E1-50	L2/3 IT Otof
									SM-DD45U_S164_E1-50	Vip		SM-GE663_S274_E1-50	L2/3 IT Otof		SM-GE663_S166_E1-50	L4/5 IT								SM-GE63J_S105_E1-50	L6 CT						SM-GE663_S273_E1-50	L2/3 IT Otof
									SM-DD45U_S165_E1-50	Vip		SM-GE663_S276_E1-50	L2/3 IT Otof		SM-GE663_S167_E1-50	L4/5 IT								SM-GE63J_S108_E1-50	L6 CT						SM-GE663_S274_E1-50	L2/3 IT Otof
									SM-DD45U_S168_E1-50	Vip		SM-GE663_S278_E1-50	L2/3 IT Otof		SM-GE663_S176_E1-50	L4/5 IT								SM-GE63J_S113_E1-50	L6 CT						SM-GE663_S276_E1-50	L2/3 IT Otof
									SM-GE63W_S063_E1-50	Vip		SM-GE663_S279_E1-50	L2/3 IT Otof		SM-GE663_S217_E1-50	L4/5 IT								SM-GE63J_S115_E1-50	L6 CT						SM-GE663_S278_E1-50	L2/3 IT Otof
									SM-GE63W_S065_E1-50	Vip		SM-GE663_S280_E1-50	L2/3 IT Otof		SM-GE663_S218_E1-50	L4/5 IT								SM-GE63J_S116_E1-50	L6 CT						SM-GE663_S279_E1-50	L2/3 IT Otof
									SM-GE63W_S066_E1-50	Vip		SM-GE664_S082_E1-50	L2/3 IT Otof		SM-GE663_S219_E1-50	L4/5 IT								SM-GE63J_S120_E1-50	L6 CT						SM-GE663_S280_E1-50	L2/3 IT Otof
									SM-GE63W_S067_E1-50	Vip		SM-GE664_S083_E1-50	L2/3 IT Otof		SM-GE663_S220_E1-50	L4/5 IT								SM-GE63J_S201_E1-50	L6 CT						SM-GE664_S082_E1-50	L2/3 IT Otof
									SM-GE63W_S078_E1-50	Vip		SM-GE664_S084_E1-50	L2/3 IT Otof		SM-GE663_S221_E1-50	L4/5 IT								SM-GE63J_S202_E1-50	L6 CT						SM-GE664_S083_E1-50	L2/3 IT Otof
									SM-GE63W_S129_E1-50	Vip		SM-GE664_S086_E1-50	L2/3 IT Otof		SM-GE663_S223_E1-50	L4/5 IT								SM-GE63J_S204_E1-50	L6 CT						SM-GE664_S084_E1-50	L2/3 IT Otof
									SM-GE63W_S133_E1-50	Vip		SM-GE664_S087_E1-50	L2/3 IT Otof		SM-GE663_S224_E1-50	L4/5 IT								SM-GE63J_S205_E1-50	L6 CT						SM-GE664_S086_E1-50	L2/3 IT Otof
									SM-GE63W_S141_E1-50	Vip		SM-GE664_S090_E1-50	L2/3 IT Otof		SM-GE663_S226_E1-50	L4/5 IT								SM-GE63J_S208_E1-50	L6 CT						SM-GE664_S087_E1-50	L2/3 IT Otof
									SM-GE63W_S162_E1-50	Vip		SM-GE664_S094_E1-50	L2/3 IT Otof		SM-GE663_S227_E1-50	L4/5 IT								SM-GE63J_S209_E1-50	L6 CT						SM-GE664_S090_E1-50	L2/3 IT Otof
									SM-GE63W_S165_E1-50	Vip		SM-GE664_S095_E1-50	L2/3 IT Otof		SM-GE663_S228_E1-50	L4/5 IT								SM-GE63J_S211_E1-50	L6 CT						SM-GE664_S094_E1-50	L2/3 IT Otof
									SM-GE63W_S207_E1-50	Vip		SM-GE664_S180_E1-50	L2/3 IT Otof		SM-GE663_S229_E1-50	L4/5 IT								SM-GE63J_S212_E1-50	L6 CT						SM-GE664_S095_E1-50	L2/3 IT Otof
									SM-GE63W_S300_E1-50	Vip		SM-GE664_S181_E1-50	L2/3 IT Otof		SM-GE663_S230_E1-50	L4/5 IT								SM-GE63J_S213_E1-50	L6 CT						SM-GE664_S180_E1-50	L2/3 IT Otof
									SM-GE63W_S308_E1-50	Vip		SM-GE664_S182_E1-50	L2/3 IT Otof		SM-GE663_S231_E1-50	L4/5 IT								SM-GE63J_S214_E1-50	L6 CT						SM-GE664_S181_E1-50	L2/3 IT Otof
									SM-GE63W_S312_E1-50	Vip		SM-GE664_S184_E1-50	L2/3 IT Otof		SM-GE663_S232_E1-50	L4/5 IT								SM-GE63J_S215_E1-50	L6 CT						SM-GE664_S182_E1-50	L2/3 IT Otof
									SM-GE63W_S313_E1-50	Vip		SM-GE664_S185_E1-50	L2/3 IT Otof		SM-GE663_S236_E1-50	L4/5 IT								SM-GE63J_S216_E1-50	L6 CT						SM-GE664_S184_E1-50	L2/3 IT Otof
									SM-GE63W_S319_E1-50	Vip		SM-GE664_S188_E1-50	L2/3 IT Otof		SM-GE663_S239_E1-50	L4/5 IT								SM-GE63J_S217_E1-50	L6 CT						SM-GE664_S185_E1-50	L2/3 IT Otof
									SM-GE63J_S026_E1-50	Vip		SM-GE664_S189_E1-50	L2/3 IT Otof		SM-GE663_S240_E1-50	L4/5 IT								SM-GE63J_S218_E1-50	L6 CT						SM-GE664_S188_E1-50	L2/3 IT Otof
									SM-GE63J_S028_E1-50	Vip		SM-GE664_S193_E1-50	L2/3 IT Otof		SM-GE663_S270_E1-50	L4/5 IT								SM-GE63J_S219_E1-50	L6 CT						SM-GE664_S189_E1-50	L2/3 IT Otof
									SM-GE63J_S038_E1-50	Vip		SM-GE664_S197_E1-50	L2/3 IT Otof		SM-GE663_S272_E1-50	L4/5 IT								SM-GE63J_S220_E1-50	L6 CT						SM-GE664_S193_E1-50	L2/3 IT Otof
									SM-GE63J_S047_E1-50	Vip		SM-GE664_S201_E1-50	L2/3 IT Otof		SM-GE663_S275_E1-50	L4/5 IT								SM-GE63J_S221_E1-50	L6 CT						SM-GE664_S197_E1-50	L2/3 IT Otof
									SM-GE63J_S048_E1-50	Vip		SM-GE664_S202_E1-50	L2/3 IT Otof		SM-GE663_S277_E1-50	L4/5 IT								SM-GE63J_S223_E1-50	L6 CT						SM-GE664_S201_E1-50	L2/3 IT Otof
									SM-GE63J_S124_E1-50	Vip		SM-GE664_S210_E1-50	L2/3 IT Otof		SM-GE664_S081_E1-50	L4/5 IT								SM-GE63J_S224_E1-50	L6 CT						SM-GE664_S202_E1-50	L2/3 IT Otof
									SM-GE63J_S125_E1-50	Vip		SM-GE664_S212_E1-50	L2/3 IT Otof		SM-GE664_S085_E1-50	L4/5 IT								SM-GE63J_S225_E1-50	L6 CT						SM-GE664_S210_E1-50	L2/3 IT Otof
									SM-GE63J_S126_E1-50	Vip		SM-GE664_S216_E1-50	L2/3 IT Otof		SM-GE664_S088_E1-50	L4/5 IT								SM-GE63J_S226_E1-50	L6 CT						SM-GE664_S212_E1-50	L2/3 IT Otof
									SM-GE63J_S133_E1-50	Vip		SM-DD44M_S66_E1-50	L2/3 IT Otof		SM-GE664_S091_E1-50	L4/5 IT								SM-GE63J_S227_E1-50	L6 CT						SM-GE664_S216_E1-50	L2/3 IT Otof
									SM-GE63J_S137_E1-50	Vip		SM-DD44M_S81_E1-50	L2/3 IT Otof		SM-GE664_S092_E1-50	L4/5 IT								SM-GE63J_S230_E1-50	L6 CT						SM-DD44M_S66_E1-50	L2/3 IT Otof
									SM-GE63J_S139_E1-50	Vip		SM-DD44M_S94_E1-50	L2/3 IT Otof		SM-GE664_S096_E1-50	L4/5 IT								SM-GE63J_S231_E1-50	L6 CT						SM-DD44M_S81_E1-50	L2/3 IT Otof
									SM-GE63J_S140_E1-50	Vip					SM-GE664_S177_E1-50	L4/5 IT								SM-GE63J_S233_E1-50	L6 CT						SM-DD44M_S94_E1-50	L2/3 IT Otof
									SM-GE63J_S142_E1-50	Vip					SM-GE664_S183_E1-50	L4/5 IT								SM-GE63J_S234_E1-50	L6 CT						SM-DD44B_S89_E1-50	L4 IT
									SM-GE63L_S009_E1-50	Vip					SM-GE664_S187_E1-50	L4/5 IT								SM-GE63J_S235_E1-50	L6 CT						SM-GE63W_S076_E1-50	L4 IT
									SM-GE63L_S010_E1-50	Vip					SM-GE664_S190_E1-50	L4/5 IT								SM-GE63J_S237_E1-50	L6 CT						SM-GE63N_S139_E1-50	L4 IT
									SM-GE63L_S023_E1-50	Vip					SM-GE664_S192_E1-50	L4/5 IT								SM-GE63J_S238_E1-50	L6 CT						SM-GE663_S238_E1-50	L4 IT
									SM-GE63L_S098_E1-50	Vip					SM-GE664_S194_E1-50	L4/5 IT								SM-GE63J_S239_E1-50	L6 CT						SM-GE63L_S279_E1-50	L4 IT
									SM-GE63L_S107_E1-50	Vip					SM-GE664_S195_E1-50	L4/5 IT								SM-GE63J_S240_E1-50	L6 CT						SM-DD44B_S85_E1-50	L4/5 IT
									SM-GE63L_S234_E1-50	Vip					SM-GE664_S196_E1-50	L4/5 IT								SM-GE63J_S289_E1-50	L6 CT						SM-DD44B_S86_E1-50	L4/5 IT
									SM-GE63L_S252_E1-50	Vip					SM-GE664_S198_E1-50	L4/5 IT								SM-GE63J_S290_E1-50	L6 CT						SM-DD44B_S87_E1-50	L4/5 IT
									SM-GE63L_S254_E1-50	Vip					SM-GE664_S199_E1-50	L4/5 IT								SM-GE63J_S291_E1-50	L6 CT						SM-DD44B_S90_E1-50	L4/5 IT
									SM-GE63L_S256_E1-50	Vip					SM-GE664_S200_E1-50	L4/5 IT								SM-GE63J_S292_E1-50	L6 CT						SM-DD44B_S91_E1-50	L4/5 IT
									SM-GE63L_S257_E1-50	Vip					SM-GE664_S203_E1-50	L4/5 IT								SM-GE63J_S293_E1-50	L6 CT						SM-DD44B_S92_E1-50	L4/5 IT
									SM-GE63L_S260_E1-50	Vip					SM-GE664_S204_E1-50	L4/5 IT								SM-GE63J_S295_E1-50	L6 CT						SM-DD44B_S94_E1-50	L4/5 IT
									SM-GE63L_S334_E1-50	Vip					SM-GE664_S205_E1-50	L4/5 IT								SM-GE63J_S296_E1-50	L6 CT						SM-DD44B_S95_E1-50	L4/5 IT
									SM-GE63L_S338_E1-50	Vip					SM-GE664_S207_E1-50	L4/5 IT								SM-GE63J_S305_E1-50	L6 CT						SM-DD44C_S65_E1-50	L4/5 IT
									SM-GE63L_S342_E1-50	Vip					SM-GE664_S208_E1-50	L4/5 IT								SM-GE63J_S306_E1-50	L6 CT						SM-DD44C_S66_E1-50	L4/5 IT
									SM-GE63L_S353_E1-50	Vip					SM-GE664_S209_E1-50	L4/5 IT								SM-GE63J_S308_E1-50	L6 CT						SM-DD44C_S69_E1-50	L4/5 IT
									SM-GE63L_S355_E1-50	Vip					SM-GE664_S211_E1-50	L4/5 IT								SM-GE63J_S309_E1-50	L6 CT						SM-DD44C_S70_E1-50	L4/5 IT
									SM-GE63N_S001_E1-50	Vip					SM-GE664_S213_E1-50	L4/5 IT								SM-GE63J_S310_E1-50	L6 CT						SM-DD44C_S71_E1-50	L4/5 IT
									SM-GE63N_S009_E1-50	Vip					SM-GE664_S214_E1-50	L4/5 IT								SM-GE63J_S311_E1-50	L6 CT						SM-DD44M_S33_E1-50	L4/5 IT
									SM-GE63N_S017_E1-50	Vip					SM-GE664_S215_E1-50	L4/5 IT								SM-GE63J_S312_E1-50	L6 CT						SM-DD44M_S34_E1-50	L4/5 IT
									SM-GE63N_S022_E1-50	Vip					SM-DD44L_S84_E1-50	L4/5 IT								SM-GE63J_S313_E1-50	L6 CT						SM-DD44M_S35_E1-50	L4/5 IT
									SM-GE63N_S123_E1-50	Vip					SM-DD44L_S87_E1-50	L4/5 IT								SM-GE63J_S315_E1-50	L6 CT						SM-DD44M_S36_E1-50	L4/5 IT
									SM-GE63N_S125_E1-50	Vip					SM-DD44L_S90_E1-50	L4/5 IT								SM-GE63J_S316_E1-50	L6 CT						SM-DD44M_S37_E1-50	L4/5 IT
									SM-GE63N_S127_E1-50	Vip					SM-DD44L_S92_E1-50	L4/5 IT								SM-GE63J_S318_E1-50	L6 CT						SM-DD44M_S40_E1-50	L4/5 IT
									SM-GE63N_S128_E1-50	Vip					SM-DD44M_S13_E1-50	L4/5 IT								SM-GE63J_S319_E1-50	L6 CT						SM-DD44M_S42_E1-50	L4/5 IT
									SM-GE63N_S134_E1-50	Vip					SM-DD44M_S19_E1-50	L4/5 IT								SM-GE63J_S320_E1-50	L6 CT						SM-DD44M_S43_E1-50	L4/5 IT
									SM-GE63N_S140_E1-50	Vip					SM-DD44M_S20_E1-50	L4/5 IT								SM-GE63J_S321_E1-50	L6 CT						SM-DD44M_S44_E1-50	L4/5 IT
									SM-GE63N_S141_E1-50	Vip					SM-DD44M_S31_E1-50	L4/5 IT								SM-GE63J_S323_E1-50	L6 CT						SM-DD44M_S46_E1-50	L4/5 IT
									SM-GE63N_S228_E1-50	Vip					SM-DD44O_S19_E1-50	L4/5 IT								SM-GE63J_S324_E1-50	L6 CT						SM-DD44M_S47_E1-50	L4/5 IT
									SM-GE63N_S230_E1-50	Vip					SM-DD44O_S21_E1-50	L4/5 IT								SM-GE63J_S327_E1-50	L6 CT						SM-DD44M_S48_E1-50	L4/5 IT
									SM-GE63N_S232_E1-50	Vip					SM-DD44O_S23_E1-50	L4/5 IT								SM-GE63J_S328_E1-50	L6 CT						SM-DD44M_S57_E1-50	L4/5 IT
									SM-GE63N_S237_E1-50	Vip					SM-DD44O_S24_E1-50	L4/5 IT								SM-GE63K_S033_E1-50	L6 CT						SM-DD44M_S58_E1-50	L4/5 IT
									SM-GE63N_S241_E1-50	Vip					SM-DD44O_S25_E1-50	L4/5 IT								SM-GE63K_S034_E1-50	L6 CT						SM-DD44M_S60_E1-50	L4/5 IT
									SM-GE63N_S244_E1-50	Vip					SM-DD44O_S28_E1-50	L4/5 IT								SM-GE63K_S036_E1-50	L6 CT						SM-DD44M_S61_E1-50	L4/5 IT
									SM-GE63N_S291_E1-50	Vip					SM-DD44O_S29_E1-50	L4/5 IT								SM-GE63K_S037_E1-50	L6 CT						SM-DD44M_S64_E1-50	L4/5 IT
									SM-GE63N_S293_E1-50	Vip					SM-DD44O_S35_E1-50	L4/5 IT								SM-GE63K_S038_E1-50	L6 CT						SM-DD44O_S42_E1-50	L4/5 IT
									SM-GE63N_S305_E1-50	Vip					SM-DD44O_S36_E1-50	L4/5 IT								SM-GE63K_S039_E1-50	L6 CT						SM-DD44O_S45_E1-50	L4/5 IT
									SM-GE63N_S309_E1-50	Vip					SM-DD44Q_S01_E1-50	L4/5 IT								SM-GE63K_S040_E1-50	L6 CT						SM-DD44O_S47_E1-50	L4/5 IT
									SM-GE63N_S313_E1-50	Vip					SM-DD44Q_S07_E1-50	L4/5 IT								SM-GE63K_S041_E1-50	L6 CT						SM-DD44O_S48_E1-50	L4/5 IT
									SM-GE63N_S317_E1-50	Vip					SM-DD44Q_S11_E1-50	L4/5 IT								SM-GE63K_S043_E1-50	L6 CT						SM-DD44O_S49_E1-50	L4/5 IT
									SM-GE63N_S318_E1-50	Vip					SM-DD44Q_S12_E1-50	L4/5 IT								SM-GE63K_S045_E1-50	L6 CT						SM-DD44O_S50_E1-50	L4/5 IT
									SM-GE63N_S357_E1-50	Vip					SM-DD44Q_S13_E1-50	L4/5 IT								SM-GE63K_S047_E1-50	L6 CT						SM-DD44O_S55_E1-50	L4/5 IT
									SM-GE63N_S361_E1-50	Vip					SM-DD44Q_S16_E1-50	L4/5 IT								SM-GE63K_S049_E1-50	L6 CT						SM-DD44O_S56_E1-50	L4/5 IT
									SM-GE63N_S364_E1-50	Vip					SM-DD44Q_S19_E1-50	L4/5 IT								SM-GE63K_S050_E1-50	L6 CT						SM-DD44O_S58_E1-50	L4/5 IT
									SM-GE63N_S365_E1-50	Vip					SM-DD44Q_S21_E1-50	L4/5 IT								SM-GE63K_S051_E1-50	L6 CT						SM-DD44O_S60_E1-50	L4/5 IT
									SM-GE63N_S369_E1-50	Vip					SM-DD44Q_S22_E1-50	L4/5 IT								SM-GE63K_S053_E1-50	L6 CT						SM-DD44O_S61_E1-50	L4/5 IT
									SM-GE63N_S370_E1-50	Vip					SM-DD44S_S02_E1-50	L4/5 IT								SM-GE63K_S054_E1-50	L6 CT						SM-DD44O_S64_E1-50	L4/5 IT
									SM-GE63N_S374_E1-50	Vip					SM-DD44S_S10_E1-50	L4/5 IT								SM-GE63K_S055_E1-50	L6 CT						SM-DD45C_S065_E1-50	L4/5 IT
									SM-GE64P_S004_E1-50	Vip					SM-DD44S_S15_E1-50	L4/5 IT								SM-GE63K_S056_E1-50	L6 CT						SM-DD45C_S067_E1-50	L4/5 IT
									SM-GE64P_S007_E1-50	Vip					SM-DD45C_S001_E1-50	L4/5 IT								SM-GE63L_S051_E1-50	L6 CT						SM-DD45C_S068_E1-50	L4/5 IT
									SM-GE64P_S011_E1-50	Vip					SM-DD45C_S002_E1-50	L4/5 IT								SM-GE63L_S052_E1-50	L6 CT						SM-DD45C_S069_E1-50	L4/5 IT
									SM-GE64P_S014_E1-50	Vip					SM-DD45C_S003_E1-50	L4/5 IT								SM-GE63L_S053_E1-50	L6 CT						SM-DD45C_S070_E1-50	L4/5 IT
									SM-GE64P_S022_E1-50	Vip					SM-DD45C_S004_E1-50	L4/5 IT								SM-GE63L_S054_E1-50	L6 CT						SM-DD45C_S071_E1-50	L4/5 IT
									SM-GE64P_S023_E1-50	Vip					SM-DD45C_S007_E1-50	L4/5 IT								SM-GE63L_S055_E1-50	L6 CT						SM-DD45C_S072_E1-50	L4/5 IT
									SM-GE64P_S037_E1-50	Vip					SM-DD45C_S011_E1-50	L4/5 IT								SM-GE63L_S057_E1-50	L6 CT						SM-DD45C_S073_E1-50	L4/5 IT
									SM-GE64P_S044_E1-50	Vip					SM-DD45C_S012_E1-50	L4/5 IT								SM-GE63L_S058_E1-50	L6 CT						SM-DD45C_S074_E1-50	L4/5 IT
									SM-GE64P_S058_E1-50	Vip					SM-DD45C_S013_E1-50	L4/5 IT								SM-GE63L_S059_E1-50	L6 CT						SM-DD45C_S075_E1-50	L4/5 IT
									SM-GE64P_S061_E1-50	Vip					SM-DD45C_S020_E1-50	L4/5 IT								SM-GE63L_S060_E1-50	L6 CT						SM-DD45C_S076_E1-50	L4/5 IT
									SM-GE64P_S064_E1-50	Vip					SM-DD45C_S021_E1-50	L4/5 IT								SM-GE63L_S067_E1-50	L6 CT						SM-DD45C_S077_E1-50	L4/5 IT
									SM-GE64P_S070_E1-50	Vip					SM-DD45C_S022_E1-50	L4/5 IT								SM-GE63L_S068_E1-50	L6 CT						SM-DD45C_S078_E1-50	L4/5 IT
									SM-GE64P_S097_E1-50	Vip					SM-DD45C_S028_E1-50	L4/5 IT								SM-GE63L_S069_E1-50	L6 CT						SM-DD45C_S079_E1-50	L4/5 IT
									SM-GE64P_S098_E1-50	Vip					SM-DD45C_S031_E1-50	L4/5 IT								SM-GE63L_S070_E1-50	L6 CT						SM-DD45C_S080_E1-50	L4/5 IT
									SM-GE64P_S100_E1-50	Vip					SM-DD45C_S102_E1-50	L4/5 IT								SM-GE63L_S071_E1-50	L6 CT						SM-DD45D_S023_E1-50	L4/5 IT
									SM-GE64P_S102_E1-50	Vip					SM-DD45C_S103_E1-50	L4/5 IT								SM-GE63L_S072_E1-50	L6 CT						SM-DD45D_S028_E1-50	L4/5 IT
									SM-GE64P_S106_E1-50	Vip					SM-DD45C_S116_E1-50	L4/5 IT								SM-GE63L_S146_E1-50	L6 CT						SM-DD45D_S031_E1-50	L4/5 IT
									SM-GE64P_S137_E1-50	Vip					SM-DD45C_S125_E1-50	L4/5 IT								SM-GE63L_S147_E1-50	L6 CT						SM-DD45D_S032_E1-50	L4/5 IT
									SM-GE64P_S140_E1-50	Vip					SM-DD45C_S127_E1-50	L4/5 IT								SM-GE63L_S148_E1-50	L6 CT						SM-DD45D_S154_E1-50	L4/5 IT
									SM-GE64P_S141_E1-50	Vip					SM-DD45C_S130_E1-50	L4/5 IT								SM-GE63L_S149_E1-50	L6 CT						SM-DD45D_S155_E1-50	L4/5 IT
									SM-GE64P_S142_E1-50	Vip					SM-DD45C_S131_E1-50	L4/5 IT								SM-GE63L_S150_E1-50	L6 CT						SM-DD45D_S156_E1-50	L4/5 IT
									SM-GE64P_S143_E1-50	Vip					SM-DD45D_S003_E1-50	L4/5 IT								SM-GE63L_S153_E1-50	L6 CT						SM-DD45D_S159_E1-50	L4/5 IT
									SM-GE64P_S164_E1-50	Vip					SM-DD45D_S006_E1-50	L4/5 IT								SM-GE63L_S157_E1-50	L6 CT						SM-DD45D_S162_E1-50	L4/5 IT
									SM-GE64P_S165_E1-50	Vip					SM-DD45D_S007_E1-50	L4/5 IT								SM-GE63L_S159_E1-50	L6 CT						SM-DD45D_S168_E1-50	L4/5 IT
									SM-GE64P_S166_E1-50	Vip					SM-DD45D_S009_E1-50	L4/5 IT								SM-GE63L_S160_E1-50	L6 CT						SM-DD45M_S037_E1-50	L4/5 IT
									SM-GE64P_S169_E1-50	Vip					SM-DD45D_S016_E1-50	L4/5 IT								SM-GE63L_S161_E1-50	L6 CT						SM-DD45M_S039_E1-50	L4/5 IT
									SM-GE64P_S174_E1-50	Vip					SM-DD45D_S097_E1-50	L4/5 IT								SM-GE63L_S162_E1-50	L6 CT						SM-DD45M_S041_E1-50	L4/5 IT
									SM-GE64P_S183_E1-50	Vip					SM-DD45D_S098_E1-50	L4/5 IT								SM-GE63L_S166_E1-50	L6 CT						SM-DD45M_S042_E1-50	L4/5 IT
									SM-GE64P_S187_E1-50	Vip					SM-DD45D_S099_E1-50	L4/5 IT								SM-GE63L_S167_E1-50	L6 CT						SM-DD45M_S044_E1-50	L4/5 IT
									SM-GE64P_S189_E1-50	Vip					SM-DD45D_S101_E1-50	L4/5 IT								SM-GE63L_S168_E1-50	L6 CT						SM-DD45M_S045_E1-50	L4/5 IT
									SM-GE64P_S192_E1-50	Vip					SM-DD45D_S103_E1-50	L4/5 IT								SM-GE63L_S193_E1-50	L6 CT						SM-DD45M_S046_E1-50	L4/5 IT
									SM-GE64P_S194_E1-50	Vip					SM-DD45D_S104_E1-50	L4/5 IT								SM-GE63L_S194_E1-50	L6 CT						SM-DD45M_S049_E1-50	L4/5 IT
									SM-GE64P_S196_E1-50	Vip					SM-DD45D_S105_E1-50	L4/5 IT								SM-GE63L_S195_E1-50	L6 CT						SM-DD45M_S050_E1-50	L4/5 IT
									SM-GE64P_S200_E1-50	Vip					SM-DD45D_S106_E1-50	L4/5 IT								SM-GE63L_S197_E1-50	L6 CT						SM-DD45M_S051_E1-50	L4/5 IT
									SM-GE64P_S207_E1-50	Vip					SM-DD45D_S107_E1-50	L4/5 IT								SM-GE63L_S202_E1-50	L6 CT						SM-DD45M_S053_E1-50	L4/5 IT
									SM-GE64P_S208_E1-50	Vip					SM-DD45D_S109_E1-50	L4/5 IT								SM-GE63L_S203_E1-50	L6 CT						SM-DD45M_S055_E1-50	L4/5 IT
									SM-GE635_S112_E1-50	Vip					SM-DD45D_S110_E1-50	L4/5 IT								SM-GE63L_S204_E1-50	L6 CT						SM-DD45M_S113_E1-50	L4/5 IT
									SM-DD45M_S066_E1-50	Vip					SM-DD45D_S112_E1-50	L4/5 IT								SM-GE63L_S205_E1-50	L6 CT						SM-DD45M_S115_E1-50	L4/5 IT
									SM-DD45M_S076_E1-50	Vip					SM-DD45D_S115_E1-50	L4/5 IT								SM-GE63L_S206_E1-50	L6 CT						SM-DD45M_S120_E1-50	L4/5 IT
									SM-DD45M_S168_E1-50	Vip					SM-DD45D_S116_E1-50	L4/5 IT								SM-GE63L_S207_E1-50	L6 CT						SM-DD45M_S131_E1-50	L4/5 IT
									SM-DD45R_S163_E1-50	Vip					SM-DD45D_S120_E1-50	L4/5 IT								SM-GE63L_S208_E1-50	L6 CT						SM-DD45M_S133_E1-50	L4/5 IT
									SM-DD45S_S077_E1-50	Vip					SM-DD45K_S101_E1-50	L4/5 IT								SM-GE63L_S211_E1-50	L6 CT						SM-DD45M_S134_E1-50	L4/5 IT
									SM-DD45S_S080_E1-50	Vip					SM-DD45K_S105_E1-50	L4/5 IT								SM-GE63L_S213_E1-50	L6 CT						SM-DD45M_S137_E1-50	L4/5 IT
									SM-DD45S_S081_E1-50	Vip					SM-DD45K_S106_E1-50	L4/5 IT								SM-GE63L_S214_E1-50	L6 CT						SM-DD45M_S138_E1-50	L4/5 IT
									SM-DD45S_S083_E1-50	Vip					SM-DD45K_S110_E1-50	L4/5 IT								SM-GE63L_S215_E1-50	L6 CT						SM-DD45M_S139_E1-50	L4/5 IT
									SM-DD45S_S093_E1-50	Vip					SM-DD45K_S112_E1-50	L4/5 IT								SM-GE63L_S216_E1-50	L6 CT						SM-DD45M_S144_E1-50	L4/5 IT
									SM-DD45T_S024_E1-50	Vip					SM-DD45L_S018_E1-50	L4/5 IT								SM-GE63L_S290_E1-50	L6 CT						SM-DD45M_S146_E1-50	L4/5 IT
									SM-DD45T_S102_E1-50	Vip					SM-DD45L_S021_E1-50	L4/5 IT								SM-GE63L_S291_E1-50	L6 CT						SM-DD45M_S148_E1-50	L4/5 IT
									SM-DD45T_S109_E1-50	Vip					SM-DD45L_S022_E1-50	L4/5 IT								SM-GE63L_S292_E1-50	L6 CT						SM-DD45M_S149_E1-50	L4/5 IT
									SM-DD45T_S111_E1-50	Vip					SM-DD45L_S023_E1-50	L4/5 IT								SM-GE63L_S296_E1-50	L6 CT						SM-DD45M_S151_E1-50	L4/5 IT
									SM-DD45T_S115_E1-50	Vip					SM-DD45L_S024_E1-50	L4/5 IT								SM-GE63L_S297_E1-50	L6 CT						SM-DD45R_S037_E1-50	L4/5 IT
									SM-DD45T_S170_E1-50	Vip					SM-DD45L_S025_E1-50	L4/5 IT								SM-GE63L_S298_E1-50	L6 CT						SM-DD45R_S045_E1-50	L4/5 IT
									SM-DD45Y_S092_E1-50	Vip					SM-DD45L_S028_E1-50	L4/5 IT								SM-GE63L_S299_E1-50	L6 CT						SM-DD45R_S047_E1-50	L4/5 IT
									SM-GE63W_S009_E1-50	Vip					SM-DD45L_S029_E1-50	L4/5 IT								SM-GE63L_S300_E1-50	L6 CT						SM-DD45R_S049_E1-50	L4/5 IT
									SM-GE63W_S012_E1-50	Vip					SM-DD45L_S030_E1-50	L4/5 IT								SM-GE63L_S301_E1-50	L6 CT						SM-DD45R_S169_E1-50	L4/5 IT
									SM-GE63W_S097_E1-50	Vip					SM-DD45L_S097_E1-50	L4/5 IT								SM-GE63L_S304_E1-50	L6 CT						SM-DD45R_S170_E1-50	L4/5 IT
									SM-GE63W_S100_E1-50	Vip					SM-DD45L_S098_E1-50	L4/5 IT								SM-GE63L_S306_E1-50	L6 CT						SM-DD45R_S171_E1-50	L4/5 IT
									SM-GE63W_S114_E1-50	Vip					SM-DD45L_S099_E1-50	L4/5 IT								SM-GE63L_S307_E1-50	L6 CT						SM-DD45R_S173_E1-50	L4/5 IT
									SM-GE63W_S251_E1-50	Vip					SM-DD45L_S100_E1-50	L4/5 IT								SM-GE63L_S309_E1-50	L6 CT						SM-DD45R_S179_E1-50	L4/5 IT
									SM-GE63W_S261_E1-50	Vip					SM-DD45L_S102_E1-50	L4/5 IT								SM-GE63L_S311_E1-50	L6 CT						SM-DD45R_S181_E1-50	L4/5 IT
									SM-GE63W_S266_E1-50	Vip					SM-DD45L_S114_E1-50	L4/5 IT								SM-GE63L_S312_E1-50	L6 CT						SM-DD45R_S184_E1-50	L4/5 IT
									SM-GE63W_S272_E1-50	Vip					SM-DD45L_S117_E1-50	L4/5 IT								SM-GE63N_S025_E1-50	L6 CT						SM-DD45R_S185_E1-50	L4/5 IT
									SM-GE63W_S370_E1-50	Vip					SM-DD45L_S126_E1-50	L4/5 IT								SM-GE63N_S026_E1-50	L6 CT						SM-DD45R_S189_E1-50	L4/5 IT
									SM-GE63J_S080_E1-50	Vip					SM-DD45L_S128_E1-50	L4/5 IT								SM-GE63N_S027_E1-50	L6 CT						SM-DD45R_S191_E1-50	L4/5 IT
									SM-GE63J_S173_E1-50	Vip					SM-DD45M_S004_E1-50	L4/5 IT								SM-GE63N_S028_E1-50	L6 CT						SM-DD45S_S026_E1-50	L4/5 IT
									SM-GE63J_S176_E1-50	Vip					SM-DD45M_S011_E1-50	L4/5 IT								SM-GE63N_S030_E1-50	L6 CT						SM-DD45S_S031_E1-50	L4/5 IT
									SM-GE63J_S246_E1-50	Vip					SM-DD45M_S014_E1-50	L4/5 IT								SM-GE63N_S031_E1-50	L6 CT						SM-DD45S_S033_E1-50	L4/5 IT
									SM-GE63J_S248_E1-50	Vip					SM-DD45M_S015_E1-50	L4/5 IT								SM-GE63N_S032_E1-50	L6 CT						SM-DD45S_S034_E1-50	L4/5 IT
									SM-GE63J_S252_E1-50	Vip					SM-DD45M_S016_E1-50	L4/5 IT								SM-GE63N_S033_E1-50	L6 CT						SM-DD45S_S035_E1-50	L4/5 IT
									SM-GE63J_S255_E1-50	Vip					SM-DD45M_S025_E1-50	L4/5 IT								SM-GE63N_S035_E1-50	L6 CT						SM-DD45S_S038_E1-50	L4/5 IT
									SM-GE63J_S256_E1-50	Vip					SM-DD45M_S028_E1-50	L4/5 IT								SM-GE63N_S036_E1-50	L6 CT						SM-DD45S_S039_E1-50	L4/5 IT
									SM-GE63J_S285_E1-50	Vip					SM-DD45M_S029_E1-50	L4/5 IT								SM-GE63N_S038_E1-50	L6 CT						SM-DD45S_S042_E1-50	L4/5 IT
									SM-GE63J_S354_E1-50	Vip					SM-DD45M_S031_E1-50	L4/5 IT								SM-GE63N_S039_E1-50	L6 CT						SM-DD45S_S043_E1-50	L4/5 IT
									SM-GE63J_S357_E1-50	Vip					SM-DD45M_S097_E1-50	L4/5 IT								SM-GE63N_S041_E1-50	L6 CT						SM-DD45S_S045_E1-50	L4/5 IT
									SM-GE63J_S358_E1-50	Vip					SM-DD45M_S098_E1-50	L4/5 IT								SM-GE63N_S042_E1-50	L6 CT						SM-DD45S_S046_E1-50	L4/5 IT
									SM-GE63J_S361_E1-50	Vip					SM-DD45M_S101_E1-50	L4/5 IT								SM-GE63N_S043_E1-50	L6 CT						SM-DD45S_S047_E1-50	L4/5 IT
									SM-GE63J_S367_E1-50	Vip					SM-DD45M_S102_E1-50	L4/5 IT								SM-GE63N_S044_E1-50	L6 CT						SM-DD45S_S048_E1-50	L4/5 IT
									SM-GE63J_S369_E1-50	Vip					SM-DD45M_S103_E1-50	L4/5 IT								SM-GE63N_S045_E1-50	L6 CT						SM-DD45S_S097_E1-50	L4/5 IT
									SM-GE63J_S373_E1-50	Vip					SM-DD45M_S110_E1-50	L4/5 IT								SM-GE63N_S046_E1-50	L6 CT						SM-DD45S_S098_E1-50	L4/5 IT
									SM-GE63K_S023_E1-50	Vip					SM-DD45M_S111_E1-50	L4/5 IT								SM-GE63N_S048_E1-50	L6 CT						SM-DD45S_S099_E1-50	L4/5 IT
									SM-GE63K_S025_E1-50	Vip					SM-DD45M_S112_E1-50	L4/5 IT								SM-GE63N_S101_E1-50	L6 CT						SM-DD45S_S101_E1-50	L4/5 IT
									SM-GE63K_S028_E1-50	Vip					SM-GE635_S003_E1-50	L4/5 IT								SM-GE63N_S102_E1-50	L6 CT						SM-DD45S_S102_E1-50	L4/5 IT
									SM-GE63L_S121_E1-50	Vip					SM-GE635_S005_E1-50	L4/5 IT								SM-GE63N_S104_E1-50	L6 CT						SM-DD45S_S104_E1-50	L4/5 IT
									SM-GE63L_S218_E1-50	Vip					SM-GE635_S011_E1-50	L4/5 IT								SM-GE63N_S106_E1-50	L6 CT						SM-DD45S_S105_E1-50	L4/5 IT
									SM-GE63L_S224_E1-50	Vip					SM-GE635_S098_E1-50	L4/5 IT								SM-GE63N_S108_E1-50	L6 CT						SM-DD45S_S107_E1-50	L4/5 IT
									SM-GE63N_S053_E1-50	Vip					SM-GE635_S099_E1-50	L4/5 IT								SM-GE63N_S109_E1-50	L6 CT						SM-DD45S_S108_E1-50	L4/5 IT
									SM-GE63N_S055_E1-50	Vip					SM-GE635_S103_E1-50	L4/5 IT								SM-GE63N_S111_E1-50	L6 CT						SM-DD45S_S109_E1-50	L4/5 IT
									SM-GE63N_S062_E1-50	Vip					SM-GE635_S107_E1-50	L4/5 IT								SM-GE63N_S113_E1-50	L6 CT						SM-DD45S_S110_E1-50	L4/5 IT
									SM-GE63N_S155_E1-50	Vip					SM-GE635_S108_E1-50	L4/5 IT								SM-GE63N_S114_E1-50	L6 CT						SM-DD45S_S112_E1-50	L4/5 IT
									SM-GE63N_S156_E1-50	Vip					SM-GE635_S109_E1-50	L4/5 IT								SM-GE63N_S115_E1-50	L6 CT						SM-DD45S_S113_E1-50	L4/5 IT
									SM-GE63N_S158_E1-50	Vip					SM-GE635_S111_E1-50	L4/5 IT								SM-GE63N_S116_E1-50	L6 CT						SM-DD45S_S114_E1-50	L4/5 IT
									SM-GE63N_S256_E1-50	Vip					SM-GE63W_S081_E1-50	L4/5 IT								SM-GE63N_S118_E1-50	L6 CT						SM-DD45S_S115_E1-50	L4/5 IT
									SM-GE63N_S349_E1-50	Vip					SM-GE63W_S082_E1-50	L4/5 IT								SM-GE63N_S119_E1-50	L6 CT						SM-DD45S_S118_E1-50	L4/5 IT
									SM-GE63N_S352_E1-50	Vip					SM-GE63W_S087_E1-50	L4/5 IT								SM-GE63N_S120_E1-50	L6 CT						SM-DD45S_S119_E1-50	L4/5 IT
									SM-DD45M_S187_E1-50	Vip					SM-GE63W_S094_E1-50	L4/5 IT								SM-GE63N_S201_E1-50	L6 CT						SM-DD45S_S120_E1-50	L4/5 IT
									SM-DD45M_S189_E1-50	Vip					SM-GE63W_S096_E1-50	L4/5 IT								SM-GE63N_S202_E1-50	L6 CT						SM-DD45S_S129_E1-50	L4/5 IT
									SM-DD45R_S057_E1-50	Vip					SM-GE63W_S177_E1-50	L4/5 IT								SM-GE63N_S205_E1-50	L6 CT						SM-DD45S_S131_E1-50	L4/5 IT
									SM-DD45S_S192_E1-50	Vip					SM-GE63W_S178_E1-50	L4/5 IT								SM-GE63N_S206_E1-50	L6 CT						SM-DD45S_S132_E1-50	L4/5 IT
									SM-DD45T_S051_E1-50	Vip					SM-GE63W_S183_E1-50	L4/5 IT								SM-GE63N_S207_E1-50	L6 CT						SM-DD45S_S134_E1-50	L4/5 IT
									SM-DD45T_S125_E1-50	Vip					SM-GE63W_S184_E1-50	L4/5 IT								SM-GE63N_S208_E1-50	L6 CT						SM-DD45S_S135_E1-50	L4/5 IT
									SM-DD45U_S185_E1-50	Vip					SM-GE63W_S186_E1-50	L4/5 IT								SM-GE63N_S209_E1-50	L6 CT						SM-DD45S_S136_E1-50	L4/5 IT
									SM-GE63V_S018_E1-50	Vip					SM-GE63W_S273_E1-50	L4/5 IT								SM-GE63N_S210_E1-50	L6 CT						SM-DD45T_S073_E1-50	L4/5 IT
									SM-GE63W_S048_E1-50	Vip					SM-GE63W_S283_E1-50	L4/5 IT								SM-GE63N_S211_E1-50	L6 CT						SM-DD45T_S074_E1-50	L4/5 IT
									SM-GE63J_S109_E1-50	Vip					SM-GE63W_S285_E1-50	L4/5 IT								SM-GE63N_S212_E1-50	L6 CT						SM-DD45T_S079_E1-50	L4/5 IT
									SM-GE63J_S317_E1-50	Vip					SM-GE63W_S287_E1-50	L4/5 IT								SM-GE63N_S213_E1-50	L6 CT						SM-DD45T_S080_E1-50	L4/5 IT
									SM-GE63J_S326_E1-50	Vip					SM-GE63W_S288_E1-50	L4/5 IT								SM-GE63N_S214_E1-50	L6 CT						SM-DD45T_S084_E1-50	L4/5 IT
									SM-GE63L_S156_E1-50	Vip					SM-GE63J_S049_E1-50	L4/5 IT								SM-GE63N_S215_E1-50	L6 CT						SM-DD45T_S088_E1-50	L4/5 IT
									SM-GE63L_S199_E1-50	Vip					SM-GE63J_S052_E1-50	L4/5 IT								SM-GE63N_S216_E1-50	L6 CT						SM-DD45T_S089_E1-50	L4/5 IT
									SM-GE63L_S293_E1-50	Vip					SM-GE63J_S054_E1-50	L4/5 IT								SM-GE63N_S217_E1-50	L6 CT						SM-DD45T_S090_E1-50	L4/5 IT
									SM-GE63L_S305_E1-50	Vip					SM-GE63J_S058_E1-50	L4/5 IT								SM-GE63N_S218_E1-50	L6 CT						SM-DD45T_S091_E1-50	L4/5 IT
									SM-GE63L_S310_E1-50	Vip					SM-GE63J_S059_E1-50	L4/5 IT								SM-GE63N_S219_E1-50	L6 CT						SM-DD45T_S093_E1-50	L4/5 IT
									SM-GE63N_S099_E1-50	Vip					SM-GE63J_S062_E1-50	L4/5 IT								SM-GE63N_S220_E1-50	L6 CT						SM-DD45T_S094_E1-50	L4/5 IT
									SM-GE65A_S001_E1-50	Vip					SM-GE63J_S063_E1-50	L4/5 IT								SM-GE63N_S221_E1-50	L6 CT						SM-DD45T_S129_E1-50	L4/5 IT
									SM-GE65A_S111_E1-50	Vip					SM-GE63J_S065_E1-50	L4/5 IT								SM-GE63N_S222_E1-50	L6 CT						SM-DD45T_S131_E1-50	L4/5 IT
									SM-GE65A_S115_E1-50	Vip					SM-GE63J_S066_E1-50	L4/5 IT								SM-GE63N_S223_E1-50	L6 CT						SM-DD45T_S136_E1-50	L4/5 IT
									SM-GE64P_S025_E1-50	Vip					SM-GE63J_S145_E1-50	L4/5 IT								SM-GE63N_S224_E1-50	L6 CT						SM-DD45T_S150_E1-50	L4/5 IT
									SM-GE64P_S028_E1-50	Vip					SM-GE63J_S146_E1-50	L4/5 IT								SM-GE63N_S323_E1-50	L6 CT						SM-DD45T_S158_E1-50	L4/5 IT
									SM-GE662_S308_E1-50	Vip					SM-GE63J_S147_E1-50	L4/5 IT								SM-GE63N_S324_E1-50	L6 CT						SM-DD45T_S160_E1-50	L4/5 IT
									SM-GE663_S116_E1-50	Vip					SM-GE63J_S152_E1-50	L4/5 IT								SM-GE63N_S327_E1-50	L6 CT						SM-DD45T_S161_E1-50	L4/5 IT
															SM-GE63J_S154_E1-50	L4/5 IT								SM-GE63N_S328_E1-50	L6 CT						SM-DD45T_S162_E1-50	L4/5 IT
															SM-GE63J_S157_E1-50	L4/5 IT								SM-GE63N_S329_E1-50	L6 CT						SM-DD45T_S163_E1-50	L4/5 IT
															SM-GE63J_S159_E1-50	L4/5 IT								SM-GE63N_S330_E1-50	L6 CT						SM-DD45T_S164_E1-50	L4/5 IT
															SM-GE63J_S160_E1-50	L4/5 IT								SM-GE63N_S331_E1-50	L6 CT						SM-DD45T_S165_E1-50	L4/5 IT
															SM-GE63J_S264_E1-50	L4/5 IT								SM-GE63N_S333_E1-50	L6 CT						SM-DD45U_S073_E1-50	L4/5 IT
															SM-GE63J_S265_E1-50	L4/5 IT								SM-GE63N_S334_E1-50	L6 CT						SM-DD45U_S074_E1-50	L4/5 IT
															SM-GE63J_S266_E1-50	L4/5 IT								SM-GE63N_S335_E1-50	L6 CT						SM-DD45U_S075_E1-50	L4/5 IT
															SM-GE63J_S267_E1-50	L4/5 IT								SM-GE63N_S337_E1-50	L6 CT						SM-DD45U_S076_E1-50	L4/5 IT
															SM-GE63J_S268_E1-50	L4/5 IT								SM-GE63N_S338_E1-50	L6 CT						SM-DD45U_S079_E1-50	L4/5 IT
															SM-GE63J_S270_E1-50	L4/5 IT								SM-GE63N_S339_E1-50	L6 CT						SM-DD45U_S083_E1-50	L4/5 IT
															SM-GE63J_S272_E1-50	L4/5 IT								SM-GE63N_S340_E1-50	L6 CT						SM-DD45U_S084_E1-50	L4/5 IT
															SM-GE63J_S329_E1-50	L4/5 IT								SM-GE63N_S343_E1-50	L6 CT						SM-DD45U_S086_E1-50	L4/5 IT
															SM-GE63J_S331_E1-50	L4/5 IT								SM-GE63N_S344_E1-50	L6 CT						SM-DD45U_S088_E1-50	L4/5 IT
															SM-GE63J_S333_E1-50	L4/5 IT								SM-GE65A_S003_E1-50	L6 CT						SM-DD45U_S091_E1-50	L4/5 IT
															SM-GE63J_S335_E1-50	L4/5 IT								SM-GE65A_S004_E1-50	L6 CT						SM-DD45U_S093_E1-50	L4/5 IT
															SM-GE63J_S336_E1-50	L4/5 IT								SM-GE65A_S005_E1-50	L6 CT						SM-DD45U_S094_E1-50	L4/5 IT
															SM-GE63J_S337_E1-50	L4/5 IT								SM-GE65A_S006_E1-50	L6 CT						SM-DD45U_S096_E1-50	L4/5 IT
															SM-GE63J_S342_E1-50	L4/5 IT								SM-GE65A_S007_E1-50	L6 CT						SM-DD45U_S113_E1-50	L4/5 IT
															SM-GE63J_S345_E1-50	L4/5 IT								SM-GE65A_S009_E1-50	L6 CT						SM-DD45U_S118_E1-50	L4/5 IT
															SM-GE63J_S347_E1-50	L4/5 IT								SM-GE65A_S010_E1-50	L6 CT						SM-DD45U_S119_E1-50	L4/5 IT
															SM-GE63J_S349_E1-50	L4/5 IT								SM-GE65A_S012_E1-50	L6 CT						SM-DD45U_S124_E1-50	L4/5 IT
															SM-GE63J_S350_E1-50	L4/5 IT								SM-GE65A_S013_E1-50	L6 CT						SM-DD45U_S143_E1-50	L4/5 IT
															SM-GE63K_S060_E1-50	L4/5 IT								SM-GE65A_S014_E1-50	L6 CT						SM-DD45U_S148_E1-50	L4/5 IT
															SM-GE63K_S061_E1-50	L4/5 IT								SM-GE65A_S015_E1-50	L6 CT						SM-DD45U_S149_E1-50	L4/5 IT
															SM-GE63K_S063_E1-50	L4/5 IT								SM-GE65A_S019_E1-50	L6 CT						SM-DD45U_S150_E1-50	L4/5 IT
															SM-GE63K_S064_E1-50	L4/5 IT								SM-GE65A_S021_E1-50	L6 CT						SM-DD45U_S161_E1-50	L4/5 IT
															SM-GE63K_S067_E1-50	L4/5 IT								SM-GE65A_S022_E1-50	L6 CT						SM-DD45U_S166_E1-50	L4/5 IT
															SM-GE63K_S069_E1-50	L4/5 IT								SM-GE65A_S023_E1-50	L6 CT						SM-GE63W_S060_E1-50	L4/5 IT
															SM-GE63K_S072_E1-50	L4/5 IT								SM-GE65A_S024_E1-50	L6 CT						SM-GE63W_S061_E1-50	L4/5 IT
															SM-GE63L_S074_E1-50	L4/5 IT								SM-GE65A_S098_E1-50	L6 CT						SM-GE63W_S062_E1-50	L4/5 IT
															SM-GE63L_S075_E1-50	L4/5 IT								SM-GE65A_S101_E1-50	L6 CT						SM-GE63W_S068_E1-50	L4/5 IT
															SM-GE63L_S077_E1-50	L4/5 IT								SM-GE65A_S103_E1-50	L6 CT						SM-GE63W_S069_E1-50	L4/5 IT
															SM-GE63L_S079_E1-50	L4/5 IT								SM-GE65A_S105_E1-50	L6 CT						SM-GE63W_S070_E1-50	L4/5 IT
															SM-GE63L_S081_E1-50	L4/5 IT								SM-GE65A_S107_E1-50	L6 CT						SM-GE63W_S073_E1-50	L4/5 IT
															SM-GE63L_S082_E1-50	L4/5 IT								SM-GE65A_S108_E1-50	L6 CT						SM-GE63W_S075_E1-50	L4/5 IT
															SM-GE63L_S083_E1-50	L4/5 IT								SM-GE65A_S109_E1-50	L6 CT						SM-GE63W_S080_E1-50	L4/5 IT
															SM-GE63L_S086_E1-50	L4/5 IT								SM-GE65A_S110_E1-50	L6 CT						SM-GE63W_S130_E1-50	L4/5 IT
															SM-GE63L_S087_E1-50	L4/5 IT								SM-GE65A_S113_E1-50	L6 CT						SM-GE63W_S134_E1-50	L4/5 IT
															SM-GE63L_S088_E1-50	L4/5 IT								SM-GE65A_S114_E1-50	L6 CT						SM-GE63W_S135_E1-50	L4/5 IT
															SM-GE63L_S090_E1-50	L4/5 IT								SM-GE65A_S116_E1-50	L6 CT						SM-GE63W_S137_E1-50	L4/5 IT
															SM-GE63L_S169_E1-50	L4/5 IT								SM-GE65A_S117_E1-50	L6 CT						SM-GE63W_S138_E1-50	L4/5 IT
															SM-GE63L_S172_E1-50	L4/5 IT								SM-GE65A_S118_E1-50	L6 CT						SM-GE63W_S139_E1-50	L4/5 IT
															SM-GE63L_S173_E1-50	L4/5 IT								SM-GE65A_S120_E1-50	L6 CT						SM-GE63W_S142_E1-50	L4/5 IT
															SM-GE63L_S174_E1-50	L4/5 IT								SM-GE64P_S029_E1-50	L6 CT						SM-GE63W_S144_E1-50	L4/5 IT
															SM-GE63L_S177_E1-50	L4/5 IT								SM-GE64P_S030_E1-50	L6 CT						SM-GE63W_S148_E1-50	L4/5 IT
															SM-GE63L_S179_E1-50	L4/5 IT								SM-GE64P_S031_E1-50	L6 CT						SM-GE63W_S150_E1-50	L4/5 IT
															SM-GE63L_S180_E1-50	L4/5 IT								SM-GE64P_S032_E1-50	L6 CT						SM-GE63W_S152_E1-50	L4/5 IT
															SM-GE63L_S182_E1-50	L4/5 IT								SM-GE64P_S113_E1-50	L6 CT						SM-GE63W_S154_E1-50	L4/5 IT
															SM-GE63L_S186_E1-50	L4/5 IT								SM-GE64P_S114_E1-50	L6 CT						SM-GE63W_S155_E1-50	L4/5 IT
															SM-GE63L_S188_E1-50	L4/5 IT								SM-GE64P_S115_E1-50	L6 CT						SM-GE63W_S160_E1-50	L4/5 IT
															SM-GE63L_S192_E1-50	L4/5 IT								SM-GE64P_S116_E1-50	L6 CT						SM-GE63W_S161_E1-50	L4/5 IT
															SM-GE63L_S265_E1-50	L4/5 IT								SM-GE64P_S119_E1-50	L6 CT						SM-GE63W_S163_E1-50	L4/5 IT
															SM-GE63L_S266_E1-50	L4/5 IT								SM-GE64P_S121_E1-50	L6 CT						SM-GE63W_S167_E1-50	L4/5 IT
															SM-GE63L_S267_E1-50	L4/5 IT								SM-GE64P_S122_E1-50	L6 CT						SM-GE63W_S168_E1-50	L4/5 IT
															SM-GE63L_S268_E1-50	L4/5 IT								SM-GE64P_S123_E1-50	L6 CT						SM-GE63W_S172_E1-50	L4/5 IT
															SM-GE63L_S269_E1-50	L4/5 IT								SM-GE64P_S124_E1-50	L6 CT						SM-GE63W_S174_E1-50	L4/5 IT
															SM-GE63L_S270_E1-50	L4/5 IT								SM-GE64P_S125_E1-50	L6 CT						SM-GE63W_S175_E1-50	L4/5 IT
															SM-GE63L_S271_E1-50	L4/5 IT								SM-GE64P_S126_E1-50	L6 CT						SM-GE63W_S176_E1-50	L4/5 IT
															SM-GE63L_S273_E1-50	L4/5 IT								SM-GE64P_S127_E1-50	L6 CT						SM-GE63W_S193_E1-50	L4/5 IT
															SM-GE63L_S274_E1-50	L4/5 IT								SM-GE64P_S128_E1-50	L6 CT						SM-GE63W_S195_E1-50	L4/5 IT
															SM-GE63L_S280_E1-50	L4/5 IT								SM-GE64P_S129_E1-50	L6 CT						SM-GE63W_S198_E1-50	L4/5 IT
															SM-GE63L_S281_E1-50	L4/5 IT								SM-GE64P_S130_E1-50	L6 CT						SM-GE63W_S200_E1-50	L4/5 IT
															SM-GE63L_S286_E1-50	L4/5 IT								SM-GE64P_S131_E1-50	L6 CT						SM-GE63W_S203_E1-50	L4/5 IT
															SM-GE63L_S287_E1-50	L4/5 IT								SM-GE64P_S132_E1-50	L6 CT						SM-GE63W_S205_E1-50	L4/5 IT
															SM-GE63L_S288_E1-50	L4/5 IT								SM-GE64P_S134_E1-50	L6 CT						SM-GE63W_S206_E1-50	L4/5 IT
															SM-GE63L_S365_E1-50	L4/5 IT								SM-GE64P_S135_E1-50	L6 CT						SM-GE63W_S208_E1-50	L4/5 IT
															SM-GE63L_S366_E1-50	L4/5 IT								SM-GE64P_S136_E1-50	L6 CT						SM-GE63W_S209_E1-50	L4/5 IT
															SM-GE63L_S368_E1-50	L4/5 IT								SM-GE64P_S233_E1-50	L6 CT						SM-GE63W_S213_E1-50	L4/5 IT
															SM-GE63L_S370_E1-50	L4/5 IT								SM-GE64P_S234_E1-50	L6 CT						SM-GE63W_S217_E1-50	L4/5 IT
															SM-GE63L_S378_E1-50	L4/5 IT								SM-GE64P_S235_E1-50	L6 CT						SM-GE63W_S220_E1-50	L4/5 IT
															SM-GE63L_S379_E1-50	L4/5 IT								SM-GE64P_S236_E1-50	L6 CT						SM-GE63W_S221_E1-50	L4/5 IT
															SM-GE63L_S380_E1-50	L4/5 IT								SM-GE64P_S237_E1-50	L6 CT						SM-GE63W_S222_E1-50	L4/5 IT
															SM-GE63L_S383_E1-50	L4/5 IT								SM-GE64P_S238_E1-50	L6 CT						SM-GE63W_S223_E1-50	L4/5 IT
															SM-GE63L_S384_E1-50	L4/5 IT								SM-GE64P_S239_E1-50	L6 CT						SM-GE63W_S224_E1-50	L4/5 IT
															SM-GE63N_S073_E1-50	L4/5 IT								SM-GE64P_S240_E1-50	L6 CT						SM-GE63W_S233_E1-50	L4/5 IT
															SM-GE63N_S077_E1-50	L4/5 IT								SM-GE64P_S241_E1-50	L6 CT						SM-GE63W_S235_E1-50	L4/5 IT
															SM-GE63N_S090_E1-50	L4/5 IT								SM-GE64P_S242_E1-50	L6 CT						SM-GE63W_S236_E1-50	L4/5 IT
															SM-GE63N_S091_E1-50	L4/5 IT								SM-GE64P_S243_E1-50	L6 CT						SM-GE63W_S237_E1-50	L4/5 IT
															SM-GE63N_S094_E1-50	L4/5 IT								SM-GE64P_S244_E1-50	L6 CT						SM-GE63W_S239_E1-50	L4/5 IT
															SM-GE63N_S171_E1-50	L4/5 IT								SM-GE64P_S245_E1-50	L6 CT						SM-GE63W_S241_E1-50	L4/5 IT
															SM-GE63N_S173_E1-50	L4/5 IT								SM-GE64P_S246_E1-50	L6 CT						SM-GE63W_S242_E1-50	L4/5 IT
															SM-GE63N_S177_E1-50	L4/5 IT								SM-GE64P_S247_E1-50	L6 CT						SM-GE63W_S243_E1-50	L4/5 IT
															SM-GE63N_S181_E1-50	L4/5 IT								SM-GE64P_S248_E1-50	L6 CT						SM-GE63W_S248_E1-50	L4/5 IT
															SM-GE63N_S183_E1-50	L4/5 IT								SM-GE64P_S250_E1-50	L6 CT						SM-GE63W_S297_E1-50	L4/5 IT
															SM-GE63N_S266_E1-50	L4/5 IT								SM-GE64P_S252_E1-50	L6 CT						SM-GE63W_S299_E1-50	L4/5 IT
															SM-GE63N_S268_E1-50	L4/5 IT								SM-GE64P_S253_E1-50	L6 CT						SM-GE63W_S302_E1-50	L4/5 IT
															SM-GE63N_S269_E1-50	L4/5 IT								SM-GE64P_S254_E1-50	L6 CT						SM-GE63W_S303_E1-50	L4/5 IT
															SM-GE63N_S270_E1-50	L4/5 IT								SM-GE64P_S255_E1-50	L6 CT						SM-GE63W_S305_E1-50	L4/5 IT
															SM-GE63N_S275_E1-50	L4/5 IT								SM-GE64P_S256_E1-50	L6 CT						SM-GE63W_S306_E1-50	L4/5 IT
															SM-GE63N_S277_E1-50	L4/5 IT								SM-GE64P_S281_E1-50	L6 CT						SM-GE63W_S310_E1-50	L4/5 IT
															SM-GE63N_S279_E1-50	L4/5 IT								SM-GE64P_S282_E1-50	L6 CT						SM-GE63W_S315_E1-50	L4/5 IT
															SM-GE63N_S281_E1-50	L4/5 IT								SM-GE64P_S283_E1-50	L6 CT						SM-GE63W_S318_E1-50	L4/5 IT
															SM-GE63N_S282_E1-50	L4/5 IT								SM-GE64P_S284_E1-50	L6 CT						SM-GE63J_S033_E1-50	L4/5 IT
															SM-GE63N_S283_E1-50	L4/5 IT								SM-GE64P_S285_E1-50	L6 CT						SM-GE63J_S036_E1-50	L4/5 IT
															SM-GE63N_S285_E1-50	L4/5 IT								SM-GE64P_S286_E1-50	L6 CT						SM-GE63J_S040_E1-50	L4/5 IT
															SM-GE63N_S286_E1-50	L4/5 IT								SM-GE64P_S288_E1-50	L6 CT						SM-GE63J_S041_E1-50	L4/5 IT
															SM-GE64P_S073_E1-50	L4/5 IT								SM-GE64P_S305_E1-50	L6 CT						SM-GE63J_S044_E1-50	L4/5 IT
															SM-GE64P_S074_E1-50	L4/5 IT								SM-GE64P_S309_E1-50	L6 CT						SM-GE63J_S122_E1-50	L4/5 IT
															SM-GE64P_S075_E1-50	L4/5 IT								SM-GE64P_S310_E1-50	L6 CT						SM-GE63J_S127_E1-50	L4/5 IT
															SM-GE64P_S076_E1-50	L4/5 IT								SM-GE64P_S311_E1-50	L6 CT						SM-GE63J_S128_E1-50	L4/5 IT
															SM-GE64P_S078_E1-50	L4/5 IT								SM-GE64P_S313_E1-50	L6 CT						SM-GE63J_S131_E1-50	L4/5 IT
															SM-GE64P_S079_E1-50	L4/5 IT								SM-GE64P_S314_E1-50	L6 CT						SM-GE63J_S136_E1-50	L4/5 IT
															SM-GE64P_S080_E1-50	L4/5 IT								SM-GE64P_S316_E1-50	L6 CT						SM-GE63J_S138_E1-50	L4/5 IT
															SM-GE64P_S081_E1-50	L4/5 IT								SM-GE64P_S318_E1-50	L6 CT						SM-GE63J_S143_E1-50	L4/5 IT
															SM-GE64P_S083_E1-50	L4/5 IT								SM-GE64P_S319_E1-50	L6 CT						SM-GE63J_S144_E1-50	L4/5 IT
															SM-GE64P_S085_E1-50	L4/5 IT								SM-GE64P_S320_E1-50	L6 CT						SM-GE63L_S001_E1-50	L4/5 IT
															SM-GE64P_S086_E1-50	L4/5 IT								SM-GE64P_S322_E1-50	L6 CT						SM-GE63L_S002_E1-50	L4/5 IT
															SM-GE64P_S087_E1-50	L4/5 IT								SM-GE64P_S323_E1-50	L6 CT						SM-GE63L_S004_E1-50	L4/5 IT
															SM-GE64P_S090_E1-50	L4/5 IT								SM-GE64P_S324_E1-50	L6 CT						SM-GE63L_S005_E1-50	L4/5 IT
															SM-GE64P_S092_E1-50	L4/5 IT								SM-GE64P_S325_E1-50	L6 CT						SM-GE63L_S008_E1-50	L4/5 IT
															SM-GE64P_S094_E1-50	L4/5 IT								SM-GE64P_S326_E1-50	L6 CT						SM-GE63L_S012_E1-50	L4/5 IT
															SM-GE64P_S095_E1-50	L4/5 IT								SM-GE64P_S327_E1-50	L6 CT						SM-GE63L_S013_E1-50	L4/5 IT
															SM-GE64P_S096_E1-50	L4/5 IT								SM-GE64P_S328_E1-50	L6 CT						SM-GE63L_S014_E1-50	L4/5 IT
															SM-GE64P_S289_E1-50	L4/5 IT								SM-GE64P_S353_E1-50	L6 CT						SM-GE63L_S016_E1-50	L4/5 IT
															SM-GE64P_S291_E1-50	L4/5 IT								SM-GE64P_S354_E1-50	L6 CT						SM-GE63L_S017_E1-50	L4/5 IT
															SM-GE64P_S292_E1-50	L4/5 IT								SM-GE64P_S355_E1-50	L6 CT						SM-GE63L_S021_E1-50	L4/5 IT
															SM-GE64P_S294_E1-50	L4/5 IT								SM-GE64P_S356_E1-50	L6 CT						SM-GE63L_S022_E1-50	L4/5 IT
															SM-GE64P_S295_E1-50	L4/5 IT								SM-GE64P_S357_E1-50	L6 CT						SM-GE63L_S024_E1-50	L4/5 IT
															SM-GE64P_S297_E1-50	L4/5 IT								SM-GE64P_S369_E1-50	L6 CT						SM-GE63L_S103_E1-50	L4/5 IT
															SM-GE64P_S298_E1-50	L4/5 IT								SM-GE64P_S370_E1-50	L6 CT						SM-GE63L_S104_E1-50	L4/5 IT
															SM-GE64P_S299_E1-50	L4/5 IT								SM-GE64P_S371_E1-50	L6 CT						SM-GE63L_S108_E1-50	L4/5 IT
															SM-GE64P_S300_E1-50	L4/5 IT								SM-GE64P_S372_E1-50	L6 CT						SM-GE63L_S109_E1-50	L4/5 IT
															SM-GE64P_S302_E1-50	L4/5 IT								SM-GE64P_S373_E1-50	L6 CT						SM-GE63L_S110_E1-50	L4/5 IT
															SM-GE64P_S303_E1-50	L4/5 IT								SM-GE64P_S375_E1-50	L6 CT						SM-GE63L_S112_E1-50	L4/5 IT
															SM-GE64P_S304_E1-50	L4/5 IT								SM-GE64P_S376_E1-50	L6 CT						SM-GE63L_S114_E1-50	L4/5 IT
															SM-DD44C_S79_E1-50	L4/5 IT								SM-GE64P_S377_E1-50	L6 CT						SM-GE63L_S115_E1-50	L4/5 IT
															SM-DD44C_S91_E1-50	L4/5 IT								SM-GE64P_S379_E1-50	L6 CT						SM-GE63L_S116_E1-50	L4/5 IT
															SM-DD44C_S95_E1-50	L4/5 IT								SM-GE64P_S383_E1-50	L6 CT						SM-GE63L_S117_E1-50	L4/5 IT
															SM-DD44M_S67_E1-50	L4/5 IT								SM-GE64P_S384_E1-50	L6 CT						SM-GE63L_S236_E1-50	L4/5 IT
															SM-DD44M_S68_E1-50	L4/5 IT								SM-GE64Q_S001_E1-50	L6 CT						SM-GE63L_S238_E1-50	L4/5 IT
															SM-DD44M_S77_E1-50	L4/5 IT								SM-GE64Q_S002_E1-50	L6 CT						SM-GE63L_S240_E1-50	L4/5 IT
															SM-DD44M_S78_E1-50	L4/5 IT								SM-GE64Q_S003_E1-50	L6 CT						SM-GE63L_S250_E1-50	L4/5 IT
															SM-DD44M_S79_E1-50	L4/5 IT								SM-GE64Q_S005_E1-50	L6 CT						SM-GE63L_S251_E1-50	L4/5 IT
															SM-DD44O_S65_E1-50	L4/5 IT								SM-GE64Q_S006_E1-50	L6 CT						SM-GE63L_S255_E1-50	L4/5 IT
															SM-DD44O_S66_E1-50	L4/5 IT								SM-GE64Q_S008_E1-50	L6 CT						SM-GE63L_S264_E1-50	L4/5 IT
															SM-DD44O_S71_E1-50	L4/5 IT								SM-GE64Q_S009_E1-50	L6 CT						SM-GE63L_S330_E1-50	L4/5 IT
															SM-DD44O_S82_E1-50	L4/5 IT								SM-GE64Q_S010_E1-50	L6 CT						SM-GE63L_S333_E1-50	L4/5 IT
															SM-DD44O_S83_E1-50	L4/5 IT								SM-GE64Q_S011_E1-50	L6 CT						SM-GE63L_S335_E1-50	L4/5 IT
															SM-DD44O_S85_E1-50	L4/5 IT								SM-GE64Q_S012_E1-50	L6 CT						SM-GE63L_S336_E1-50	L4/5 IT
															SM-DD44O_S91_E1-50	L4/5 IT								SM-GE64Q_S013_E1-50	L6 CT						SM-GE63L_S339_E1-50	L4/5 IT
															SM-DD44O_S92_E1-50	L4/5 IT								SM-GE64Q_S014_E1-50	L6 CT						SM-GE63L_S343_E1-50	L4/5 IT
															SM-DD45S_S157_E1-50	L4/5 IT								SM-GE64Q_S015_E1-50	L6 CT						SM-GE63L_S344_E1-50	L4/5 IT
															SM-DD45S_S164_E1-50	L4/5 IT								SM-GE64Q_S016_E1-50	L6 CT						SM-GE63L_S354_E1-50	L4/5 IT
															SM-DD45T_S030_E1-50	L4/5 IT								SM-GE64Q_S018_E1-50	L6 CT						SM-GE63L_S357_E1-50	L4/5 IT
															SM-DD45U_S009_E1-50	L4/5 IT								SM-GE64Q_S019_E1-50	L6 CT						SM-GE63L_S359_E1-50	L4/5 IT
															SM-DD45U_S112_E1-50	L4/5 IT								SM-GE64Q_S021_E1-50	L6 CT						SM-GE63L_S360_E1-50	L4/5 IT
															SM-GE63W_S343_E1-50	L4/5 IT								SM-GE64Q_S022_E1-50	L6 CT						SM-GE63N_S002_E1-50	L4/5 IT
															SM-GE63W_S350_E1-50	L4/5 IT								SM-GE64Q_S023_E1-50	L6 CT						SM-GE63N_S003_E1-50	L4/5 IT
															SM-GE63J_S355_E1-50	L4/5 IT								SM-GE64Q_S025_E1-50	L6 CT						SM-GE63N_S004_E1-50	L4/5 IT
															SM-GE63K_S020_E1-50	L4/5 IT								SM-GE64Q_S026_E1-50	L6 CT						SM-GE63N_S005_E1-50	L4/5 IT
															SM-GE63N_S066_E1-50	L4/5 IT								SM-GE64Q_S027_E1-50	L6 CT						SM-GE63N_S008_E1-50	L4/5 IT
															SM-GE63N_S253_E1-50	L4/5 IT								SM-GE64Q_S028_E1-50	L6 CT						SM-GE63N_S012_E1-50	L4/5 IT
															SM-DD44R_S09_E1-50	L4/5 IT								SM-GE64Q_S031_E1-50	L6 CT						SM-GE63N_S013_E1-50	L4/5 IT
															SM-DD44M_S38_E1-50	L5 IT								SM-GE64Q_S032_E1-50	L6 CT						SM-GE63N_S014_E1-50	L4/5 IT
															SM-DD44O_S44_E1-50	L5 IT								SM-GE64Q_S033_E1-50	L6 CT						SM-GE63N_S015_E1-50	L4/5 IT
															SM-DD45M_S114_E1-50	L5 IT								SM-GE64Q_S034_E1-50	L6 CT						SM-GE63N_S016_E1-50	L4/5 IT
															SM-DD45R_S172_E1-50	L5 IT								SM-GE64Q_S038_E1-50	L6 CT						SM-GE63N_S020_E1-50	L4/5 IT
															SM-DD45R_S174_E1-50	L5 IT								SM-GE64Q_S040_E1-50	L6 CT						SM-GE63N_S126_E1-50	L4/5 IT
															SM-DD45T_S157_E1-50	L5 IT								SM-GE64Q_S065_E1-50	L6 CT						SM-GE63N_S131_E1-50	L4/5 IT
															SM-GE63L_S100_E1-50	L5 IT								SM-GE64Q_S067_E1-50	L6 CT						SM-GE63N_S133_E1-50	L4/5 IT
															SM-GE63N_S010_E1-50	L5 IT								SM-GE64Q_S068_E1-50	L6 CT						SM-GE63N_S135_E1-50	L4/5 IT
															SM-DD44L_S74_E1-50	L5 IT								SM-GE64Q_S069_E1-50	L6 CT						SM-GE63N_S225_E1-50	L4/5 IT
															SM-DD44L_S82_E1-50	L5 IT								SM-GE64Q_S070_E1-50	L6 CT						SM-GE63N_S226_E1-50	L4/5 IT
															SM-DD44L_S91_E1-50	L5 IT								SM-GE64Q_S071_E1-50	L6 CT						SM-GE63N_S229_E1-50	L4/5 IT
															SM-DD44M_S17_E1-50	L5 IT								SM-GE64Q_S072_E1-50	L6 CT						SM-GE63N_S233_E1-50	L4/5 IT
															SM-DD44M_S23_E1-50	L5 IT								SM-GE64Q_S075_E1-50	L6 CT						SM-GE63N_S234_E1-50	L4/5 IT
															SM-DD44M_S24_E1-50	L5 IT								SM-GE64Q_S076_E1-50	L6 CT						SM-GE63N_S236_E1-50	L4/5 IT
															SM-DD44M_S28_E1-50	L5 IT								SM-GE64Q_S077_E1-50	L6 CT						SM-GE63N_S239_E1-50	L4/5 IT
															SM-DD44O_S17_E1-50	L5 IT								SM-GE64Q_S078_E1-50	L6 CT						SM-GE63N_S240_E1-50	L4/5 IT
															SM-DD44O_S34_E1-50	L5 IT								SM-GE64Q_S079_E1-50	L6 CT						SM-GE63N_S246_E1-50	L4/5 IT
															SM-DD44O_S40_E1-50	L5 IT								SM-GE64Q_S080_E1-50	L6 CT						SM-GE63N_S247_E1-50	L4/5 IT
															SM-DD44Q_S06_E1-50	L5 IT								SM-GE64Q_S089_E1-50	L6 CT						SM-GE63N_S294_E1-50	L4/5 IT
															SM-DD44Q_S15_E1-50	L5 IT								SM-GE64Q_S091_E1-50	L6 CT						SM-GE63N_S296_E1-50	L4/5 IT
															SM-DD44Q_S18_E1-50	L5 IT								SM-GE64Q_S092_E1-50	L6 CT						SM-GE63N_S311_E1-50	L4/5 IT
															SM-DD44Q_S24_E1-50	L5 IT								SM-GE64Q_S093_E1-50	L6 CT						SM-GE63N_S312_E1-50	L4/5 IT
															SM-DD44S_S07_E1-50	L5 IT								SM-GE64Q_S094_E1-50	L6 CT						SM-GE63N_S319_E1-50	L4/5 IT
															SM-DD45C_S023_E1-50	L5 IT								SM-GE64Q_S095_E1-50	L6 CT						SM-GE63N_S353_E1-50	L4/5 IT
															SM-DD45C_S101_E1-50	L5 IT								SM-GE64Q_S096_E1-50	L6 CT						SM-GE63N_S355_E1-50	L4/5 IT
															SM-DD45C_S104_E1-50	L5 IT								SM-GE64Q_S113_E1-50	L6 CT						SM-GE63N_S356_E1-50	L4/5 IT
															SM-DD45C_S109_E1-50	L5 IT								SM-GE64Q_S114_E1-50	L6 CT						SM-GE63N_S359_E1-50	L4/5 IT
															SM-DD45C_S119_E1-50	L5 IT								SM-GE64Q_S115_E1-50	L6 CT						SM-GE63N_S360_E1-50	L4/5 IT
															SM-DD45L_S017_E1-50	L5 IT								SM-GE64Q_S116_E1-50	L6 CT						SM-GE63N_S363_E1-50	L4/5 IT
															SM-DD45L_S031_E1-50	L5 IT								SM-GE64Q_S118_E1-50	L6 CT						SM-GE63N_S366_E1-50	L4/5 IT
															SM-DD45M_S005_E1-50	L5 IT								SM-GE64Q_S119_E1-50	L6 CT						SM-GE63N_S368_E1-50	L4/5 IT
															SM-GE635_S002_E1-50	L5 IT								SM-GE64Q_S120_E1-50	L6 CT						SM-GE63N_S372_E1-50	L4/5 IT
															SM-GE635_S009_E1-50	L5 IT								SM-GE64Q_S121_E1-50	L6 CT						SM-GE63N_S375_E1-50	L4/5 IT
															SM-GE635_S014_E1-50	L5 IT								SM-GE64Q_S122_E1-50	L6 CT						SM-GE63N_S382_E1-50	L4/5 IT
															SM-GE635_S097_E1-50	L5 IT								SM-GE64Q_S123_E1-50	L6 CT						SM-GE64P_S001_E1-50	L4/5 IT
															SM-GE635_S101_E1-50	L5 IT								SM-GE64Q_S124_E1-50	L6 CT						SM-GE64P_S005_E1-50	L4/5 IT
															SM-GE63W_S083_E1-50	L5 IT								SM-GE64Q_S125_E1-50	L6 CT						SM-GE64P_S006_E1-50	L4/5 IT
															SM-GE63W_S084_E1-50	L5 IT								SM-GE64Q_S126_E1-50	L6 CT						SM-GE64P_S010_E1-50	L4/5 IT
															SM-GE63W_S085_E1-50	L5 IT								SM-GE64Q_S127_E1-50	L6 CT						SM-GE64P_S012_E1-50	L4/5 IT
															SM-GE63W_S088_E1-50	L5 IT								SM-GE64Q_S128_E1-50	L6 CT						SM-GE64P_S013_E1-50	L4/5 IT
															SM-GE63W_S090_E1-50	L5 IT								SM-GE64Q_S129_E1-50	L6 CT						SM-GE64P_S016_E1-50	L4/5 IT
															SM-GE63W_S092_E1-50	L5 IT								SM-GE64Q_S130_E1-50	L6 CT						SM-GE64P_S017_E1-50	L4/5 IT
															SM-GE63W_S182_E1-50	L5 IT								SM-GE64Q_S131_E1-50	L6 CT						SM-GE64P_S018_E1-50	L4/5 IT
															SM-GE63W_S189_E1-50	L5 IT								SM-GE64Q_S132_E1-50	L6 CT						SM-GE64P_S020_E1-50	L4/5 IT
															SM-GE63W_S190_E1-50	L5 IT								SM-GE64Q_S133_E1-50	L6 CT						SM-GE64P_S035_E1-50	L4/5 IT
															SM-GE63W_S274_E1-50	L5 IT								SM-GE64Q_S134_E1-50	L6 CT						SM-GE64P_S036_E1-50	L4/5 IT
															SM-GE63W_S280_E1-50	L5 IT								SM-GE64Q_S136_E1-50	L6 CT						SM-GE64P_S038_E1-50	L4/5 IT
															SM-GE63W_S281_E1-50	L5 IT								SM-GE64Q_S137_E1-50	L6 CT						SM-GE64P_S042_E1-50	L4/5 IT
															SM-GE63W_S286_E1-50	L5 IT								SM-GE64Q_S139_E1-50	L6 CT						SM-GE64P_S043_E1-50	L4/5 IT
															SM-GE63J_S051_E1-50	L5 IT								SM-GE64Q_S141_E1-50	L6 CT						SM-GE64P_S047_E1-50	L4/5 IT
															SM-GE63J_S056_E1-50	L5 IT								SM-GE64Q_S142_E1-50	L6 CT						SM-GE64P_S048_E1-50	L4/5 IT
															SM-GE63J_S067_E1-50	L5 IT								SM-GE64Q_S143_E1-50	L6 CT						SM-GE64P_S059_E1-50	L4/5 IT
															SM-GE63J_S163_E1-50	L5 IT								SM-GE64Q_S144_E1-50	L6 CT						SM-GE64P_S060_E1-50	L4/5 IT
															SM-GE63J_S165_E1-50	L5 IT								SM-GE64Q_S169_E1-50	L6 CT						SM-GE64P_S065_E1-50	L4/5 IT
															SM-GE63J_S259_E1-50	L5 IT								SM-GE64Q_S170_E1-50	L6 CT						SM-GE64P_S067_E1-50	L4/5 IT
															SM-GE63J_S260_E1-50	L5 IT								SM-GE64Q_S171_E1-50	L6 CT						SM-GE64P_S068_E1-50	L4/5 IT
															SM-GE63J_S262_E1-50	L5 IT								SM-GE64Q_S172_E1-50	L6 CT						SM-GE64P_S069_E1-50	L4/5 IT
															SM-GE63J_S332_E1-50	L5 IT								SM-GE64Q_S174_E1-50	L6 CT						SM-GE64P_S071_E1-50	L4/5 IT
															SM-GE63K_S062_E1-50	L5 IT								SM-GE64Q_S175_E1-50	L6 CT						SM-GE64P_S101_E1-50	L4/5 IT
															SM-GE63K_S066_E1-50	L5 IT								SM-GE64Q_S176_E1-50	L6 CT						SM-GE64P_S103_E1-50	L4/5 IT
															SM-GE63L_S076_E1-50	L5 IT								SM-GE64Q_S178_E1-50	L6 CT						SM-GE64P_S104_E1-50	L4/5 IT
															SM-GE63L_S078_E1-50	L5 IT								SM-GE64Q_S180_E1-50	L6 CT						SM-GE64P_S107_E1-50	L4/5 IT
															SM-GE63L_S085_E1-50	L5 IT								SM-GE64Q_S183_E1-50	L6 CT						SM-GE64P_S109_E1-50	L4/5 IT
															SM-GE63L_S092_E1-50	L5 IT								SM-GE64Q_S184_E1-50	L6 CT						SM-GE64P_S112_E1-50	L4/5 IT
															SM-GE63L_S096_E1-50	L5 IT								SM-GE64Q_S267_E1-50	L6 CT						SM-GE64P_S139_E1-50	L4/5 IT
															SM-GE63L_S170_E1-50	L5 IT								SM-GE64Q_S268_E1-50	L6 CT						SM-GE64P_S152_E1-50	L4/5 IT
															SM-GE63L_S176_E1-50	L5 IT								SM-GE64Q_S269_E1-50	L6 CT						SM-GE64P_S161_E1-50	L4/5 IT
															SM-GE63L_S185_E1-50	L5 IT								SM-GE64Q_S270_E1-50	L6 CT						SM-GE64P_S167_E1-50	L4/5 IT
															SM-GE63L_S190_E1-50	L5 IT								SM-GE64Q_S271_E1-50	L6 CT						SM-GE64P_S170_E1-50	L4/5 IT
															SM-GE63L_S278_E1-50	L5 IT								SM-GE64Q_S272_E1-50	L6 CT						SM-GE64P_S175_E1-50	L4/5 IT
															SM-GE63L_S282_E1-50	L5 IT								SM-GE64Q_S273_E1-50	L6 CT						SM-GE64P_S176_E1-50	L4/5 IT
															SM-GE63L_S283_E1-50	L5 IT								SM-GE64Q_S274_E1-50	L6 CT						SM-GE64P_S178_E1-50	L4/5 IT
															SM-GE63L_S374_E1-50	L5 IT								SM-GE64Q_S275_E1-50	L6 CT						SM-GE64P_S181_E1-50	L4/5 IT
															SM-GE63L_S376_E1-50	L5 IT								SM-GE64Q_S276_E1-50	L6 CT						SM-GE64P_S184_E1-50	L4/5 IT
															SM-GE63L_S382_E1-50	L5 IT								SM-GE64Q_S277_E1-50	L6 CT						SM-GE64P_S185_E1-50	L4/5 IT
															SM-GE63N_S079_E1-50	L5 IT								SM-GE64Q_S279_E1-50	L6 CT						SM-GE64P_S186_E1-50	L4/5 IT
															SM-GE63N_S095_E1-50	L5 IT								SM-GE64Q_S280_E1-50	L6 CT						SM-GE64P_S195_E1-50	L4/5 IT
															SM-GE63N_S169_E1-50	L5 IT								SM-GE64Q_S281_E1-50	L6 CT						SM-GE64P_S197_E1-50	L4/5 IT
															SM-GE63N_S172_E1-50	L5 IT								SM-GE64Q_S282_E1-50	L6 CT						SM-GE64P_S198_E1-50	L4/5 IT
															SM-GE63N_S179_E1-50	L5 IT								SM-GE64Q_S283_E1-50	L6 CT						SM-GE64P_S199_E1-50	L4/5 IT
															SM-GE63N_S182_E1-50	L5 IT								SM-GE64Q_S284_E1-50	L6 CT						SM-GE64P_S201_E1-50	L4/5 IT
															SM-GE63N_S184_E1-50	L5 IT								SM-GE64Q_S286_E1-50	L6 CT						SM-GE64P_S204_E1-50	L4/5 IT
															SM-GE63N_S273_E1-50	L5 IT								SM-GE64Q_S287_E1-50	L6 CT						SM-GE64P_S206_E1-50	L4/5 IT
															SM-GE63N_S274_E1-50	L5 IT								SM-GE64Q_S288_E1-50	L6 CT						SM-GE64P_S217_E1-50	L4/5 IT
															SM-GE63N_S276_E1-50	L5 IT								SM-GE662_S057_E1-50	L6 CT						SM-GE64P_S218_E1-50	L4/5 IT
															SM-GE63N_S278_E1-50	L5 IT								SM-GE662_S058_E1-50	L6 CT						SM-GE64P_S221_E1-50	L4/5 IT
															SM-GE63N_S284_E1-50	L5 IT								SM-GE662_S059_E1-50	L6 CT						SM-GE64P_S230_E1-50	L4/5 IT
															SM-GE64P_S293_E1-50	L5 IT								SM-GE662_S060_E1-50	L6 CT						SM-GE64P_S329_E1-50	L4/5 IT
															SM-DD44C_S78_E1-50	L5 IT								SM-GE662_S061_E1-50	L6 CT						SM-GE64P_S331_E1-50	L4/5 IT
															SM-DD44M_S65_E1-50	L5 IT								SM-GE662_S062_E1-50	L6 CT						SM-GE64P_S335_E1-50	L4/5 IT
															SM-DD44M_S89_E1-50	L5 IT								SM-GE662_S063_E1-50	L6 CT						SM-GE64P_S340_E1-50	L4/5 IT
															SM-DD44M_S90_E1-50	L5 IT								SM-GE662_S064_E1-50	L6 CT						SM-GE64P_S343_E1-50	L4/5 IT
															SM-DD44O_S81_E1-50	L5 IT								SM-GE662_S065_E1-50	L6 CT						SM-GE64P_S347_E1-50	L4/5 IT
															SM-DD44O_S86_E1-50	L5 IT								SM-GE662_S066_E1-50	L6 CT						SM-GE64P_S349_E1-50	L4/5 IT
															SM-DD44O_S89_E1-50	L5 IT								SM-GE662_S068_E1-50	L6 CT						SM-GE64P_S350_E1-50	L4/5 IT
															SM-DD44O_S95_E1-50	L5 IT								SM-GE662_S069_E1-50	L6 CT						SM-GE64P_S351_E1-50	L4/5 IT
															SM-DD44O_S96_E1-50	L5 IT								SM-GE662_S070_E1-50	L6 CT						SM-GE64Q_S042_E1-50	L4/5 IT
															SM-DD45C_S083_E1-50	L5 IT								SM-GE662_S071_E1-50	L6 CT						SM-GE64Q_S045_E1-50	L4/5 IT
															SM-DD45C_S178_E1-50	L5 IT								SM-GE662_S072_E1-50	L6 CT						SM-GE64Q_S046_E1-50	L4/5 IT
															SM-DD45C_S182_E1-50	L5 IT								SM-GE662_S074_E1-50	L6 CT						SM-GE64Q_S047_E1-50	L4/5 IT
															SM-DD45C_S187_E1-50	L5 IT								SM-GE662_S075_E1-50	L6 CT						SM-GE64Q_S048_E1-50	L4/5 IT
															SM-DD45M_S057_E1-50	L5 IT								SM-GE662_S076_E1-50	L6 CT						SM-GE64Q_S053_E1-50	L4/5 IT
															SM-DD45R_S009_E1-50	L5 IT								SM-GE662_S077_E1-50	L6 CT						SM-GE64Q_S055_E1-50	L4/5 IT
															SM-DD45R_S021_E1-50	L5 IT								SM-GE662_S078_E1-50	L6 CT						SM-GE64Q_S056_E1-50	L4/5 IT
															SM-DD45R_S025_E1-50	L5 IT								SM-GE662_S079_E1-50	L6 CT						SM-GE64Q_S057_E1-50	L4/5 IT
															SM-DD45R_S026_E1-50	L5 IT								SM-GE662_S080_E1-50	L6 CT						SM-GE64Q_S058_E1-50	L4/5 IT
															SM-DD45R_S028_E1-50	L5 IT								SM-GE662_S153_E1-50	L6 CT						SM-GE64Q_S059_E1-50	L4/5 IT
															SM-DD45R_S029_E1-50	L5 IT								SM-GE662_S154_E1-50	L6 CT						SM-GE64Q_S097_E1-50	L4/5 IT
															SM-DD45R_S030_E1-50	L5 IT								SM-GE662_S156_E1-50	L6 CT						SM-GE64Q_S102_E1-50	L4/5 IT
															SM-DD45R_S031_E1-50	L5 IT								SM-GE662_S157_E1-50	L6 CT						SM-GE64Q_S110_E1-50	L4/5 IT
															SM-DD45S_S088_E1-50	L5 IT								SM-GE662_S158_E1-50	L6 CT						SM-GE64Q_S150_E1-50	L4/5 IT
															SM-DD45S_S138_E1-50	L5 IT								SM-GE662_S160_E1-50	L6 CT						SM-GE64Q_S202_E1-50	L4/5 IT
															SM-DD45S_S150_E1-50	L5 IT								SM-GE662_S161_E1-50	L6 CT						SM-GE64Q_S206_E1-50	L4/5 IT
															SM-DD45S_S153_E1-50	L5 IT								SM-GE662_S162_E1-50	L6 CT						SM-GE64Q_S208_E1-50	L4/5 IT
															SM-DD45S_S159_E1-50	L5 IT								SM-GE662_S163_E1-50	L6 CT						SM-GE64Q_S209_E1-50	L4/5 IT
															SM-DD45S_S160_E1-50	L5 IT								SM-GE662_S164_E1-50	L6 CT						SM-GE64Q_S223_E1-50	L4/5 IT
															SM-DD45S_S162_E1-50	L5 IT								SM-GE662_S165_E1-50	L6 CT						SM-GE64Q_S227_E1-50	L4/5 IT
															SM-DD45S_S163_E1-50	L5 IT								SM-GE662_S166_E1-50	L6 CT						SM-GE64Q_S249_E1-50	L4/5 IT
															SM-DD45S_S166_E1-50	L5 IT								SM-GE662_S167_E1-50	L6 CT						SM-GE64U_S001_E1-50	L4/5 IT
															SM-DD45S_S168_E1-50	L5 IT								SM-GE662_S168_E1-50	L6 CT						SM-GE64U_S002_E1-50	L4/5 IT
															SM-DD45T_S001_E1-50	L5 IT								SM-GE662_S225_E1-50	L6 CT						SM-GE64U_S006_E1-50	L4/5 IT
															SM-DD45T_S005_E1-50	L5 IT								SM-GE662_S226_E1-50	L6 CT						SM-GE64U_S007_E1-50	L4/5 IT
															SM-DD45T_S006_E1-50	L5 IT								SM-GE662_S227_E1-50	L6 CT						SM-GE64U_S009_E1-50	L4/5 IT
															SM-DD45T_S014_E1-50	L5 IT								SM-GE662_S228_E1-50	L6 CT						SM-GE64U_S010_E1-50	L4/5 IT
															SM-DD45T_S025_E1-50	L5 IT								SM-GE662_S230_E1-50	L6 CT						SM-GE64U_S011_E1-50	L4/5 IT
															SM-DD45T_S043_E1-50	L5 IT								SM-GE662_S231_E1-50	L6 CT						SM-GE64U_S012_E1-50	L4/5 IT
															SM-DD45T_S097_E1-50	L5 IT								SM-GE662_S232_E1-50	L6 CT						SM-GE64U_S015_E1-50	L4/5 IT
															SM-DD45T_S105_E1-50	L5 IT								SM-GE662_S233_E1-50	L6 CT						SM-GE64U_S022_E1-50	L4/5 IT
															SM-DD45T_S108_E1-50	L5 IT								SM-GE662_S234_E1-50	L6 CT						SM-GE662_S025_E1-50	L4/5 IT
															SM-DD45T_S118_E1-50	L5 IT								SM-GE662_S235_E1-50	L6 CT						SM-GE662_S026_E1-50	L4/5 IT
															SM-DD45U_S003_E1-50	L5 IT								SM-GE662_S236_E1-50	L6 CT						SM-GE662_S033_E1-50	L4/5 IT
															SM-DD45U_S005_E1-50	L5 IT								SM-GE662_S237_E1-50	L6 CT						SM-GE662_S034_E1-50	L4/5 IT
															SM-DD45U_S017_E1-50	L5 IT								SM-GE662_S238_E1-50	L6 CT						SM-GE662_S037_E1-50	L4/5 IT
															SM-DD45U_S034_E1-50	L5 IT								SM-GE662_S239_E1-50	L6 CT						SM-GE662_S038_E1-50	L4/5 IT
															SM-DD45U_S102_E1-50	L5 IT								SM-GE662_S240_E1-50	L6 CT						SM-GE662_S039_E1-50	L4/5 IT
															SM-DD45U_S104_E1-50	L5 IT								SM-GE662_S265_E1-50	L6 CT						SM-GE662_S040_E1-50	L4/5 IT
															SM-DD45Y_S095_E1-50	L5 IT								SM-GE662_S266_E1-50	L6 CT						SM-GE662_S049_E1-50	L4/5 IT
															SM-GE63W_S007_E1-50	L5 IT								SM-GE662_S267_E1-50	L6 CT						SM-GE662_S050_E1-50	L4/5 IT
															SM-GE63W_S010_E1-50	L5 IT								SM-GE662_S268_E1-50	L6 CT						SM-GE662_S051_E1-50	L4/5 IT
															SM-GE63W_S015_E1-50	L5 IT								SM-GE662_S269_E1-50	L6 CT						SM-GE662_S052_E1-50	L4/5 IT
															SM-GE63W_S030_E1-50	L5 IT								SM-GE662_S271_E1-50	L6 CT						SM-GE662_S055_E1-50	L4/5 IT
															SM-GE63W_S031_E1-50	L5 IT								SM-GE662_S272_E1-50	L6 CT						SM-GE662_S083_E1-50	L4/5 IT
															SM-GE63W_S105_E1-50	L5 IT								SM-GE662_S274_E1-50	L6 CT						SM-GE662_S084_E1-50	L4/5 IT
															SM-GE63W_S113_E1-50	L5 IT								SM-GE662_S275_E1-50	L6 CT						SM-GE662_S085_E1-50	L4/5 IT
															SM-GE63W_S120_E1-50	L5 IT								SM-GE662_S276_E1-50	L6 CT						SM-GE662_S090_E1-50	L4/5 IT
															SM-GE63W_S250_E1-50	L5 IT								SM-GE662_S277_E1-50	L6 CT						SM-GE662_S092_E1-50	L4/5 IT
															SM-GE63W_S326_E1-50	L5 IT								SM-GE662_S278_E1-50	L6 CT						SM-GE662_S124_E1-50	L4/5 IT
															SM-GE63W_S338_E1-50	L5 IT								SM-GE662_S279_E1-50	L6 CT						SM-GE662_S125_E1-50	L4/5 IT
															SM-GE63W_S349_E1-50	L5 IT								SM-GE662_S280_E1-50	L6 CT						SM-GE662_S134_E1-50	L4/5 IT
															SM-GE63W_S358_E1-50	L5 IT								SM-GE662_S282_E1-50	L6 CT						SM-GE662_S136_E1-50	L4/5 IT
															SM-GE63W_S366_E1-50	L5 IT								SM-GE662_S283_E1-50	L6 CT						SM-GE662_S138_E1-50	L4/5 IT
															SM-GE63W_S373_E1-50	L5 IT								SM-GE662_S284_E1-50	L6 CT						SM-GE662_S139_E1-50	L4/5 IT
															SM-GE63J_S075_E1-50	L5 IT								SM-GE662_S285_E1-50	L6 CT						SM-GE662_S142_E1-50	L4/5 IT
															SM-GE63J_S090_E1-50	L5 IT								SM-GE662_S286_E1-50	L6 CT						SM-GE662_S169_E1-50	L4/5 IT
															SM-GE63J_S242_E1-50	L5 IT								SM-GE662_S287_E1-50	L6 CT						SM-GE662_S178_E1-50	L4/5 IT
															SM-GE63J_S243_E1-50	L5 IT								SM-GE662_S288_E1-50	L6 CT						SM-GE662_S181_E1-50	L4/5 IT
															SM-GE63J_S250_E1-50	L5 IT								SM-GE662_S313_E1-50	L6 CT						SM-GE662_S190_E1-50	L4/5 IT
															SM-GE63J_S251_E1-50	L5 IT								SM-GE662_S314_E1-50	L6 CT						SM-GE662_S192_E1-50	L4/5 IT
															SM-GE63J_S281_E1-50	L5 IT								SM-GE662_S315_E1-50	L6 CT						SM-GE662_S224_E1-50	L4/5 IT
															SM-GE63J_S353_E1-50	L5 IT								SM-GE662_S317_E1-50	L6 CT						SM-GE662_S246_E1-50	L4/5 IT
															SM-GE63J_S359_E1-50	L5 IT								SM-GE662_S318_E1-50	L6 CT						SM-GE662_S261_E1-50	L4/5 IT
															SM-GE63K_S021_E1-50	L5 IT								SM-GE662_S319_E1-50	L6 CT						SM-GE662_S263_E1-50	L4/5 IT
															SM-GE63L_S030_E1-50	L5 IT								SM-GE662_S320_E1-50	L6 CT						SM-GE662_S340_E1-50	L4/5 IT
															SM-GE63L_S123_E1-50	L5 IT								SM-GE662_S321_E1-50	L6 CT						SM-GE662_S342_E1-50	L4/5 IT
															SM-GE63L_S228_E1-50	L5 IT								SM-GE662_S322_E1-50	L6 CT						SM-GE662_S348_E1-50	L4/5 IT
															SM-GE63L_S317_E1-50	L5 IT								SM-GE662_S325_E1-50	L6 CT						SM-GE662_S362_E1-50	L4/5 IT
															SM-GE63N_S157_E1-50	L5 IT								SM-GE662_S327_E1-50	L6 CT						SM-GE662_S364_E1-50	L4/5 IT
															SM-GE67Z_S320_E1-50	L5 IT								SM-GE662_S328_E1-50	L6 CT						SM-GE662_S383_E1-50	L4/5 IT
															SM-DD44M_S62_E1-50	RSP/ACA L4/5 IT								SM-GE662_S329_E1-50	L6 CT						SM-GE663_S067_E1-50	L4/5 IT
															SM-DD44O_S53_E1-50	RSP/ACA L4/5 IT								SM-GE662_S331_E1-50	L6 CT						SM-GE663_S072_E1-50	L4/5 IT
															SM-DD45M_S132_E1-50	RSP/ACA L4/5 IT								SM-GE662_S332_E1-50	L6 CT						SM-GE663_S081_E1-50	L4/5 IT
															SM-DD45M_S136_E1-50	RSP/ACA L4/5 IT								SM-GE662_S333_E1-50	L6 CT						SM-GE663_S087_E1-50	L4/5 IT
															SM-DD45R_S177_E1-50	RSP/ACA L4/5 IT								SM-GE662_S334_E1-50	L6 CT						SM-GE663_S091_E1-50	L4/5 IT
															SM-DD45R_S180_E1-50	RSP/ACA L4/5 IT								SM-GE662_S336_E1-50	L6 CT						SM-GE663_S166_E1-50	L4/5 IT
															SM-DD45R_S183_E1-50	RSP/ACA L4/5 IT								SM-GE663_S033_E1-50	L6 CT						SM-GE663_S167_E1-50	L4/5 IT
															SM-DD45R_S186_E1-50	RSP/ACA L4/5 IT								SM-GE663_S034_E1-50	L6 CT						SM-GE663_S176_E1-50	L4/5 IT
															SM-DD45R_S187_E1-50	RSP/ACA L4/5 IT								SM-GE663_S035_E1-50	L6 CT						SM-GE663_S217_E1-50	L4/5 IT
															SM-DD45S_S030_E1-50	RSP/ACA L4/5 IT								SM-GE663_S037_E1-50	L6 CT						SM-GE663_S218_E1-50	L4/5 IT
															SM-DD45S_S040_E1-50	RSP/ACA L4/5 IT								SM-GE663_S038_E1-50	L6 CT						SM-GE663_S219_E1-50	L4/5 IT
															SM-DD45S_S041_E1-50	RSP/ACA L4/5 IT								SM-GE663_S039_E1-50	L6 CT						SM-GE663_S220_E1-50	L4/5 IT
															SM-DD45S_S103_E1-50	RSP/ACA L4/5 IT								SM-GE663_S040_E1-50	L6 CT						SM-GE663_S221_E1-50	L4/5 IT
															SM-DD45S_S106_E1-50	RSP/ACA L4/5 IT								SM-GE663_S041_E1-50	L6 CT						SM-GE663_S223_E1-50	L4/5 IT
															SM-DD45S_S117_E1-50	RSP/ACA L4/5 IT								SM-GE663_S042_E1-50	L6 CT						SM-GE663_S224_E1-50	L4/5 IT
															SM-DD45S_S130_E1-50	RSP/ACA L4/5 IT								SM-GE663_S044_E1-50	L6 CT						SM-GE663_S226_E1-50	L4/5 IT
															SM-DD45T_S155_E1-50	RSP/ACA L4/5 IT								SM-GE663_S045_E1-50	L6 CT						SM-GE663_S227_E1-50	L4/5 IT
															SM-DD45U_S081_E1-50	RSP/ACA L4/5 IT								SM-GE663_S046_E1-50	L6 CT						SM-GE663_S228_E1-50	L4/5 IT
															SM-DD45U_S090_E1-50	RSP/ACA L4/5 IT								SM-GE663_S048_E1-50	L6 CT						SM-GE663_S229_E1-50	L4/5 IT
															SM-DD45U_S140_E1-50	RSP/ACA L4/5 IT								SM-GE663_S049_E1-50	L6 CT						SM-GE663_S230_E1-50	L4/5 IT
															SM-GE63W_S077_E1-50	RSP/ACA L4/5 IT								SM-GE663_S050_E1-50	L6 CT						SM-GE663_S231_E1-50	L4/5 IT
															SM-GE63W_S157_E1-50	RSP/ACA L4/5 IT								SM-GE663_S051_E1-50	L6 CT						SM-GE663_S232_E1-50	L4/5 IT
															SM-GE63W_S196_E1-50	RSP/ACA L4/5 IT								SM-GE663_S053_E1-50	L6 CT						SM-GE663_S236_E1-50	L4/5 IT
															SM-GE63W_S234_E1-50	RSP/ACA L4/5 IT								SM-GE663_S054_E1-50	L6 CT						SM-GE663_S239_E1-50	L4/5 IT
															SM-GE63W_S317_E1-50	RSP/ACA L4/5 IT								SM-GE663_S056_E1-50	L6 CT						SM-GE663_S240_E1-50	L4/5 IT
															SM-GE63J_S029_E1-50	RSP/ACA L4/5 IT								SM-GE663_S057_E1-50	L6 CT						SM-GE663_S270_E1-50	L4/5 IT
															SM-GE63J_S045_E1-50	RSP/ACA L4/5 IT								SM-GE663_S058_E1-50	L6 CT						SM-GE663_S272_E1-50	L4/5 IT
															SM-GE63L_S003_E1-50	RSP/ACA L4/5 IT								SM-GE663_S059_E1-50	L6 CT						SM-GE663_S275_E1-50	L4/5 IT
															SM-GE63L_S020_E1-50	RSP/ACA L4/5 IT								SM-GE663_S061_E1-50	L6 CT						SM-GE663_S277_E1-50	L4/5 IT
															SM-GE63L_S101_E1-50	RSP/ACA L4/5 IT								SM-GE663_S129_E1-50	L6 CT						SM-GE664_S081_E1-50	L4/5 IT
															SM-GE63L_S105_E1-50	RSP/ACA L4/5 IT								SM-GE663_S130_E1-50	L6 CT						SM-GE664_S085_E1-50	L4/5 IT
															SM-GE63L_S111_E1-50	RSP/ACA L4/5 IT								SM-GE663_S131_E1-50	L6 CT						SM-GE664_S088_E1-50	L4/5 IT
															SM-GE63L_S118_E1-50	RSP/ACA L4/5 IT								SM-GE663_S132_E1-50	L6 CT						SM-GE664_S091_E1-50	L4/5 IT
															SM-GE63L_S235_E1-50	RSP/ACA L4/5 IT								SM-GE663_S133_E1-50	L6 CT						SM-GE664_S092_E1-50	L4/5 IT
															SM-GE63L_S258_E1-50	RSP/ACA L4/5 IT								SM-GE663_S134_E1-50	L6 CT						SM-GE664_S096_E1-50	L4/5 IT
															SM-GE63L_S259_E1-50	RSP/ACA L4/5 IT								SM-GE663_S135_E1-50	L6 CT						SM-GE664_S177_E1-50	L4/5 IT
															SM-GE63L_S262_E1-50	RSP/ACA L4/5 IT								SM-GE663_S136_E1-50	L6 CT						SM-GE664_S183_E1-50	L4/5 IT
															SM-GE63L_S331_E1-50	RSP/ACA L4/5 IT								SM-GE663_S137_E1-50	L6 CT						SM-GE664_S187_E1-50	L4/5 IT
															SM-GE63L_S356_E1-50	RSP/ACA L4/5 IT								SM-GE663_S138_E1-50	L6 CT						SM-GE664_S190_E1-50	L4/5 IT
															SM-GE63N_S019_E1-50	RSP/ACA L4/5 IT								SM-GE663_S139_E1-50	L6 CT						SM-GE664_S192_E1-50	L4/5 IT
															SM-GE63N_S137_E1-50	RSP/ACA L4/5 IT								SM-GE663_S140_E1-50	L6 CT						SM-GE664_S194_E1-50	L4/5 IT
															SM-GE63N_S316_E1-50	RSP/ACA L4/5 IT								SM-GE663_S141_E1-50	L6 CT						SM-GE664_S195_E1-50	L4/5 IT
															SM-GE63N_S380_E1-50	RSP/ACA L4/5 IT								SM-GE663_S142_E1-50	L6 CT						SM-GE664_S196_E1-50	L4/5 IT
															SM-GE64P_S040_E1-50	RSP/ACA L4/5 IT								SM-GE663_S144_E1-50	L6 CT						SM-GE664_S198_E1-50	L4/5 IT
															SM-GE64P_S105_E1-50	RSP/ACA L4/5 IT								SM-GE663_S145_E1-50	L6 CT						SM-GE664_S199_E1-50	L4/5 IT
															SM-GE64P_S108_E1-50	RSP/ACA L4/5 IT								SM-GE663_S146_E1-50	L6 CT						SM-GE664_S200_E1-50	L4/5 IT
															SM-GE64P_S138_E1-50	RSP/ACA L4/5 IT								SM-GE663_S147_E1-50	L6 CT						SM-GE664_S203_E1-50	L4/5 IT
															SM-GE64P_S144_E1-50	RSP/ACA L4/5 IT								SM-GE663_S148_E1-50	L6 CT						SM-GE664_S204_E1-50	L4/5 IT
															SM-GE64P_S149_E1-50	RSP/ACA L4/5 IT								SM-GE663_S149_E1-50	L6 CT						SM-GE664_S205_E1-50	L4/5 IT
															SM-GE64P_S162_E1-50	RSP/ACA L4/5 IT								SM-GE663_S151_E1-50	L6 CT						SM-GE664_S207_E1-50	L4/5 IT
															SM-GE64P_S205_E1-50	RSP/ACA L4/5 IT								SM-GE663_S153_E1-50	L6 CT						SM-GE664_S208_E1-50	L4/5 IT
															SM-GE64P_S341_E1-50	RSP/ACA L4/5 IT								SM-GE663_S155_E1-50	L6 CT						SM-GE664_S209_E1-50	L4/5 IT
															SM-GE64P_S344_E1-50	RSP/ACA L4/5 IT								SM-GE663_S156_E1-50	L6 CT						SM-GE664_S211_E1-50	L4/5 IT
															SM-GE64Q_S108_E1-50	RSP/ACA L4/5 IT								SM-GE663_S157_E1-50	L6 CT						SM-GE664_S213_E1-50	L4/5 IT
															SM-GE662_S128_E1-50	RSP/ACA L4/5 IT								SM-GE663_S158_E1-50	L6 CT						SM-GE664_S214_E1-50	L4/5 IT
															SM-GE662_S220_E1-50	RSP/ACA L4/5 IT								SM-GE663_S159_E1-50	L6 CT						SM-GE664_S215_E1-50	L4/5 IT
															SM-DD44L_S73_E1-50	RSP/ACA L4/5 IT								SM-GE663_S160_E1-50	L6 CT						SM-DD44L_S84_E1-50	L4/5 IT
															SM-DD44L_S76_E1-50	RSP/ACA L4/5 IT								SM-GE663_S194_E1-50	L6 CT						SM-DD44L_S87_E1-50	L4/5 IT
															SM-DD44L_S77_E1-50	RSP/ACA L4/5 IT								SM-GE663_S195_E1-50	L6 CT						SM-DD44L_S90_E1-50	L4/5 IT
															SM-DD44L_S78_E1-50	RSP/ACA L4/5 IT								SM-GE663_S196_E1-50	L6 CT						SM-DD44L_S92_E1-50	L4/5 IT
															SM-DD44L_S83_E1-50	RSP/ACA L4/5 IT								SM-GE663_S197_E1-50	L6 CT						SM-DD44M_S13_E1-50	L4/5 IT
															SM-DD44L_S86_E1-50	RSP/ACA L4/5 IT								SM-GE663_S199_E1-50	L6 CT						SM-DD44M_S19_E1-50	L4/5 IT
															SM-DD44L_S88_E1-50	RSP/ACA L4/5 IT								SM-GE663_S200_E1-50	L6 CT						SM-DD44M_S20_E1-50	L4/5 IT
															SM-DD44L_S94_E1-50	RSP/ACA L4/5 IT								SM-GE663_S201_E1-50	L6 CT						SM-DD44M_S31_E1-50	L4/5 IT
															SM-DD44L_S96_E1-50	RSP/ACA L4/5 IT								SM-GE663_S202_E1-50	L6 CT						SM-DD44O_S19_E1-50	L4/5 IT
															SM-DD44M_S09_E1-50	RSP/ACA L4/5 IT								SM-GE663_S203_E1-50	L6 CT						SM-DD44O_S21_E1-50	L4/5 IT
															SM-DD44M_S10_E1-50	RSP/ACA L4/5 IT								SM-GE663_S204_E1-50	L6 CT						SM-DD44O_S23_E1-50	L4/5 IT
															SM-DD44M_S11_E1-50	RSP/ACA L4/5 IT								SM-GE663_S206_E1-50	L6 CT						SM-DD44O_S24_E1-50	L4/5 IT
															SM-DD44M_S14_E1-50	RSP/ACA L4/5 IT								SM-GE663_S207_E1-50	L6 CT						SM-DD44O_S25_E1-50	L4/5 IT
															SM-DD44M_S15_E1-50	RSP/ACA L4/5 IT								SM-GE663_S208_E1-50	L6 CT						SM-DD44O_S28_E1-50	L4/5 IT
															SM-DD44M_S25_E1-50	RSP/ACA L4/5 IT								SM-GE663_S209_E1-50	L6 CT						SM-DD44O_S29_E1-50	L4/5 IT
															SM-DD44M_S29_E1-50	RSP/ACA L4/5 IT								SM-GE663_S210_E1-50	L6 CT						SM-DD44O_S35_E1-50	L4/5 IT
															SM-DD44M_S30_E1-50	RSP/ACA L4/5 IT								SM-GE663_S211_E1-50	L6 CT						SM-DD44O_S36_E1-50	L4/5 IT
															SM-DD44O_S18_E1-50	RSP/ACA L4/5 IT								SM-GE663_S212_E1-50	L6 CT						SM-DD44Q_S01_E1-50	L4/5 IT
															SM-DD44O_S20_E1-50	RSP/ACA L4/5 IT								SM-GE663_S213_E1-50	L6 CT						SM-DD44Q_S07_E1-50	L4/5 IT
															SM-DD44O_S27_E1-50	RSP/ACA L4/5 IT								SM-GE663_S214_E1-50	L6 CT						SM-DD44Q_S11_E1-50	L4/5 IT
															SM-DD44O_S32_E1-50	RSP/ACA L4/5 IT								SM-GE663_S215_E1-50	L6 CT						SM-DD44Q_S12_E1-50	L4/5 IT
															SM-DD44O_S33_E1-50	RSP/ACA L4/5 IT								SM-GE663_S241_E1-50	L6 CT						SM-DD44Q_S13_E1-50	L4/5 IT
															SM-DD44O_S37_E1-50	RSP/ACA L4/5 IT								SM-GE663_S242_E1-50	L6 CT						SM-DD44Q_S16_E1-50	L4/5 IT
															SM-DD44O_S39_E1-50	RSP/ACA L4/5 IT								SM-GE663_S243_E1-50	L6 CT						SM-DD44Q_S19_E1-50	L4/5 IT
															SM-DD44Q_S04_E1-50	RSP/ACA L4/5 IT								SM-GE663_S244_E1-50	L6 CT						SM-DD44Q_S21_E1-50	L4/5 IT
															SM-DD44Q_S05_E1-50	RSP/ACA L4/5 IT								SM-GE663_S246_E1-50	L6 CT						SM-DD44Q_S22_E1-50	L4/5 IT
															SM-DD44Q_S08_E1-50	RSP/ACA L4/5 IT								SM-GE663_S247_E1-50	L6 CT						SM-DD44S_S02_E1-50	L4/5 IT
															SM-DD44Q_S09_E1-50	RSP/ACA L4/5 IT								SM-GE663_S248_E1-50	L6 CT						SM-DD44S_S10_E1-50	L4/5 IT
															SM-DD44Q_S10_E1-50	RSP/ACA L4/5 IT								SM-GE663_S250_E1-50	L6 CT						SM-DD44S_S15_E1-50	L4/5 IT
															SM-DD44Q_S14_E1-50	RSP/ACA L4/5 IT								SM-GE663_S251_E1-50	L6 CT						SM-DD45C_S001_E1-50	L4/5 IT
															SM-DD44Q_S20_E1-50	RSP/ACA L4/5 IT								SM-GE663_S255_E1-50	L6 CT						SM-DD45C_S002_E1-50	L4/5 IT
															SM-DD44S_S01_E1-50	RSP/ACA L4/5 IT								SM-GE663_S256_E1-50	L6 CT						SM-DD45C_S003_E1-50	L4/5 IT
															SM-DD44S_S03_E1-50	RSP/ACA L4/5 IT								SM-GE663_S257_E1-50	L6 CT						SM-DD45C_S004_E1-50	L4/5 IT
															SM-DD44S_S04_E1-50	RSP/ACA L4/5 IT								SM-GE663_S258_E1-50	L6 CT						SM-DD45C_S007_E1-50	L4/5 IT
															SM-DD44S_S05_E1-50	RSP/ACA L4/5 IT								SM-GE663_S259_E1-50	L6 CT						SM-DD45C_S011_E1-50	L4/5 IT
															SM-DD44S_S06_E1-50	RSP/ACA L4/5 IT								SM-GE663_S260_E1-50	L6 CT						SM-DD45C_S012_E1-50	L4/5 IT
															SM-DD44S_S08_E1-50	RSP/ACA L4/5 IT								SM-GE663_S261_E1-50	L6 CT						SM-DD45C_S013_E1-50	L4/5 IT
															SM-DD44S_S14_E1-50	RSP/ACA L4/5 IT								SM-GE663_S262_E1-50	L6 CT						SM-DD45C_S020_E1-50	L4/5 IT
															SM-DD45C_S005_E1-50	RSP/ACA L4/5 IT								SM-GE663_S263_E1-50	L6 CT						SM-DD45C_S021_E1-50	L4/5 IT
															SM-DD45C_S010_E1-50	RSP/ACA L4/5 IT								SM-GE663_S264_E1-50	L6 CT						SM-DD45C_S022_E1-50	L4/5 IT
															SM-DD45C_S014_E1-50	RSP/ACA L4/5 IT								SM-GE663_S289_E1-50	L6 CT						SM-DD45C_S028_E1-50	L4/5 IT
															SM-DD45C_S025_E1-50	RSP/ACA L4/5 IT								SM-GE663_S290_E1-50	L6 CT						SM-DD45C_S031_E1-50	L4/5 IT
															SM-DD45C_S026_E1-50	RSP/ACA L4/5 IT								SM-GE663_S291_E1-50	L6 CT						SM-DD45C_S102_E1-50	L4/5 IT
															SM-DD45C_S030_E1-50	RSP/ACA L4/5 IT								SM-GE663_S292_E1-50	L6 CT						SM-DD45C_S103_E1-50	L4/5 IT
															SM-DD45C_S099_E1-50	RSP/ACA L4/5 IT								SM-GE663_S293_E1-50	L6 CT						SM-DD45C_S116_E1-50	L4/5 IT
															SM-DD45C_S100_E1-50	RSP/ACA L4/5 IT								SM-GE663_S294_E1-50	L6 CT						SM-DD45C_S125_E1-50	L4/5 IT
															SM-DD45C_S105_E1-50	RSP/ACA L4/5 IT								SM-GE663_S296_E1-50	L6 CT						SM-DD45C_S127_E1-50	L4/5 IT
															SM-DD45C_S107_E1-50	RSP/ACA L4/5 IT								SM-GE663_S306_E1-50	L6 CT						SM-DD45C_S130_E1-50	L4/5 IT
															SM-DD45C_S110_E1-50	RSP/ACA L4/5 IT								SM-GE663_S307_E1-50	L6 CT						SM-DD45C_S131_E1-50	L4/5 IT
															SM-DD45C_S111_E1-50	RSP/ACA L4/5 IT								SM-GE663_S308_E1-50	L6 CT						SM-DD45D_S003_E1-50	L4/5 IT
															SM-DD45C_S112_E1-50	RSP/ACA L4/5 IT								SM-GE663_S309_E1-50	L6 CT						SM-DD45D_S006_E1-50	L4/5 IT
															SM-DD45C_S113_E1-50	RSP/ACA L4/5 IT								SM-GE663_S311_E1-50	L6 CT						SM-DD45D_S007_E1-50	L4/5 IT
															SM-DD45C_S115_E1-50	RSP/ACA L4/5 IT								SM-GE663_S312_E1-50	L6 CT						SM-DD45D_S009_E1-50	L4/5 IT
															SM-DD45C_S117_E1-50	RSP/ACA L4/5 IT								SM-GE663_S313_E1-50	L6 CT						SM-DD45D_S016_E1-50	L4/5 IT
															SM-DD45C_S121_E1-50	RSP/ACA L4/5 IT								SM-GE663_S314_E1-50	L6 CT						SM-DD45D_S097_E1-50	L4/5 IT
															SM-DD45C_S129_E1-50	RSP/ACA L4/5 IT								SM-GE663_S315_E1-50	L6 CT						SM-DD45D_S098_E1-50	L4/5 IT
															SM-DD45C_S135_E1-50	RSP/ACA L4/5 IT								SM-GE663_S316_E1-50	L6 CT						SM-DD45D_S099_E1-50	L4/5 IT
															SM-DD45C_S136_E1-50	RSP/ACA L4/5 IT								SM-GE663_S318_E1-50	L6 CT						SM-DD45D_S101_E1-50	L4/5 IT
															SM-DD45D_S002_E1-50	RSP/ACA L4/5 IT								SM-GE663_S319_E1-50	L6 CT						SM-DD45D_S103_E1-50	L4/5 IT
															SM-DD45D_S005_E1-50	RSP/ACA L4/5 IT								SM-GE663_S320_E1-50	L6 CT						SM-DD45D_S104_E1-50	L4/5 IT
															SM-DD45D_S010_E1-50	RSP/ACA L4/5 IT								SM-GE663_S321_E1-50	L6 CT						SM-DD45D_S105_E1-50	L4/5 IT
															SM-DD45D_S011_E1-50	RSP/ACA L4/5 IT								SM-GE663_S322_E1-50	L6 CT						SM-DD45D_S106_E1-50	L4/5 IT
															SM-DD45D_S012_E1-50	RSP/ACA L4/5 IT								SM-GE663_S324_E1-50	L6 CT						SM-DD45D_S107_E1-50	L4/5 IT
															SM-DD45D_S013_E1-50	RSP/ACA L4/5 IT								SM-GE663_S326_E1-50	L6 CT						SM-DD45D_S109_E1-50	L4/5 IT
															SM-DD45D_S015_E1-50	RSP/ACA L4/5 IT								SM-GE663_S327_E1-50	L6 CT						SM-DD45D_S110_E1-50	L4/5 IT
															SM-DD45D_S100_E1-50	RSP/ACA L4/5 IT								SM-GE663_S328_E1-50	L6 CT						SM-DD45D_S112_E1-50	L4/5 IT
															SM-DD45D_S102_E1-50	RSP/ACA L4/5 IT								SM-GE663_S330_E1-50	L6 CT						SM-DD45D_S115_E1-50	L4/5 IT
															SM-DD45D_S111_E1-50	RSP/ACA L4/5 IT								SM-GE663_S331_E1-50	L6 CT						SM-DD45D_S116_E1-50	L4/5 IT
															SM-DD45D_S113_E1-50	RSP/ACA L4/5 IT								SM-GE663_S332_E1-50	L6 CT						SM-DD45D_S120_E1-50	L4/5 IT
															SM-DD45D_S114_E1-50	RSP/ACA L4/5 IT								SM-GE663_S333_E1-50	L6 CT						SM-DD45K_S101_E1-50	L4/5 IT
															SM-DD45D_S118_E1-50	RSP/ACA L4/5 IT								SM-GE663_S334_E1-50	L6 CT						SM-DD45K_S105_E1-50	L4/5 IT
															SM-DD45K_S099_E1-50	RSP/ACA L4/5 IT								SM-GE663_S335_E1-50	L6 CT						SM-DD45K_S106_E1-50	L4/5 IT
															SM-DD45K_S100_E1-50	RSP/ACA L4/5 IT								SM-GE663_S336_E1-50	L6 CT						SM-DD45K_S110_E1-50	L4/5 IT
															SM-DD45K_S102_E1-50	RSP/ACA L4/5 IT								SM-GE663_S338_E1-50	L6 CT						SM-DD45K_S112_E1-50	L4/5 IT
															SM-DD45K_S107_E1-50	RSP/ACA L4/5 IT								SM-GE663_S339_E1-50	L6 CT						SM-DD45L_S018_E1-50	L4/5 IT
															SM-DD45K_S111_E1-50	RSP/ACA L4/5 IT								SM-GE663_S340_E1-50	L6 CT						SM-DD45L_S021_E1-50	L4/5 IT
															SM-DD45L_S011_E1-50	RSP/ACA L4/5 IT								SM-GE663_S341_E1-50	L6 CT						SM-DD45L_S022_E1-50	L4/5 IT
															SM-DD45L_S014_E1-50	RSP/ACA L4/5 IT								SM-GE663_S342_E1-50	L6 CT						SM-DD45L_S023_E1-50	L4/5 IT
															SM-DD45L_S016_E1-50	RSP/ACA L4/5 IT								SM-GE663_S343_E1-50	L6 CT						SM-DD45L_S024_E1-50	L4/5 IT
															SM-DD45L_S020_E1-50	RSP/ACA L4/5 IT								SM-GE663_S344_E1-50	L6 CT						SM-DD45L_S025_E1-50	L4/5 IT
															SM-DD45L_S032_E1-50	RSP/ACA L4/5 IT								SM-GE663_S345_E1-50	L6 CT						SM-DD45L_S028_E1-50	L4/5 IT
															SM-DD45L_S103_E1-50	RSP/ACA L4/5 IT								SM-GE663_S346_E1-50	L6 CT						SM-DD45L_S029_E1-50	L4/5 IT
															SM-DD45L_S113_E1-50	RSP/ACA L4/5 IT								SM-GE663_S347_E1-50	L6 CT						SM-DD45L_S030_E1-50	L4/5 IT
															SM-DD45L_S118_E1-50	RSP/ACA L4/5 IT								SM-GE663_S349_E1-50	L6 CT						SM-DD45L_S097_E1-50	L4/5 IT
															SM-DD45L_S119_E1-50	RSP/ACA L4/5 IT								SM-GE663_S350_E1-50	L6 CT						SM-DD45L_S098_E1-50	L4/5 IT
															SM-DD45M_S001_E1-50	RSP/ACA L4/5 IT								SM-GE663_S351_E1-50	L6 CT						SM-DD45L_S099_E1-50	L4/5 IT
															SM-DD45M_S002_E1-50	RSP/ACA L4/5 IT								SM-GE663_S352_E1-50	L6 CT						SM-DD45L_S100_E1-50	L4/5 IT
															SM-DD45M_S009_E1-50	RSP/ACA L4/5 IT								SM-GE663_S353_E1-50	L6 CT						SM-DD45L_S102_E1-50	L4/5 IT
															SM-DD45M_S027_E1-50	RSP/ACA L4/5 IT								SM-GE663_S354_E1-50	L6 CT						SM-DD45L_S114_E1-50	L4/5 IT
															SM-DD45M_S104_E1-50	RSP/ACA L4/5 IT								SM-GE663_S355_E1-50	L6 CT						SM-DD45L_S117_E1-50	L4/5 IT
															SM-DD45M_S105_E1-50	RSP/ACA L4/5 IT								SM-GE663_S356_E1-50	L6 CT						SM-DD45L_S126_E1-50	L4/5 IT
															SM-GE635_S012_E1-50	RSP/ACA L4/5 IT								SM-GE663_S357_E1-50	L6 CT						SM-DD45L_S128_E1-50	L4/5 IT
															SM-GE635_S015_E1-50	RSP/ACA L4/5 IT								SM-GE663_S358_E1-50	L6 CT						SM-DD45M_S004_E1-50	L4/5 IT
															SM-GE635_S102_E1-50	RSP/ACA L4/5 IT								SM-GE663_S359_E1-50	L6 CT						SM-DD45M_S011_E1-50	L4/5 IT
															SM-GE635_S104_E1-50	RSP/ACA L4/5 IT								SM-GE663_S360_E1-50	L6 CT						SM-DD45M_S014_E1-50	L4/5 IT
															SM-GE635_S105_E1-50	RSP/ACA L4/5 IT								SM-GE663_S361_E1-50	L6 CT						SM-DD45M_S015_E1-50	L4/5 IT
															SM-GE635_S110_E1-50	RSP/ACA L4/5 IT								SM-GE663_S362_E1-50	L6 CT						SM-DD45M_S016_E1-50	L4/5 IT
															SM-GE63W_S091_E1-50	RSP/ACA L4/5 IT								SM-GE663_S363_E1-50	L6 CT						SM-DD45M_S025_E1-50	L4/5 IT
															SM-GE63W_S179_E1-50	RSP/ACA L4/5 IT								SM-GE663_S364_E1-50	L6 CT						SM-DD45M_S028_E1-50	L4/5 IT
															SM-GE63W_S191_E1-50	RSP/ACA L4/5 IT								SM-GE663_S366_E1-50	L6 CT						SM-DD45M_S029_E1-50	L4/5 IT
															SM-GE63W_S276_E1-50	RSP/ACA L4/5 IT								SM-GE663_S367_E1-50	L6 CT						SM-DD45M_S031_E1-50	L4/5 IT
															SM-GE63W_S279_E1-50	RSP/ACA L4/5 IT								SM-GE663_S369_E1-50	L6 CT						SM-DD45M_S097_E1-50	L4/5 IT
															SM-GE63W_S282_E1-50	RSP/ACA L4/5 IT								SM-GE663_S370_E1-50	L6 CT						SM-DD45M_S098_E1-50	L4/5 IT
															SM-GE63W_S284_E1-50	RSP/ACA L4/5 IT								SM-GE663_S372_E1-50	L6 CT						SM-DD45M_S101_E1-50	L4/5 IT
															SM-GE63J_S057_E1-50	RSP/ACA L4/5 IT								SM-GE663_S373_E1-50	L6 CT						SM-DD45M_S102_E1-50	L4/5 IT
															SM-GE63J_S060_E1-50	RSP/ACA L4/5 IT								SM-GE663_S375_E1-50	L6 CT						SM-DD45M_S103_E1-50	L4/5 IT
															SM-GE63J_S061_E1-50	RSP/ACA L4/5 IT								SM-GE663_S376_E1-50	L6 CT						SM-DD45M_S110_E1-50	L4/5 IT
															SM-GE63J_S064_E1-50	RSP/ACA L4/5 IT								SM-GE663_S377_E1-50	L6 CT						SM-DD45M_S111_E1-50	L4/5 IT
															SM-GE63J_S070_E1-50	RSP/ACA L4/5 IT								SM-GE663_S378_E1-50	L6 CT						SM-DD45M_S112_E1-50	L4/5 IT
															SM-GE63J_S149_E1-50	RSP/ACA L4/5 IT								SM-GE663_S380_E1-50	L6 CT						SM-GE635_S003_E1-50	L4/5 IT
															SM-GE63J_S164_E1-50	RSP/ACA L4/5 IT								SM-GE663_S381_E1-50	L6 CT						SM-GE635_S005_E1-50	L4/5 IT
															SM-GE63J_S166_E1-50	RSP/ACA L4/5 IT								SM-GE663_S382_E1-50	L6 CT						SM-GE635_S011_E1-50	L4/5 IT
															SM-GE63J_S168_E1-50	RSP/ACA L4/5 IT								SM-GE664_S001_E1-50	L6 CT						SM-GE635_S098_E1-50	L4/5 IT
															SM-GE63J_S269_E1-50	RSP/ACA L4/5 IT								SM-GE664_S002_E1-50	L6 CT						SM-GE635_S099_E1-50	L4/5 IT
															SM-GE63J_S271_E1-50	RSP/ACA L4/5 IT								SM-GE664_S004_E1-50	L6 CT						SM-GE635_S103_E1-50	L4/5 IT
															SM-GE63J_S334_E1-50	RSP/ACA L4/5 IT								SM-GE664_S005_E1-50	L6 CT						SM-GE635_S107_E1-50	L4/5 IT
															SM-GE63J_S341_E1-50	RSP/ACA L4/5 IT								SM-GE664_S006_E1-50	L6 CT						SM-GE635_S108_E1-50	L4/5 IT
															SM-GE63J_S348_E1-50	RSP/ACA L4/5 IT								SM-GE664_S007_E1-50	L6 CT						SM-GE635_S109_E1-50	L4/5 IT
															SM-GE63J_S351_E1-50	RSP/ACA L4/5 IT								SM-GE664_S008_E1-50	L6 CT						SM-GE635_S111_E1-50	L4/5 IT
															SM-GE63J_S352_E1-50	RSP/ACA L4/5 IT								SM-GE664_S009_E1-50	L6 CT						SM-GE63W_S081_E1-50	L4/5 IT
															SM-GE63L_S073_E1-50	RSP/ACA L4/5 IT								SM-GE664_S010_E1-50	L6 CT						SM-GE63W_S082_E1-50	L4/5 IT
															SM-GE63L_S084_E1-50	RSP/ACA L4/5 IT								SM-GE664_S011_E1-50	L6 CT						SM-GE63W_S087_E1-50	L4/5 IT
															SM-GE63L_S175_E1-50	RSP/ACA L4/5 IT								SM-GE664_S012_E1-50	L6 CT						SM-GE63W_S094_E1-50	L4/5 IT
															SM-GE63L_S181_E1-50	RSP/ACA L4/5 IT								SM-GE664_S013_E1-50	L6 CT						SM-GE63W_S096_E1-50	L4/5 IT
															SM-GE63L_S184_E1-50	RSP/ACA L4/5 IT								SM-GE664_S014_E1-50	L6 CT						SM-GE63W_S177_E1-50	L4/5 IT
															SM-GE63L_S189_E1-50	RSP/ACA L4/5 IT								SM-GE664_S015_E1-50	L6 CT						SM-GE63W_S178_E1-50	L4/5 IT
															SM-GE63L_S277_E1-50	RSP/ACA L4/5 IT								SM-GE664_S016_E1-50	L6 CT						SM-GE63W_S183_E1-50	L4/5 IT
															SM-GE63L_S285_E1-50	RSP/ACA L4/5 IT								SM-GE664_S025_E1-50	L6 CT						SM-GE63W_S184_E1-50	L4/5 IT
															SM-GE63L_S364_E1-50	RSP/ACA L4/5 IT								SM-GE664_S026_E1-50	L6 CT						SM-GE63W_S186_E1-50	L4/5 IT
															SM-GE63L_S373_E1-50	RSP/ACA L4/5 IT								SM-GE664_S028_E1-50	L6 CT						SM-GE63W_S273_E1-50	L4/5 IT
															SM-GE63L_S375_E1-50	RSP/ACA L4/5 IT								SM-GE664_S029_E1-50	L6 CT						SM-GE63W_S283_E1-50	L4/5 IT
															SM-GE63L_S381_E1-50	RSP/ACA L4/5 IT								SM-GE664_S030_E1-50	L6 CT						SM-GE63W_S285_E1-50	L4/5 IT
															SM-GE63N_S074_E1-50	RSP/ACA L4/5 IT								SM-GE664_S031_E1-50	L6 CT						SM-GE63W_S287_E1-50	L4/5 IT
															SM-GE63N_S075_E1-50	RSP/ACA L4/5 IT								SM-GE664_S033_E1-50	L6 CT						SM-GE63W_S288_E1-50	L4/5 IT
															SM-GE63N_S078_E1-50	RSP/ACA L4/5 IT								SM-GE664_S034_E1-50	L6 CT						SM-GE63J_S049_E1-50	L4/5 IT
															SM-GE63N_S080_E1-50	RSP/ACA L4/5 IT								SM-GE664_S035_E1-50	L6 CT						SM-GE63J_S052_E1-50	L4/5 IT
															SM-GE63N_S089_E1-50	RSP/ACA L4/5 IT								SM-GE664_S037_E1-50	L6 CT						SM-GE63J_S054_E1-50	L4/5 IT
															SM-GE63N_S176_E1-50	RSP/ACA L4/5 IT								SM-GE664_S038_E1-50	L6 CT						SM-GE63J_S058_E1-50	L4/5 IT
															SM-GE63N_S178_E1-50	RSP/ACA L4/5 IT								SM-GE664_S039_E1-50	L6 CT						SM-GE63J_S059_E1-50	L4/5 IT
															SM-GE63N_S180_E1-50	RSP/ACA L4/5 IT								SM-GE664_S040_E1-50	L6 CT						SM-GE63J_S062_E1-50	L4/5 IT
															SM-GE63N_S267_E1-50	RSP/ACA L4/5 IT								SM-GE664_S041_E1-50	L6 CT						SM-GE63J_S063_E1-50	L4/5 IT
															SM-GE63N_S280_E1-50	RSP/ACA L4/5 IT								SM-GE664_S042_E1-50	L6 CT						SM-GE63J_S065_E1-50	L4/5 IT
															SM-GE63N_S287_E1-50	RSP/ACA L4/5 IT								SM-GE664_S044_E1-50	L6 CT						SM-GE63J_S066_E1-50	L4/5 IT
															SM-GE63N_S288_E1-50	RSP/ACA L4/5 IT								SM-GE664_S045_E1-50	L6 CT						SM-GE63J_S145_E1-50	L4/5 IT
															SM-GE64P_S084_E1-50	RSP/ACA L4/5 IT								SM-GE664_S046_E1-50	L6 CT						SM-GE63J_S146_E1-50	L4/5 IT
															SM-GE64P_S089_E1-50	RSP/ACA L4/5 IT								SM-GE664_S047_E1-50	L6 CT						SM-GE63J_S147_E1-50	L4/5 IT
															SM-GE64P_S091_E1-50	RSP/ACA L4/5 IT								SM-GE664_S050_E1-50	L6 CT						SM-GE63J_S152_E1-50	L4/5 IT
															SM-GE64P_S093_E1-50	RSP/ACA L4/5 IT								SM-GE664_S051_E1-50	L6 CT						SM-GE63J_S154_E1-50	L4/5 IT
															SM-GE64P_S290_E1-50	RSP/ACA L4/5 IT								SM-GE664_S052_E1-50	L6 CT						SM-GE63J_S157_E1-50	L4/5 IT
															SM-GE64P_S301_E1-50	RSP/ACA L4/5 IT								SM-GE664_S054_E1-50	L6 CT						SM-GE63J_S159_E1-50	L4/5 IT
															SM-DD44C_S90_E1-50	RSP/ACA L4/5 IT								SM-GE664_S055_E1-50	L6 CT						SM-GE63J_S160_E1-50	L4/5 IT
															SM-DD44M_S73_E1-50	RSP/ACA L4/5 IT								SM-GE664_S056_E1-50	L6 CT						SM-GE63J_S264_E1-50	L4/5 IT
															SM-DD44M_S96_E1-50	RSP/ACA L4/5 IT								SM-GE664_S057_E1-50	L6 CT						SM-GE63J_S265_E1-50	L4/5 IT
															SM-DD44O_S93_E1-50	RSP/ACA L4/5 IT								SM-GE664_S059_E1-50	L6 CT						SM-GE63J_S266_E1-50	L4/5 IT
															SM-DD45C_S087_E1-50	RSP/ACA L4/5 IT								SM-GE664_S060_E1-50	L6 CT						SM-GE63J_S267_E1-50	L4/5 IT
															SM-DD45C_S090_E1-50	RSP/ACA L4/5 IT								SM-GE664_S064_E1-50	L6 CT						SM-GE63J_S268_E1-50	L4/5 IT
															SM-DD45C_S183_E1-50	RSP/ACA L4/5 IT								SM-GE664_S067_E1-50	L6 CT						SM-GE63J_S270_E1-50	L4/5 IT
															SM-DD45R_S014_E1-50	RSP/ACA L4/5 IT								SM-GE664_S068_E1-50	L6 CT						SM-GE63J_S272_E1-50	L4/5 IT
															SM-DD45R_S022_E1-50	RSP/ACA L4/5 IT								SM-GE664_S069_E1-50	L6 CT						SM-GE63J_S329_E1-50	L4/5 IT
															SM-DD45R_S023_E1-50	RSP/ACA L4/5 IT								SM-GE664_S070_E1-50	L6 CT						SM-GE63J_S331_E1-50	L4/5 IT
															SM-DD45S_S075_E1-50	RSP/ACA L4/5 IT								SM-GE664_S071_E1-50	L6 CT						SM-GE63J_S333_E1-50	L4/5 IT
															SM-DD45S_S145_E1-50	RSP/ACA L4/5 IT								SM-GE664_S072_E1-50	L6 CT						SM-GE63J_S335_E1-50	L4/5 IT
															SM-DD45S_S154_E1-50	RSP/ACA L4/5 IT								SM-GE664_S075_E1-50	L6 CT						SM-GE63J_S336_E1-50	L4/5 IT
															SM-DD45S_S158_E1-50	RSP/ACA L4/5 IT								SM-GE664_S076_E1-50	L6 CT						SM-GE63J_S337_E1-50	L4/5 IT
															SM-DD45T_S007_E1-50	RSP/ACA L4/5 IT								SM-GE664_S077_E1-50	L6 CT						SM-GE63J_S342_E1-50	L4/5 IT
															SM-DD45U_S008_E1-50	RSP/ACA L4/5 IT								SM-GE664_S078_E1-50	L6 CT						SM-GE63J_S345_E1-50	L4/5 IT
															SM-DD45U_S010_E1-50	RSP/ACA L4/5 IT								SM-GE664_S080_E1-50	L6 CT						SM-GE63J_S347_E1-50	L4/5 IT
															SM-DD45U_S098_E1-50	RSP/ACA L4/5 IT								SM-GE664_S097_E1-50	L6 CT						SM-GE63J_S349_E1-50	L4/5 IT
															SM-DD45U_S101_E1-50	RSP/ACA L4/5 IT								SM-GE664_S098_E1-50	L6 CT						SM-GE63J_S350_E1-50	L4/5 IT
															SM-GE63W_S119_E1-50	RSP/ACA L4/5 IT								SM-GE664_S099_E1-50	L6 CT						SM-GE63K_S060_E1-50	L4/5 IT
															SM-GE63L_S131_E1-50	RSP/ACA L4/5 IT								SM-GE664_S100_E1-50	L6 CT						SM-GE63K_S061_E1-50	L4/5 IT
															SM-GE63L_S225_E1-50	RSP/ACA L4/5 IT								SM-GE664_S101_E1-50	L6 CT						SM-GE63K_S063_E1-50	L4/5 IT
															SM-GE63L_S318_E1-50	RSP/ACA L4/5 IT								SM-GE664_S103_E1-50	L6 CT						SM-GE63K_S064_E1-50	L4/5 IT
															SM-GE63N_S049_E1-50	RSP/ACA L4/5 IT								SM-GE664_S105_E1-50	L6 CT						SM-GE63K_S067_E1-50	L4/5 IT
															SM-GE63J_S228_E1-50	RSP/ACA L4/5 IT								SM-GE664_S106_E1-50	L6 CT						SM-GE63K_S069_E1-50	L4/5 IT
															SM-DD45C_S132_E1-50	RSP_ACA IT Scnn1a								SM-GE664_S107_E1-50	L6 CT						SM-GE63K_S072_E1-50	L4/5 IT
															SM-GE67Z_S311_E1-50	RSP_ACA IT Scnn1a								SM-GE664_S108_E1-50	L6 CT						SM-GE63L_S074_E1-50	L4/5 IT
																								SM-GE664_S109_E1-50	L6 CT						SM-GE63L_S075_E1-50	L4/5 IT
																								SM-GE664_S110_E1-50	L6 CT						SM-GE63L_S077_E1-50	L4/5 IT
																								SM-GE664_S112_E1-50	L6 CT						SM-GE63L_S079_E1-50	L4/5 IT
																								SM-GE664_S114_E1-50	L6 CT						SM-GE63L_S081_E1-50	L4/5 IT
																								SM-GE664_S115_E1-50	L6 CT						SM-GE63L_S082_E1-50	L4/5 IT
																								SM-GE664_S117_E1-50	L6 CT						SM-GE63L_S083_E1-50	L4/5 IT
																								SM-GE664_S118_E1-50	L6 CT						SM-GE63L_S086_E1-50	L4/5 IT
																								SM-GE664_S119_E1-50	L6 CT						SM-GE63L_S087_E1-50	L4/5 IT
																								SM-GE664_S120_E1-50	L6 CT						SM-GE63L_S088_E1-50	L4/5 IT
																								SM-GE664_S130_E1-50	L6 CT						SM-GE63L_S090_E1-50	L4/5 IT
																								SM-GE664_S131_E1-50	L6 CT						SM-GE63L_S169_E1-50	L4/5 IT
																								SM-GE664_S132_E1-50	L6 CT						SM-GE63L_S172_E1-50	L4/5 IT
																								SM-GE664_S133_E1-50	L6 CT						SM-GE63L_S173_E1-50	L4/5 IT
																								SM-GE664_S134_E1-50	L6 CT						SM-GE63L_S174_E1-50	L4/5 IT
																								SM-GE664_S135_E1-50	L6 CT						SM-GE63L_S177_E1-50	L4/5 IT
																								SM-GE664_S136_E1-50	L6 CT						SM-GE63L_S179_E1-50	L4/5 IT
																								SM-GE664_S137_E1-50	L6 CT						SM-GE63L_S180_E1-50	L4/5 IT
																								SM-GE664_S138_E1-50	L6 CT						SM-GE63L_S182_E1-50	L4/5 IT
																								SM-GE664_S139_E1-50	L6 CT						SM-GE63L_S186_E1-50	L4/5 IT
																								SM-GE664_S140_E1-50	L6 CT						SM-GE63L_S188_E1-50	L4/5 IT
																								SM-GE664_S141_E1-50	L6 CT						SM-GE63L_S192_E1-50	L4/5 IT
																								SM-GE664_S144_E1-50	L6 CT						SM-GE63L_S265_E1-50	L4/5 IT
																								SM-GE664_S145_E1-50	L6 CT						SM-GE63L_S266_E1-50	L4/5 IT
																								SM-GE664_S146_E1-50	L6 CT						SM-GE63L_S267_E1-50	L4/5 IT
																								SM-GE664_S147_E1-50	L6 CT						SM-GE63L_S268_E1-50	L4/5 IT
																								SM-GE664_S148_E1-50	L6 CT						SM-GE63L_S269_E1-50	L4/5 IT
																								SM-GE664_S149_E1-50	L6 CT						SM-GE63L_S270_E1-50	L4/5 IT
																								SM-GE664_S150_E1-50	L6 CT						SM-GE63L_S271_E1-50	L4/5 IT
																								SM-GE664_S153_E1-50	L6 CT						SM-GE63L_S273_E1-50	L4/5 IT
																								SM-GE664_S154_E1-50	L6 CT						SM-GE63L_S274_E1-50	L4/5 IT
																								SM-GE664_S155_E1-50	L6 CT						SM-GE63L_S280_E1-50	L4/5 IT
																								SM-GE664_S156_E1-50	L6 CT						SM-GE63L_S281_E1-50	L4/5 IT
																								SM-GE664_S157_E1-50	L6 CT						SM-GE63L_S286_E1-50	L4/5 IT
																								SM-GE664_S158_E1-50	L6 CT						SM-GE63L_S287_E1-50	L4/5 IT
																								SM-GE664_S160_E1-50	L6 CT						SM-GE63L_S288_E1-50	L4/5 IT
																								SM-GE664_S162_E1-50	L6 CT						SM-GE63L_S365_E1-50	L4/5 IT
																								SM-GE664_S163_E1-50	L6 CT						SM-GE63L_S366_E1-50	L4/5 IT
																								SM-GE664_S164_E1-50	L6 CT						SM-GE63L_S368_E1-50	L4/5 IT
																								SM-GE664_S165_E1-50	L6 CT						SM-GE63L_S370_E1-50	L4/5 IT
																								SM-GE664_S166_E1-50	L6 CT						SM-GE63L_S378_E1-50	L4/5 IT
																								SM-GE664_S167_E1-50	L6 CT						SM-GE63L_S379_E1-50	L4/5 IT
																								SM-GE664_S168_E1-50	L6 CT						SM-GE63L_S380_E1-50	L4/5 IT
																								SM-GE664_S169_E1-50	L6 CT						SM-GE63L_S383_E1-50	L4/5 IT
																								SM-GE664_S170_E1-50	L6 CT						SM-GE63L_S384_E1-50	L4/5 IT
																								SM-GE664_S171_E1-50	L6 CT						SM-GE63N_S073_E1-50	L4/5 IT
																								SM-GE664_S174_E1-50	L6 CT						SM-GE63N_S077_E1-50	L4/5 IT
																								SM-GE664_S175_E1-50	L6 CT						SM-GE63N_S090_E1-50	L4/5 IT
																								SM-GE664_S176_E1-50	L6 CT						SM-GE63N_S091_E1-50	L4/5 IT
																								SM-GE664_S217_E1-50	L6 CT						SM-GE63N_S094_E1-50	L4/5 IT
																								SM-GE664_S219_E1-50	L6 CT						SM-GE63N_S171_E1-50	L4/5 IT
																								SM-GE664_S220_E1-50	L6 CT						SM-GE63N_S173_E1-50	L4/5 IT
																								SM-GE664_S221_E1-50	L6 CT						SM-GE63N_S177_E1-50	L4/5 IT
																								SM-GE664_S222_E1-50	L6 CT						SM-GE63N_S181_E1-50	L4/5 IT
																								SM-GE664_S223_E1-50	L6 CT						SM-GE63N_S183_E1-50	L4/5 IT
																								SM-GE664_S224_E1-50	L6 CT						SM-GE63N_S266_E1-50	L4/5 IT
																								SM-GE664_S233_E1-50	L6 CT						SM-GE63N_S268_E1-50	L4/5 IT
																								SM-GE664_S234_E1-50	L6 CT						SM-GE63N_S269_E1-50	L4/5 IT
																								SM-GE664_S235_E1-50	L6 CT						SM-GE63N_S270_E1-50	L4/5 IT
																								SM-GE664_S236_E1-50	L6 CT						SM-GE63N_S275_E1-50	L4/5 IT
																								SM-GE664_S237_E1-50	L6 CT						SM-GE63N_S277_E1-50	L4/5 IT
																								SM-GE664_S238_E1-50	L6 CT						SM-GE63N_S279_E1-50	L4/5 IT
																								SM-GE664_S240_E1-50	L6 CT						SM-GE63N_S281_E1-50	L4/5 IT
																								SM-GE664_S241_E1-50	L6 CT						SM-GE63N_S282_E1-50	L4/5 IT
																								SM-GE664_S242_E1-50	L6 CT						SM-GE63N_S283_E1-50	L4/5 IT
																								SM-GE664_S243_E1-50	L6 CT						SM-GE63N_S285_E1-50	L4/5 IT
																								SM-GE664_S245_E1-50	L6 CT						SM-GE63N_S286_E1-50	L4/5 IT
																								SM-GE664_S247_E1-50	L6 CT						SM-GE64P_S073_E1-50	L4/5 IT
																								SM-GE664_S248_E1-50	L6 CT						SM-GE64P_S074_E1-50	L4/5 IT
																								SM-GE664_S249_E1-50	L6 CT						SM-GE64P_S075_E1-50	L4/5 IT
																								SM-GE664_S250_E1-50	L6 CT						SM-GE64P_S076_E1-50	L4/5 IT
																								SM-GE664_S251_E1-50	L6 CT						SM-GE64P_S078_E1-50	L4/5 IT
																								SM-GE664_S252_E1-50	L6 CT						SM-GE64P_S079_E1-50	L4/5 IT
																								SM-GE664_S253_E1-50	L6 CT						SM-GE64P_S080_E1-50	L4/5 IT
																								SM-GE664_S254_E1-50	L6 CT						SM-GE64P_S081_E1-50	L4/5 IT
																								SM-GE664_S255_E1-50	L6 CT						SM-GE64P_S083_E1-50	L4/5 IT
																								SM-GE664_S257_E1-50	L6 CT						SM-GE64P_S085_E1-50	L4/5 IT
																								SM-GE664_S258_E1-50	L6 CT						SM-GE64P_S086_E1-50	L4/5 IT
																								SM-GE664_S259_E1-50	L6 CT						SM-GE64P_S087_E1-50	L4/5 IT
																								SM-GE664_S260_E1-50	L6 CT						SM-GE64P_S090_E1-50	L4/5 IT
																								SM-GE664_S266_E1-50	L6 CT						SM-GE64P_S092_E1-50	L4/5 IT
																								SM-GE664_S267_E1-50	L6 CT						SM-GE64P_S094_E1-50	L4/5 IT
																								SM-GE664_S268_E1-50	L6 CT						SM-GE64P_S095_E1-50	L4/5 IT
																								SM-GE664_S270_E1-50	L6 CT						SM-GE64P_S096_E1-50	L4/5 IT
																								SM-GE664_S271_E1-50	L6 CT						SM-GE64P_S289_E1-50	L4/5 IT
																								SM-GE664_S272_E1-50	L6 CT						SM-GE64P_S291_E1-50	L4/5 IT
																								SM-GE664_S273_E1-50	L6 CT						SM-GE64P_S292_E1-50	L4/5 IT
																								SM-GE664_S274_E1-50	L6 CT						SM-GE64P_S294_E1-50	L4/5 IT
																								SM-GE664_S275_E1-50	L6 CT						SM-GE64P_S295_E1-50	L4/5 IT
																								SM-GE664_S276_E1-50	L6 CT						SM-GE64P_S297_E1-50	L4/5 IT
																								SM-GE664_S277_E1-50	L6 CT						SM-GE64P_S298_E1-50	L4/5 IT
																								SM-GE664_S278_E1-50	L6 CT						SM-GE64P_S299_E1-50	L4/5 IT
																								SM-GE664_S280_E1-50	L6 CT						SM-GE64P_S300_E1-50	L4/5 IT
																								SM-GE664_S281_E1-50	L6 CT						SM-GE64P_S302_E1-50	L4/5 IT
																								SM-GE664_S283_E1-50	L6 CT						SM-GE64P_S303_E1-50	L4/5 IT
																								SM-GE664_S284_E1-50	L6 CT						SM-GE64P_S304_E1-50	L4/5 IT
																								SM-GE664_S285_E1-50	L6 CT						SM-DD44C_S79_E1-50	L4/5 IT
																								SM-GE664_S286_E1-50	L6 CT						SM-DD44C_S91_E1-50	L4/5 IT
																								SM-GE664_S287_E1-50	L6 CT						SM-DD44C_S95_E1-50	L4/5 IT
																								SM-GE664_S288_E1-50	L6 CT						SM-DD44M_S67_E1-50	L4/5 IT
																								SM-GE664_S290_E1-50	L6 CT						SM-DD44M_S68_E1-50	L4/5 IT
																								SM-GE664_S291_E1-50	L6 CT						SM-DD44M_S77_E1-50	L4/5 IT
																								SM-GE664_S293_E1-50	L6 CT						SM-DD44M_S78_E1-50	L4/5 IT
																								SM-GE664_S294_E1-50	L6 CT						SM-DD44M_S79_E1-50	L4/5 IT
																								SM-GE664_S295_E1-50	L6 CT						SM-DD44O_S65_E1-50	L4/5 IT
																								SM-GE664_S296_E1-50	L6 CT						SM-DD44O_S66_E1-50	L4/5 IT
																								SM-GE664_S297_E1-50	L6 CT						SM-DD44O_S71_E1-50	L4/5 IT
																								SM-GE664_S298_E1-50	L6 CT						SM-DD44O_S82_E1-50	L4/5 IT
																								SM-GE664_S300_E1-50	L6 CT						SM-DD44O_S83_E1-50	L4/5 IT
																								SM-GE664_S302_E1-50	L6 CT						SM-DD44O_S85_E1-50	L4/5 IT
																								SM-GE664_S304_E1-50	L6 CT						SM-DD44O_S91_E1-50	L4/5 IT
																								SM-GE664_S305_E1-50	L6 CT						SM-DD44O_S92_E1-50	L4/5 IT
																								SM-GE664_S307_E1-50	L6 CT						SM-DD45S_S157_E1-50	L4/5 IT
																								SM-GE664_S308_E1-50	L6 CT						SM-DD45S_S164_E1-50	L4/5 IT
																								SM-GE664_S309_E1-50	L6 CT						SM-DD45T_S030_E1-50	L4/5 IT
																								SM-GE664_S310_E1-50	L6 CT						SM-DD45U_S009_E1-50	L4/5 IT
																								SM-GE664_S311_E1-50	L6 CT						SM-DD45U_S112_E1-50	L4/5 IT
																								SM-GE664_S312_E1-50	L6 CT						SM-GE63W_S343_E1-50	L4/5 IT
																								SM-GE665_S001_E1-50	L6 CT						SM-GE63W_S350_E1-50	L4/5 IT
																								SM-GE665_S002_E1-50	L6 CT						SM-GE63J_S355_E1-50	L4/5 IT
																								SM-GE665_S003_E1-50	L6 CT						SM-GE63K_S020_E1-50	L4/5 IT
																								SM-GE665_S004_E1-50	L6 CT						SM-GE63N_S066_E1-50	L4/5 IT
																								SM-GE665_S005_E1-50	L6 CT						SM-GE63N_S253_E1-50	L4/5 IT
																								SM-GE665_S007_E1-50	L6 CT						SM-DD44R_S09_E1-50	L4/5 IT
																								SM-GE665_S008_E1-50	L6 CT						SM-GE63W_S202_E1-50	L5 ET
																								SM-GE665_S009_E1-50	L6 CT						SM-GE63L_S015_E1-50	L5 ET
																								SM-GE665_S015_E1-50	L6 CT						SM-GE63N_S306_E1-50	L5 ET
																								SM-GE665_S017_E1-50	L6 CT						SM-DD44L_S80_E1-50	L5 ET
																								SM-GE665_S019_E1-50	L6 CT						SM-DD44L_S81_E1-50	L5 ET
																								SM-GE665_S020_E1-50	L6 CT						SM-DD44Q_S03_E1-50	L5 ET
																								SM-GE665_S022_E1-50	L6 CT						SM-DD45C_S097_E1-50	L5 ET
																								SM-GE665_S024_E1-50	L6 CT						SM-DD45C_S106_E1-50	L5 ET
																								SM-GE665_S098_E1-50	L6 CT						SM-DD45L_S116_E1-50	L5 ET
																								SM-GE665_S100_E1-50	L6 CT						SM-GE635_S004_E1-50	L5 ET
																								SM-GE665_S102_E1-50	L6 CT						SM-GE635_S008_E1-50	L5 ET
																								SM-GE665_S104_E1-50	L6 CT						SM-GE635_S010_E1-50	L5 ET
																								SM-GE665_S105_E1-50	L6 CT						SM-GE63W_S089_E1-50	L5 ET
																								SM-GE665_S106_E1-50	L6 CT						SM-GE63W_S095_E1-50	L5 ET
																								SM-GE665_S107_E1-50	L6 CT						SM-GE63W_S180_E1-50	L5 ET
																								SM-GE665_S108_E1-50	L6 CT						SM-GE63W_S188_E1-50	L5 ET
																								SM-GE665_S110_E1-50	L6 CT						SM-GE63W_S192_E1-50	L5 ET
																								SM-GE665_S111_E1-50	L6 CT						SM-GE63W_S278_E1-50	L5 ET
																								SM-GE665_S112_E1-50	L6 CT						SM-GE63J_S068_E1-50	L5 ET
																								SM-GE665_S113_E1-50	L6 CT						SM-GE63J_S161_E1-50	L5 ET
																								SM-GE665_S114_E1-50	L6 CT						SM-GE63J_S261_E1-50	L5 ET
																								SM-GE665_S115_E1-50	L6 CT						SM-GE63J_S263_E1-50	L5 ET
																								SM-GE665_S116_E1-50	L6 CT						SM-GE63J_S338_E1-50	L5 ET
																								SM-GE665_S117_E1-50	L6 CT						SM-GE63J_S344_E1-50	L5 ET
																								SM-GE665_S118_E1-50	L6 CT						SM-GE63K_S068_E1-50	L5 ET
																								SM-GE665_S193_E1-50	L6 CT						SM-GE63L_S080_E1-50	L5 ET
																								SM-GE665_S194_E1-50	L6 CT						SM-GE63L_S171_E1-50	L5 ET
																								SM-GE665_S195_E1-50	L6 CT						SM-GE63L_S183_E1-50	L5 ET
																								SM-GE665_S196_E1-50	L6 CT						SM-GE63L_S369_E1-50	L5 ET
																								SM-GE665_S197_E1-50	L6 CT						SM-GE63L_S371_E1-50	L5 ET
																								SM-GE665_S199_E1-50	L6 CT						SM-GE63N_S092_E1-50	L5 ET
																								SM-GE665_S200_E1-50	L6 CT						SM-GE64P_S077_E1-50	L5 ET
																								SM-GE665_S201_E1-50	L6 CT						SM-GE64P_S296_E1-50	L5 ET
																								SM-GE665_S202_E1-50	L6 CT						SM-DD44C_S89_E1-50	L5 ET
																								SM-GE665_S203_E1-50	L6 CT						SM-DD44C_S94_E1-50	L5 ET
																								SM-GE665_S204_E1-50	L6 CT						SM-DD44O_S88_E1-50	L5 ET
																								SM-GE665_S205_E1-50	L6 CT						SM-DD45C_S081_E1-50	L5 ET
																								SM-GE665_S206_E1-50	L6 CT						SM-DD45C_S093_E1-50	L5 ET
																								SM-GE665_S207_E1-50	L6 CT						SM-DD45D_S124_E1-50	L5 ET
																								SM-GE665_S210_E1-50	L6 CT						SM-DD45R_S032_E1-50	L5 ET
																								SM-GE665_S211_E1-50	L6 CT						SM-DD45S_S152_E1-50	L5 ET
																								SM-GE665_S212_E1-50	L6 CT						SM-DD45T_S012_E1-50	L5 ET
																								SM-GE665_S213_E1-50	L6 CT						SM-DD45T_S016_E1-50	L5 ET
																								SM-GE665_S214_E1-50	L6 CT						SM-DD45U_S004_E1-50	L5 ET
																								SM-GE665_S215_E1-50	L6 CT						SM-DD45U_S007_E1-50	L5 ET
																								SM-GE665_S216_E1-50	L6 CT						SM-DD45U_S022_E1-50	L5 ET
																								SM-GE665_S217_E1-50	L6 CT						SM-GE63W_S001_E1-50	L5 ET
																								SM-GE665_S218_E1-50	L6 CT						SM-GE63W_S099_E1-50	L5 ET
																								SM-GE665_S220_E1-50	L6 CT						SM-GE63J_S253_E1-50	L5 ET
																								SM-GE665_S221_E1-50	L6 CT						SM-GE63K_S003_E1-50	L5 ET
																								SM-GE665_S222_E1-50	L6 CT						SM-GE63K_S026_E1-50	L5 ET
																								SM-GE665_S223_E1-50	L6 CT						SM-GE63N_S051_E1-50	L5 ET
																								SM-GE665_S224_E1-50	L6 CT						SM-GE63N_S147_E1-50	L5 ET
																								SM-GE665_S225_E1-50	L6 CT						SM-GE63N_S164_E1-50	L5 ET
																								SM-GE665_S226_E1-50	L6 CT						SM-GE63N_S255_E1-50	L5 ET
																								SM-GE665_S229_E1-50	L6 CT						SM-GE67Z_S291_E1-50	L5 ET
																								SM-GE665_S231_E1-50	L6 CT						SM-GE67Z_S294_E1-50	L5 ET
																								SM-GE665_S232_E1-50	L6 CT						SM-GE67Z_S298_E1-50	L5 ET
																								SM-GE665_S233_E1-50	L6 CT						SM-GE67Z_S304_E1-50	L5 ET
																								SM-GE665_S234_E1-50	L6 CT						SM-GE67Z_S305_E1-50	L5 ET
																								SM-GE665_S236_E1-50	L6 CT						SM-GE67Z_S306_E1-50	L5 ET
																								SM-GE665_S237_E1-50	L6 CT						SM-GE67Z_S307_E1-50	L5 ET
																								SM-GE665_S238_E1-50	L6 CT						SM-GE67Z_S310_E1-50	L5 ET
																								SM-GE665_S239_E1-50	L6 CT						SM-GE67Z_S312_E1-50	L5 ET
																								SM-GE665_S240_E1-50	L6 CT						SM-GE67Z_S316_E1-50	L5 ET
																								SM-GE64Q_S294_E1-50	L6 CT						SM-GE67Z_S317_E1-50	L5 ET
																								SM-GE64Q_S310_E1-50	L6 CT						SM-DD44M_S38_E1-50	L5 IT
																								SM-GE64Q_S358_E1-50	L6 CT						SM-DD44O_S44_E1-50	L5 IT
																								SM-GE64Q_S372_E1-50	L6 CT						SM-DD45M_S114_E1-50	L5 IT
																								SM-GE662_S017_E1-50	L6 CT						SM-DD45R_S172_E1-50	L5 IT
																								SM-GE662_S106_E1-50	L6 CT						SM-DD45R_S174_E1-50	L5 IT
																								SM-GE662_S107_E1-50	L6 CT						SM-DD45T_S157_E1-50	L5 IT
																								SM-GE662_S113_E1-50	L6 CT						SM-GE63L_S100_E1-50	L5 IT
																								SM-GE662_S115_E1-50	L6 CT						SM-GE63N_S010_E1-50	L5 IT
																								SM-GE662_S197_E1-50	L6 CT						SM-DD44L_S74_E1-50	L5 IT
																								SM-GE662_S206_E1-50	L6 CT						SM-DD44L_S82_E1-50	L5 IT
																								SM-GE662_S215_E1-50	L6 CT						SM-DD44L_S91_E1-50	L5 IT
																								SM-GE662_S291_E1-50	L6 CT						SM-DD44M_S17_E1-50	L5 IT
																								SM-GE662_S312_E1-50	L6 CT						SM-DD44M_S23_E1-50	L5 IT
																								SM-GE663_S100_E1-50	L6 CT						SM-DD44M_S24_E1-50	L5 IT
																								SM-GE663_S114_E1-50	L6 CT						SM-DD44M_S28_E1-50	L5 IT
																								SM-GE663_S121_E1-50	L6 CT						SM-DD44O_S17_E1-50	L5 IT
																								SM-GE663_S126_E1-50	L6 CT						SM-DD44O_S34_E1-50	L5 IT
																								SM-GE66Z_S325_E1-50	L6 CT						SM-DD44O_S40_E1-50	L5 IT
																								SM-GE671_S226_E1-50	L6 CT						SM-DD44Q_S06_E1-50	L5 IT
																								SM-GE671_S230_E1-50	L6 CT						SM-DD44Q_S15_E1-50	L5 IT
																								SM-GE671_S231_E1-50	L6 CT						SM-DD44Q_S18_E1-50	L5 IT
																								SM-GE671_S232_E1-50	L6 CT						SM-DD44Q_S24_E1-50	L5 IT
																								SM-GE671_S234_E1-50	L6 CT						SM-DD44S_S07_E1-50	L5 IT
																								SM-GE8ZW_S192_E1-50	L6 CT						SM-DD45C_S023_E1-50	L5 IT
																								SM-GE93T_S072_E1-50	L6 CT						SM-DD45C_S101_E1-50	L5 IT
																								SM-GE93T_S090_E1-50	L6 CT						SM-DD45C_S104_E1-50	L5 IT
																								SM-GE93T_S096_E1-50	L6 CT						SM-DD45C_S109_E1-50	L5 IT
																								SM-GE93T_S185_E1-50	L6 CT						SM-DD45C_S119_E1-50	L5 IT
																								SM-GE93T_S382_E1-50	L6 CT						SM-DD45L_S017_E1-50	L5 IT
																								SM-GE92P_S095_E1-50	L6 CT						SM-DD45L_S031_E1-50	L5 IT
																								SM-GE92P_S180_E1-50	L6 CT						SM-DD45M_S005_E1-50	L5 IT
																								SM-GE92P_S186_E1-50	L6 CT						SM-GE635_S002_E1-50	L5 IT
																								SM-GE92P_S191_E1-50	L6 CT						SM-GE635_S009_E1-50	L5 IT
																								SM-GE92P_S192_E1-50	L6 CT						SM-GE635_S014_E1-50	L5 IT
																								SM-GE92R_S065_E1-50	L6 CT						SM-GE635_S097_E1-50	L5 IT
																															SM-GE635_S101_E1-50	L5 IT
																															SM-GE63W_S083_E1-50	L5 IT
																															SM-GE63W_S084_E1-50	L5 IT
																															SM-GE63W_S085_E1-50	L5 IT
																															SM-GE63W_S088_E1-50	L5 IT
																															SM-GE63W_S090_E1-50	L5 IT
																															SM-GE63W_S092_E1-50	L5 IT
																															SM-GE63W_S182_E1-50	L5 IT
																															SM-GE63W_S189_E1-50	L5 IT
																															SM-GE63W_S190_E1-50	L5 IT
																															SM-GE63W_S274_E1-50	L5 IT
																															SM-GE63W_S280_E1-50	L5 IT
																															SM-GE63W_S281_E1-50	L5 IT
																															SM-GE63W_S286_E1-50	L5 IT
																															SM-GE63J_S051_E1-50	L5 IT
																															SM-GE63J_S056_E1-50	L5 IT
																															SM-GE63J_S067_E1-50	L5 IT
																															SM-GE63J_S163_E1-50	L5 IT
																															SM-GE63J_S165_E1-50	L5 IT
																															SM-GE63J_S259_E1-50	L5 IT
																															SM-GE63J_S260_E1-50	L5 IT
																															SM-GE63J_S262_E1-50	L5 IT
																															SM-GE63J_S332_E1-50	L5 IT
																															SM-GE63K_S062_E1-50	L5 IT
																															SM-GE63K_S066_E1-50	L5 IT
																															SM-GE63L_S076_E1-50	L5 IT
																															SM-GE63L_S078_E1-50	L5 IT
																															SM-GE63L_S085_E1-50	L5 IT
																															SM-GE63L_S092_E1-50	L5 IT
																															SM-GE63L_S096_E1-50	L5 IT
																															SM-GE63L_S170_E1-50	L5 IT
																															SM-GE63L_S176_E1-50	L5 IT
																															SM-GE63L_S185_E1-50	L5 IT
																															SM-GE63L_S190_E1-50	L5 IT
																															SM-GE63L_S278_E1-50	L5 IT
																															SM-GE63L_S282_E1-50	L5 IT
																															SM-GE63L_S283_E1-50	L5 IT
																															SM-GE63L_S374_E1-50	L5 IT
																															SM-GE63L_S376_E1-50	L5 IT
																															SM-GE63L_S382_E1-50	L5 IT
																															SM-GE63N_S079_E1-50	L5 IT
																															SM-GE63N_S095_E1-50	L5 IT
																															SM-GE63N_S169_E1-50	L5 IT
																															SM-GE63N_S172_E1-50	L5 IT
																															SM-GE63N_S179_E1-50	L5 IT
																															SM-GE63N_S182_E1-50	L5 IT
																															SM-GE63N_S184_E1-50	L5 IT
																															SM-GE63N_S273_E1-50	L5 IT
																															SM-GE63N_S274_E1-50	L5 IT
																															SM-GE63N_S276_E1-50	L5 IT
																															SM-GE63N_S278_E1-50	L5 IT
																															SM-GE63N_S284_E1-50	L5 IT
																															SM-GE64P_S293_E1-50	L5 IT
																															SM-DD44C_S78_E1-50	L5 IT
																															SM-DD44M_S65_E1-50	L5 IT
																															SM-DD44M_S89_E1-50	L5 IT
																															SM-DD44M_S90_E1-50	L5 IT
																															SM-DD44O_S81_E1-50	L5 IT
																															SM-DD44O_S86_E1-50	L5 IT
																															SM-DD44O_S89_E1-50	L5 IT
																															SM-DD44O_S95_E1-50	L5 IT
																															SM-DD44O_S96_E1-50	L5 IT
																															SM-DD45C_S083_E1-50	L5 IT
																															SM-DD45C_S178_E1-50	L5 IT
																															SM-DD45C_S182_E1-50	L5 IT
																															SM-DD45C_S187_E1-50	L5 IT
																															SM-DD45M_S057_E1-50	L5 IT
																															SM-DD45R_S009_E1-50	L5 IT
																															SM-DD45R_S021_E1-50	L5 IT
																															SM-DD45R_S025_E1-50	L5 IT
																															SM-DD45R_S026_E1-50	L5 IT
																															SM-DD45R_S028_E1-50	L5 IT
																															SM-DD45R_S029_E1-50	L5 IT
																															SM-DD45R_S030_E1-50	L5 IT
																															SM-DD45R_S031_E1-50	L5 IT
																															SM-DD45S_S088_E1-50	L5 IT
																															SM-DD45S_S138_E1-50	L5 IT
																															SM-DD45S_S150_E1-50	L5 IT
																															SM-DD45S_S153_E1-50	L5 IT
																															SM-DD45S_S159_E1-50	L5 IT
																															SM-DD45S_S160_E1-50	L5 IT
																															SM-DD45S_S162_E1-50	L5 IT
																															SM-DD45S_S163_E1-50	L5 IT
																															SM-DD45S_S166_E1-50	L5 IT
																															SM-DD45S_S168_E1-50	L5 IT
																															SM-DD45T_S001_E1-50	L5 IT
																															SM-DD45T_S005_E1-50	L5 IT
																															SM-DD45T_S006_E1-50	L5 IT
																															SM-DD45T_S014_E1-50	L5 IT
																															SM-DD45T_S025_E1-50	L5 IT
																															SM-DD45T_S043_E1-50	L5 IT
																															SM-DD45T_S097_E1-50	L5 IT
																															SM-DD45T_S105_E1-50	L5 IT
																															SM-DD45T_S108_E1-50	L5 IT
																															SM-DD45T_S118_E1-50	L5 IT
																															SM-DD45U_S003_E1-50	L5 IT
																															SM-DD45U_S005_E1-50	L5 IT
																															SM-DD45U_S017_E1-50	L5 IT
																															SM-DD45U_S034_E1-50	L5 IT
																															SM-DD45U_S102_E1-50	L5 IT
																															SM-DD45U_S104_E1-50	L5 IT
																															SM-DD45Y_S095_E1-50	L5 IT
																															SM-GE63W_S007_E1-50	L5 IT
																															SM-GE63W_S010_E1-50	L5 IT
																															SM-GE63W_S015_E1-50	L5 IT
																															SM-GE63W_S030_E1-50	L5 IT
																															SM-GE63W_S031_E1-50	L5 IT
																															SM-GE63W_S105_E1-50	L5 IT
																															SM-GE63W_S113_E1-50	L5 IT
																															SM-GE63W_S120_E1-50	L5 IT
																															SM-GE63W_S250_E1-50	L5 IT
																															SM-GE63W_S326_E1-50	L5 IT
																															SM-GE63W_S338_E1-50	L5 IT
																															SM-GE63W_S349_E1-50	L5 IT
																															SM-GE63W_S358_E1-50	L5 IT
																															SM-GE63W_S366_E1-50	L5 IT
																															SM-GE63W_S373_E1-50	L5 IT
																															SM-GE63J_S075_E1-50	L5 IT
																															SM-GE63J_S090_E1-50	L5 IT
																															SM-GE63J_S242_E1-50	L5 IT
																															SM-GE63J_S243_E1-50	L5 IT
																															SM-GE63J_S250_E1-50	L5 IT
																															SM-GE63J_S251_E1-50	L5 IT
																															SM-GE63J_S281_E1-50	L5 IT
																															SM-GE63J_S353_E1-50	L5 IT
																															SM-GE63J_S359_E1-50	L5 IT
																															SM-GE63K_S021_E1-50	L5 IT
																															SM-GE63L_S030_E1-50	L5 IT
																															SM-GE63L_S123_E1-50	L5 IT
																															SM-GE63L_S228_E1-50	L5 IT
																															SM-GE63L_S317_E1-50	L5 IT
																															SM-GE63N_S157_E1-50	L5 IT
																															SM-GE67Z_S320_E1-50	L5 IT
																															SM-DD44C_S74_E1-50	L6 CT
																															SM-DD44M_S69_E1-50	L6 CT
																															SM-DD44M_S70_E1-50	L6 CT
																															SM-DD44M_S76_E1-50	L6 CT
																															SM-DD44M_S83_E1-50	L6 CT
																															SM-DD44M_S84_E1-50	L6 CT
																															SM-DD44M_S95_E1-50	L6 CT
																															SM-DD45C_S082_E1-50	L6 CT
																															SM-DD45C_S094_E1-50	L6 CT
																															SM-DD45C_S185_E1-50	L6 CT
																															SM-DD45D_S035_E1-50	L6 CT
																															SM-DD45D_S039_E1-50	L6 CT
																															SM-DD45D_S042_E1-50	L6 CT
																															SM-DD45D_S043_E1-50	L6 CT
																															SM-DD45D_S045_E1-50	L6 CT
																															SM-DD45D_S046_E1-50	L6 CT
																															SM-DD45D_S047_E1-50	L6 CT
																															SM-DD45D_S048_E1-50	L6 CT
																															SM-DD45D_S073_E1-50	L6 CT
																															SM-DD45D_S074_E1-50	L6 CT
																															SM-DD45D_S076_E1-50	L6 CT
																															SM-DD45D_S077_E1-50	L6 CT
																															SM-DD45D_S079_E1-50	L6 CT
																															SM-DD45D_S080_E1-50	L6 CT
																															SM-DD45D_S123_E1-50	L6 CT
																															SM-DD45D_S126_E1-50	L6 CT
																															SM-DD45D_S131_E1-50	L6 CT
																															SM-DD45D_S135_E1-50	L6 CT
																															SM-DD45D_S136_E1-50	L6 CT
																															SM-DD45M_S064_E1-50	L6 CT
																															SM-DD45M_S065_E1-50	L6 CT
																															SM-DD45M_S073_E1-50	L6 CT
																															SM-DD45M_S075_E1-50	L6 CT
																															SM-DD45M_S079_E1-50	L6 CT
																															SM-DD45M_S159_E1-50	L6 CT
																															SM-DD45M_S160_E1-50	L6 CT
																															SM-DD45M_S164_E1-50	L6 CT
																															SM-DD45M_S165_E1-50	L6 CT
																															SM-DD45R_S145_E1-50	L6 CT
																															SM-DD45R_S148_E1-50	L6 CT
																															SM-DD45R_S149_E1-50	L6 CT
																															SM-DD45R_S150_E1-50	L6 CT
																															SM-DD45R_S151_E1-50	L6 CT
																															SM-DD45R_S154_E1-50	L6 CT
																															SM-DD45R_S156_E1-50	L6 CT
																															SM-DD45R_S157_E1-50	L6 CT
																															SM-DD45R_S161_E1-50	L6 CT
																															SM-DD45R_S164_E1-50	L6 CT
																															SM-DD45R_S165_E1-50	L6 CT
																															SM-DD45S_S137_E1-50	L6 CT
																															SM-DD45S_S156_E1-50	L6 CT
																															SM-DD45T_S002_E1-50	L6 CT
																															SM-DD45T_S010_E1-50	L6 CT
																															SM-DD45T_S011_E1-50	L6 CT
																															SM-DD45T_S042_E1-50	L6 CT
																															SM-DD45T_S044_E1-50	L6 CT
																															SM-DD45T_S047_E1-50	L6 CT
																															SM-DD45T_S101_E1-50	L6 CT
																															SM-DD45T_S107_E1-50	L6 CT
																															SM-DD45T_S114_E1-50	L6 CT
																															SM-DD45T_S116_E1-50	L6 CT
																															SM-DD45T_S177_E1-50	L6 CT
																															SM-DD45T_S179_E1-50	L6 CT
																															SM-DD45T_S183_E1-50	L6 CT
																															SM-DD45T_S186_E1-50	L6 CT
																															SM-DD45U_S006_E1-50	L6 CT
																															SM-DD45U_S016_E1-50	L6 CT
																															SM-DD45U_S027_E1-50	L6 CT
																															SM-DD45U_S033_E1-50	L6 CT
																															SM-DD45U_S036_E1-50	L6 CT
																															SM-GE63W_S016_E1-50	L6 CT
																															SM-GE63W_S102_E1-50	L6 CT
																															SM-GE63W_S112_E1-50	L6 CT
																															SM-GE63W_S268_E1-50	L6 CT
																															SM-GE63J_S074_E1-50	L6 CT
																															SM-GE63J_S091_E1-50	L6 CT
																															SM-GE63J_S092_E1-50	L6 CT
																															SM-GE63J_S095_E1-50	L6 CT
																															SM-GE63J_S096_E1-50	L6 CT
																															SM-GE63J_S171_E1-50	L6 CT
																															SM-GE63J_S172_E1-50	L6 CT
																															SM-GE63J_S177_E1-50	L6 CT
																															SM-GE63J_S181_E1-50	L6 CT
																															SM-GE63J_S183_E1-50	L6 CT
																															SM-GE63J_S184_E1-50	L6 CT
																															SM-GE63J_S274_E1-50	L6 CT
																															SM-GE63J_S276_E1-50	L6 CT
																															SM-GE63J_S277_E1-50	L6 CT
																															SM-GE63J_S279_E1-50	L6 CT
																															SM-GE63J_S282_E1-50	L6 CT
																															SM-GE63J_S283_E1-50	L6 CT
																															SM-GE63J_S284_E1-50	L6 CT
																															SM-GE63J_S286_E1-50	L6 CT
																															SM-GE63J_S364_E1-50	L6 CT
																															SM-GE63J_S366_E1-50	L6 CT
																															SM-GE63K_S004_E1-50	L6 CT
																															SM-GE63K_S006_E1-50	L6 CT
																															SM-GE63L_S027_E1-50	L6 CT
																															SM-GE63L_S031_E1-50	L6 CT
																															SM-GE63L_S045_E1-50	L6 CT
																															SM-GE63L_S046_E1-50	L6 CT
																															SM-GE63L_S122_E1-50	L6 CT
																															SM-GE63L_S124_E1-50	L6 CT
																															SM-GE63L_S126_E1-50	L6 CT
																															SM-GE63L_S127_E1-50	L6 CT
																															SM-GE63L_S129_E1-50	L6 CT
																															SM-GE63L_S220_E1-50	L6 CT
																															SM-GE63L_S221_E1-50	L6 CT
																															SM-GE63L_S226_E1-50	L6 CT
																															SM-GE63L_S230_E1-50	L6 CT
																															SM-GE63L_S321_E1-50	L6 CT
																															SM-GE63N_S056_E1-50	L6 CT
																															SM-GE63N_S070_E1-50	L6 CT
																															SM-GE63N_S071_E1-50	L6 CT
																															SM-GE63N_S150_E1-50	L6 CT
																															SM-GE63N_S159_E1-50	L6 CT
																															SM-GE63N_S167_E1-50	L6 CT
																															SM-GE63N_S257_E1-50	L6 CT
																															SM-GE63N_S262_E1-50	L6 CT
																															SM-GE63N_S350_E1-50	L6 CT
																															SM-GE67Z_S295_E1-50	L6 CT
																															SM-GE67Z_S299_E1-50	L6 CT
																															SM-GE67Z_S302_E1-50	L6 CT
																															SM-DD44D_S66_E1-50	L6 CT
																															SM-DD44D_S67_E1-50	L6 CT
																															SM-DD44D_S68_E1-50	L6 CT
																															SM-DD44D_S69_E1-50	L6 CT
																															SM-DD44D_S70_E1-50	L6 CT
																															SM-DD44D_S71_E1-50	L6 CT
																															SM-DD44D_S74_E1-50	L6 CT
																															SM-DD44D_S75_E1-50	L6 CT
																															SM-DD44D_S76_E1-50	L6 CT
																															SM-DD44D_S78_E1-50	L6 CT
																															SM-DD44D_S79_E1-50	L6 CT
																															SM-DD44D_S80_E1-50	L6 CT
																															SM-DD44D_S82_E1-50	L6 CT
																															SM-DD44D_S83_E1-50	L6 CT
																															SM-DD44D_S84_E1-50	L6 CT
																															SM-DD44D_S85_E1-50	L6 CT
																															SM-DD44D_S86_E1-50	L6 CT
																															SM-DD44D_S87_E1-50	L6 CT
																															SM-DD44N_S58_E1-50	L6 CT
																															SM-DD44N_S61_E1-50	L6 CT
																															SM-DD44N_S62_E1-50	L6 CT
																															SM-DD44N_S63_E1-50	L6 CT
																															SM-DD44N_S64_E1-50	L6 CT
																															SM-DD44N_S74_E1-50	L6 CT
																															SM-DD44N_S75_E1-50	L6 CT
																															SM-DD44N_S76_E1-50	L6 CT
																															SM-DD44N_S77_E1-50	L6 CT
																															SM-DD44N_S78_E1-50	L6 CT
																															SM-DD44N_S80_E1-50	L6 CT
																															SM-DD44N_S81_E1-50	L6 CT
																															SM-DD44N_S83_E1-50	L6 CT
																															SM-DD44N_S87_E1-50	L6 CT
																															SM-DD44N_S89_E1-50	L6 CT
																															SM-DD44N_S90_E1-50	L6 CT
																															SM-DD44N_S91_E1-50	L6 CT
																															SM-DD44N_S92_E1-50	L6 CT
																															SM-DD44N_S93_E1-50	L6 CT
																															SM-DD44R_S03_E1-50	L6 CT
																															SM-DD44R_S06_E1-50	L6 CT
																															SM-DD44R_S07_E1-50	L6 CT
																															SM-DD44R_S08_E1-50	L6 CT
																															SM-DD44R_S10_E1-50	L6 CT
																															SM-DD44R_S11_E1-50	L6 CT
																															SM-DD44R_S15_E1-50	L6 CT
																															SM-DD45C_S049_E1-50	L6 CT
																															SM-DD45C_S050_E1-50	L6 CT
																															SM-DD45C_S051_E1-50	L6 CT
																															SM-DD45C_S052_E1-50	L6 CT
																															SM-DD45C_S053_E1-50	L6 CT
																															SM-DD45C_S054_E1-50	L6 CT
																															SM-DD45C_S055_E1-50	L6 CT
																															SM-DD45C_S056_E1-50	L6 CT
																															SM-DD45C_S058_E1-50	L6 CT
																															SM-DD45C_S059_E1-50	L6 CT
																															SM-DD45C_S060_E1-50	L6 CT
																															SM-DD45C_S061_E1-50	L6 CT
																															SM-DD45C_S062_E1-50	L6 CT
																															SM-DD45C_S063_E1-50	L6 CT
																															SM-DD45C_S064_E1-50	L6 CT
																															SM-DD45C_S145_E1-50	L6 CT
																															SM-DD45C_S146_E1-50	L6 CT
																															SM-DD45C_S147_E1-50	L6 CT
																															SM-DD45C_S148_E1-50	L6 CT
																															SM-DD45C_S149_E1-50	L6 CT
																															SM-DD45C_S150_E1-50	L6 CT
																															SM-DD45C_S151_E1-50	L6 CT
																															SM-DD45C_S153_E1-50	L6 CT
																															SM-DD45C_S154_E1-50	L6 CT
																															SM-DD45C_S156_E1-50	L6 CT
																															SM-DD45C_S157_E1-50	L6 CT
																															SM-DD45C_S158_E1-50	L6 CT
																															SM-DD45C_S160_E1-50	L6 CT
																															SM-DD45C_S161_E1-50	L6 CT
																															SM-DD45C_S163_E1-50	L6 CT
																															SM-DD45C_S165_E1-50	L6 CT
																															SM-DD45C_S167_E1-50	L6 CT
																															SM-DD45C_S168_E1-50	L6 CT
																															SM-DD45C_S169_E1-50	L6 CT
																															SM-DD45C_S171_E1-50	L6 CT
																															SM-DD45C_S172_E1-50	L6 CT
																															SM-DD45C_S173_E1-50	L6 CT
																															SM-DD45C_S174_E1-50	L6 CT
																															SM-DD45C_S176_E1-50	L6 CT
																															SM-DD45D_S051_E1-50	L6 CT
																															SM-DD45D_S052_E1-50	L6 CT
																															SM-DD45D_S055_E1-50	L6 CT
																															SM-DD45D_S056_E1-50	L6 CT
																															SM-DD45D_S058_E1-50	L6 CT
																															SM-DD45D_S059_E1-50	L6 CT
																															SM-DD45D_S061_E1-50	L6 CT
																															SM-DD45D_S062_E1-50	L6 CT
																															SM-DD45D_S063_E1-50	L6 CT
																															SM-DD45D_S064_E1-50	L6 CT
																															SM-DD45D_S137_E1-50	L6 CT
																															SM-DD45D_S138_E1-50	L6 CT
																															SM-DD45D_S140_E1-50	L6 CT
																															SM-DD45D_S141_E1-50	L6 CT
																															SM-DD45D_S142_E1-50	L6 CT
																															SM-DD45D_S143_E1-50	L6 CT
																															SM-DD45D_S144_E1-50	L6 CT
																															SM-DD45D_S145_E1-50	L6 CT
																															SM-DD45D_S146_E1-50	L6 CT
																															SM-DD45D_S148_E1-50	L6 CT
																															SM-DD45D_S149_E1-50	L6 CT
																															SM-DD45D_S150_E1-50	L6 CT
																															SM-DD45D_S151_E1-50	L6 CT
																															SM-DD45L_S034_E1-50	L6 CT
																															SM-DD45L_S036_E1-50	L6 CT
																															SM-DD45L_S037_E1-50	L6 CT
																															SM-DD45L_S039_E1-50	L6 CT
																															SM-DD45L_S040_E1-50	L6 CT
																															SM-DD45L_S041_E1-50	L6 CT
																															SM-DD45L_S042_E1-50	L6 CT
																															SM-DD45L_S046_E1-50	L6 CT
																															SM-DD45L_S047_E1-50	L6 CT
																															SM-DD45M_S081_E1-50	L6 CT
																															SM-DD45M_S083_E1-50	L6 CT
																															SM-DD45M_S084_E1-50	L6 CT
																															SM-DD45M_S086_E1-50	L6 CT
																															SM-DD45M_S087_E1-50	L6 CT
																															SM-DD45M_S088_E1-50	L6 CT
																															SM-DD45M_S089_E1-50	L6 CT
																															SM-DD45M_S091_E1-50	L6 CT
																															SM-DD45M_S092_E1-50	L6 CT
																															SM-DD45M_S093_E1-50	L6 CT
																															SM-DD45M_S094_E1-50	L6 CT
																															SM-DD45M_S096_E1-50	L6 CT
																															SM-DD45M_S169_E1-50	L6 CT
																															SM-DD45M_S171_E1-50	L6 CT
																															SM-DD45M_S172_E1-50	L6 CT
																															SM-DD45M_S173_E1-50	L6 CT
																															SM-DD45M_S174_E1-50	L6 CT
																															SM-DD45M_S175_E1-50	L6 CT
																															SM-DD45M_S178_E1-50	L6 CT
																															SM-DD45M_S179_E1-50	L6 CT
																															SM-DD45M_S182_E1-50	L6 CT
																															SM-DD45M_S183_E1-50	L6 CT
																															SM-DD45M_S184_E1-50	L6 CT
																															SM-DD45M_S185_E1-50	L6 CT
																															SM-DD45M_S186_E1-50	L6 CT
																															SM-DD45M_S188_E1-50	L6 CT
																															SM-DD45M_S190_E1-50	L6 CT
																															SM-DD45R_S058_E1-50	L6 CT
																															SM-DD45R_S059_E1-50	L6 CT
																															SM-DD45R_S060_E1-50	L6 CT
																															SM-DD45R_S062_E1-50	L6 CT
																															SM-DD45R_S064_E1-50	L6 CT
																															SM-DD45R_S066_E1-50	L6 CT
																															SM-DD45R_S067_E1-50	L6 CT
																															SM-DD45R_S068_E1-50	L6 CT
																															SM-DD45R_S069_E1-50	L6 CT
																															SM-DD45R_S070_E1-50	L6 CT
																															SM-DD45R_S071_E1-50	L6 CT
																															SM-DD45R_S072_E1-50	L6 CT
																															SM-DD45R_S074_E1-50	L6 CT
																															SM-DD45R_S075_E1-50	L6 CT
																															SM-DD45R_S076_E1-50	L6 CT
																															SM-DD45R_S077_E1-50	L6 CT
																															SM-DD45R_S078_E1-50	L6 CT
																															SM-DD45R_S080_E1-50	L6 CT
																															SM-DD45R_S097_E1-50	L6 CT
																															SM-DD45R_S099_E1-50	L6 CT
																															SM-DD45R_S101_E1-50	L6 CT
																															SM-DD45R_S102_E1-50	L6 CT
																															SM-DD45R_S104_E1-50	L6 CT
																															SM-DD45R_S113_E1-50	L6 CT
																															SM-DD45R_S114_E1-50	L6 CT
																															SM-DD45R_S117_E1-50	L6 CT
																															SM-DD45R_S118_E1-50	L6 CT
																															SM-DD45R_S119_E1-50	L6 CT
																															SM-DD45R_S120_E1-50	L6 CT
																															SM-DD45R_S121_E1-50	L6 CT
																															SM-DD45R_S122_E1-50	L6 CT
																															SM-DD45R_S123_E1-50	L6 CT
																															SM-DD45R_S125_E1-50	L6 CT
																															SM-DD45R_S126_E1-50	L6 CT
																															SM-DD45R_S127_E1-50	L6 CT
																															SM-DD45R_S128_E1-50	L6 CT
																															SM-DD45R_S129_E1-50	L6 CT
																															SM-DD45R_S130_E1-50	L6 CT
																															SM-DD45R_S131_E1-50	L6 CT
																															SM-DD45R_S133_E1-50	L6 CT
																															SM-DD45R_S134_E1-50	L6 CT
																															SM-DD45R_S135_E1-50	L6 CT
																															SM-DD45R_S136_E1-50	L6 CT
																															SM-DD45R_S137_E1-50	L6 CT
																															SM-DD45R_S139_E1-50	L6 CT
																															SM-DD45R_S140_E1-50	L6 CT
																															SM-DD45R_S143_E1-50	L6 CT
																															SM-DD45R_S144_E1-50	L6 CT
																															SM-DD45S_S002_E1-50	L6 CT
																															SM-DD45S_S004_E1-50	L6 CT
																															SM-DD45S_S005_E1-50	L6 CT
																															SM-DD45S_S007_E1-50	L6 CT
																															SM-DD45S_S008_E1-50	L6 CT
																															SM-DD45S_S009_E1-50	L6 CT
																															SM-DD45S_S010_E1-50	L6 CT
																															SM-DD45S_S011_E1-50	L6 CT
																															SM-DD45S_S012_E1-50	L6 CT
																															SM-DD45S_S013_E1-50	L6 CT
																															SM-DD45S_S014_E1-50	L6 CT
																															SM-DD45S_S015_E1-50	L6 CT
																															SM-DD45S_S016_E1-50	L6 CT
																															SM-DD45S_S050_E1-50	L6 CT
																															SM-DD45S_S053_E1-50	L6 CT
																															SM-DD45S_S054_E1-50	L6 CT
																															SM-DD45S_S055_E1-50	L6 CT
																															SM-DD45S_S056_E1-50	L6 CT
																															SM-DD45S_S058_E1-50	L6 CT
																															SM-DD45S_S060_E1-50	L6 CT
																															SM-DD45S_S061_E1-50	L6 CT
																															SM-DD45S_S062_E1-50	L6 CT
																															SM-DD45S_S063_E1-50	L6 CT
																															SM-DD45S_S065_E1-50	L6 CT
																															SM-DD45S_S068_E1-50	L6 CT
																															SM-DD45S_S070_E1-50	L6 CT
																															SM-DD45S_S071_E1-50	L6 CT
																															SM-DD45S_S170_E1-50	L6 CT
																															SM-DD45S_S171_E1-50	L6 CT
																															SM-DD45S_S172_E1-50	L6 CT
																															SM-DD45S_S173_E1-50	L6 CT
																															SM-DD45S_S174_E1-50	L6 CT
																															SM-DD45S_S175_E1-50	L6 CT
																															SM-DD45S_S176_E1-50	L6 CT
																															SM-DD45S_S177_E1-50	L6 CT
																															SM-DD45S_S178_E1-50	L6 CT
																															SM-DD45S_S180_E1-50	L6 CT
																															SM-DD45S_S181_E1-50	L6 CT
																															SM-DD45S_S182_E1-50	L6 CT
																															SM-DD45S_S183_E1-50	L6 CT
																															SM-DD45S_S184_E1-50	L6 CT
																															SM-DD45S_S185_E1-50	L6 CT
																															SM-DD45S_S186_E1-50	L6 CT
																															SM-DD45S_S187_E1-50	L6 CT
																															SM-DD45S_S188_E1-50	L6 CT
																															SM-DD45S_S189_E1-50	L6 CT
																															SM-DD45S_S191_E1-50	L6 CT
																															SM-DD45T_S052_E1-50	L6 CT
																															SM-DD45T_S053_E1-50	L6 CT
																															SM-DD45T_S054_E1-50	L6 CT
																															SM-DD45T_S055_E1-50	L6 CT
																															SM-DD45T_S056_E1-50	L6 CT
																															SM-DD45T_S058_E1-50	L6 CT
																															SM-DD45T_S062_E1-50	L6 CT
																															SM-DD45T_S063_E1-50	L6 CT
																															SM-DD45T_S064_E1-50	L6 CT
																															SM-DD45T_S065_E1-50	L6 CT
																															SM-DD45T_S066_E1-50	L6 CT
																															SM-DD45T_S067_E1-50	L6 CT
																															SM-DD45T_S068_E1-50	L6 CT
																															SM-DD45T_S069_E1-50	L6 CT
																															SM-DD45T_S071_E1-50	L6 CT
																															SM-DD45T_S072_E1-50	L6 CT
																															SM-DD45T_S121_E1-50	L6 CT
																															SM-DD45T_S123_E1-50	L6 CT
																															SM-DD45T_S124_E1-50	L6 CT
																															SM-DD45T_S126_E1-50	L6 CT
																															SM-DD45T_S127_E1-50	L6 CT
																															SM-DD45T_S128_E1-50	L6 CT
																															SM-DD45U_S041_E1-50	L6 CT
																															SM-DD45U_S042_E1-50	L6 CT
																															SM-DD45U_S043_E1-50	L6 CT
																															SM-DD45U_S044_E1-50	L6 CT
																															SM-DD45U_S045_E1-50	L6 CT
																															SM-DD45U_S047_E1-50	L6 CT
																															SM-DD45U_S058_E1-50	L6 CT
																															SM-DD45U_S059_E1-50	L6 CT
																															SM-DD45U_S060_E1-50	L6 CT
																															SM-DD45U_S061_E1-50	L6 CT
																															SM-DD45U_S063_E1-50	L6 CT
																															SM-DD45U_S064_E1-50	L6 CT
[truncated: 2,421 more rows]

## Sheet: mPFC celltypes
This set contains cells from the region_label "PL;ILA"
mPFC GABAergic									mPFC GABAergic cell contrast set			mPFC Glutamatergic																		mPFC glutamatergic cell contrast set
Pvalb			Sst			Vip						L2-3			L4/5 IT			L5 ET			L6 CT			L6 IT			L6b
sample_name	subclass_label		sample_name	subclass_label		sample_name	subclass_label		sample_name	subclass_label		sample_name	subclass_label		sample_name	subclass_label		sample_name	subclass_label		sample_name	subclass_label		sample_name	subclass_label		sample_name	subclass_label		sample_name	subclass_label
SM-GE66Y_S260_E1-50	Pvalb		SM-GE66Y_S255_E1-50	Sst		SM-GE66Y_S241_E1-50	Vip		SM-GE66Y_S243_E1-50	Lamp5		SM-GE8ZT_S225_E1-50	L2/3 IT Otof		SM-GE8ZT_S232_E1-50	L4/5 IT		SM-GE66Y_S187_E1-50	L5ET		SM-GE8ZT_S260_E1-50	L6CT		SM-GE8ZU_S379_E1-50	L6 IT		SM-GE66Y_S198_E1-50	L6b		SM-GE8ZT_S225_E1-50	L2/3 IT Otof
SM-GE66Y_S341_E1-50	Pvalb		SM-GE66Y_S262_E1-50	Sst		SM-GE66Y_S245_E1-50	Vip		SM-GE66Y_S246_E1-50	Lamp5		SM-GE8ZT_S226_E1-50	L2/3 IT Otof		SM-GE8ZT_S233_E1-50	L4/5 IT		SM-GE66Y_S303_E1-50	L5ET		SM-GE8ZU_S155_E1-50	L6CT		SM-GE66Y_S061_E1-50	L6 IT		SM-GE66Y_S335_E1-50	L6b		SM-GE8ZT_S226_E1-50	L2/3 IT Otof
SM-GE66Y_S351_E1-50	Pvalb		SM-GE66Y_S285_E1-50	Sst		SM-GE66Y_S251_E1-50	Vip		SM-GE66Y_S247_E1-50	Lamp5		SM-GE8ZT_S229_E1-50	L2/3 IT Otof		SM-GE8ZT_S234_E1-50	L4/5 IT		SM-GE66Y_S311_E1-50	L5ET		SM-GE8ZU_S169_E1-50	L6CT		SM-GE66Y_S175_E1-50	L6 IT		SM-GE66Z_S029_E1-50	L6b		SM-GE8ZT_S229_E1-50	L2/3 IT Otof
SM-GE66Y_S364_E1-50	Pvalb		SM-GE66Y_S286_E1-50	Sst		SM-GE66Y_S253_E1-50	Vip		SM-GE66Y_S252_E1-50	Lamp5		SM-GE8ZT_S230_E1-50	L2/3 IT Otof		SM-GE8ZT_S240_E1-50	L4/5 IT		SM-GE66Z_S020_E1-50	L5ET		SM-GE8ZU_S176_E1-50	L6CT		SM-GE66Y_S209_E1-50	L6 IT		SM-GE66Z_S208_E1-50	L6b		SM-GE8ZT_S230_E1-50	L2/3 IT Otof
SM-GE66Y_S376_E1-50	Pvalb		SM-GE66Y_S345_E1-50	Sst		SM-GE66Y_S256_E1-50	Vip		SM-GE66Y_S259_E1-50	Lamp5		SM-GE8ZT_S235_E1-50	L2/3 IT Otof		SM-GE8ZT_S241_E1-50	L4/5 IT		SM-GE66Z_S100_E1-50	L5ET		SM-GE8ZU_S255_E1-50	L6CT		SM-GE66Y_S210_E1-50	L6 IT		SM-GE66Z_S232_E1-50	L6b		SM-GE8ZT_S235_E1-50	L2/3 IT Otof
SM-GE66Z_S059_E1-50	Pvalb		SM-GE66Y_S346_E1-50	Sst		SM-GE66Y_S258_E1-50	Vip		SM-GE66Y_S268_E1-50	Lamp5		SM-GE8ZT_S236_E1-50	L2/3 IT Otof		SM-GE8ZT_S242_E1-50	L4/5 IT		SM-GE66Z_S101_E1-50	L5ET		SM-GE8ZU_S258_E1-50	L6CT		SM-GE66Y_S304_E1-50	L6 IT		SM-GE66Z_S358_E1-50	L6b		SM-GE8ZT_S236_E1-50	L2/3 IT Otof
SM-GE66Z_S061_E1-50	Pvalb		SM-GE66Y_S357_E1-50	Sst		SM-GE66Y_S263_E1-50	Vip		SM-GE66Y_S270_E1-50	Lamp5		SM-GE8ZT_S243_E1-50	L2/3 IT Otof		SM-GE8ZT_S247_E1-50	L4/5 IT		SM-GE66Z_S118_E1-50	L5ET		SM-GE8ZU_S270_E1-50	L6CT		SM-GE66Y_S309_E1-50	L6 IT		SM-GE671_S020_E1-50	L6b		SM-GE8ZT_S243_E1-50	L2/3 IT Otof
SM-GE66Z_S092_E1-50	Pvalb		SM-GE66Y_S361_E1-50	Sst		SM-GE66Y_S264_E1-50	Vip		SM-GE66Y_S272_E1-50	Lamp5		SM-GE8ZT_S246_E1-50	L2/3 IT Otof		SM-GE8ZT_S249_E1-50	L4/5 IT		SM-GE66Z_S127_E1-50	L5ET		SM-GE8ZU_S332_E1-50	L6CT		SM-GE66Y_S312_E1-50	L6 IT		SM-GE671_S026_E1-50	L6b		SM-GE8ZT_S246_E1-50	L2/3 IT Otof
SM-GE66Z_S165_E1-50	Pvalb		SM-GE66Y_S362_E1-50	Sst		SM-GE66Y_S265_E1-50	Vip		SM-GE66Y_S283_E1-50	Lamp5		SM-GE8ZT_S253_E1-50	L2/3 IT Otof		SM-GE8ZT_S252_E1-50	L4/5 IT		SM-GE66Z_S193_E1-50	L5ET		SM-GE8ZU_S337_E1-50	L6CT		SM-GE66Z_S010_E1-50	L6 IT		SM-GE671_S097_E1-50	L6b		SM-GE8ZT_S253_E1-50	L2/3 IT Otof
SM-GE66Z_S172_E1-50	Pvalb		SM-GE66Y_S363_E1-50	Sst		SM-GE66Y_S266_E1-50	Vip		SM-GE66Y_S287_E1-50	Lamp5		SM-GE8ZT_S258_E1-50	L2/3 IT Otof		SM-GE8ZT_S255_E1-50	L4/5 IT		SM-GE66Z_S196_E1-50	L5ET		SM-GE8ZU_S345_E1-50	L6CT		SM-GE66Z_S018_E1-50	L6 IT		SM-GE671_S123_E1-50	L6b		SM-GE8ZT_S258_E1-50	L2/3 IT Otof
SM-GE66Z_S182_E1-50	Pvalb		SM-GE66Y_S367_E1-50	Sst		SM-GE66Y_S269_E1-50	Vip		SM-GE66Y_S344_E1-50	Lamp5		SM-GE8ZT_S264_E1-50	L2/3 IT Otof		SM-GE8ZT_S263_E1-50	L4/5 IT		SM-GE66Z_S204_E1-50	L5ET		SM-GE8ZU_S350_E1-50	L6CT		SM-GE66Z_S019_E1-50	L6 IT		SM-GE671_S196_E1-50	L6b		SM-GE8ZT_S264_E1-50	L2/3 IT Otof
SM-GE66Z_S184_E1-50	Pvalb		SM-GE66Y_S371_E1-50	Sst		SM-GE66Y_S281_E1-50	Vip		SM-GE66Y_S349_E1-50	Lamp5		SM-GE8ZT_S265_E1-50	L2/3 IT Otof		SM-GE8ZT_S271_E1-50	L4/5 IT		SM-GE66Z_S205_E1-50	L5ET		SM-GE8ZU_S357_E1-50	L6CT		SM-GE66Z_S025_E1-50	L6 IT		SM-GE671_S198_E1-50	L6b		SM-GE8ZT_S265_E1-50	L2/3 IT Otof
SM-GE66Z_S186_E1-50	Pvalb		SM-GE66Y_S373_E1-50	Sst		SM-GE66Y_S282_E1-50	Vip		SM-GE66Y_S353_E1-50	Lamp5		SM-GE8ZT_S266_E1-50	L2/3 IT Otof		SM-GE8ZT_S273_E1-50	L4/5 IT		SM-GE66Z_S226_E1-50	L5ET		SM-GE8ZU_S375_E1-50	L6CT		SM-GE66Z_S046_E1-50	L6 IT		SM-GE671_S200_E1-50	L6b		SM-GE8ZT_S266_E1-50	L2/3 IT Otof
SM-GE66Z_S188_E1-50	Pvalb		SM-GE66Y_S374_E1-50	Sst		SM-GE66Y_S288_E1-50	Vip		SM-GE66Y_S359_E1-50	Lamp5		SM-GE8ZT_S267_E1-50	L2/3 IT Otof		SM-GE8ZT_S274_E1-50	L4/5 IT		SM-GE66Z_S230_E1-50	L5ET		SM-GE8ZU_S377_E1-50	L6CT		SM-GE66Z_S048_E1-50	L6 IT		SM-GE671_S202_E1-50	L6b		SM-GE8ZT_S267_E1-50	L2/3 IT Otof
SM-GE66Z_S189_E1-50	Pvalb		SM-GE66Z_S057_E1-50	Sst		SM-GE66Y_S339_E1-50	Vip		SM-GE66Y_S370_E1-50	Lamp5		SM-GE8ZT_S268_E1-50	L2/3 IT Otof		SM-GE8ZT_S275_E1-50	L4/5 IT		SM-GE671_S001_E1-50	L5ET		SM-GE8ZU_S378_E1-50	L6CT		SM-GE66Z_S049_E1-50	L6 IT		SM-GE671_S206_E1-50	L6b		SM-GE8ZT_S268_E1-50	L2/3 IT Otof
SM-GE66Z_S248_E1-50	Pvalb		SM-GE66Z_S065_E1-50	Sst		SM-GE66Y_S340_E1-50	Vip		SM-GE66Z_S058_E1-50	Lamp5		SM-GE8ZT_S276_E1-50	L2/3 IT Otof		SM-GE8ZT_S277_E1-50	L4/5 IT		SM-GE671_S005_E1-50	L5ET		SM-GE66Y_S027_E1-50	L6CT		SM-GE66Z_S053_E1-50	L6 IT		SM-GE671_S209_E1-50	L6b		SM-GE8ZT_S276_E1-50	L2/3 IT Otof
SM-GE66Z_S249_E1-50	Pvalb		SM-GE66Z_S066_E1-50	Sst		SM-GE66Y_S342_E1-50	Vip		SM-GE66Z_S075_E1-50	Lamp5		SM-GE8ZU_S132_E1-50	L2/3 IT Otof		SM-GE8ZT_S278_E1-50	L4/5 IT		SM-GE671_S108_E1-50	L5ET		SM-GE66Y_S063_E1-50	L6CT		SM-GE66Z_S119_E1-50	L6 IT		SM-GE671_S213_E1-50	L6b		SM-GE8ZU_S132_E1-50	L2/3 IT Otof
SM-GE66Z_S259_E1-50	Pvalb		SM-GE66Z_S069_E1-50	Sst		SM-GE66Y_S343_E1-50	Vip		SM-GE66Z_S086_E1-50	Lamp5		SM-GE8ZU_S136_E1-50	L2/3 IT Otof		SM-GE8ZT_S279_E1-50	L4/5 IT		SM-GE671_S114_E1-50	L5ET		SM-GE66Y_S071_E1-50	L6CT		SM-GE66Z_S122_E1-50	L6 IT		SM-GE8Z7_S294_E1-50	L6b		SM-GE8ZU_S136_E1-50	L2/3 IT Otof
SM-GE66Z_S266_E1-50	Pvalb		SM-GE66Z_S071_E1-50	Sst		SM-GE66Y_S348_E1-50	Vip		SM-GE66Z_S090_E1-50	Lamp5		SM-GE8ZU_S138_E1-50	L2/3 IT Otof		SM-GE8ZT_S280_E1-50	L4/5 IT		SM-GE671_S121_E1-50	L5ET		SM-GE66Y_S074_E1-50	L6CT		SM-GE66Z_S135_E1-50	L6 IT					SM-GE8ZU_S138_E1-50	L2/3 IT Otof
SM-GE66Z_S268_E1-50	Pvalb		SM-GE66Z_S089_E1-50	Sst		SM-GE66Y_S350_E1-50	Vip		SM-GE66Z_S096_E1-50	Lamp5		SM-GE8ZU_S141_E1-50	L2/3 IT Otof		SM-GE8ZT_S283_E1-50	L4/5 IT		SM-GE671_S128_E1-50	L5ET		SM-GE66Y_S078_E1-50	L6CT		SM-GE66Z_S138_E1-50	L6 IT					SM-GE8ZU_S141_E1-50	L2/3 IT Otof
SM-GE66Z_S273_E1-50	Pvalb		SM-GE66Z_S153_E1-50	Sst		SM-GE66Y_S352_E1-50	Vip		SM-GE66Z_S168_E1-50	Lamp5		SM-GE8ZU_S143_E1-50	L2/3 IT Otof		SM-GE8ZT_S284_E1-50	L4/5 IT		SM-GE671_S199_E1-50	L5ET		SM-GE66Y_S163_E1-50	L6CT		SM-GE66Z_S198_E1-50	L6 IT					SM-GE8ZU_S143_E1-50	L2/3 IT Otof
SM-GE66Z_S274_E1-50	Pvalb		SM-GE66Z_S154_E1-50	Sst		SM-GE66Y_S355_E1-50	Vip		SM-GE66Z_S179_E1-50	Lamp5		SM-GE8ZU_S144_E1-50	L2/3 IT Otof		SM-GE8ZT_S285_E1-50	L4/5 IT		SM-GE671_S214_E1-50	L5ET		SM-GE66Y_S169_E1-50	L6CT		SM-GE66Z_S203_E1-50	L6 IT					SM-GE8ZU_S144_E1-50	L2/3 IT Otof
SM-GE66Z_S275_E1-50	Pvalb		SM-GE66Z_S155_E1-50	Sst		SM-GE66Y_S358_E1-50	Vip		SM-GE66Z_S181_E1-50	Lamp5		SM-GE8ZU_S147_E1-50	L2/3 IT Otof		SM-GE8ZT_S288_E1-50	L4/5 IT		SM-GE8Z7_S289_E1-50	L5ET		SM-GE66Y_S170_E1-50	L6CT		SM-GE66Z_S219_E1-50	L6 IT					SM-GE8ZU_S147_E1-50	L2/3 IT Otof
SM-GE66Z_S282_E1-50	Pvalb		SM-GE66Z_S157_E1-50	Sst		SM-GE66Y_S365_E1-50	Vip		SM-GE66Z_S185_E1-50	Lamp5		SM-GE8ZU_S150_E1-50	L2/3 IT Otof		SM-GE8ZU_S133_E1-50	L4/5 IT		SM-GE8Z7_S296_E1-50	L5ET		SM-GE66Y_S174_E1-50	L6CT		SM-GE66Z_S224_E1-50	L6 IT					SM-GE8ZU_S150_E1-50	L2/3 IT Otof
SM-GE66Z_S284_E1-50	Pvalb		SM-GE66Z_S159_E1-50	Sst		SM-GE66Y_S366_E1-50	Vip		SM-GE66Z_S187_E1-50	Lamp5		SM-GE8ZU_S153_E1-50	L2/3 IT Otof		SM-GE8ZU_S134_E1-50	L4/5 IT		SM-GE8Z7_S298_E1-50	L5ET		SM-GE66Y_S215_E1-50	L6CT		SM-GE66Z_S225_E1-50	L6 IT					SM-GE8ZU_S153_E1-50	L2/3 IT Otof
SM-GE66Z_S288_E1-50	Pvalb		SM-GE66Z_S161_E1-50	Sst		SM-GE66Y_S368_E1-50	Vip		SM-GE66Z_S242_E1-50	Lamp5		SM-GE8ZU_S154_E1-50	L2/3 IT Otof		SM-GE8ZU_S135_E1-50	L4/5 IT		SM-GE8Z8_S310_E1-50	L5ET		SM-GE66Y_S218_E1-50	L6CT		SM-GE66Z_S227_E1-50	L6 IT					SM-GE8ZU_S154_E1-50	L2/3 IT Otof
SM-GE671_S066_E1-50	Pvalb		SM-GE66Z_S164_E1-50	Sst		SM-GE66Y_S369_E1-50	Vip		SM-GE66Z_S264_E1-50	Lamp5		SM-GE8ZU_S168_E1-50	L2/3 IT Otof		SM-GE8ZU_S139_E1-50	L4/5 IT					SM-GE66Y_S220_E1-50	L6CT		SM-GE66Z_S229_E1-50	L6 IT					SM-GE8ZU_S168_E1-50	L2/3 IT Otof
SM-GE671_S072_E1-50	Pvalb		SM-GE66Z_S173_E1-50	Sst		SM-GE66Y_S372_E1-50	Vip		SM-GE66Z_S265_E1-50	Lamp5		SM-GE8ZU_S170_E1-50	L2/3 IT Otof		SM-GE8ZU_S140_E1-50	L4/5 IT					SM-GE66Y_S228_E1-50	L6CT		SM-GE66Z_S290_E1-50	L6 IT					SM-GE8ZU_S170_E1-50	L2/3 IT Otof
SM-GE671_S134_E1-50	Pvalb		SM-GE66Z_S174_E1-50	Sst		SM-GE66Z_S060_E1-50	Vip		SM-GE66Z_S364_E1-50	Lamp5		SM-GE8ZU_S174_E1-50	L2/3 IT Otof		SM-GE8ZU_S142_E1-50	L4/5 IT					SM-GE66Y_S229_E1-50	L6CT		SM-GE66Z_S295_E1-50	L6 IT					SM-GE8ZU_S174_E1-50	L2/3 IT Otof
SM-GE671_S135_E1-50	Pvalb		SM-GE66Z_S183_E1-50	Sst		SM-GE66Z_S062_E1-50	Vip		SM-GE66Z_S367_E1-50	Lamp5		SM-GE8ZU_S188_E1-50	L2/3 IT Otof		SM-GE8ZU_S146_E1-50	L4/5 IT					SM-GE66Y_S230_E1-50	L6CT		SM-GE66Z_S306_E1-50	L6 IT					SM-GE8ZU_S188_E1-50	L2/3 IT Otof
SM-GE671_S136_E1-50	Pvalb		SM-GE66Z_S190_E1-50	Sst		SM-GE66Z_S064_E1-50	Vip		SM-GE671_S043_E1-50	Lamp5		SM-GE8ZU_S226_E1-50	L2/3 IT Otof		SM-GE8ZU_S149_E1-50	L4/5 IT					SM-GE66Y_S293_E1-50	L6CT		SM-GE66Z_S308_E1-50	L6 IT					SM-GE8ZU_S226_E1-50	L2/3 IT Otof
SM-GE671_S155_E1-50	Pvalb		SM-GE66Z_S246_E1-50	Sst		SM-GE66Z_S067_E1-50	Vip		SM-GE671_S058_E1-50	Lamp5		SM-GE8ZU_S230_E1-50	L2/3 IT Otof		SM-GE8ZU_S151_E1-50	L4/5 IT					SM-GE66Y_S301_E1-50	L6CT		SM-GE66Z_S340_E1-50	L6 IT					SM-GE8ZU_S230_E1-50	L2/3 IT Otof
SM-GE671_S169_E1-50	Pvalb		SM-GE66Z_S252_E1-50	Sst		SM-GE66Z_S072_E1-50	Vip		SM-GE671_S059_E1-50	Lamp5		SM-GE8ZU_S231_E1-50	L2/3 IT Otof		SM-GE8ZU_S161_E1-50	L4/5 IT					SM-GE66Y_S313_E1-50	L6CT		SM-GE66Z_S349_E1-50	L6 IT					SM-GE8ZU_S231_E1-50	L2/3 IT Otof
SM-GE671_S172_E1-50	Pvalb		SM-GE66Z_S258_E1-50	Sst		SM-GE66Z_S073_E1-50	Vip		SM-GE671_S149_E1-50	Lamp5		SM-GE8ZU_S232_E1-50	L2/3 IT Otof		SM-GE8ZU_S162_E1-50	L4/5 IT					SM-GE66Y_S319_E1-50	L6CT		SM-GE671_S007_E1-50	L6 IT					SM-GE8ZU_S232_E1-50	L2/3 IT Otof
SM-GE671_S174_E1-50	Pvalb		SM-GE66Z_S260_E1-50	Sst		SM-GE66Z_S076_E1-50	Vip		SM-GE671_S296_E1-50	Lamp5		SM-GE8ZU_S234_E1-50	L2/3 IT Otof		SM-GE8ZU_S163_E1-50	L4/5 IT					SM-GE66Y_S324_E1-50	L6CT		SM-GE671_S015_E1-50	L6 IT					SM-GE8ZU_S234_E1-50	L2/3 IT Otof
SM-GE671_S177_E1-50	Pvalb		SM-GE66Z_S261_E1-50	Sst		SM-GE66Z_S078_E1-50	Vip		SM-GE671_S312_E1-50	Lamp5		SM-GE8ZU_S235_E1-50	L2/3 IT Otof		SM-GE8ZU_S165_E1-50	L4/5 IT					SM-GE66Y_S328_E1-50	L6CT		SM-GE671_S021_E1-50	L6 IT					SM-GE8ZU_S235_E1-50	L2/3 IT Otof
SM-GE671_S180_E1-50	Pvalb		SM-GE66Z_S262_E1-50	Sst		SM-GE66Z_S079_E1-50	Vip		SM-GE671_S340_E1-50	Lamp5		SM-GE8ZU_S236_E1-50	L2/3 IT Otof		SM-GE8ZU_S173_E1-50	L4/5 IT					SM-GE66Y_S329_E1-50	L6CT		SM-GE671_S027_E1-50	L6 IT					SM-GE8ZU_S236_E1-50	L2/3 IT Otof
SM-GE671_S186_E1-50	Pvalb		SM-GE66Z_S263_E1-50	Sst		SM-GE66Z_S080_E1-50	Vip		SM-GE8Z7_S015_E1-50	Lamp5		SM-GE8ZU_S238_E1-50	L2/3 IT Otof		SM-GE8ZU_S175_E1-50	L4/5 IT					SM-GE66Y_S332_E1-50	L6CT		SM-GE671_S029_E1-50	L6 IT					SM-GE8ZU_S238_E1-50	L2/3 IT Otof
SM-GE671_S252_E1-50	Pvalb		SM-GE66Z_S269_E1-50	Sst		SM-GE66Z_S082_E1-50	Vip		SM-GE8Z7_S019_E1-50	Lamp5		SM-GE8ZU_S241_E1-50	L2/3 IT Otof		SM-GE8ZU_S179_E1-50	L4/5 IT					SM-GE66Y_S333_E1-50	L6CT		SM-GE671_S115_E1-50	L6 IT					SM-GE8ZU_S241_E1-50	L2/3 IT Otof
SM-GE671_S254_E1-50	Pvalb		SM-GE66Z_S277_E1-50	Sst		SM-GE66Z_S083_E1-50	Vip		SM-GE8Z7_S104_E1-50	Lamp5		SM-GE8ZU_S243_E1-50	L2/3 IT Otof		SM-GE8ZU_S181_E1-50	L4/5 IT					SM-GE66Y_S336_E1-50	L6CT		SM-GE671_S117_E1-50	L6 IT					SM-GE8ZU_S243_E1-50	L2/3 IT Otof
SM-GE671_S259_E1-50	Pvalb		SM-GE66Z_S278_E1-50	Sst		SM-GE66Z_S085_E1-50	Vip		SM-GE8Z7_S117_E1-50	Lamp5		SM-GE8ZU_S246_E1-50	L2/3 IT Otof		SM-GE8ZU_S184_E1-50	L4/5 IT					SM-GE66Z_S009_E1-50	L6CT		SM-GE671_S127_E1-50	L6 IT					SM-GE8ZU_S246_E1-50	L2/3 IT Otof
SM-GE671_S278_E1-50	Pvalb		SM-GE66Z_S279_E1-50	Sst		SM-GE66Z_S087_E1-50	Vip		SM-GE8Z7_S206_E1-50	Lamp5		SM-GE8ZU_S253_E1-50	L2/3 IT Otof		SM-GE8ZU_S186_E1-50	L4/5 IT					SM-GE66Z_S015_E1-50	L6CT		SM-GE671_S212_E1-50	L6 IT					SM-GE8ZU_S253_E1-50	L2/3 IT Otof
SM-GE671_S279_E1-50	Pvalb		SM-GE66Z_S283_E1-50	Sst		SM-GE66Z_S091_E1-50	Vip		SM-GE8Z7_S338_E1-50	Lamp5		SM-GE8ZU_S254_E1-50	L2/3 IT Otof		SM-GE8ZU_S228_E1-50	L4/5 IT					SM-GE66Z_S016_E1-50	L6CT		SM-GE8Z7_S313_E1-50	L6 IT					SM-GE8ZU_S254_E1-50	L2/3 IT Otof
SM-GE671_S284_E1-50	Pvalb		SM-GE66Z_S285_E1-50	Sst		SM-GE66Z_S093_E1-50	Vip		SM-GE8Z7_S340_E1-50	Lamp5		SM-GE8ZU_S259_E1-50	L2/3 IT Otof		SM-GE8ZU_S233_E1-50	L4/5 IT					SM-GE66Z_S021_E1-50	L6CT		SM-GE8Z7_S328_E1-50	L6 IT					SM-GE8ZU_S259_E1-50	L2/3 IT Otof
SM-GE671_S289_E1-50	Pvalb		SM-GE66Z_S287_E1-50	Sst		SM-GE66Z_S094_E1-50	Vip		SM-GE8Z7_S346_E1-50	Lamp5		SM-GE8ZU_S260_E1-50	L2/3 IT Otof		SM-GE8ZU_S239_E1-50	L4/5 IT					SM-GE66Z_S027_E1-50	L6CT		SM-GE8Z8_S242_E1-50	L6 IT					SM-GE8ZU_S260_E1-50	L2/3 IT Otof
SM-GE671_S292_E1-50	Pvalb		SM-GE66Z_S366_E1-50	Sst		SM-GE66Z_S156_E1-50	Vip		SM-GE8Z7_S353_E1-50	Lamp5		SM-GE8ZU_S263_E1-50	L2/3 IT Otof		SM-GE8ZU_S240_E1-50	L4/5 IT					SM-GE66Z_S035_E1-50	L6CT		SM-GE8Z8_S260_E1-50	L6 IT					SM-GE8ZU_S263_E1-50	L2/3 IT Otof
SM-GE671_S299_E1-50	Pvalb		SM-GE671_S045_E1-50	Sst		SM-GE66Z_S162_E1-50	Vip		SM-GE8Z7_S354_E1-50	Lamp5		SM-GE8ZU_S265_E1-50	L2/3 IT Otof		SM-GE8ZU_S244_E1-50	L4/5 IT					SM-GE66Z_S036_E1-50	L6CT		SM-GE8Z8_S272_E1-50	L6 IT					SM-GE8ZU_S265_E1-50	L2/3 IT Otof
SM-GE671_S311_E1-50	Pvalb		SM-GE671_S052_E1-50	Sst		SM-GE66Z_S163_E1-50	Vip		SM-GE8Z7_S369_E1-50	Lamp5		SM-GE8ZU_S268_E1-50	L2/3 IT Otof		SM-GE8ZU_S247_E1-50	L4/5 IT					SM-GE66Z_S038_E1-50	L6CT		SM-GE8Z8_S300_E1-50	L6 IT					SM-GE8ZU_S268_E1-50	L2/3 IT Otof
SM-GE671_S325_E1-50	Pvalb		SM-GE671_S055_E1-50	Sst		SM-GE66Z_S169_E1-50	Vip		SM-GE8Z7_S372_E1-50	Lamp5		SM-GE8ZU_S271_E1-50	L2/3 IT Otof		SM-GE8ZU_S250_E1-50	L4/5 IT					SM-GE66Z_S039_E1-50	L6CT		SM-GE8Z8_S303_E1-50	L6 IT					SM-GE8ZU_S271_E1-50	L2/3 IT Otof
SM-GE671_S332_E1-50	Pvalb		SM-GE671_S056_E1-50	Sst		SM-GE66Z_S175_E1-50	Vip		SM-GE8Z7_S379_E1-50	Lamp5		SM-GE8ZU_S338_E1-50	L2/3 IT Otof		SM-GE8ZU_S251_E1-50	L4/5 IT					SM-GE66Z_S040_E1-50	L6CT		SM-GE8Z8_S304_E1-50	L6 IT					SM-GE8ZU_S338_E1-50	L2/3 IT Otof
SM-GE671_S333_E1-50	Pvalb		SM-GE671_S057_E1-50	Sst		SM-GE66Z_S178_E1-50	Vip		SM-GE8Z8_S002_E1-50	Lamp5		SM-GE8ZU_S340_E1-50	L2/3 IT Otof		SM-GE8ZU_S252_E1-50	L4/5 IT					SM-GE66Z_S042_E1-50	L6CT		SM-GE8Z8_S311_E1-50						SM-GE8ZU_S340_E1-50	L2/3 IT Otof
SM-GE671_S339_E1-50	Pvalb		SM-GE671_S061_E1-50	Sst		SM-GE66Z_S192_E1-50	Vip		SM-GE8Z8_S003_E1-50	Lamp5		SM-GE8ZU_S348_E1-50	L2/3 IT Otof		SM-GE8ZU_S257_E1-50	L4/5 IT					SM-GE66Z_S043_E1-50	L6CT								SM-GE8ZU_S348_E1-50	L2/3 IT Otof
SM-GE8Z7_S001_E1-50	Pvalb		SM-GE671_S063_E1-50	Sst		SM-GE66Z_S243_E1-50	Vip		SM-GE8Z8_S015_E1-50	Lamp5		SM-GE8ZU_S349_E1-50	L2/3 IT Otof		SM-GE8ZU_S261_E1-50	L4/5 IT					SM-GE66Z_S044_E1-50	L6CT								SM-GE8ZU_S349_E1-50	L2/3 IT Otof
SM-GE8Z7_S009_E1-50	Pvalb		SM-GE671_S067_E1-50	Sst		SM-GE66Z_S247_E1-50	Vip		SM-GE8Z8_S022_E1-50	Lamp5		SM-GE8ZU_S358_E1-50	L2/3 IT Otof		SM-GE8ZU_S269_E1-50	L4/5 IT					SM-GE66Z_S045_E1-50	L6CT								SM-GE8ZU_S358_E1-50	L2/3 IT Otof
SM-GE8Z7_S011_E1-50	Pvalb		SM-GE671_S069_E1-50	Sst		SM-GE66Z_S253_E1-50	Vip		SM-GE66Z_S170_E1-50	Lamp5 Lhx6		SM-GE8ZU_S360_E1-50	L2/3 IT Otof		SM-GE8ZU_S272_E1-50	L4/5 IT					SM-GE66Z_S047_E1-50	L6CT								SM-GE8ZU_S360_E1-50	L2/3 IT Otof
SM-GE8Z7_S014_E1-50	Pvalb		SM-GE671_S070_E1-50	Sst		SM-GE66Z_S257_E1-50	Vip		SM-GE671_S044_E1-50	Lamp5 Lhx6		SM-GE8ZU_S371_E1-50	L2/3 IT Otof		SM-GE8ZU_S275_E1-50	L4/5 IT					SM-GE66Z_S051_E1-50	L6CT								SM-GE8ZU_S371_E1-50	L2/3 IT Otof
SM-GE8Z7_S020_E1-50	Pvalb		SM-GE671_S071_E1-50	Sst		SM-GE66Z_S267_E1-50	Vip		SM-GE8Z7_S008_E1-50	Lamp5 Lhx6		SM-GE8ZU_S382_E1-50	L2/3 IT Otof		SM-GE8ZU_S278_E1-50	L4/5 IT					SM-GE66Z_S052_E1-50	L6CT								SM-GE8ZU_S382_E1-50	L2/3 IT Otof
SM-GE8Z7_S023_E1-50	Pvalb		SM-GE671_S131_E1-50	Sst		SM-GE66Z_S270_E1-50	Vip		SM-GE8Z7_S016_E1-50	Lamp5 Lhx6		SM-GE66Y_S030_E1-50	L2/3 IT Otof		SM-GE8ZU_S279_E1-50	L4/5 IT					SM-GE66Z_S055_E1-50	L6CT								SM-GE66Y_S030_E1-50	L2/3 IT Otof
SM-GE8Z7_S099_E1-50	Pvalb		SM-GE671_S133_E1-50	Sst		SM-GE66Z_S362_E1-50	Vip		SM-GE8Z8_S043_E1-50	Lamp5 Lhx6		SM-GE66Y_S034_E1-50	L2/3 IT Otof		SM-GE8ZU_S280_E1-50	L4/5 IT					SM-GE66Z_S056_E1-50	L6CT								SM-GE66Y_S034_E1-50	L2/3 IT Otof
SM-GE8Z7_S195_E1-50	Pvalb		SM-GE671_S146_E1-50	Sst		SM-GE66Z_S365_E1-50	Vip		SM-GE671_S260_E1-50	Meis2		SM-GE66Y_S037_E1-50	L2/3 IT Otof		SM-GE8ZU_S285_E1-50	L4/5 IT					SM-GE66Z_S098_E1-50	L6CT								SM-GE66Y_S037_E1-50	L2/3 IT Otof
SM-GE8Z7_S202_E1-50	Pvalb		SM-GE671_S148_E1-50	Sst		SM-GE66Z_S368_E1-50	Vip		SM-GE8Z7_S108_E1-50	Meis2		SM-GE66Y_S038_E1-50	L2/3 IT Otof		SM-GE8ZU_S287_E1-50	L4/5 IT					SM-GE66Z_S099_E1-50	L6CT								SM-GE66Y_S038_E1-50	L2/3 IT Otof
SM-GE8Z7_S205_E1-50	Pvalb		SM-GE671_S150_E1-50	Sst		SM-GE671_S042_E1-50	Vip		SM-GE66Y_S260_E1-50	Pvalb		SM-GE66Y_S040_E1-50	L2/3 IT Otof		SM-GE8ZU_S288_E1-50	L4/5 IT					SM-GE66Z_S102_E1-50	L6CT								SM-GE66Y_S040_E1-50	L2/3 IT Otof
SM-GE8Z7_S357_E1-50	Pvalb		SM-GE671_S154_E1-50	Sst		SM-GE671_S046_E1-50	Vip		SM-GE66Y_S341_E1-50	Pvalb		SM-GE66Y_S051_E1-50	L2/3 IT Otof		SM-GE8ZU_S331_E1-50	L4/5 IT					SM-GE66Z_S114_E1-50	L6CT								SM-GE66Y_S051_E1-50	L2/3 IT Otof
SM-GE8Z8_S027_E1-50	Pvalb		SM-GE671_S157_E1-50	Sst		SM-GE671_S048_E1-50	Vip		SM-GE66Y_S351_E1-50	Pvalb		SM-GE66Y_S055_E1-50	L2/3 IT Otof		SM-GE8ZU_S334_E1-50	L4/5 IT					SM-GE66Z_S120_E1-50	L6CT								SM-GE66Y_S055_E1-50	L2/3 IT Otof
SM-GE8Z8_S032_E1-50	Pvalb		SM-GE671_S158_E1-50	Sst		SM-GE671_S049_E1-50	Vip		SM-GE66Y_S364_E1-50	Pvalb		SM-GE66Y_S060_E1-50	L2/3 IT Otof		SM-GE8ZU_S335_E1-50	L4/5 IT					SM-GE66Z_S128_E1-50	L6CT								SM-GE66Y_S060_E1-50	L2/3 IT Otof
SM-GE8Z8_S034_E1-50	Pvalb		SM-GE671_S159_E1-50	Sst		SM-GE671_S050_E1-50	Vip		SM-GE66Y_S376_E1-50	Pvalb		SM-GE66Y_S073_E1-50	L2/3 IT Otof		SM-GE8ZU_S339_E1-50	L4/5 IT					SM-GE66Z_S129_E1-50	L6CT								SM-GE66Y_S073_E1-50	L2/3 IT Otof
SM-GE8Z8_S036_E1-50	Pvalb		SM-GE671_S160_E1-50	Sst		SM-GE671_S051_E1-50	Vip		SM-GE66Z_S059_E1-50	Pvalb		SM-GE66Y_S075_E1-50	L2/3 IT Otof		SM-GE8ZU_S347_E1-50	L4/5 IT					SM-GE66Z_S132_E1-50	L6CT								SM-GE66Y_S075_E1-50	L2/3 IT Otof
SM-GE8Z8_S038_E1-50	Pvalb		SM-GE671_S161_E1-50	Sst		SM-GE671_S129_E1-50	Vip		SM-GE66Z_S061_E1-50	Pvalb		SM-GE66Y_S076_E1-50	L2/3 IT Otof		SM-GE8ZU_S351_E1-50	L4/5 IT					SM-GE66Z_S133_E1-50	L6CT								SM-GE66Y_S076_E1-50	L2/3 IT Otof
SM-GE8Z8_S042_E1-50	Pvalb		SM-GE671_S165_E1-50	Sst		SM-GE671_S145_E1-50	Vip		SM-GE66Z_S092_E1-50	Pvalb		SM-GE66Y_S079_E1-50	L2/3 IT Otof		SM-GE8ZU_S354_E1-50	L4/5 IT					SM-GE66Z_S137_E1-50	L6CT								SM-GE66Y_S079_E1-50	L2/3 IT Otof
SM-GE8Z8_S044_E1-50	Pvalb		SM-GE671_S171_E1-50	Sst		SM-GE671_S163_E1-50	Vip		SM-GE66Z_S165_E1-50	Pvalb		SM-GE66Y_S093_E1-50	L2/3 IT Otof		SM-GE8ZU_S355_E1-50	L4/5 IT					SM-GE66Z_S139_E1-50	L6CT								SM-GE66Y_S093_E1-50	L2/3 IT Otof
SM-GE8Z8_S045_E1-50	Pvalb		SM-GE671_S176_E1-50	Sst		SM-GE671_S166_E1-50	Vip		SM-GE66Z_S172_E1-50	Pvalb		SM-GE66Y_S122_E1-50	L2/3 IT Otof		SM-GE8ZU_S356_E1-50	L4/5 IT					SM-GE66Z_S140_E1-50	L6CT								SM-GE66Y_S122_E1-50	L2/3 IT Otof
SM-GE8Z8_S047_E1-50	Pvalb		SM-GE671_S178_E1-50	Sst		SM-GE671_S250_E1-50	Vip		SM-GE66Z_S182_E1-50	Pvalb		SM-GE66Y_S127_E1-50	L2/3 IT Otof		SM-GE8ZU_S359_E1-50	L4/5 IT					SM-GE66Z_S142_E1-50	L6CT								SM-GE66Y_S127_E1-50	L2/3 IT Otof
SM-GE8Z8_S048_E1-50	Pvalb		SM-GE671_S181_E1-50	Sst		SM-GE671_S255_E1-50	Vip		SM-GE66Z_S184_E1-50	Pvalb		SM-GE66Y_S132_E1-50	L2/3 IT Otof		SM-GE8ZU_S361_E1-50	L4/5 IT					SM-GE66Z_S143_E1-50	L6CT								SM-GE66Y_S132_E1-50	L2/3 IT Otof
SM-GE8Z8_S052_E1-50	Pvalb		SM-GE671_S182_E1-50	Sst		SM-GE671_S256_E1-50	Vip		SM-GE66Z_S186_E1-50	Pvalb		SM-GE66Y_S138_E1-50	L2/3 IT Otof		SM-GE8ZU_S363_E1-50	L4/5 IT					SM-GE66Z_S146_E1-50	L6CT								SM-GE66Y_S138_E1-50	L2/3 IT Otof
SM-GE93M_S377_E1-50	Pvalb		SM-GE671_S184_E1-50	Sst		SM-GE671_S261_E1-50	Vip		SM-GE66Z_S188_E1-50	Pvalb		SM-GE66Y_S143_E1-50	L2/3 IT Otof		SM-GE8ZU_S364_E1-50	L4/5 IT					SM-GE66Z_S148_E1-50	L6CT								SM-GE66Y_S143_E1-50	L2/3 IT Otof
			SM-GE671_S185_E1-50	Sst		SM-GE671_S265_E1-50	Vip		SM-GE66Z_S189_E1-50	Pvalb		SM-GE66Y_S155_E1-50	L2/3 IT Otof		SM-GE8ZU_S370_E1-50	L4/5 IT					SM-GE66Z_S149_E1-50	L6CT								SM-GE66Y_S155_E1-50	L2/3 IT Otof
			SM-GE671_S187_E1-50	Sst		SM-GE671_S266_E1-50	Vip		SM-GE66Z_S248_E1-50	Pvalb		SM-GE66Y_S157_E1-50	L2/3 IT Otof		SM-GE8ZU_S372_E1-50	L4/5 IT					SM-GE66Z_S150_E1-50	L6CT								SM-GE66Y_S157_E1-50	L2/3 IT Otof
			SM-GE671_S188_E1-50	Sst		SM-GE671_S274_E1-50	Vip		SM-GE66Z_S249_E1-50	Pvalb		SM-GE66Y_S159_E1-50	L2/3 IT Otof		SM-GE8ZU_S373_E1-50	L4/5 IT					SM-GE66Z_S151_E1-50	L6CT								SM-GE66Y_S159_E1-50	L2/3 IT Otof
			SM-GE671_S190_E1-50	Sst		SM-GE671_S275_E1-50	Vip		SM-GE66Z_S259_E1-50	Pvalb		SM-GE66Y_S160_E1-50	L2/3 IT Otof		SM-GE8ZU_S383_E1-50	L4/5 IT					SM-GE66Z_S152_E1-50	L6CT								SM-GE66Y_S160_E1-50	L2/3 IT Otof
			SM-GE671_S191_E1-50	Sst		SM-GE671_S286_E1-50	Vip		SM-GE66Z_S266_E1-50	Pvalb		SM-GE66Y_S161_E1-50	L2/3 IT Otof		SM-GE8ZU_S384_E1-50	L4/5 IT					SM-GE66Z_S194_E1-50	L6CT								SM-GE66Y_S161_E1-50	L2/3 IT Otof
			SM-GE671_S249_E1-50	Sst		SM-GE671_S287_E1-50	Vip		SM-GE66Z_S268_E1-50	Pvalb		SM-GE66Y_S164_E1-50	L2/3 IT Otof		SM-GE66Y_S025_E1-50	L4/5 IT					SM-GE66Z_S195_E1-50	L6CT								SM-GE66Y_S164_E1-50	L2/3 IT Otof
			SM-GE671_S251_E1-50	Sst		SM-GE671_S291_E1-50	Vip		SM-GE66Z_S273_E1-50	Pvalb		SM-GE66Y_S166_E1-50	L2/3 IT Otof		SM-GE66Y_S026_E1-50	L4/5 IT					SM-GE66Z_S197_E1-50	L6CT								SM-GE66Y_S166_E1-50	L2/3 IT Otof
			SM-GE671_S253_E1-50	Sst		SM-GE671_S300_E1-50	Vip		SM-GE66Z_S274_E1-50	Pvalb		SM-GE66Y_S168_E1-50	L2/3 IT Otof		SM-GE66Y_S028_E1-50	L4/5 IT					SM-GE66Z_S199_E1-50	L6CT								SM-GE66Y_S168_E1-50	L2/3 IT Otof
			SM-GE671_S257_E1-50	Sst		SM-GE671_S301_E1-50	Vip		SM-GE66Z_S275_E1-50	Pvalb		SM-GE66Y_S172_E1-50	L2/3 IT Otof		SM-GE66Y_S031_E1-50	L4/5 IT					SM-GE66Z_S200_E1-50	L6CT								SM-GE66Y_S172_E1-50	L2/3 IT Otof
			SM-GE671_S258_E1-50	Sst		SM-GE671_S304_E1-50	Vip		SM-GE66Z_S282_E1-50	Pvalb		SM-GE66Y_S173_E1-50	L2/3 IT Otof		SM-GE66Y_S033_E1-50	L4/5 IT					SM-GE66Z_S201_E1-50	L6CT								SM-GE66Y_S173_E1-50	L2/3 IT Otof
			SM-GE671_S264_E1-50	Sst		SM-GE671_S308_E1-50	Vip		SM-GE66Z_S284_E1-50	Pvalb		SM-GE66Y_S179_E1-50	L2/3 IT Otof		SM-GE66Y_S049_E1-50	L4/5 IT					SM-GE66Z_S206_E1-50	L6CT								SM-GE66Y_S179_E1-50	L2/3 IT Otof
			SM-GE671_S268_E1-50	Sst		SM-GE671_S310_E1-50	Vip		SM-GE66Z_S288_E1-50	Pvalb		SM-GE66Y_S181_E1-50	L2/3 IT Otof		SM-GE66Y_S053_E1-50	L4/5 IT					SM-GE66Z_S207_E1-50	L6CT								SM-GE66Y_S181_E1-50	L2/3 IT Otof
			SM-GE671_S269_E1-50	Sst		SM-GE671_S321_E1-50	Vip		SM-GE671_S066_E1-50	Pvalb		SM-GE66Y_S196_E1-50	L2/3 IT Otof		SM-GE66Y_S056_E1-50	L4/5 IT					SM-GE66Z_S217_E1-50	L6CT								SM-GE66Y_S196_E1-50	L2/3 IT Otof
			SM-GE671_S270_E1-50	Sst		SM-GE671_S329_E1-50	Vip		SM-GE671_S072_E1-50	Pvalb		SM-GE66Y_S197_E1-50	L2/3 IT Otof		SM-GE66Y_S057_E1-50	L4/5 IT					SM-GE66Z_S218_E1-50	L6CT								SM-GE66Y_S197_E1-50	L2/3 IT Otof
			SM-GE671_S273_E1-50	Sst		SM-GE671_S334_E1-50	Vip		SM-GE671_S134_E1-50	Pvalb		SM-GE66Y_S200_E1-50	L2/3 IT Otof		SM-GE66Y_S062_E1-50	L4/5 IT					SM-GE66Z_S220_E1-50	L6CT								SM-GE66Y_S200_E1-50	L2/3 IT Otof
			SM-GE671_S276_E1-50	Sst		SM-GE671_S338_E1-50	Vip		SM-GE671_S135_E1-50	Pvalb		SM-GE66Y_S201_E1-50	L2/3 IT Otof		SM-GE66Y_S066_E1-50	L4/5 IT					SM-GE66Z_S221_E1-50	L6CT								SM-GE66Y_S201_E1-50	L2/3 IT Otof
			SM-GE671_S277_E1-50	Sst		SM-GE8Z7_S002_E1-50	Vip		SM-GE671_S136_E1-50	Pvalb		SM-GE66Y_S202_E1-50	L2/3 IT Otof		SM-GE66Y_S070_E1-50	L4/5 IT					SM-GE66Z_S222_E1-50	L6CT								SM-GE66Y_S202_E1-50	L2/3 IT Otof
			SM-GE671_S282_E1-50	Sst		SM-GE8Z7_S017_E1-50	Vip		SM-GE671_S155_E1-50	Pvalb		SM-GE66Y_S208_E1-50	L2/3 IT Otof		SM-GE66Y_S080_E1-50	L4/5 IT					SM-GE66Z_S223_E1-50	L6CT								SM-GE66Y_S208_E1-50	L2/3 IT Otof
			SM-GE671_S285_E1-50	Sst		SM-GE8Z7_S097_E1-50	Vip		SM-GE671_S169_E1-50	Pvalb		SM-GE66Y_S216_E1-50	L2/3 IT Otof		SM-GE66Y_S081_E1-50	L4/5 IT					SM-GE66Z_S228_E1-50	L6CT								SM-GE66Y_S216_E1-50	L2/3 IT Otof
			SM-GE671_S288_E1-50	Sst		SM-GE8Z7_S103_E1-50	Vip		SM-GE671_S172_E1-50	Pvalb		SM-GE66Y_S221_E1-50	L2/3 IT Otof		SM-GE66Y_S084_E1-50	L4/5 IT					SM-GE66Z_S231_E1-50	L6CT								SM-GE66Y_S221_E1-50	L2/3 IT Otof
			SM-GE671_S290_E1-50	Sst		SM-GE8Z7_S105_E1-50	Vip		SM-GE671_S174_E1-50	Pvalb		SM-GE66Y_S232_E1-50	L2/3 IT Otof		SM-GE66Y_S089_E1-50	L4/5 IT					SM-GE66Z_S233_E1-50	L6CT								SM-GE66Y_S232_E1-50	L2/3 IT Otof
			SM-GE671_S298_E1-50	Sst		SM-GE8Z7_S111_E1-50	Vip		SM-GE671_S177_E1-50	Pvalb		SM-GE66Y_S237_E1-50	L2/3 IT Otof		SM-GE66Y_S094_E1-50	L4/5 IT					SM-GE66Z_S235_E1-50	L6CT								SM-GE66Y_S237_E1-50	L2/3 IT Otof
			SM-GE671_S305_E1-50	Sst		SM-GE8Z7_S207_E1-50	Vip		SM-GE671_S180_E1-50	Pvalb		SM-GE66Y_S240_E1-50	L2/3 IT Otof		SM-GE66Y_S095_E1-50	L4/5 IT					SM-GE66Z_S236_E1-50	L6CT								SM-GE66Y_S240_E1-50	L2/3 IT Otof
			SM-GE671_S306_E1-50	Sst		SM-GE8Z7_S339_E1-50	Vip		SM-GE671_S186_E1-50	Pvalb		SM-GE66Y_S292_E1-50	L2/3 IT Otof		SM-GE66Y_S096_E1-50	L4/5 IT					SM-GE66Z_S238_E1-50	L6CT								SM-GE66Y_S292_E1-50	L2/3 IT Otof
			SM-GE671_S309_E1-50	Sst		SM-GE8Z7_S342_E1-50	Vip		SM-GE671_S252_E1-50	Pvalb		SM-GE66Y_S298_E1-50	L2/3 IT Otof		SM-GE66Y_S121_E1-50	L4/5 IT					SM-GE66Z_S240_E1-50	L6CT								SM-GE66Y_S298_E1-50	L2/3 IT Otof
			SM-GE671_S322_E1-50	Sst		SM-GE8Z7_S343_E1-50	Vip		SM-GE671_S254_E1-50	Pvalb		SM-GE66Y_S302_E1-50	L2/3 IT Otof		SM-GE66Y_S124_E1-50	L4/5 IT					SM-GE66Z_S293_E1-50	L6CT								SM-GE66Y_S302_E1-50	L2/3 IT Otof
			SM-GE671_S323_E1-50	Sst		SM-GE8Z7_S345_E1-50	Vip		SM-GE671_S259_E1-50	Pvalb		SM-GE66Y_S314_E1-50	L2/3 IT Otof		SM-GE66Y_S125_E1-50	L4/5 IT					SM-GE66Z_S294_E1-50	L6CT								SM-GE66Y_S314_E1-50	L2/3 IT Otof
			SM-GE671_S327_E1-50	Sst		SM-GE8Z7_S350_E1-50	Vip		SM-GE671_S278_E1-50	Pvalb		SM-GE66Y_S315_E1-50	L2/3 IT Otof		SM-GE66Y_S126_E1-50	L4/5 IT					SM-GE66Z_S296_E1-50	L6CT								SM-GE66Y_S315_E1-50	L2/3 IT Otof
			SM-GE671_S328_E1-50	Sst		SM-GE8Z7_S351_E1-50	Vip		SM-GE671_S279_E1-50	Pvalb		SM-GE66Y_S320_E1-50	L2/3 IT Otof		SM-GE66Y_S131_E1-50	L4/5 IT					SM-GE66Z_S298_E1-50	L6CT								SM-GE66Y_S320_E1-50	L2/3 IT Otof
			SM-GE671_S336_E1-50	Sst		SM-GE8Z7_S358_E1-50	Vip		SM-GE671_S284_E1-50	Pvalb		SM-GE66Y_S321_E1-50	L2/3 IT Otof		SM-GE66Y_S133_E1-50	L4/5 IT					SM-GE66Z_S339_E1-50	L6CT								SM-GE66Y_S321_E1-50	L2/3 IT Otof
			SM-GE671_S343_E1-50	Sst		SM-GE8Z7_S371_E1-50	Vip		SM-GE671_S289_E1-50	Pvalb		SM-GE66Y_S322_E1-50	L2/3 IT Otof		SM-GE66Y_S134_E1-50	L4/5 IT					SM-GE66Z_S341_E1-50	L6CT								SM-GE66Y_S322_E1-50	L2/3 IT Otof
			SM-GE8Z7_S004_E1-50	Sst		SM-GE8Z7_S374_E1-50	Vip		SM-GE671_S292_E1-50	Pvalb		SM-GE66Y_S323_E1-50	L2/3 IT Otof		SM-GE66Y_S136_E1-50	L4/5 IT					SM-GE66Z_S342_E1-50	L6CT								SM-GE66Y_S323_E1-50	L2/3 IT Otof
			SM-GE8Z7_S006_E1-50	Sst		SM-GE8Z7_S375_E1-50	Vip		SM-GE671_S299_E1-50	Pvalb		SM-GE66Y_S325_E1-50	L2/3 IT Otof		SM-GE66Y_S137_E1-50	L4/5 IT					SM-GE66Z_S345_E1-50	L6CT								SM-GE66Y_S325_E1-50	L2/3 IT Otof
			SM-GE8Z7_S007_E1-50	Sst		SM-GE8Z7_S376_E1-50	Vip		SM-GE671_S311_E1-50	Pvalb		SM-GE66Y_S327_E1-50	L2/3 IT Otof		SM-GE66Y_S140_E1-50	L4/5 IT					SM-GE66Z_S347_E1-50	L6CT								SM-GE66Y_S327_E1-50	L2/3 IT Otof
			SM-GE8Z7_S012_E1-50	Sst		SM-GE8Z7_S382_E1-50	Vip		SM-GE671_S325_E1-50	Pvalb		SM-GE66Y_S330_E1-50	L2/3 IT Otof		SM-GE66Y_S141_E1-50	L4/5 IT					SM-GE66Z_S350_E1-50	L6CT								SM-GE66Y_S330_E1-50	L2/3 IT Otof
			SM-GE8Z7_S018_E1-50	Sst		SM-GE8Z8_S009_E1-50	Vip		SM-GE671_S332_E1-50	Pvalb		SM-GE66Y_S331_E1-50	L2/3 IT Otof		SM-GE66Y_S153_E1-50	L4/5 IT					SM-GE66Z_S351_E1-50	L6CT								SM-GE66Y_S331_E1-50	L2/3 IT Otof
			SM-GE8Z7_S021_E1-50	Sst		SM-GE8Z8_S016_E1-50	Vip		SM-GE671_S333_E1-50	Pvalb		SM-GE66Y_S334_E1-50	L2/3 IT Otof		SM-GE66Y_S176_E1-50	L4/5 IT					SM-GE66Z_S355_E1-50	L6CT								SM-GE66Y_S334_E1-50	L2/3 IT Otof
			SM-GE8Z7_S022_E1-50	Sst		SM-GE8Z8_S023_E1-50	Vip		SM-GE671_S339_E1-50	Pvalb		SM-GE66Z_S011_E1-50	L2/3 IT Otof		SM-GE66Y_S180_E1-50	L4/5 IT					SM-GE66Z_S356_E1-50	L6CT								SM-GE66Z_S011_E1-50	L2/3 IT Otof
			SM-GE8Z7_S106_E1-50	Sst		SM-GE8Z8_S024_E1-50	Vip		SM-GE8Z7_S001_E1-50	Pvalb		SM-GE66Z_S022_E1-50	L2/3 IT Otof		SM-GE66Y_S183_E1-50	L4/5 IT					SM-GE66Z_S357_E1-50	L6CT								SM-GE66Z_S022_E1-50	L2/3 IT Otof
			SM-GE8Z7_S107_E1-50	Sst		SM-GE8Z8_S030_E1-50	Vip		SM-GE8Z7_S009_E1-50	Pvalb		SM-GE66Z_S031_E1-50	L2/3 IT Otof		SM-GE66Y_S184_E1-50	L4/5 IT					SM-GE671_S010_E1-50	L6CT								SM-GE66Z_S031_E1-50	L2/3 IT Otof
			SM-GE8Z7_S110_E1-50	Sst		SM-GE8Z8_S037_E1-50	Vip		SM-GE8Z7_S011_E1-50	Pvalb		SM-GE66Z_S034_E1-50	L2/3 IT Otof		SM-GE66Y_S185_E1-50	L4/5 IT					SM-GE671_S022_E1-50	L6CT								SM-GE66Z_S034_E1-50	L2/3 IT Otof
			SM-GE8Z7_S112_E1-50	Sst		SM-GE8Z8_S041_E1-50	Vip		SM-GE8Z7_S014_E1-50	Pvalb		SM-GE66Z_S097_E1-50	L2/3 IT Otof		SM-GE66Y_S186_E1-50	L4/5 IT					SM-GE671_S025_E1-50	L6CT								SM-GE66Z_S097_E1-50	L2/3 IT Otof
			SM-GE8Z7_S113_E1-50	Sst		SM-GE8Z8_S050_E1-50	Vip		SM-GE8Z7_S020_E1-50	Pvalb		SM-GE66Z_S131_E1-50	L2/3 IT Otof		SM-GE66Y_S188_E1-50	L4/5 IT					SM-GE671_S028_E1-50	L6CT								SM-GE66Z_S131_E1-50	L2/3 IT Otof
			SM-GE8Z7_S119_E1-50	Sst		SM-GE8Z8_S245_E1-50	Vip		SM-GE8Z7_S023_E1-50	Pvalb		SM-GE66Z_S134_E1-50	L2/3 IT Otof		SM-GE66Y_S190_E1-50	L4/5 IT					SM-GE671_S030_E1-50	L6CT								SM-GE66Z_S134_E1-50	L2/3 IT Otof
			SM-GE8Z7_S193_E1-50	Sst					SM-GE8Z7_S099_E1-50	Pvalb		SM-GE66Z_S136_E1-50	L2/3 IT Otof		SM-GE66Y_S191_E1-50	L4/5 IT					SM-GE671_S031_E1-50	L6CT								SM-GE66Z_S136_E1-50	L2/3 IT Otof
			SM-GE8Z7_S196_E1-50	Sst					SM-GE8Z7_S195_E1-50	Pvalb		SM-GE66Z_S144_E1-50	L2/3 IT Otof		SM-GE66Y_S204_E1-50	L4/5 IT					SM-GE671_S098_E1-50	L6CT								SM-GE66Z_S144_E1-50	L2/3 IT Otof
			SM-GE8Z7_S197_E1-50	Sst					SM-GE8Z7_S202_E1-50	Pvalb		SM-GE66Z_S145_E1-50	L2/3 IT Otof		SM-GE66Y_S211_E1-50	L4/5 IT					SM-GE671_S099_E1-50	L6CT								SM-GE66Z_S145_E1-50	L2/3 IT Otof
			SM-GE8Z7_S198_E1-50	Sst					SM-GE8Z7_S205_E1-50	Pvalb		SM-GE66Z_S147_E1-50	L2/3 IT Otof		SM-GE66Y_S212_E1-50	L4/5 IT					SM-GE671_S100_E1-50	L6CT								SM-GE66Z_S147_E1-50	L2/3 IT Otof
			SM-GE8Z7_S200_E1-50	Sst					SM-GE8Z7_S357_E1-50	Pvalb		SM-GE66Z_S234_E1-50	L2/3 IT Otof		SM-GE66Y_S214_E1-50	L4/5 IT					SM-GE671_S101_E1-50	L6CT								SM-GE66Z_S234_E1-50	L2/3 IT Otof
			SM-GE8Z7_S201_E1-50	Sst					SM-GE8Z8_S027_E1-50	Pvalb		SM-GE66Z_S307_E1-50	L2/3 IT Otof		SM-GE66Y_S222_E1-50	L4/5 IT					SM-GE671_S103_E1-50	L6CT								SM-GE66Z_S307_E1-50	L2/3 IT Otof
			SM-GE8Z7_S203_E1-50	Sst					SM-GE8Z8_S032_E1-50	Pvalb		SM-GE66Z_S309_E1-50	L2/3 IT Otof		SM-GE66Y_S225_E1-50	L4/5 IT					SM-GE671_S105_E1-50	L6CT								SM-GE66Z_S309_E1-50	L2/3 IT Otof
			SM-GE8Z7_S204_E1-50	Sst					SM-GE8Z8_S034_E1-50	Pvalb		SM-GE66Z_S312_E1-50	L2/3 IT Otof		SM-GE66Y_S226_E1-50	L4/5 IT					SM-GE671_S106_E1-50	L6CT								SM-GE66Z_S312_E1-50	L2/3 IT Otof
			SM-GE8Z7_S341_E1-50	Sst					SM-GE8Z8_S036_E1-50	Pvalb		SM-GE66Z_S337_E1-50	L2/3 IT Otof		SM-GE66Y_S289_E1-50	L4/5 IT					SM-GE671_S107_E1-50	L6CT								SM-GE66Z_S337_E1-50	L2/3 IT Otof
			SM-GE8Z7_S348_E1-50	Sst					SM-GE8Z8_S038_E1-50	Pvalb		SM-GE66Z_S343_E1-50	L2/3 IT Otof		SM-GE66Y_S290_E1-50	L4/5 IT					SM-GE671_S109_E1-50	L6CT								SM-GE66Z_S343_E1-50	L2/3 IT Otof
			SM-GE8Z7_S359_E1-50	Sst					SM-GE8Z8_S042_E1-50	Pvalb		SM-GE66Z_S346_E1-50	L2/3 IT Otof		SM-GE66Y_S291_E1-50	L4/5 IT					SM-GE671_S110_E1-50	L6CT								SM-GE66Z_S346_E1-50	L2/3 IT Otof
			SM-GE8Z7_S383_E1-50	Sst					SM-GE8Z8_S044_E1-50	Pvalb		SM-GE66Z_S354_E1-50	L2/3 IT Otof		SM-GE66Y_S307_E1-50	L4/5 IT					SM-GE671_S112_E1-50	L6CT								SM-GE66Z_S354_E1-50	L2/3 IT Otof
			SM-GE8Z8_S004_E1-50	Sst					SM-GE8Z8_S045_E1-50	Pvalb		SM-GE671_S006_E1-50	L2/3 IT Otof		SM-GE66Y_S316_E1-50	L4/5 IT					SM-GE671_S113_E1-50	L6CT								SM-GE671_S006_E1-50	L2/3 IT Otof
			SM-GE8Z8_S005_E1-50	Sst					SM-GE8Z8_S047_E1-50	Pvalb		SM-GE671_S008_E1-50	L2/3 IT Otof		SM-GE66Y_S318_E1-50	L4/5 IT					SM-GE671_S116_E1-50	L6CT								SM-GE671_S008_E1-50	L2/3 IT Otof
			SM-GE8Z8_S007_E1-50	Sst					SM-GE8Z8_S048_E1-50	Pvalb		SM-GE671_S009_E1-50	L2/3 IT Otof		SM-GE66Z_S017_E1-50	L4/5 IT					SM-GE671_S118_E1-50	L6CT								SM-GE671_S009_E1-50	L2/3 IT Otof
			SM-GE8Z8_S011_E1-50	Sst					SM-GE8Z8_S052_E1-50	Pvalb		SM-GE671_S012_E1-50	L2/3 IT Otof		SM-GE66Z_S028_E1-50	L4/5 IT					SM-GE671_S119_E1-50	L6CT								SM-GE671_S012_E1-50	L2/3 IT Otof
			SM-GE8Z8_S012_E1-50	Sst					SM-GE93M_S377_E1-50	Pvalb		SM-GE671_S023_E1-50	L2/3 IT Otof		SM-GE66Z_S037_E1-50	L4/5 IT					SM-GE671_S122_E1-50	L6CT								SM-GE671_S023_E1-50	L2/3 IT Otof
			SM-GE8Z8_S013_E1-50	Sst					SM-GE66Z_S084_E1-50	Serpinf1		SM-GE8Z7_S290_E1-50	L2/3 IT Otof		SM-GE66Z_S103_E1-50	L4/5 IT					SM-GE671_S125_E1-50	L6CT								SM-GE8Z7_S290_E1-50	L2/3 IT Otof
			SM-GE8Z8_S014_E1-50	Sst					SM-GE66Z_S280_E1-50	Serpinf1		SM-GE8Z7_S307_E1-50	L2/3 IT Otof		SM-GE66Z_S113_E1-50	L4/5 IT					SM-GE671_S126_E1-50	L6CT								SM-GE8Z7_S307_E1-50	L2/3 IT Otof
			SM-GE8Z8_S019_E1-50	Sst					SM-GE66Z_S363_E1-50	Serpinf1		SM-GE8Z7_S315_E1-50	L2/3 IT Otof		SM-GE66Z_S115_E1-50	L4/5 IT					SM-GE671_S193_E1-50	L6CT								SM-GE8Z7_S315_E1-50	L2/3 IT Otof
			SM-GE8Z8_S025_E1-50	Sst					SM-GE671_S337_E1-50	Serpinf1		SM-GE8Z7_S316_E1-50	L2/3 IT Otof		SM-GE66Z_S124_E1-50	L4/5 IT					SM-GE671_S194_E1-50	L6CT								SM-GE8Z7_S316_E1-50	L2/3 IT Otof
			SM-GE8Z8_S026_E1-50	Sst					SM-GE8Z7_S199_E1-50	Serpinf1		SM-GE8Z7_S317_E1-50	L2/3 IT Otof		SM-GE66Z_S125_E1-50	L4/5 IT					SM-GE671_S197_E1-50	L6CT								SM-GE8Z7_S317_E1-50	L2/3 IT Otof
			SM-GE8Z8_S029_E1-50	Sst					SM-GE8Z8_S008_E1-50	Serpinf1		SM-GE8Z7_S318_E1-50	L2/3 IT Otof		SM-GE66Z_S292_E1-50	L4/5 IT					SM-GE671_S201_E1-50	L6CT								SM-GE8Z7_S318_E1-50	L2/3 IT Otof
			SM-GE8Z8_S035_E1-50	Sst					SM-GE93M_S380_E1-50	Serpinf1		SM-GE8Z7_S319_E1-50	L2/3 IT Otof		SM-GE66Z_S302_E1-50	L4/5 IT					SM-GE671_S204_E1-50	L6CT								SM-GE8Z7_S319_E1-50	L2/3 IT Otof
			SM-GE8Z8_S039_E1-50	Sst					SM-GE66Y_S244_E1-50	Sncg		SM-GE8Z7_S320_E1-50	L2/3 IT Otof		SM-GE671_S002_E1-50	L4/5 IT					SM-GE671_S205_E1-50	L6CT								SM-GE8Z7_S320_E1-50	L2/3 IT Otof
			SM-GE8Z8_S046_E1-50	Sst					SM-GE66Y_S248_E1-50	Sncg		SM-GE8Z7_S321_E1-50	L2/3 IT Otof		SM-GE671_S004_E1-50	L4/5 IT					SM-GE671_S207_E1-50	L6CT								SM-GE8Z7_S321_E1-50	L2/3 IT Otof
			SM-GE8Z8_S049_E1-50	Sst					SM-GE66Y_S250_E1-50	Sncg		SM-GE8Z7_S325_E1-50	L2/3 IT Otof		SM-GE671_S011_E1-50	L4/5 IT					SM-GE671_S210_E1-50	L6CT								SM-GE8Z7_S325_E1-50	L2/3 IT Otof
			SM-GE8Z8_S051_E1-50	Sst					SM-GE66Y_S284_E1-50	Sncg		SM-GE8Z7_S329_E1-50	L2/3 IT Otof		SM-GE671_S013_E1-50	L4/5 IT					SM-GE671_S211_E1-50	L6CT								SM-GE8Z7_S329_E1-50	L2/3 IT Otof
			SM-GE8Z8_S053_E1-50	Sst					SM-GE66Y_S337_E1-50	Sncg		SM-GE8Z7_S330_E1-50	L2/3 IT Otof		SM-GE671_S014_E1-50	L4/5 IT					SM-GE671_S215_E1-50	L6CT								SM-GE8Z7_S330_E1-50	L2/3 IT Otof
			SM-GE8Z8_S055_E1-50	Sst					SM-GE66Y_S356_E1-50	Sncg		SM-GE8Z7_S333_E1-50	L2/3 IT Otof		SM-GE671_S017_E1-50	L4/5 IT					SM-GE671_S216_E1-50	L6CT								SM-GE8Z7_S333_E1-50	L2/3 IT Otof
			SM-GE8Z8_S056_E1-50	Sst					SM-GE66Z_S068_E1-50	Sncg		SM-GE8Z7_S335_E1-50	L2/3 IT Otof		SM-GE671_S018_E1-50	L4/5 IT					SM-GE671_S217_E1-50	L6CT								SM-GE8Z7_S335_E1-50	L2/3 IT Otof
			SM-GE93M_S378_E1-50	Sst					SM-GE66Z_S070_E1-50	Sncg		SM-GE8Z7_S336_E1-50	L2/3 IT Otof		SM-GE671_S024_E1-50	L4/5 IT					SM-GE671_S218_E1-50	L6CT								SM-GE8Z7_S336_E1-50	L2/3 IT Otof
			SM-GE93M_S381_E1-50	Sst					SM-GE66Z_S081_E1-50	Sncg		SM-GE8Z8_S225_E1-50	L2/3 IT Otof		SM-GE8Z7_S291_E1-50	L4/5 IT					SM-GE671_S219_E1-50	L6CT								SM-GE8Z8_S225_E1-50	L2/3 IT Otof
			SM-GE671_S068_E1-50	Sst chodl					SM-GE66Z_S176_E1-50	Sncg		SM-GE8Z8_S227_E1-50	L2/3 IT Otof		SM-GE8Z7_S293_E1-50	L4/5 IT					SM-GE671_S221_E1-50	L6CT								SM-GE8Z8_S227_E1-50	L2/3 IT Otof
			SM-GE671_S281_E1-50	Sst chodl					SM-GE66Z_S177_E1-50	Sncg		SM-GE8Z8_S230_E1-50	L2/3 IT Otof		SM-GE8Z7_S299_E1-50	L4/5 IT					SM-GE671_S222_E1-50	L6CT								SM-GE8Z8_S230_E1-50	L2/3 IT Otof
			SM-GE671_S297_E1-50	Sst chodl					SM-GE66Z_S180_E1-50	Sncg		SM-GE8Z8_S231_E1-50	L2/3 IT Otof		SM-GE8Z7_S305_E1-50	L4/5 IT					SM-GE671_S224_E1-50	L6CT								SM-GE8Z8_S231_E1-50	L2/3 IT Otof
			SM-GE671_S324_E1-50	Sst chodl					SM-GE66Z_S191_E1-50	Sncg		SM-GE8Z8_S232_E1-50	L2/3 IT Otof		SM-GE8Z7_S309_E1-50	L4/5 IT					SM-GE8Z7_S295_E1-50	L6CT								SM-GE8Z8_S232_E1-50	L2/3 IT Otof
			SM-GE8Z7_S010_E1-50	Sst chodl					SM-GE66Z_S254_E1-50	Sncg		SM-GE8Z8_S241_E1-50	L2/3 IT Otof		SM-GE8Z7_S311_E1-50	L4/5 IT					SM-GE8Z7_S301_E1-50	L6CT								SM-GE8Z8_S241_E1-50	L2/3 IT Otof
			SM-GE8Z7_S024_E1-50	Sst chodl					SM-GE66Z_S271_E1-50	Sncg		SM-GE8Z8_S243_E1-50	L2/3 IT Otof		SM-GE8Z7_S314_E1-50	L4/5 IT					SM-GE8Z7_S302_E1-50	L6CT								SM-GE8Z8_S243_E1-50	L2/3 IT Otof
			SM-GE8Z8_S033_E1-50	Sst chodl					SM-GE66Z_S276_E1-50	Sncg		SM-GE8Z8_S244_E1-50	L2/3 IT Otof		SM-GE8Z7_S322_E1-50	L4/5 IT					SM-GE8Z7_S303_E1-50	L6CT								SM-GE8Z8_S244_E1-50	L2/3 IT Otof
									SM-GE671_S041_E1-50	Sncg		SM-GE8Z8_S248_E1-50	L2/3 IT Otof		SM-GE8Z7_S327_E1-50	L4/5 IT					SM-GE8Z7_S308_E1-50	L6CT								SM-GE8Z8_S248_E1-50	L2/3 IT Otof
									SM-GE671_S053_E1-50	Sncg		SM-GE8Z8_S262_E1-50	L2/3 IT Otof		SM-GE8Z7_S331_E1-50	L4/5 IT					SM-GE8Z7_S323_E1-50	L6CT								SM-GE8Z8_S262_E1-50	L2/3 IT Otof
									SM-GE671_S062_E1-50	Sncg		SM-GE8Z8_S267_E1-50	L2/3 IT Otof		SM-GE8Z7_S334_E1-50	L4/5 IT					SM-GE8Z7_S324_E1-50	L6CT								SM-GE8Z8_S267_E1-50	L2/3 IT Otof
									SM-GE671_S064_E1-50	Sncg		SM-GE8Z8_S268_E1-50	L2/3 IT Otof		SM-GE8Z8_S217_E1-50	L4/5 IT					SM-GE8Z7_S326_E1-50	L6CT								SM-GE8Z8_S268_E1-50	L2/3 IT Otof
									SM-GE671_S065_E1-50	Sncg		SM-GE8Z8_S270_E1-50	L2/3 IT Otof		SM-GE8Z8_S218_E1-50	L4/5 IT					SM-GE8Z8_S246_E1-50	L6CT								SM-GE8Z8_S270_E1-50	L2/3 IT Otof
									SM-GE671_S132_E1-50	Sncg		SM-GE8Z8_S273_E1-50	L2/3 IT Otof		SM-GE8Z8_S223_E1-50	L4/5 IT					SM-GE8Z8_S257_E1-50	L6CT								SM-GE8Z8_S273_E1-50	L2/3 IT Otof
									SM-GE671_S156_E1-50	Sncg		SM-GE8Z8_S286_E1-50	L2/3 IT Otof		SM-GE8Z8_S224_E1-50	L4/5 IT					SM-GE8Z8_S258_E1-50	L6CT								SM-GE8Z8_S286_E1-50	L2/3 IT Otof
									SM-GE671_S164_E1-50	Sncg		SM-GE8Z8_S292_E1-50	L2/3 IT Otof		SM-GE8Z8_S228_E1-50	L4/5 IT					SM-GE8Z8_S271_E1-50	L6CT								SM-GE8Z8_S292_E1-50	L2/3 IT Otof
									SM-GE671_S167_E1-50	Sncg		SM-GE8Z8_S294_E1-50	L2/3 IT Otof		SM-GE8Z8_S229_E1-50	L4/5 IT					SM-GE8Z8_S290_E1-50	L6CT								SM-GE8Z8_S294_E1-50	L2/3 IT Otof
									SM-GE671_S170_E1-50	Sncg		SM-GE8Z8_S298_E1-50	L2/3 IT Otof		SM-GE8Z8_S234_E1-50	L4/5 IT					SM-GE8Z8_S297_E1-50	L6CT								SM-GE8Z8_S298_E1-50	L2/3 IT Otof
									SM-GE671_S173_E1-50	Sncg		SM-GE8Z8_S299_E1-50	L2/3 IT Otof		SM-GE8Z8_S235_E1-50	L4/5 IT					SM-GE8Z8_S312_E1-50	L6CT								SM-GE8Z8_S299_E1-50	L2/3 IT Otof
									SM-GE671_S179_E1-50	Sncg		SM-GE8Z8_S306_E1-50	L2/3 IT Otof		SM-GE8Z8_S236_E1-50	L4/5 IT					SM-GE8Z8_S313_E1-50	L6CT								SM-GE8Z8_S306_E1-50	L2/3 IT Otof
									SM-GE671_S189_E1-50	Sncg		SM-GE8Z8_S308_E1-50	L2/3 IT Otof		SM-GE8Z8_S238_E1-50	L4/5 IT					SM-GE8Z8_S314_E1-50	L6CT								SM-GE8Z8_S308_E1-50	L2/3 IT Otof
									SM-GE671_S271_E1-50	Sncg		SM-GE8Z8_S309_E1-50	L2/3 IT Otof		SM-GE8Z8_S239_E1-50	L4/5 IT					SM-GE8Z8_S380_E1-50	L6CT								SM-GE8Z8_S309_E1-50	L2/3 IT Otof
									SM-GE671_S295_E1-50	Sncg		SM-GE8Z8_S317_E1-50	L2/3 IT Otof		SM-GE8Z8_S247_E1-50	L4/5 IT														SM-GE8Z8_S317_E1-50	L2/3 IT Otof
									SM-GE671_S307_E1-50	Sncg		SM-GE8Z8_S319_E1-50	L2/3 IT Otof		SM-GE8Z8_S264_E1-50	L4/5 IT														SM-GE8Z8_S319_E1-50	L2/3 IT Otof
									SM-GE671_S330_E1-50	Sncg		SM-GE8Z8_S323_E1-50	L2/3 IT Otof		SM-GE8Z8_S276_E1-50	L4/5 IT														SM-GE8Z8_S323_E1-50	L2/3 IT Otof
									SM-GE671_S331_E1-50	Sncg		SM-GE8Z8_S329_E1-50	L2/3 IT Otof		SM-GE8Z8_S277_E1-50	L4/5 IT														SM-GE8Z8_S329_E1-50	L2/3 IT Otof
									SM-GE671_S341_E1-50	Sncg		SM-GE8Z8_S331_E1-50	L2/3 IT Otof		SM-GE8Z8_S278_E1-50	L4/5 IT														SM-GE8Z8_S331_E1-50	L2/3 IT Otof
									SM-GE671_S342_E1-50	Sncg		SM-GE8Z8_S332_E1-50	L2/3 IT Otof		SM-GE8Z8_S281_E1-50	L4/5 IT														SM-GE8Z8_S332_E1-50	L2/3 IT Otof
									SM-GE671_S344_E1-50	Sncg		SM-GE8Z8_S333_E1-50	L2/3 IT Otof		SM-GE8Z8_S282_E1-50	L4/5 IT														SM-GE8Z8_S333_E1-50	L2/3 IT Otof
									SM-GE8Z7_S003_E1-50	Sncg		SM-GE8Z8_S334_E1-50	L2/3 IT Otof		SM-GE8Z8_S283_E1-50	L4/5 IT														SM-GE8Z8_S334_E1-50	L2/3 IT Otof
									SM-GE8Z7_S005_E1-50	Sncg		SM-GE8Z8_S335_E1-50	L2/3 IT Otof		SM-GE8Z8_S284_E1-50	L4/5 IT														SM-GE8Z8_S335_E1-50	L2/3 IT Otof
									SM-GE8Z7_S013_E1-50	Sncg		SM-GE8Z8_S336_E1-50	L2/3 IT Otof		SM-GE8Z8_S285_E1-50	L4/5 IT														SM-GE8Z8_S336_E1-50	L2/3 IT Otof
									SM-GE8Z7_S100_E1-50	Sncg		SM-GE8Z8_S338_E1-50	L2/3 IT Otof		SM-GE8Z8_S287_E1-50	L4/5 IT														SM-GE8Z8_S338_E1-50	L2/3 IT Otof
									SM-GE8Z7_S101_E1-50	Sncg		SM-GE8Z8_S340_E1-50	L2/3 IT Otof		SM-GE8Z8_S288_E1-50	L4/5 IT														SM-GE8Z8_S340_E1-50	L2/3 IT Otof
									SM-GE8Z7_S114_E1-50	Sncg		SM-GE8Z8_S341_E1-50	L2/3 IT Otof		SM-GE8Z8_S295_E1-50	L4/5 IT														SM-GE8Z8_S341_E1-50	L2/3 IT Otof
									SM-GE8Z7_S115_E1-50	Sncg		SM-GE8Z8_S343_E1-50	L2/3 IT Otof		SM-GE8Z8_S296_E1-50	L4/5 IT														SM-GE8Z8_S343_E1-50	L2/3 IT Otof
									SM-GE8Z7_S208_E1-50	Sncg		SM-GE8Z8_S345_E1-50	L2/3 IT Otof		SM-GE8Z8_S301_E1-50	L4/5 IT														SM-GE8Z8_S345_E1-50	L2/3 IT Otof
									SM-GE8Z7_S352_E1-50	Sncg		SM-GE8Z8_S349_E1-50	L2/3 IT Otof		SM-GE8Z8_S302_E1-50	L4/5 IT														SM-GE8Z8_S349_E1-50	L2/3 IT Otof
									SM-GE8Z7_S370_E1-50	Sncg		SM-GE8Z8_S351_E1-50	L2/3 IT Otof		SM-GE8Z8_S305_E1-50	L4/5 IT														SM-GE8Z8_S351_E1-50	L2/3 IT Otof
									SM-GE8Z7_S381_E1-50	Sncg		SM-GE8Z8_S352_E1-50	L2/3 IT Otof		SM-GE8Z8_S315_E1-50	L4/5 IT														SM-GE8Z8_S352_E1-50	L2/3 IT Otof
									SM-GE8Z8_S001_E1-50	Sncg		SM-GE8Z8_S362_E1-50	L2/3 IT Otof		SM-GE8Z8_S316_E1-50	L4/5 IT														SM-GE8Z8_S362_E1-50	L2/3 IT Otof
									SM-GE8Z8_S017_E1-50	Sncg		SM-GE8Z8_S363_E1-50	L2/3 IT Otof		SM-GE8Z8_S325_E1-50	L4/5 IT														SM-GE8Z8_S363_E1-50	L2/3 IT Otof
									SM-GE8Z8_S018_E1-50	Sncg		SM-GE8Z8_S369_E1-50	L2/3 IT Otof		SM-GE8Z8_S330_E1-50	L4/5 IT														SM-GE8Z8_S369_E1-50	L2/3 IT Otof
									SM-GE8Z8_S031_E1-50	Sncg		SM-GE8Z8_S371_E1-50	L2/3 IT Otof		SM-GE8Z8_S337_E1-50	L4/5 IT														SM-GE8Z8_S371_E1-50	L2/3 IT Otof
									SM-GE8Z8_S040_E1-50	Sncg		SM-GE8Z8_S372_E1-50	L2/3 IT Otof		SM-GE8Z8_S339_E1-50	L4/5 IT														SM-GE8Z8_S372_E1-50	L2/3 IT Otof
									SM-GE8Z8_S054_E1-50	Sncg		SM-GE8Z8_S374_E1-50	L2/3 IT Otof		SM-GE8Z8_S346_E1-50	L4/5 IT														SM-GE8Z8_S374_E1-50	L2/3 IT Otof
									SM-GE93M_S379_E1-50	Sncg		SM-GE8Z8_S375_E1-50	L2/3 IT Otof		SM-GE8Z8_S347_E1-50	L4/5 IT														SM-GE8Z8_S375_E1-50	L2/3 IT Otof
									SM-GE8Z7_S109_E1-50	Sncg/Ndnf HPF		SM-GE8Z8_S376_E1-50	L2/3 IT Otof		SM-GE8Z8_S348_E1-50	L4/5 IT														SM-GE8Z8_S376_E1-50	L2/3 IT Otof
									SM-GE66Y_S255_E1-50	Sst		SM-GE8Z8_S377_E1-50	L2/3 IT Otof		SM-GE8Z8_S364_E1-50	L4/5 IT														SM-GE8Z8_S377_E1-50	L2/3 IT Otof
									SM-GE66Y_S262_E1-50	Sst		SM-GE8Z8_S378_E1-50	L2/3 IT Otof		SM-GE8Z8_S365_E1-50	L4/5 IT														SM-GE8Z8_S378_E1-50	L2/3 IT Otof
									SM-GE66Y_S285_E1-50	Sst		SM-GE8Z8_S379_E1-50	L2/3 IT Otof		SM-GE8Z8_S368_E1-50	L4/5 IT														SM-GE8Z8_S379_E1-50	L2/3 IT Otof
									SM-GE66Y_S286_E1-50	Sst		SM-GE8Z8_S382_E1-50	L2/3 IT Otof		SM-GE8Z8_S381_E1-50	L4/5 IT														SM-GE8Z8_S382_E1-50	L2/3 IT Otof
									SM-GE66Y_S345_E1-50	Sst		SM-GE8Z8_S383_E1-50	L2/3 IT Otof		SM-GE8Z8_S384_E1-50	L4/5 IT														SM-GE8Z8_S383_E1-50	L2/3 IT Otof
									SM-GE66Y_S346_E1-50	Sst					SM-GE8YJ_S001_E1-50	L4/5 IT														SM-GE8ZT_S228_E1-50	L4 IT
									SM-GE66Y_S357_E1-50	Sst					SM-GE8YJ_S004_E1-50	L4/5 IT														SM-GE8ZT_S231_E1-50	L4 IT
									SM-GE66Y_S361_E1-50	Sst					SM-GE8YJ_S005_E1-50	L4/5 IT														SM-GE8ZT_S237_E1-50	L4 IT
									SM-GE66Y_S362_E1-50	Sst					SM-GE8YJ_S006_E1-50	L4/5 IT														SM-GE8ZT_S244_E1-50	L4 IT
									SM-GE66Y_S363_E1-50	Sst					SM-GE8YJ_S007_E1-50	L4/5 IT														SM-GE8ZT_S245_E1-50	L4 IT
									SM-GE66Y_S367_E1-50	Sst					SM-GE8YJ_S008_E1-50	L4/5 IT														SM-GE8ZT_S248_E1-50	L4 IT
									SM-GE66Y_S371_E1-50	Sst					SM-GE8YJ_S009_E1-50	L4/5 IT														SM-GE8ZT_S286_E1-50	L4 IT
									SM-GE66Y_S373_E1-50	Sst					SM-GE8YJ_S014_E1-50	L4/5 IT														SM-GE8ZU_S129_E1-50	L4 IT
									SM-GE66Y_S374_E1-50	Sst					SM-GE8ZT_S228_E1-50	L4 IT														SM-GE8ZU_S130_E1-50	L4 IT
									SM-GE66Z_S057_E1-50	Sst					SM-GE8ZT_S231_E1-50	L4 IT														SM-GE8ZU_S137_E1-50	L4 IT
									SM-GE66Z_S065_E1-50	Sst					SM-GE8ZT_S237_E1-50	L4 IT														SM-GE8ZU_S145_E1-50	L4 IT
									SM-GE66Z_S066_E1-50	Sst					SM-GE8ZT_S244_E1-50	L4 IT														SM-GE8ZU_S148_E1-50	L4 IT
									SM-GE66Z_S069_E1-50	Sst					SM-GE8ZT_S245_E1-50	L4 IT														SM-GE8ZU_S152_E1-50	L4 IT
									SM-GE66Z_S071_E1-50	Sst					SM-GE8ZT_S248_E1-50	L4 IT														SM-GE8ZU_S171_E1-50	L4 IT
									SM-GE66Z_S089_E1-50	Sst					SM-GE8ZT_S286_E1-50	L4 IT														SM-GE8ZU_S177_E1-50	L4 IT
									SM-GE66Z_S153_E1-50	Sst					SM-GE8ZU_S129_E1-50	L4 IT														SM-GE8ZU_S182_E1-50	L4 IT
									SM-GE66Z_S154_E1-50	Sst					SM-GE8ZU_S130_E1-50	L4 IT														SM-GE8ZU_S187_E1-50	L4 IT
									SM-GE66Z_S155_E1-50	Sst					SM-GE8ZU_S137_E1-50	L4 IT														SM-GE8ZU_S227_E1-50	L4 IT
									SM-GE66Z_S157_E1-50	Sst					SM-GE8ZU_S145_E1-50	L4 IT														SM-GE8ZU_S229_E1-50	L4 IT
									SM-GE66Z_S159_E1-50	Sst					SM-GE8ZU_S148_E1-50	L4 IT														SM-GE8ZU_S237_E1-50	L4 IT
									SM-GE66Z_S161_E1-50	Sst					SM-GE8ZU_S152_E1-50	L4 IT														SM-GE8ZU_S242_E1-50	L4 IT
									SM-GE66Z_S164_E1-50	Sst					SM-GE8ZU_S171_E1-50	L4 IT														SM-GE8ZU_S267_E1-50	L4 IT
									SM-GE66Z_S173_E1-50	Sst					SM-GE8ZU_S177_E1-50	L4 IT														SM-GE8ZU_S273_E1-50	L4 IT
									SM-GE66Z_S174_E1-50	Sst					SM-GE8ZU_S182_E1-50	L4 IT														SM-GE8ZU_S274_E1-50	L4 IT
									SM-GE66Z_S183_E1-50	Sst					SM-GE8ZU_S187_E1-50	L4 IT														SM-GE8ZU_S281_E1-50	L4 IT
									SM-GE66Z_S190_E1-50	Sst					SM-GE8ZU_S227_E1-50	L4 IT														SM-GE8ZU_S284_E1-50	L4 IT
									SM-GE66Z_S246_E1-50	Sst					SM-GE8ZU_S229_E1-50	L4 IT														SM-GE8ZU_S333_E1-50	L4 IT
									SM-GE66Z_S252_E1-50	Sst					SM-GE8ZU_S237_E1-50	L4 IT														SM-GE66Y_S077_E1-50	L4 IT
									SM-GE66Z_S258_E1-50	Sst					SM-GE8ZU_S242_E1-50	L4 IT														SM-GE66Y_S085_E1-50	L4 IT
									SM-GE66Z_S260_E1-50	Sst					SM-GE8ZU_S267_E1-50	L4 IT														SM-GE66Y_S086_E1-50	L4 IT
									SM-GE66Z_S261_E1-50	Sst					SM-GE8ZU_S273_E1-50	L4 IT														SM-GE66Y_S128_E1-50	L4 IT
									SM-GE66Z_S262_E1-50	Sst					SM-GE8ZU_S274_E1-50	L4 IT														SM-GE66Y_S144_E1-50	L4 IT
									SM-GE66Z_S263_E1-50	Sst					SM-GE8ZU_S281_E1-50	L4 IT														SM-GE66Z_S033_E1-50	L4 IT
									SM-GE66Z_S269_E1-50	Sst					SM-GE8ZU_S284_E1-50	L4 IT														SM-GE66Z_S123_E1-50	L4 IT
									SM-GE66Z_S277_E1-50	Sst					SM-GE8ZU_S333_E1-50	L4 IT														SM-GE8Z8_S220_E1-50	L4 IT
									SM-GE66Z_S278_E1-50	Sst					SM-GE66Y_S077_E1-50	L4 IT														SM-GE8Z8_S275_E1-50	L4 IT
									SM-GE66Z_S279_E1-50	Sst					SM-GE66Y_S085_E1-50	L4 IT														SM-GE8Z8_S318_E1-50	L4 IT
									SM-GE66Z_S283_E1-50	Sst					SM-GE66Y_S086_E1-50	L4 IT														SM-GE8Z8_S320_E1-50	L4 IT
									SM-GE66Z_S285_E1-50	Sst					SM-GE66Y_S128_E1-50	L4 IT														SM-GE8Z8_S344_E1-50	L4 IT
									SM-GE66Z_S287_E1-50	Sst					SM-GE66Y_S144_E1-50	L4 IT														SM-GE8Z8_S350_E1-50	L4 IT
									SM-GE66Z_S366_E1-50	Sst					SM-GE66Z_S033_E1-50	L4 IT														SM-GE8Z8_S361_E1-50	L4 IT
									SM-GE671_S045_E1-50	Sst					SM-GE66Z_S123_E1-50	L4 IT														SM-GE8Z8_S366_E1-50	L4 IT
									SM-GE671_S052_E1-50	Sst					SM-GE8Z8_S220_E1-50	L4 IT														SM-GE8Z8_S367_E1-50	L4 IT
									SM-GE671_S055_E1-50	Sst					SM-GE8Z8_S275_E1-50	L4 IT														SM-GE8Z8_S370_E1-50	L4 IT
									SM-GE671_S056_E1-50	Sst					SM-GE8Z8_S318_E1-50	L4 IT														SM-GE8Z8_S373_E1-50	L4 IT
									SM-GE671_S057_E1-50	Sst					SM-GE8Z8_S320_E1-50	L4 IT														SM-GE8ZT_S232_E1-50	L4/5 IT
									SM-GE671_S061_E1-50	Sst					SM-GE8Z8_S344_E1-50	L4 IT														SM-GE8ZT_S233_E1-50	L4/5 IT
									SM-GE671_S063_E1-50	Sst					SM-GE8Z8_S350_E1-50	L4 IT														SM-GE8ZT_S234_E1-50	L4/5 IT
									SM-GE671_S067_E1-50	Sst					SM-GE8Z8_S361_E1-50	L4 IT														SM-GE8ZT_S240_E1-50	L4/5 IT
									SM-GE671_S069_E1-50	Sst					SM-GE8Z8_S366_E1-50	L4 IT														SM-GE8ZT_S241_E1-50	L4/5 IT
									SM-GE671_S070_E1-50	Sst					SM-GE8Z8_S367_E1-50	L4 IT														SM-GE8ZT_S242_E1-50	L4/5 IT
									SM-GE671_S071_E1-50	Sst					SM-GE8Z8_S370_E1-50	L4 IT														SM-GE8ZT_S247_E1-50	L4/5 IT
									SM-GE671_S131_E1-50	Sst					SM-GE8Z8_S373_E1-50	L4 IT														SM-GE8ZT_S249_E1-50	L4/5 IT
									SM-GE671_S133_E1-50	Sst					SM-GE8ZT_S238_E1-50	L5 IT														SM-GE8ZT_S252_E1-50	L4/5 IT
									SM-GE671_S146_E1-50	Sst					SM-GE8ZT_S251_E1-50	L5 IT														SM-GE8ZT_S255_E1-50	L4/5 IT
									SM-GE671_S148_E1-50	Sst					SM-GE8ZT_S262_E1-50	L5 IT														SM-GE8ZT_S263_E1-50	L4/5 IT
									SM-GE671_S150_E1-50	Sst					SM-GE8ZT_S281_E1-50	L5 IT														SM-GE8ZT_S271_E1-50	L4/5 IT
									SM-GE671_S154_E1-50	Sst					SM-GE8ZT_S282_E1-50	L5 IT														SM-GE8ZT_S273_E1-50	L4/5 IT
									SM-GE671_S157_E1-50	Sst					SM-GE8ZT_S287_E1-50	L5 IT														SM-GE8ZT_S274_E1-50	L4/5 IT
									SM-GE671_S158_E1-50	Sst					SM-GE8ZU_S157_E1-50	L5 IT														SM-GE8ZT_S275_E1-50	L4/5 IT
									SM-GE671_S159_E1-50	Sst					SM-GE8ZU_S172_E1-50	L5 IT														SM-GE8ZT_S277_E1-50	L4/5 IT
									SM-GE671_S160_E1-50	Sst					SM-GE8ZU_S180_E1-50	L5 IT														SM-GE8ZT_S278_E1-50	L4/5 IT
									SM-GE671_S161_E1-50	Sst					SM-GE8ZU_S183_E1-50	L5 IT														SM-GE8ZT_S279_E1-50	L4/5 IT
									SM-GE671_S165_E1-50	Sst					SM-GE8ZU_S191_E1-50	L5 IT														SM-GE8ZT_S280_E1-50	L4/5 IT
									SM-GE671_S171_E1-50	Sst					SM-GE8ZU_S192_E1-50	L5 IT														SM-GE8ZT_S283_E1-50	L4/5 IT
									SM-GE671_S176_E1-50	Sst					SM-GE8ZU_S245_E1-50	L5 IT														SM-GE8ZT_S284_E1-50	L4/5 IT
									SM-GE671_S178_E1-50	Sst					SM-GE8ZU_S248_E1-50	L5 IT														SM-GE8ZT_S285_E1-50	L4/5 IT
									SM-GE671_S181_E1-50	Sst					SM-GE8ZU_S276_E1-50	L5 IT														SM-GE8ZT_S288_E1-50	L4/5 IT
									SM-GE671_S182_E1-50	Sst					SM-GE8ZU_S283_E1-50	L5 IT														SM-GE8ZU_S133_E1-50	L4/5 IT
									SM-GE671_S184_E1-50	Sst					SM-GE8ZU_S344_E1-50	L5 IT														SM-GE8ZU_S134_E1-50	L4/5 IT
									SM-GE671_S185_E1-50	Sst					SM-GE8ZU_S346_E1-50	L5 IT														SM-GE8ZU_S135_E1-50	L4/5 IT
									SM-GE671_S187_E1-50	Sst					SM-GE8ZU_S352_E1-50	L5 IT														SM-GE8ZU_S139_E1-50	L4/5 IT
									SM-GE671_S188_E1-50	Sst					SM-GE8ZU_S365_E1-50	L5 IT														SM-GE8ZU_S140_E1-50	L4/5 IT
									SM-GE671_S190_E1-50	Sst					SM-GE8ZU_S366_E1-50	L5 IT														SM-GE8ZU_S142_E1-50	L4/5 IT
									SM-GE671_S191_E1-50	Sst					SM-GE8ZU_S367_E1-50	L5 IT														SM-GE8ZU_S146_E1-50	L4/5 IT
									SM-GE671_S249_E1-50	Sst					SM-GE8ZU_S374_E1-50	L5 IT														SM-GE8ZU_S149_E1-50	L4/5 IT
									SM-GE671_S251_E1-50	Sst					SM-GE8ZU_S376_E1-50	L5 IT														SM-GE8ZU_S151_E1-50	L4/5 IT
									SM-GE671_S253_E1-50	Sst					SM-GE66Y_S035_E1-50	L5 IT														SM-GE8ZU_S161_E1-50	L4/5 IT
									SM-GE671_S257_E1-50	Sst					SM-GE66Y_S052_E1-50	L5 IT														SM-GE8ZU_S162_E1-50	L4/5 IT
									SM-GE671_S258_E1-50	Sst					SM-GE66Y_S058_E1-50	L5 IT														SM-GE8ZU_S163_E1-50	L4/5 IT
									SM-GE671_S264_E1-50	Sst					SM-GE66Y_S059_E1-50	L5 IT														SM-GE8ZU_S165_E1-50	L4/5 IT
									SM-GE671_S268_E1-50	Sst					SM-GE66Y_S064_E1-50	L5 IT														SM-GE8ZU_S173_E1-50	L4/5 IT
									SM-GE671_S269_E1-50	Sst					SM-GE66Y_S067_E1-50	L5 IT														SM-GE8ZU_S175_E1-50	L4/5 IT
									SM-GE671_S270_E1-50	Sst					SM-GE66Y_S068_E1-50	L5 IT														SM-GE8ZU_S179_E1-50	L4/5 IT
									SM-GE671_S273_E1-50	Sst					SM-GE66Y_S072_E1-50	L5 IT														SM-GE8ZU_S181_E1-50	L4/5 IT
									SM-GE671_S276_E1-50	Sst					SM-GE66Y_S083_E1-50	L5 IT														SM-GE8ZU_S184_E1-50	L4/5 IT
									SM-GE671_S277_E1-50	Sst					SM-GE66Y_S087_E1-50	L5 IT														SM-GE8ZU_S186_E1-50	L4/5 IT
									SM-GE671_S282_E1-50	Sst					SM-GE66Y_S088_E1-50	L5 IT														SM-GE8ZU_S228_E1-50	L4/5 IT
									SM-GE671_S285_E1-50	Sst					SM-GE66Y_S090_E1-50	L5 IT														SM-GE8ZU_S233_E1-50	L4/5 IT
									SM-GE671_S288_E1-50	Sst					SM-GE66Y_S091_E1-50	L5 IT														SM-GE8ZU_S239_E1-50	L4/5 IT
									SM-GE671_S290_E1-50	Sst					SM-GE66Y_S092_E1-50	L5 IT														SM-GE8ZU_S240_E1-50	L4/5 IT
									SM-GE671_S298_E1-50	Sst					SM-GE66Y_S123_E1-50	L5 IT														SM-GE8ZU_S244_E1-50	L4/5 IT
									SM-GE671_S305_E1-50	Sst					SM-GE66Y_S129_E1-50	L5 IT														SM-GE8ZU_S247_E1-50	L4/5 IT
									SM-GE671_S306_E1-50	Sst					SM-GE66Y_S142_E1-50	L5 IT														SM-GE8ZU_S250_E1-50	L4/5 IT
									SM-GE671_S309_E1-50	Sst					SM-GE66Y_S154_E1-50	L5 IT														SM-GE8ZU_S251_E1-50	L4/5 IT
									SM-GE671_S322_E1-50	Sst					SM-GE66Y_S156_E1-50	L5 IT														SM-GE8ZU_S252_E1-50	L4/5 IT
									SM-GE671_S323_E1-50	Sst					SM-GE66Y_S165_E1-50	L5 IT														SM-GE8ZU_S257_E1-50	L4/5 IT
									SM-GE671_S327_E1-50	Sst					SM-GE66Y_S167_E1-50	L5 IT														SM-GE8ZU_S261_E1-50	L4/5 IT
									SM-GE671_S328_E1-50	Sst					SM-GE66Y_S171_E1-50	L5 IT														SM-GE8ZU_S269_E1-50	L4/5 IT
									SM-GE671_S336_E1-50	Sst					SM-GE66Y_S182_E1-50	L5 IT														SM-GE8ZU_S272_E1-50	L4/5 IT
									SM-GE671_S343_E1-50	Sst					SM-GE66Y_S189_E1-50	L5 IT														SM-GE8ZU_S275_E1-50	L4/5 IT
									SM-GE8Z7_S004_E1-50	Sst					SM-GE66Y_S193_E1-50	L5 IT														SM-GE8ZU_S278_E1-50	L4/5 IT
									SM-GE8Z7_S006_E1-50	Sst					SM-GE66Y_S195_E1-50	L5 IT														SM-GE8ZU_S279_E1-50	L4/5 IT
									SM-GE8Z7_S007_E1-50	Sst					SM-GE66Y_S199_E1-50	L5 IT														SM-GE8ZU_S280_E1-50	L4/5 IT
									SM-GE8Z7_S012_E1-50	Sst					SM-GE66Y_S217_E1-50	L5 IT														SM-GE8ZU_S285_E1-50	L4/5 IT
									SM-GE8Z7_S018_E1-50	Sst					SM-GE66Y_S219_E1-50	L5 IT														SM-GE8ZU_S287_E1-50	L4/5 IT
									SM-GE8Z7_S021_E1-50	Sst					SM-GE66Y_S223_E1-50	L5 IT														SM-GE8ZU_S288_E1-50	L4/5 IT
									SM-GE8Z7_S022_E1-50	Sst					SM-GE66Y_S231_E1-50	L5 IT														SM-GE8ZU_S331_E1-50	L4/5 IT
									SM-GE8Z7_S106_E1-50	Sst					SM-GE66Y_S233_E1-50	L5 IT														SM-GE8ZU_S334_E1-50	L4/5 IT
									SM-GE8Z7_S107_E1-50	Sst					SM-GE66Y_S234_E1-50	L5 IT														SM-GE8ZU_S335_E1-50	L4/5 IT
									SM-GE8Z7_S110_E1-50	Sst					SM-GE66Y_S235_E1-50	L5 IT														SM-GE8ZU_S339_E1-50	L4/5 IT
									SM-GE8Z7_S112_E1-50	Sst					SM-GE66Y_S238_E1-50	L5 IT														SM-GE8ZU_S347_E1-50	L4/5 IT
									SM-GE8Z7_S113_E1-50	Sst					SM-GE66Y_S294_E1-50	L5 IT														SM-GE8ZU_S351_E1-50	L4/5 IT
									SM-GE8Z7_S119_E1-50	Sst					SM-GE66Y_S296_E1-50	L5 IT														SM-GE8ZU_S354_E1-50	L4/5 IT
									SM-GE8Z7_S193_E1-50	Sst					SM-GE66Y_S297_E1-50	L5 IT														SM-GE8ZU_S355_E1-50	L4/5 IT
									SM-GE8Z7_S196_E1-50	Sst					SM-GE66Y_S300_E1-50	L5 IT														SM-GE8ZU_S356_E1-50	L4/5 IT
									SM-GE8Z7_S197_E1-50	Sst					SM-GE66Y_S305_E1-50	L5 IT														SM-GE8ZU_S359_E1-50	L4/5 IT
									SM-GE8Z7_S198_E1-50	Sst					SM-GE66Y_S308_E1-50	L5 IT														SM-GE8ZU_S361_E1-50	L4/5 IT
									SM-GE8Z7_S200_E1-50	Sst					SM-GE66Y_S310_E1-50	L5 IT														SM-GE8ZU_S363_E1-50	L4/5 IT
									SM-GE8Z7_S201_E1-50	Sst					SM-GE66Y_S317_E1-50	L5 IT														SM-GE8ZU_S364_E1-50	L4/5 IT
									SM-GE8Z7_S203_E1-50	Sst					SM-GE66Y_S326_E1-50	L5 IT														SM-GE8ZU_S370_E1-50	L4/5 IT
									SM-GE8Z7_S204_E1-50	Sst					SM-GE66Z_S014_E1-50	L5 IT														SM-GE8ZU_S372_E1-50	L4/5 IT
									SM-GE8Z7_S341_E1-50	Sst					SM-GE66Z_S024_E1-50	L5 IT														SM-GE8ZU_S373_E1-50	L4/5 IT
									SM-GE8Z7_S348_E1-50	Sst					SM-GE66Z_S026_E1-50	L5 IT														SM-GE8ZU_S383_E1-50	L4/5 IT
									SM-GE8Z7_S359_E1-50	Sst					SM-GE66Z_S041_E1-50	L5 IT														SM-GE8ZU_S384_E1-50	L4/5 IT
									SM-GE8Z7_S383_E1-50	Sst					SM-GE66Z_S050_E1-50	L5 IT														SM-GE66Y_S025_E1-50	L4/5 IT
									SM-GE8Z8_S004_E1-50	Sst					SM-GE66Z_S116_E1-50	L5 IT														SM-GE66Y_S026_E1-50	L4/5 IT
									SM-GE8Z8_S005_E1-50	Sst					SM-GE66Z_S121_E1-50	L5 IT														SM-GE66Y_S028_E1-50	L4/5 IT
									SM-GE8Z8_S007_E1-50	Sst					SM-GE66Z_S126_E1-50	L5 IT														SM-GE66Y_S031_E1-50	L4/5 IT
									SM-GE8Z8_S011_E1-50	Sst					SM-GE66Z_S130_E1-50	L5 IT														SM-GE66Y_S033_E1-50	L4/5 IT
									SM-GE8Z8_S012_E1-50	Sst					SM-GE66Z_S141_E1-50	L5 IT														SM-GE66Y_S049_E1-50	L4/5 IT
									SM-GE8Z8_S013_E1-50	Sst					SM-GE66Z_S237_E1-50	L5 IT														SM-GE66Y_S053_E1-50	L4/5 IT
									SM-GE8Z8_S014_E1-50	Sst					SM-GE66Z_S289_E1-50	L5 IT														SM-GE66Y_S056_E1-50	L4/5 IT
									SM-GE8Z8_S019_E1-50	Sst					SM-GE66Z_S291_E1-50	L5 IT														SM-GE66Y_S057_E1-50	L4/5 IT
									SM-GE8Z8_S025_E1-50	Sst					SM-GE66Z_S297_E1-50	L5 IT														SM-GE66Y_S062_E1-50	L4/5 IT
									SM-GE8Z8_S026_E1-50	Sst					SM-GE66Z_S299_E1-50	L5 IT														SM-GE66Y_S066_E1-50	L4/5 IT
									SM-GE8Z8_S029_E1-50	Sst					SM-GE66Z_S300_E1-50	L5 IT														SM-GE66Y_S070_E1-50	L4/5 IT
									SM-GE8Z8_S035_E1-50	Sst					SM-GE66Z_S301_E1-50	L5 IT														SM-GE66Y_S080_E1-50	L4/5 IT
									SM-GE8Z8_S039_E1-50	Sst					SM-GE66Z_S303_E1-50	L5 IT														SM-GE66Y_S081_E1-50	L4/5 IT
									SM-GE8Z8_S046_E1-50	Sst					SM-GE66Z_S305_E1-50	L5 IT														SM-GE66Y_S084_E1-50	L4/5 IT
									SM-GE8Z8_S049_E1-50	Sst					SM-GE66Z_S310_E1-50	L5 IT														SM-GE66Y_S089_E1-50	L4/5 IT
									SM-GE8Z8_S051_E1-50	Sst					SM-GE66Z_S311_E1-50	L5 IT														SM-GE66Y_S094_E1-50	L4/5 IT
									SM-GE8Z8_S053_E1-50	Sst					SM-GE66Z_S338_E1-50	L5 IT														SM-GE66Y_S095_E1-50	L4/5 IT
									SM-GE8Z8_S055_E1-50	Sst					SM-GE66Z_S344_E1-50	L5 IT														SM-GE66Y_S096_E1-50	L4/5 IT
									SM-GE8Z8_S056_E1-50	Sst					SM-GE66Z_S348_E1-50	L5 IT														SM-GE66Y_S121_E1-50	L4/5 IT
									SM-GE93M_S378_E1-50	Sst					SM-GE66Z_S352_E1-50	L5 IT														SM-GE66Y_S124_E1-50	L4/5 IT
									SM-GE93M_S381_E1-50	Sst					SM-GE66Z_S360_E1-50	L5 IT														SM-GE66Y_S125_E1-50	L4/5 IT
									SM-GE671_S068_E1-50	Sst Chodl					SM-GE671_S003_E1-50	L5 IT														SM-GE66Y_S126_E1-50	L4/5 IT
									SM-GE671_S281_E1-50	Sst Chodl					SM-GE671_S016_E1-50	L5 IT														SM-GE66Y_S131_E1-50	L4/5 IT
									SM-GE671_S297_E1-50	Sst Chodl					SM-GE671_S019_E1-50	L5 IT														SM-GE66Y_S133_E1-50	L4/5 IT
									SM-GE671_S324_E1-50	Sst Chodl					SM-GE8Z7_S292_E1-50	L5 IT														SM-GE66Y_S134_E1-50	L4/5 IT
									SM-GE8Z7_S010_E1-50	Sst Chodl					SM-GE8Z7_S297_E1-50	L5 IT														SM-GE66Y_S136_E1-50	L4/5 IT
									SM-GE8Z7_S024_E1-50	Sst Chodl					SM-GE8Z7_S300_E1-50	L5 IT														SM-GE66Y_S137_E1-50	L4/5 IT
									SM-GE8Z8_S033_E1-50	Sst Chodl					SM-GE8Z7_S310_E1-50	L5 IT														SM-GE66Y_S140_E1-50	L4/5 IT
									SM-GE66Y_S241_E1-50	Vip					SM-GE8Z7_S312_E1-50	L5 IT														SM-GE66Y_S141_E1-50	L4/5 IT
									SM-GE66Y_S245_E1-50	Vip					SM-GE8Z7_S332_E1-50	L5 IT														SM-GE66Y_S153_E1-50	L4/5 IT
									SM-GE66Y_S251_E1-50	Vip					SM-GE8Z8_S219_E1-50	L5 IT														SM-GE66Y_S176_E1-50	L4/5 IT
									SM-GE66Y_S253_E1-50	Vip					SM-GE8Z8_S221_E1-50	L5 IT														SM-GE66Y_S180_E1-50	L4/5 IT
									SM-GE66Y_S256_E1-50	Vip					SM-GE8Z8_S226_E1-50	L5 IT														SM-GE66Y_S183_E1-50	L4/5 IT
									SM-GE66Y_S258_E1-50	Vip					SM-GE8Z8_S233_E1-50	L5 IT														SM-GE66Y_S184_E1-50	L4/5 IT
									SM-GE66Y_S263_E1-50	Vip					SM-GE8Z8_S261_E1-50	L5 IT														SM-GE66Y_S185_E1-50	L4/5 IT
									SM-GE66Y_S264_E1-50	Vip					SM-GE8Z8_S263_E1-50	L5 IT														SM-GE66Y_S186_E1-50	L4/5 IT
									SM-GE66Y_S265_E1-50	Vip					SM-GE8Z8_S266_E1-50	L5 IT														SM-GE66Y_S188_E1-50	L4/5 IT
									SM-GE66Y_S266_E1-50	Vip					SM-GE8Z8_S274_E1-50	L5 IT														SM-GE66Y_S190_E1-50	L4/5 IT
									SM-GE66Y_S269_E1-50	Vip					SM-GE8Z8_S280_E1-50	L5 IT														SM-GE66Y_S191_E1-50	L4/5 IT
									SM-GE66Y_S281_E1-50	Vip					SM-GE8Z8_S289_E1-50	L5 IT														SM-GE66Y_S204_E1-50	L4/5 IT
									SM-GE66Y_S282_E1-50	Vip					SM-GE8Z8_S291_E1-50	L5 IT														SM-GE66Y_S211_E1-50	L4/5 IT
									SM-GE66Y_S288_E1-50	Vip					SM-GE8Z8_S321_E1-50	L5 IT														SM-GE66Y_S212_E1-50	L4/5 IT
									SM-GE66Y_S339_E1-50	Vip					SM-GE8Z8_S342_E1-50	L5 IT														SM-GE66Y_S214_E1-50	L4/5 IT
									SM-GE66Y_S340_E1-50	Vip					SM-GE8YH_S193_E1-50	L5 IT														SM-GE66Y_S222_E1-50	L4/5 IT
									SM-GE66Y_S342_E1-50	Vip					SM-GE8YJ_S002_E1-50	L5 IT														SM-GE66Y_S225_E1-50	L4/5 IT
									SM-GE66Y_S343_E1-50	Vip					SM-GE8YJ_S003_E1-50	L5 IT														SM-GE66Y_S226_E1-50	L4/5 IT
									SM-GE66Y_S348_E1-50	Vip					SM-GE8YJ_S010_E1-50	L5 IT														SM-GE66Y_S289_E1-50	L4/5 IT
									SM-GE66Y_S350_E1-50	Vip					SM-GE8YJ_S011_E1-50	L5 IT														SM-GE66Y_S290_E1-50	L4/5 IT
									SM-GE66Y_S352_E1-50	Vip					SM-GE8YJ_S012_E1-50	L5 IT														SM-GE66Y_S291_E1-50	L4/5 IT
									SM-GE66Y_S355_E1-50	Vip					SM-GE8YJ_S013_E1-50	L5 IT														SM-GE66Y_S307_E1-50	L4/5 IT
									SM-GE66Y_S358_E1-50	Vip					SM-GE8YJ_S015_E1-50	L5 IT														SM-GE66Y_S316_E1-50	L4/5 IT
									SM-GE66Y_S365_E1-50	Vip																				SM-GE66Y_S318_E1-50	L4/5 IT
									SM-GE66Y_S366_E1-50	Vip																				SM-GE66Z_S017_E1-50	L4/5 IT
									SM-GE66Y_S368_E1-50	Vip																				SM-GE66Z_S028_E1-50	L4/5 IT
									SM-GE66Y_S369_E1-50	Vip																				SM-GE66Z_S037_E1-50	L4/5 IT
									SM-GE66Y_S372_E1-50	Vip																				SM-GE66Z_S103_E1-50	L4/5 IT
									SM-GE66Z_S060_E1-50	Vip																				SM-GE66Z_S113_E1-50	L4/5 IT
									SM-GE66Z_S062_E1-50	Vip																				SM-GE66Z_S115_E1-50	L4/5 IT
									SM-GE66Z_S064_E1-50	Vip																				SM-GE66Z_S124_E1-50	L4/5 IT
									SM-GE66Z_S067_E1-50	Vip																				SM-GE66Z_S125_E1-50	L4/5 IT
									SM-GE66Z_S072_E1-50	Vip																				SM-GE66Z_S292_E1-50	L4/5 IT
									SM-GE66Z_S073_E1-50	Vip																				SM-GE66Z_S302_E1-50	L4/5 IT
									SM-GE66Z_S076_E1-50	Vip																				SM-GE671_S002_E1-50	L4/5 IT
									SM-GE66Z_S078_E1-50	Vip																				SM-GE671_S004_E1-50	L4/5 IT
									SM-GE66Z_S079_E1-50	Vip																				SM-GE671_S011_E1-50	L4/5 IT
									SM-GE66Z_S080_E1-50	Vip																				SM-GE671_S013_E1-50	L4/5 IT
									SM-GE66Z_S082_E1-50	Vip																				SM-GE671_S014_E1-50	L4/5 IT
									SM-GE66Z_S083_E1-50	Vip																				SM-GE671_S017_E1-50	L4/5 IT
									SM-GE66Z_S085_E1-50	Vip																				SM-GE671_S018_E1-50	L4/5 IT
									SM-GE66Z_S087_E1-50	Vip																				SM-GE671_S024_E1-50	L4/5 IT
									SM-GE66Z_S091_E1-50	Vip																				SM-GE8Z7_S291_E1-50	L4/5 IT
									SM-GE66Z_S093_E1-50	Vip																				SM-GE8Z7_S293_E1-50	L4/5 IT
									SM-GE66Z_S094_E1-50	Vip																				SM-GE8Z7_S299_E1-50	L4/5 IT
									SM-GE66Z_S156_E1-50	Vip																				SM-GE8Z7_S305_E1-50	L4/5 IT
									SM-GE66Z_S162_E1-50	Vip																				SM-GE8Z7_S309_E1-50	L4/5 IT
									SM-GE66Z_S163_E1-50	Vip																				SM-GE8Z7_S311_E1-50	L4/5 IT
									SM-GE66Z_S169_E1-50	Vip																				SM-GE8Z7_S314_E1-50	L4/5 IT
									SM-GE66Z_S175_E1-50	Vip																				SM-GE8Z7_S322_E1-50	L4/5 IT
									SM-GE66Z_S178_E1-50	Vip																				SM-GE8Z7_S327_E1-50	L4/5 IT
									SM-GE66Z_S192_E1-50	Vip																				SM-GE8Z7_S331_E1-50	L4/5 IT
									SM-GE66Z_S243_E1-50	Vip																				SM-GE8Z7_S334_E1-50	L4/5 IT
									SM-GE66Z_S247_E1-50	Vip																				SM-GE8Z8_S217_E1-50	L4/5 IT
									SM-GE66Z_S253_E1-50	Vip																				SM-GE8Z8_S218_E1-50	L4/5 IT
									SM-GE66Z_S257_E1-50	Vip																				SM-GE8Z8_S223_E1-50	L4/5 IT
									SM-GE66Z_S267_E1-50	Vip																				SM-GE8Z8_S224_E1-50	L4/5 IT
									SM-GE66Z_S270_E1-50	Vip																				SM-GE8Z8_S228_E1-50	L4/5 IT
									SM-GE66Z_S362_E1-50	Vip																				SM-GE8Z8_S229_E1-50	L4/5 IT
									SM-GE66Z_S365_E1-50	Vip																				SM-GE8Z8_S234_E1-50	L4/5 IT
									SM-GE66Z_S368_E1-50	Vip																				SM-GE8Z8_S235_E1-50	L4/5 IT
									SM-GE671_S042_E1-50	Vip																				SM-GE8Z8_S236_E1-50	L4/5 IT
									SM-GE671_S046_E1-50	Vip																				SM-GE8Z8_S238_E1-50	L4/5 IT
									SM-GE671_S048_E1-50	Vip																				SM-GE8Z8_S239_E1-50	L4/5 IT
									SM-GE671_S049_E1-50	Vip																				SM-GE8Z8_S247_E1-50	L4/5 IT
									SM-GE671_S050_E1-50	Vip																				SM-GE8Z8_S264_E1-50	L4/5 IT
									SM-GE671_S051_E1-50	Vip																				SM-GE8Z8_S276_E1-50	L4/5 IT
									SM-GE671_S129_E1-50	Vip																				SM-GE8Z8_S277_E1-50	L4/5 IT
									SM-GE671_S145_E1-50	Vip																				SM-GE8Z8_S278_E1-50	L4/5 IT
									SM-GE671_S163_E1-50	Vip																				SM-GE8Z8_S281_E1-50	L4/5 IT
									SM-GE671_S166_E1-50	Vip																				SM-GE8Z8_S282_E1-50	L4/5 IT
									SM-GE671_S250_E1-50	Vip																				SM-GE8Z8_S283_E1-50	L4/5 IT
									SM-GE671_S255_E1-50	Vip																				SM-GE8Z8_S284_E1-50	L4/5 IT
									SM-GE671_S256_E1-50	Vip																				SM-GE8Z8_S285_E1-50	L4/5 IT
									SM-GE671_S261_E1-50	Vip																				SM-GE8Z8_S287_E1-50	L4/5 IT
									SM-GE671_S265_E1-50	Vip																				SM-GE8Z8_S288_E1-50	L4/5 IT
									SM-GE671_S266_E1-50	Vip																				SM-GE8Z8_S295_E1-50	L4/5 IT
									SM-GE671_S274_E1-50	Vip																				SM-GE8Z8_S296_E1-50	L4/5 IT
									SM-GE671_S275_E1-50	Vip																				SM-GE8Z8_S301_E1-50	L4/5 IT
									SM-GE671_S286_E1-50	Vip																				SM-GE8Z8_S302_E1-50	L4/5 IT
									SM-GE671_S287_E1-50	Vip																				SM-GE8Z8_S305_E1-50	L4/5 IT
									SM-GE671_S291_E1-50	Vip																				SM-GE8Z8_S315_E1-50	L4/5 IT
									SM-GE671_S300_E1-50	Vip																				SM-GE8Z8_S316_E1-50	L4/5 IT
									SM-GE671_S301_E1-50	Vip																				SM-GE8Z8_S325_E1-50	L4/5 IT
									SM-GE671_S304_E1-50	Vip																				SM-GE8Z8_S330_E1-50	L4/5 IT
									SM-GE671_S308_E1-50	Vip																				SM-GE8Z8_S337_E1-50	L4/5 IT
									SM-GE671_S310_E1-50	Vip																				SM-GE8Z8_S339_E1-50	L4/5 IT
									SM-GE671_S321_E1-50	Vip																				SM-GE8Z8_S346_E1-50	L4/5 IT
									SM-GE671_S329_E1-50	Vip																				SM-GE8Z8_S347_E1-50	L4/5 IT
									SM-GE671_S334_E1-50	Vip																				SM-GE8Z8_S348_E1-50	L4/5 IT
									SM-GE671_S338_E1-50	Vip																				SM-GE8Z8_S364_E1-50	L4/5 IT
									SM-GE8Z7_S002_E1-50	Vip																				SM-GE8Z8_S365_E1-50	L4/5 IT
									SM-GE8Z7_S017_E1-50	Vip																				SM-GE8Z8_S368_E1-50	L4/5 IT
									SM-GE8Z7_S097_E1-50	Vip																				SM-GE8Z8_S381_E1-50	L4/5 IT
									SM-GE8Z7_S103_E1-50	Vip																				SM-GE8Z8_S384_E1-50	L4/5 IT
									SM-GE8Z7_S105_E1-50	Vip																				SM-GE8YJ_S001_E1-50	L4/5 IT
									SM-GE8Z7_S111_E1-50	Vip																				SM-GE8YJ_S004_E1-50	L4/5 IT
									SM-GE8Z7_S207_E1-50	Vip																				SM-GE8YJ_S005_E1-50	L4/5 IT
									SM-GE8Z7_S339_E1-50	Vip																				SM-GE8YJ_S006_E1-50	L4/5 IT
									SM-GE8Z7_S342_E1-50	Vip																				SM-GE8YJ_S007_E1-50	L4/5 IT
									SM-GE8Z7_S343_E1-50	Vip																				SM-GE8YJ_S008_E1-50	L4/5 IT
									SM-GE8Z7_S345_E1-50	Vip																				SM-GE8YJ_S009_E1-50	L4/5 IT
									SM-GE8Z7_S350_E1-50	Vip																				SM-GE8YJ_S014_E1-50	L4/5 IT
									SM-GE8Z7_S351_E1-50	Vip																				SM-GE66Y_S187_E1-50	L5 ET
									SM-GE8Z7_S358_E1-50	Vip																				SM-GE66Y_S303_E1-50	L5 ET
									SM-GE8Z7_S371_E1-50	Vip																				SM-GE66Y_S311_E1-50	L5 ET
									SM-GE8Z7_S374_E1-50	Vip																				SM-GE66Z_S020_E1-50	L5 ET
									SM-GE8Z7_S375_E1-50	Vip																				SM-GE66Z_S100_E1-50	L5 ET
									SM-GE8Z7_S376_E1-50	Vip																				SM-GE66Z_S101_E1-50	L5 ET
									SM-GE8Z7_S382_E1-50	Vip																				SM-GE66Z_S118_E1-50	L5 ET
									SM-GE8Z8_S009_E1-50	Vip																				SM-GE66Z_S127_E1-50	L5 ET
									SM-GE8Z8_S016_E1-50	Vip																				SM-GE66Z_S193_E1-50	L5 ET
									SM-GE8Z8_S023_E1-50	Vip																				SM-GE66Z_S196_E1-50	L5 ET
									SM-GE8Z8_S024_E1-50	Vip																				SM-GE66Z_S204_E1-50	L5 ET
									SM-GE8Z8_S030_E1-50	Vip																				SM-GE66Z_S205_E1-50	L5 ET
									SM-GE8Z8_S037_E1-50	Vip																				SM-GE66Z_S226_E1-50	L5 ET
									SM-GE8Z8_S041_E1-50	Vip																				SM-GE66Z_S230_E1-50	L5 ET
									SM-GE8Z8_S050_E1-50	Vip																				SM-GE671_S001_E1-50	L5 ET
									SM-GE8Z8_S245_E1-50	Vip																				SM-GE671_S005_E1-50	L5 ET
																														SM-GE671_S108_E1-50	L5 ET
																														SM-GE671_S114_E1-50	L5 ET
																														SM-GE671_S121_E1-50	L5 ET
																														SM-GE671_S128_E1-50	L5 ET
																														SM-GE671_S199_E1-50	L5 ET
																														SM-GE671_S214_E1-50	L5 ET
																														SM-GE8Z7_S289_E1-50	L5 ET
																														SM-GE8Z7_S296_E1-50	L5 ET
																														SM-GE8Z7_S298_E1-50	L5 ET
																														SM-GE8Z8_S310_E1-50	L5 ET
																														SM-GE8ZT_S238_E1-50	L5 IT
																														SM-GE8ZT_S251_E1-50	L5 IT
																														SM-GE8ZT_S262_E1-50	L5 IT
																														SM-GE8ZT_S281_E1-50	L5 IT
																														SM-GE8ZT_S282_E1-50	L5 IT
																														SM-GE8ZT_S287_E1-50	L5 IT
																														SM-GE8ZU_S157_E1-50	L5 IT
																														SM-GE8ZU_S172_E1-50	L5 IT
																														SM-GE8ZU_S180_E1-50	L5 IT
																														SM-GE8ZU_S183_E1-50	L5 IT
																														SM-GE8ZU_S191_E1-50	L5 IT
																														SM-GE8ZU_S192_E1-50	L5 IT
																														SM-GE8ZU_S245_E1-50	L5 IT
																														SM-GE8ZU_S248_E1-50	L5 IT
																														SM-GE8ZU_S276_E1-50	L5 IT
																														SM-GE8ZU_S283_E1-50	L5 IT
																														SM-GE8ZU_S344_E1-50	L5 IT
																														SM-GE8ZU_S346_E1-50	L5 IT
																														SM-GE8ZU_S352_E1-50	L5 IT
																														SM-GE8ZU_S365_E1-50	L5 IT
																														SM-GE8ZU_S366_E1-50	L5 IT
																														SM-GE8ZU_S367_E1-50	L5 IT
																														SM-GE8ZU_S374_E1-50	L5 IT
																														SM-GE8ZU_S376_E1-50	L5 IT
																														SM-GE66Y_S035_E1-50	L5 IT
																														SM-GE66Y_S052_E1-50	L5 IT
																														SM-GE66Y_S058_E1-50	L5 IT
																														SM-GE66Y_S059_E1-50	L5 IT
																														SM-GE66Y_S064_E1-50	L5 IT
																														SM-GE66Y_S067_E1-50	L5 IT
																														SM-GE66Y_S068_E1-50	L5 IT
																														SM-GE66Y_S072_E1-50	L5 IT
																														SM-GE66Y_S083_E1-50	L5 IT
																														SM-GE66Y_S087_E1-50	L5 IT
																														SM-GE66Y_S088_E1-50	L5 IT
																														SM-GE66Y_S090_E1-50	L5 IT
																														SM-GE66Y_S091_E1-50	L5 IT
																														SM-GE66Y_S092_E1-50	L5 IT
																														SM-GE66Y_S123_E1-50	L5 IT
																														SM-GE66Y_S129_E1-50	L5 IT
																														SM-GE66Y_S142_E1-50	L5 IT
																														SM-GE66Y_S154_E1-50	L5 IT
																														SM-GE66Y_S156_E1-50	L5 IT
																														SM-GE66Y_S165_E1-50	L5 IT
																														SM-GE66Y_S167_E1-50	L5 IT
																														SM-GE66Y_S171_E1-50	L5 IT
																														SM-GE66Y_S182_E1-50	L5 IT
																														SM-GE66Y_S189_E1-50	L5 IT
																														SM-GE66Y_S193_E1-50	L5 IT
																														SM-GE66Y_S195_E1-50	L5 IT
																														SM-GE66Y_S199_E1-50	L5 IT
																														SM-GE66Y_S217_E1-50	L5 IT
																														SM-GE66Y_S219_E1-50	L5 IT
																														SM-GE66Y_S223_E1-50	L5 IT
																														SM-GE66Y_S231_E1-50	L5 IT
																														SM-GE66Y_S233_E1-50	L5 IT
																														SM-GE66Y_S234_E1-50	L5 IT
																														SM-GE66Y_S235_E1-50	L5 IT
																														SM-GE66Y_S238_E1-50	L5 IT
																														SM-GE66Y_S294_E1-50	L5 IT
																														SM-GE66Y_S296_E1-50	L5 IT
																														SM-GE66Y_S297_E1-50	L5 IT
																														SM-GE66Y_S300_E1-50	L5 IT
																														SM-GE66Y_S305_E1-50	L5 IT
																														SM-GE66Y_S308_E1-50	L5 IT
																														SM-GE66Y_S310_E1-50	L5 IT
																														SM-GE66Y_S317_E1-50	L5 IT
																														SM-GE66Y_S326_E1-50	L5 IT
																														SM-GE66Z_S014_E1-50	L5 IT
																														SM-GE66Z_S024_E1-50	L5 IT
																														SM-GE66Z_S026_E1-50	L5 IT
																														SM-GE66Z_S041_E1-50	L5 IT
																														SM-GE66Z_S050_E1-50	L5 IT
																														SM-GE66Z_S116_E1-50	L5 IT
																														SM-GE66Z_S121_E1-50	L5 IT
																														SM-GE66Z_S126_E1-50	L5 IT
																														SM-GE66Z_S130_E1-50	L5 IT
																														SM-GE66Z_S141_E1-50	L5 IT
																														SM-GE66Z_S237_E1-50	L5 IT
																														SM-GE66Z_S289_E1-50	L5 IT
																														SM-GE66Z_S291_E1-50	L5 IT
																														SM-GE66Z_S297_E1-50	L5 IT
																														SM-GE66Z_S299_E1-50	L5 IT
																														SM-GE66Z_S300_E1-50	L5 IT
																														SM-GE66Z_S301_E1-50	L5 IT
																														SM-GE66Z_S303_E1-50	L5 IT
																														SM-GE66Z_S305_E1-50	L5 IT
																														SM-GE66Z_S310_E1-50	L5 IT
																														SM-GE66Z_S311_E1-50	L5 IT
																														SM-GE66Z_S338_E1-50	L5 IT
																														SM-GE66Z_S344_E1-50	L5 IT
																														SM-GE66Z_S348_E1-50	L5 IT
																														SM-GE66Z_S352_E1-50	L5 IT
																														SM-GE66Z_S360_E1-50	L5 IT
																														SM-GE671_S003_E1-50	L5 IT
																														SM-GE671_S016_E1-50	L5 IT
																														SM-GE671_S019_E1-50	L5 IT
																														SM-GE8Z7_S292_E1-50	L5 IT
																														SM-GE8Z7_S297_E1-50	L5 IT
																														SM-GE8Z7_S300_E1-50	L5 IT
																														SM-GE8Z7_S310_E1-50	L5 IT
																														SM-GE8Z7_S312_E1-50	L5 IT
																														SM-GE8Z7_S332_E1-50	L5 IT
																														SM-GE8Z8_S219_E1-50	L5 IT
																														SM-GE8Z8_S221_E1-50	L5 IT
																														SM-GE8Z8_S226_E1-50	L5 IT
																														SM-GE8Z8_S233_E1-50	L5 IT
																														SM-GE8Z8_S261_E1-50	L5 IT
																														SM-GE8Z8_S263_E1-50	L5 IT
																														SM-GE8Z8_S266_E1-50	L5 IT
																														SM-GE8Z8_S274_E1-50	L5 IT
																														SM-GE8Z8_S280_E1-50	L5 IT
																														SM-GE8Z8_S289_E1-50	L5 IT
																														SM-GE8Z8_S291_E1-50	L5 IT
																														SM-GE8Z8_S321_E1-50	L5 IT
																														SM-GE8Z8_S342_E1-50	L5 IT
																														SM-GE8YH_S193_E1-50	L5 IT
																														SM-GE8YJ_S002_E1-50	L5 IT
																														SM-GE8YJ_S003_E1-50	L5 IT
																														SM-GE8YJ_S010_E1-50	L5 IT
																														SM-GE8YJ_S011_E1-50	L5 IT
																														SM-GE8YJ_S012_E1-50	L5 IT
																														SM-GE8YJ_S013_E1-50	L5 IT
																														SM-GE8YJ_S015_E1-50	L5 IT
																														SM-GE8ZT_S260_E1-50	L6 CT
																														SM-GE8ZU_S155_E1-50	L6 CT
																														SM-GE8ZU_S169_E1-50	L6 CT
																														SM-GE8ZU_S176_E1-50	L6 CT
																														SM-GE8ZU_S255_E1-50	L6 CT
																														SM-GE8ZU_S258_E1-50	L6 CT
																														SM-GE8ZU_S270_E1-50	L6 CT
																														SM-GE8ZU_S332_E1-50	L6 CT
																														SM-GE8ZU_S337_E1-50	L6 CT
																														SM-GE8ZU_S345_E1-50	L6 CT
																														SM-GE8ZU_S350_E1-50	L6 CT
																														SM-GE8ZU_S357_E1-50	L6 CT
																														SM-GE8ZU_S375_E1-50	L6 CT
																														SM-GE8ZU_S377_E1-50	L6 CT
																														SM-GE8ZU_S378_E1-50	L6 CT
																														SM-GE66Y_S027_E1-50	L6 CT
																														SM-GE66Y_S063_E1-50	L6 CT
																														SM-GE66Y_S071_E1-50	L6 CT
																														SM-GE66Y_S074_E1-50	L6 CT
																														SM-GE66Y_S078_E1-50	L6 CT
																														SM-GE66Y_S163_E1-50	L6 CT
																														SM-GE66Y_S169_E1-50	L6 CT
																														SM-GE66Y_S170_E1-50	L6 CT
																														SM-GE66Y_S174_E1-50	L6 CT
																														SM-GE66Y_S215_E1-50	L6 CT
																														SM-GE66Y_S218_E1-50	L6 CT
																														SM-GE66Y_S220_E1-50	L6 CT
																														SM-GE66Y_S228_E1-50	L6 CT
																														SM-GE66Y_S229_E1-50	L6 CT
																														SM-GE66Y_S230_E1-50	L6 CT
																														SM-GE66Y_S293_E1-50	L6 CT
																														SM-GE66Y_S301_E1-50	L6 CT
																														SM-GE66Y_S313_E1-50	L6 CT
																														SM-GE66Y_S319_E1-50	L6 CT
																														SM-GE66Y_S324_E1-50	L6 CT
																														SM-GE66Y_S328_E1-50	L6 CT
																														SM-GE66Y_S329_E1-50	L6 CT
																														SM-GE66Y_S332_E1-50	L6 CT
																														SM-GE66Y_S333_E1-50	L6 CT
																														SM-GE66Y_S336_E1-50	L6 CT
																														SM-GE66Z_S009_E1-50	L6 CT
																														SM-GE66Z_S015_E1-50	L6 CT
																														SM-GE66Z_S016_E1-50	L6 CT
																														SM-GE66Z_S021_E1-50	L6 CT
																														SM-GE66Z_S027_E1-50	L6 CT
																														SM-GE66Z_S035_E1-50	L6 CT
																														SM-GE66Z_S036_E1-50	L6 CT
																														SM-GE66Z_S038_E1-50	L6 CT
																														SM-GE66Z_S039_E1-50	L6 CT
																														SM-GE66Z_S040_E1-50	L6 CT
																														SM-GE66Z_S042_E1-50	L6 CT
																														SM-GE66Z_S043_E1-50	L6 CT
																														SM-GE66Z_S044_E1-50	L6 CT
																														SM-GE66Z_S045_E1-50	L6 CT
																														SM-GE66Z_S047_E1-50	L6 CT
																														SM-GE66Z_S051_E1-50	L6 CT
																														SM-GE66Z_S052_E1-50	L6 CT
																														SM-GE66Z_S055_E1-50	L6 CT
																														SM-GE66Z_S056_E1-50	L6 CT
																														SM-GE66Z_S098_E1-50	L6 CT
																														SM-GE66Z_S099_E1-50	L6 CT
																														SM-GE66Z_S102_E1-50	L6 CT
																														SM-GE66Z_S114_E1-50	L6 CT
																														SM-GE66Z_S120_E1-50	L6 CT
																														SM-GE66Z_S128_E1-50	L6 CT
																														SM-GE66Z_S129_E1-50	L6 CT
																														SM-GE66Z_S132_E1-50	L6 CT
																														SM-GE66Z_S133_E1-50	L6 CT
																														SM-GE66Z_S137_E1-50	L6 CT
																														SM-GE66Z_S139_E1-50	L6 CT
																														SM-GE66Z_S140_E1-50	L6 CT
																														SM-GE66Z_S142_E1-50	L6 CT
																														SM-GE66Z_S143_E1-50	L6 CT
																														SM-GE66Z_S146_E1-50	L6 CT
																														SM-GE66Z_S148_E1-50	L6 CT
																														SM-GE66Z_S149_E1-50	L6 CT
																														SM-GE66Z_S150_E1-50	L6 CT
																														SM-GE66Z_S151_E1-50	L6 CT
																														SM-GE66Z_S152_E1-50	L6 CT
																														SM-GE66Z_S194_E1-50	L6 CT
																														SM-GE66Z_S195_E1-50	L6 CT
																														SM-GE66Z_S197_E1-50	L6 CT
																														SM-GE66Z_S199_E1-50	L6 CT
																														SM-GE66Z_S200_E1-50	L6 CT
																														SM-GE66Z_S201_E1-50	L6 CT
																														SM-GE66Z_S206_E1-50	L6 CT
																														SM-GE66Z_S207_E1-50	L6 CT
																														SM-GE66Z_S217_E1-50	L6 CT
																														SM-GE66Z_S218_E1-50	L6 CT
																														SM-GE66Z_S220_E1-50	L6 CT
																														SM-GE66Z_S221_E1-50	L6 CT
																														SM-GE66Z_S222_E1-50	L6 CT
																														SM-GE66Z_S223_E1-50	L6 CT
																														SM-GE66Z_S228_E1-50	L6 CT
																														SM-GE66Z_S231_E1-50	L6 CT
																														SM-GE66Z_S233_E1-50	L6 CT
																														SM-GE66Z_S235_E1-50	L6 CT
																														SM-GE66Z_S236_E1-50	L6 CT
																														SM-GE66Z_S238_E1-50	L6 CT
																														SM-GE66Z_S240_E1-50	L6 CT
																														SM-GE66Z_S293_E1-50	L6 CT
																														SM-GE66Z_S294_E1-50	L6 CT
																														SM-GE66Z_S296_E1-50	L6 CT
																														SM-GE66Z_S298_E1-50	L6 CT
																														SM-GE66Z_S339_E1-50	L6 CT
																														SM-GE66Z_S341_E1-50	L6 CT
																														SM-GE66Z_S342_E1-50	L6 CT
																														SM-GE66Z_S345_E1-50	L6 CT
																														SM-GE66Z_S347_E1-50	L6 CT
																														SM-GE66Z_S350_E1-50	L6 CT
																														SM-GE66Z_S351_E1-50	L6 CT
																														SM-GE66Z_S355_E1-50	L6 CT
																														SM-GE66Z_S356_E1-50	L6 CT
																														SM-GE66Z_S357_E1-50	L6 CT
																														SM-GE671_S010_E1-50	L6 CT
																														SM-GE671_S022_E1-50	L6 CT
																														SM-GE671_S025_E1-50	L6 CT
																														SM-GE671_S028_E1-50	L6 CT
																														SM-GE671_S030_E1-50	L6 CT
																														SM-GE671_S031_E1-50	L6 CT
																														SM-GE671_S098_E1-50	L6 CT
																														SM-GE671_S099_E1-50	L6 CT
																														SM-GE671_S100_E1-50	L6 CT
																														SM-GE671_S101_E1-50	L6 CT
																														SM-GE671_S103_E1-50	L6 CT
																														SM-GE671_S105_E1-50	L6 CT
																														SM-GE671_S106_E1-50	L6 CT
																														SM-GE671_S107_E1-50	L6 CT
																														SM-GE671_S109_E1-50	L6 CT
																														SM-GE671_S110_E1-50	L6 CT
																														SM-GE671_S112_E1-50	L6 CT
																														SM-GE671_S113_E1-50	L6 CT
																														SM-GE671_S116_E1-50	L6 CT
																														SM-GE671_S118_E1-50	L6 CT
																														SM-GE671_S119_E1-50	L6 CT
																														SM-GE671_S122_E1-50	L6 CT
																														SM-GE671_S125_E1-50	L6 CT
																														SM-GE671_S126_E1-50	L6 CT
																														SM-GE671_S193_E1-50	L6 CT
																														SM-GE671_S194_E1-50	L6 CT
																														SM-GE671_S197_E1-50	L6 CT
																														SM-GE671_S201_E1-50	L6 CT
																														SM-GE671_S204_E1-50	L6 CT
																														SM-GE671_S205_E1-50	L6 CT
																														SM-GE671_S207_E1-50	L6 CT
																														SM-GE671_S210_E1-50	L6 CT
																														SM-GE671_S211_E1-50	L6 CT
																														SM-GE671_S215_E1-50	L6 CT
																														SM-GE671_S216_E1-50	L6 CT
																														SM-GE671_S217_E1-50	L6 CT
																														SM-GE671_S218_E1-50	L6 CT
																														SM-GE671_S219_E1-50	L6 CT
																														SM-GE671_S221_E1-50	L6 CT
																														SM-GE671_S222_E1-50	L6 CT
																														SM-GE671_S224_E1-50	L6 CT
																														SM-GE8Z7_S295_E1-50	L6 CT
																														SM-GE8Z7_S301_E1-50	L6 CT
																														SM-GE8Z7_S302_E1-50	L6 CT
																														SM-GE8Z7_S303_E1-50	L6 CT
																														SM-GE8Z7_S308_E1-50	L6 CT
																														SM-GE8Z7_S323_E1-50	L6 CT
																														SM-GE8Z7_S324_E1-50	L6 CT
																														SM-GE8Z7_S326_E1-50	L6 CT
																														SM-GE8Z8_S246_E1-50	L6 CT
																														SM-GE8Z8_S257_E1-50	L6 CT
																														SM-GE8Z8_S258_E1-50	L6 CT
																														SM-GE8Z8_S271_E1-50	L6 CT
																														SM-GE8Z8_S290_E1-50	L6 CT
																														SM-GE8Z8_S297_E1-50	L6 CT
																														SM-GE8Z8_S312_E1-50	L6 CT
																														SM-GE8Z8_S313_E1-50	L6 CT
																														SM-GE8Z8_S314_E1-50	L6 CT
																														SM-GE8Z8_S380_E1-50	L6 CT
																														SM-GE8ZU_S379_E1-50	L6 IT
																														SM-GE66Y_S061_E1-50	L6 IT
																														SM-GE66Y_S175_E1-50	L6 IT
																														SM-GE66Y_S209_E1-50	L6 IT
																														SM-GE66Y_S210_E1-50	L6 IT
																														SM-GE66Y_S304_E1-50	L6 IT
																														SM-GE66Y_S309_E1-50	L6 IT
																														SM-GE66Y_S312_E1-50	L6 IT
																														SM-GE66Z_S010_E1-50	L6 IT
																														SM-GE66Z_S018_E1-50	L6 IT
																														SM-GE66Z_S019_E1-50	L6 IT
																														SM-GE66Z_S025_E1-50	L6 IT
																														SM-GE66Z_S046_E1-50	L6 IT
																														SM-GE66Z_S048_E1-50	L6 IT
																														SM-GE66Z_S049_E1-50	L6 IT
																														SM-GE66Z_S053_E1-50	L6 IT
																														SM-GE66Z_S119_E1-50	L6 IT
																														SM-GE66Z_S122_E1-50	L6 IT
																														SM-GE66Z_S135_E1-50	L6 IT
																														SM-GE66Z_S138_E1-50	L6 IT
																														SM-GE66Z_S198_E1-50	L6 IT
																														SM-GE66Z_S203_E1-50	L6 IT
																														SM-GE66Z_S219_E1-50	L6 IT
																														SM-GE66Z_S224_E1-50	L6 IT
																														SM-GE66Z_S225_E1-50	L6 IT
																														SM-GE66Z_S227_E1-50	L6 IT
																														SM-GE66Z_S229_E1-50	L6 IT
																														SM-GE66Z_S290_E1-50	L6 IT
																														SM-GE66Z_S295_E1-50	L6 IT
																														SM-GE66Z_S306_E1-50	L6 IT
																														SM-GE66Z_S308_E1-50	L6 IT
																														SM-GE66Z_S340_E1-50	L6 IT
																														SM-GE66Z_S349_E1-50	L6 IT
																														SM-GE671_S007_E1-50	L6 IT
																														SM-GE671_S015_E1-50	L6 IT
																														SM-GE671_S021_E1-50	L6 IT
																														SM-GE671_S027_E1-50	L6 IT
																														SM-GE671_S029_E1-50	L6 IT
																														SM-GE671_S115_E1-50	L6 IT
																														SM-GE671_S117_E1-50	L6 IT
																														SM-GE671_S127_E1-50	L6 IT
																														SM-GE671_S212_E1-50	L6 IT
																														SM-GE8Z7_S313_E1-50	L6 IT
																														SM-GE8Z7_S328_E1-50	L6 IT
																														SM-GE8Z8_S242_E1-50	L6 IT
																														SM-GE8Z8_S260_E1-50	L6 IT
																														SM-GE8Z8_S272_E1-50	L6 IT
																														SM-GE8Z8_S300_E1-50	L6 IT
																														SM-GE8Z8_S303_E1-50	L6 IT
																														SM-GE8Z8_S304_E1-50	L6 IT
																														SM-GE8Z8_S311_E1-50	L6 IT
																														SM-GE66Y_S198_E1-50	L6b
																														SM-GE66Y_S335_E1-50	L6b
																														SM-GE66Z_S029_E1-50	L6b
																														SM-GE66Z_S208_E1-50	L6b
																														SM-GE66Z_S232_E1-50	L6b
																														SM-GE66Z_S358_E1-50	L6b
																														SM-GE671_S020_E1-50	L6b
																														SM-GE671_S026_E1-50	L6b
																														SM-GE671_S097_E1-50	L6b
																														SM-GE671_S123_E1-50	L6b
																														SM-GE671_S196_E1-50	L6b
																														SM-GE671_S198_E1-50	L6b
																														SM-GE671_S200_E1-50	L6b
																														SM-GE671_S202_E1-50	L6b
																														SM-GE671_S206_E1-50	L6b
																														SM-GE671_S209_E1-50	L6b
																														SM-GE671_S213_E1-50	L6b
																														SM-GE8Z7_S294_E1-50	L6b
																														SM-GE8ZT_S227_E1-50	NP
																														SM-GE8ZT_S239_E1-50	NP
																														SM-GE8ZT_S254_E1-50	NP
																														SM-GE8ZT_S257_E1-50	NP
																														SM-GE8ZT_S261_E1-50	NP
																														SM-GE8ZT_S269_E1-50	NP
																														SM-GE8ZT_S270_E1-50	NP
																														SM-GE8ZT_S272_E1-50	NP
																														SM-GE8ZU_S131_E1-50	NP
																														SM-GE8ZU_S156_E1-50	NP
																														SM-GE8ZU_S158_E1-50	NP
																														SM-GE8ZU_S159_E1-50	NP
																														SM-GE8ZU_S160_E1-50	NP
																														SM-GE8ZU_S164_E1-50	NP
																														SM-GE8ZU_S166_E1-50	NP
																														SM-GE8ZU_S167_E1-50	NP
																														SM-GE8ZU_S178_E1-50	NP
																														SM-GE8ZU_S185_E1-50	NP
																														SM-GE8ZU_S189_E1-50	NP
																														SM-GE8ZU_S190_E1-50	NP
																														SM-GE8ZU_S225_E1-50	NP
																														SM-GE8ZU_S249_E1-50	NP
																														SM-GE8ZU_S256_E1-50	NP
																														SM-GE8ZU_S264_E1-50	NP
																														SM-GE8ZU_S266_E1-50	NP
																														SM-GE8ZU_S277_E1-50	NP
																														SM-GE8ZU_S282_E1-50	NP
																														SM-GE8ZU_S286_E1-50	NP
																														SM-GE8ZU_S329_E1-50	NP
																														SM-GE8ZU_S330_E1-50	NP
																														SM-GE8ZU_S336_E1-50	NP
																														SM-GE8ZU_S341_E1-50	NP
																														SM-GE8ZU_S342_E1-50	NP
																														SM-GE8ZU_S343_E1-50	NP
																														SM-GE8ZU_S353_E1-50	NP
																														SM-GE8ZU_S362_E1-50	NP
																														SM-GE8ZU_S368_E1-50	NP
																														SM-GE8ZU_S369_E1-50	NP
																														SM-GE8ZU_S380_E1-50	NP
																														SM-GE8ZU_S381_E1-50	NP
																														SM-GE66Y_S029_E1-50	NP
																														SM-GE66Y_S032_E1-50	NP
																														SM-GE66Y_S036_E1-50	NP
																														SM-GE66Y_S039_E1-50	NP
																														SM-GE66Y_S050_E1-50	NP
																														SM-GE66Y_S054_E1-50	NP
																														SM-GE66Y_S065_E1-50	NP
																														SM-GE66Y_S069_E1-50	NP
																														SM-GE66Y_S082_E1-50	NP
																														SM-GE66Y_S135_E1-50	NP
																														SM-GE66Y_S139_E1-50	NP
																														SM-GE66Y_S158_E1-50	NP
																														SM-GE66Y_S162_E1-50	NP
																														SM-GE66Y_S177_E1-50	NP
																														SM-GE66Y_S178_E1-50	NP
																														SM-GE66Y_S192_E1-50	NP
																														SM-GE66Y_S194_E1-50	NP
																														SM-GE66Y_S203_E1-50	NP
																														SM-GE66Y_S205_E1-50	NP
																														SM-GE66Y_S206_E1-50	NP
																														SM-GE66Y_S207_E1-50	NP
																														SM-GE66Y_S213_E1-50	NP
																														SM-GE66Y_S224_E1-50	NP
																														SM-GE66Y_S227_E1-50	NP
																														SM-GE66Y_S236_E1-50	NP
																														SM-GE66Y_S239_E1-50	NP
																														SM-GE66Y_S295_E1-50	NP
																														SM-GE66Y_S299_E1-50	NP
																														SM-GE66Y_S306_E1-50	NP
																														SM-GE66Z_S012_E1-50	NP
																														SM-GE66Z_S013_E1-50	NP
																														SM-GE66Z_S023_E1-50	NP
																														SM-GE66Z_S032_E1-50	NP
																														SM-GE66Z_S054_E1-50	NP
																														SM-GE66Z_S117_E1-50	NP
																														SM-GE66Z_S202_E1-50	NP
																														SM-GE66Z_S304_E1-50	NP
																														SM-GE66Z_S353_E1-50	NP
																														SM-GE66Z_S359_E1-50	NP
																														SM-GE671_S032_E1-50	NP
																														SM-GE671_S102_E1-50	NP
																														SM-GE671_S104_E1-50	NP
																														SM-GE671_S111_E1-50	NP
																														SM-GE671_S120_E1-50	NP
																														SM-GE671_S124_E1-50	NP
																														SM-GE671_S195_E1-50	NP
																														SM-GE671_S203_E1-50	NP
																														SM-GE671_S208_E1-50	NP
																														SM-GE671_S220_E1-50	NP
																														SM-GE671_S223_E1-50	NP
																														SM-GE8Z7_S304_E1-50	NP
																														SM-GE8Z7_S306_E1-50	NP
																														SM-GE8Z8_S237_E1-50	NP
																														SM-GE8Z8_S240_E1-50	NP
																														SM-GE8Z8_S259_E1-50	NP
																														SM-GE8Z8_S265_E1-50	NP
																														SM-GE8Z8_S279_E1-50	NP
																														SM-GE8Z8_S293_E1-50	NP
																														SM-GE8Z8_S307_E1-50	NP
																														SM-GE8Z8_S322_E1-50	NP
																														SM-GE8Z8_S324_E1-50	NP
																														SM-GE8Z8_S326_E1-50	NP
																														SM-GE8Z8_S327_E1-50	NP
																														SM-GE8Z8_S328_E1-50	NP

## Sheet: Motor cortex celltypes
This set contains cells from the region_label "MOp", "MOs"
Motor Cortex GABAergic									Motor Cortex Glutamatergic
Pvalb			Sst			Vip			L2/3			L5 IT			L5 ET			L6 IT
sample_name	subclass_label		sample_name	subclass_label		sample_name	subclass_label		sample_name	subclass_label		sample_name	subclass_label		sample_name	subclass_label		sample_name	subclass_label
SM-GE935_S043_E1-50	Pvalb		SM-GE935_S002_E1-50	Sst		SM-GE935_S003_E1-50	Vip		SM-GE5VD_S218_E1-50	L2/3 IT Cxcl14		SM-GE5VD_S223_E1-50	L5 IT		SM-DAIHG_S79_E1-50	L5 ET		SM-GE5VD_S222_E1-50	L6 IT
SM-GE935_S052_E1-50	Pvalb		SM-GE935_S004_E1-50	Sst		SM-GE935_S018_E1-50	Vip		SM-D9E5T_S36_E1-50	L2/3 IT Cxcl14		SM-GE5VD_S225_E1-50	L5 IT		LS-15521_S05_E1-50	L5 ET		SM-GE5VD_S226_E1-50	L6 IT
SM-GE935_S054_E1-50	Pvalb		SM-GE935_S005_E1-50	Sst		SM-GE935_S019_E1-50	Vip		SM-GE5VD_S221_E1-50	L2/3 IT Otof		SM-GE5VD_S232_E1-50	L5 IT		LS-15524_S51_E1-50	L5 ET		SM-GE5VD_S229_E1-50	L6 IT
SM-GE935_S070_E1-50	Pvalb		SM-GE935_S006_E1-50	Sst		SM-GE935_S020_E1-50	Vip		SM-GE5VD_S241_E1-50	L2/3 IT Otof		SM-GE5VD_S252_E1-50	L5 IT		SM-DD43N_S23_E1-50	L5 ET		SM-GE5VD_S231_E1-50	L6 IT
SM-GE935_S071_E1-50	Pvalb		SM-GE935_S032_E1-50	Sst		SM-GE935_S021_E1-50	Vip		SM-GE5VD_S247_E1-50	L2/3 IT Otof		SM-GE5VD_S330_E1-50	L5 IT		SM-DD43Q_S43_E1-50	L5 ET		SM-GE5VD_S242_E1-50	L6 IT
SM-GE935_S072_E1-50	Pvalb		SM-GE935_S035_E1-50	Sst		SM-GE935_S023_E1-50	Vip		SM-GE5VD_S251_E1-50	L2/3 IT Otof		SM-GE5VD_S331_E1-50	L5 IT		SM-GE67S_S060_E1-50	L5 ET		SM-GE5VD_S246_E1-50	L6 IT
SM-GE935_S084_E1-50	Pvalb		SM-GE935_S037_E1-50	Sst		SM-GE935_S025_E1-50	Vip		SM-GE5VD_S255_E1-50	L2/3 IT Otof		SM-GE5V6_S066_E1-50	L5 IT		SM-D9D8K_S26_E1-50	L5 ET		SM-GE5VD_S248_E1-50	L6 IT
SM-GE935_S096_E1-50	Pvalb		SM-GE935_S044_E1-50	Sst		SM-GE935_S029_E1-50	Vip		SM-GE5VD_S325_E1-50	L2/3 IT Otof		SM-GE5V6_S167_E1-50	L5 IT		SM-D9D8K_S29_E1-50	L5 ET		SM-GE5VD_S249_E1-50	L6 IT
SM-GE935_S122_E1-50	Pvalb		SM-GE935_S047_E1-50	Sst		SM-GE935_S031_E1-50	Vip		SM-GE5VD_S326_E1-50	L2/3 IT Otof		SM-GE5V6_S176_E1-50	L5 IT		SM-D9D8S_S22_E1-50	L5 ET		SM-GE5VD_S250_E1-50	L6 IT
SM-GE935_S132_E1-50	Pvalb		SM-GE935_S048_E1-50	Sst		SM-GE935_S033_E1-50	Vip		SM-GE5V6_S068_E1-50	L2/3 IT Otof		SM-GE5V6_S287_E1-50	L5 IT		SM-D9E5T_S91_E1-50	L5 ET		SM-GE5VD_S256_E1-50	L6 IT
SM-GE935_S137_E1-50	Pvalb		SM-GE935_S053_E1-50	Sst		SM-GE935_S036_E1-50	Vip		SM-GE5V6_S070_E1-50	L2/3 IT Otof		SM-DAIFW_S49_E1-50	L5 IT		SM-DAIFC_S61_E1-50	L5 ET		SM-GE5VD_S321_E1-50	L6 IT
SM-GE935_S143_E1-50	Pvalb		SM-GE935_S066_E1-50	Sst		SM-GE935_S039_E1-50	Vip		SM-GE5V6_S071_E1-50	L2/3 IT Otof		SM-DAIHC_S59_E1-50	L5 IT		SM-DAIGV_S26_E1-50	L5 ET		SM-GE5VD_S327_E1-50	L6 IT
SM-GE935_S150_E1-50	Pvalb		SM-GE935_S068_E1-50	Sst		SM-GE935_S042_E1-50	Vip		SM-GE5V6_S072_E1-50	L2/3 IT Otof		SM-DAIHG_S91_E1-50	L5 IT		LS-15552_S75_E1-50	L5 ET		SM-GE5VD_S328_E1-50	L6 IT
SM-GE935_S161_E1-50	Pvalb		SM-GE935_S075_E1-50	Sst		SM-GE935_S050_E1-50	Vip		SM-GE5V6_S073_E1-50	L2/3 IT Otof		SM-DAIHG_S92_E1-50	L5 IT		LS-15552_S82_E1-50	L5 ET		SM-GE5VD_S333_E1-50	L6 IT
SM-GE935_S168_E1-50	Pvalb		SM-GE935_S078_E1-50	Sst		SM-GE935_S051_E1-50	Vip		SM-GE5V6_S074_E1-50	L2/3 IT Otof		SM-DD43L_S42_E1-50	L5 IT		LS-15552_S94_E1-50	L5 ET		SM-GE5VD_S334_E1-50	L6 IT
SM-GE935_S174_E1-50	Pvalb		SM-GE935_S088_E1-50	Sst		SM-GE935_S056_E1-50	Vip		SM-GE5V6_S078_E1-50	L2/3 IT Otof		SM-DD43L_S49_E1-50	L5 IT		LS-15553_S39_E1-50	L5 ET		SM-GE5V6_S281_E1-50	L6 IT
SM-GE935_S176_E1-50	Pvalb		SM-GE935_S092_E1-50	Sst		SM-GE935_S057_E1-50	Vip		SM-GE5V6_S079_E1-50	L2/3 IT Otof		SM-DD43M_S44_E1-50	L5 IT		LS-15553_S75_E1-50	L5 ET		SM-GE5PH_S379_E1-50	L6 IT
SM-GE935_S180_E1-50	Pvalb		SM-GE935_S094_E1-50	Sst		SM-GE935_S067_E1-50	Vip		SM-GE5V6_S080_E1-50	L2/3 IT Otof		SM-DD43Q_S74_E1-50	L5 IT		LS-15553_S87_E1-50	L5 ET		SM-D9D8C_S24_E1-50	L6 IT
SM-GE935_S183_E1-50	Pvalb		SM-GE935_S101_E1-50	Sst		SM-GE935_S069_E1-50	Vip		SM-GE5V6_S161_E1-50	L2/3 IT Otof		SM-DD43Q_S77_E1-50	L5 IT		SQ-80006_S33_E1-50	L5 ET		LS-15501_S29_E1-50	L6 IT
SM-GE935_S195_E1-50	Pvalb		SM-GE935_S105_E1-50	Sst		SM-GE935_S074_E1-50	Vip		SM-GE5V6_S164_E1-50	L2/3 IT Otof		SM-DD43Q_S85_E1-50	L5 IT		SQ-80006_S34_E1-50	L5 ET		LS-15501_S35_E1-50	L6 IT
SM-GE935_S196_E1-50	Pvalb		SM-GE935_S111_E1-50	Sst		SM-GE935_S076_E1-50	Vip		SM-GE5V6_S169_E1-50	L2/3 IT Otof		SM-DD43R_S61_E1-50	L5 IT		SQ-80006_S35_E1-50	L5 ET		LS-15501_S42_E1-50	L6 IT
SM-GE935_S204_E1-50	Pvalb		SM-GE935_S121_E1-50	Sst		SM-GE935_S081_E1-50	Vip		SM-GE5V6_S170_E1-50	L2/3 IT Otof		SM-DD43R_S67_E1-50	L5 IT		SQ-80006_S36_E1-50	L5 ET		LS-15520_S37_E1-50	L6 IT
SM-GE935_S229_E1-50	Pvalb		SM-GE935_S123_E1-50	Sst		SM-GE935_S086_E1-50	Vip		SM-GE5V6_S171_E1-50	L2/3 IT Otof		LS-15395_S46_E1-50	L5 IT		SQ-80006_S95_E1-50	L5 ET		SM-D9CZT_S07_E1-50	L6 IT
SM-GE935_S242_E1-50	Pvalb		SM-GE935_S124_E1-50	Sst		SM-GE935_S087_E1-50	Vip		SM-GE5V6_S173_E1-50	L2/3 IT Otof		LS-15395_S48_E1-50	L5 IT		SM-D9EP8_S81_E1-50	L5 ET		SM-D9E5S_S73_E1-50	L6 IT
SM-GE935_S247_E1-50	Pvalb		SM-GE935_S126_E1-50	Sst		SM-GE935_S089_E1-50	Vip		SM-GE5V6_S175_E1-50	L2/3 IT Otof		LS-15395_S50_E1-50	L5 IT		SM-D9EP8_S82_E1-50	L5 ET		SM-D9E5S_S80_E1-50	L6 IT
SM-GE935_S290_E1-50	Pvalb		SM-GE935_S130_E1-50	Sst		SM-GE935_S090_E1-50	Vip		SM-GE5V6_S273_E1-50	L2/3 IT Otof		LS-15396_S41_E1-50	L5 IT		SM-D9EP8_S83_E1-50	L5 ET		SM-D9E5S_S92_E1-50	L6 IT
SM-GE935_S305_E1-50	Pvalb		SM-GE935_S131_E1-50	Sst		SM-GE935_S091_E1-50	Vip		SM-GE5V6_S274_E1-50	L2/3 IT Otof		LS-15396_S42_E1-50	L5 IT		SM-D9EP8_S84_E1-50	L5 ET		SM-D9E5T_S88_E1-50	L6 IT
SM-GE935_S312_E1-50	Pvalb		SM-GE935_S135_E1-50	Sst		SM-GE935_S093_E1-50	Vip		SM-GE5V6_S275_E1-50	L2/3 IT Otof		LS-15396_S53_E1-50	L5 IT		SM-D9EP8_S85_E1-50	L5 ET		SM-D9EQM_S57_E1-50	L6 IT
SM-GE935_S315_E1-50	Pvalb		SM-GE935_S139_E1-50	Sst		SM-GE935_S097_E1-50	Vip		SM-GE5V6_S278_E1-50	L2/3 IT Otof		LS-15396_S55_E1-50	L5 IT		SM-D9EP8_S86_E1-50	L5 ET		SM-D9EQM_S67_E1-50	L6 IT
SM-GE935_S320_E1-50	Pvalb		SM-GE935_S144_E1-50	Sst		SM-GE935_S099_E1-50	Vip		SM-GE5V6_S282_E1-50	L2/3 IT Otof		LS-15396_S56_E1-50	L5 IT		SM-D9EOS_S89_E1-50	L5 ET		SM-D9EQM_S68_E1-50	L6 IT
SM-GE935_S347_E1-50	Pvalb		SM-GE935_S145_E1-50	Sst		SM-GE935_S100_E1-50	Vip		SM-GE5V6_S285_E1-50	L2/3 IT Otof		LS-15396_S57_E1-50	L5 IT		SM-D9EOS_S90_E1-50	L5 ET		SM-D9EQM_S72_E1-50	L6 IT
SM-GE935_S348_E1-50	Pvalb		SM-GE935_S149_E1-50	Sst		SM-GE935_S102_E1-50	Vip		SM-GE5V6_S288_E1-50	L2/3 IT Otof		LS-15396_S62_E1-50	L5 IT		SM-D9EOS_S91_E1-50	L5 ET		SM-D9EQM_S76_E1-50	L6 IT
SM-GE935_S357_E1-50	Pvalb		SM-GE935_S152_E1-50	Sst		SM-GE935_S103_E1-50	Vip		SM-GE5US_S070_E1-50	L2/3 IT Otof		LS-15501_S25_E1-50	L5 IT		SM-D9CXO_S81_E1-50	L5 ET		SM-D9EQT_S51_E1-50	L6 IT
SM-GE935_S363_E1-50	Pvalb		SM-GE935_S153_E1-50	Sst		SM-GE935_S104_E1-50	Vip		SM-GE5US_S071_E1-50	L2/3 IT Otof		LS-15501_S30_E1-50	L5 IT		SM-D9CXO_S82_E1-50	L5 ET		SM-DAIFH_S14_E1-50	L6 IT
SM-GE935_S380_E1-50	Pvalb		SM-GE935_S158_E1-50	Sst		SM-GE935_S108_E1-50	Vip		SM-GE5PH_S378_E1-50	L2/3 IT Otof		LS-15501_S31_E1-50	L5 IT		SM-D9CXO_S83_E1-50	L5 ET		SM-DAIFS_S44_E1-50	L6 IT
SM-GE92H_S002_E1-50	Pvalb		SM-GE935_S169_E1-50	Sst		SM-GE935_S109_E1-50	Vip		SM-GE5PH_S381_E1-50	L2/3 IT Otof		LS-15501_S33_E1-50	L5 IT		SM-D9CXO_S85_E1-50	L5 ET		SM-DAIFS_S46_E1-50	L6 IT
SM-GE92H_S011_E1-50	Pvalb		SM-GE935_S170_E1-50	Sst		SM-GE935_S112_E1-50	Vip		LS-15396_S74_E1-50	L2/3 IT Otof		LS-15501_S37_E1-50	L5 IT		SM-D9CXO_S87_E1-50	L5 ET		SM-DAIFT_S10_E1-50	L6 IT
SM-GE92H_S023_E1-50	Pvalb		SM-GE935_S177_E1-50	Sst		SM-GE935_S128_E1-50	Vip		LS-15396_S76_E1-50	L2/3 IT Otof		LS-15501_S40_E1-50	L5 IT		SM-D9CXO_S92_E1-50	L5 ET		SM-DAIG7_S50_E1-50	L6 IT
SM-GE92H_S032_E1-50	Pvalb		SM-GE935_S178_E1-50	Sst		SM-GE935_S129_E1-50	Vip		LS-15396_S77_E1-50	L2/3 IT Otof		LS-15501_S45_E1-50	L5 IT		SM-D9CXW_S01_E1-50	L5 ET		SM-DAIG7_S52_E1-50	L6 IT
SM-GE92H_S051_E1-50	Pvalb		SM-GE935_S179_E1-50	Sst		SM-GE935_S134_E1-50	Vip		LS-15396_S79_E1-50	L2/3 IT Otof		LS-15501_S46_E1-50	L5 IT		SM-D9CXW_S03_E1-50	L5 ET		SM-DAIG7_S53_E1-50	L6 IT
SM-GE92H_S091_E1-50	Pvalb		SM-GE935_S184_E1-50	Sst		SM-GE935_S136_E1-50	Vip		LS-15396_S82_E1-50	L2/3 IT Otof		LS-15501_S74_E1-50	L5 IT		SM-D9CXW_S06_E1-50	L5 ET		SM-DAIG7_S55_E1-50	L6 IT
SM-GE92H_S092_E1-50	Pvalb		SM-GE935_S190_E1-50	Sst		SM-GE935_S138_E1-50	Vip		LS-15396_S84_E1-50	L2/3 IT Otof		LS-15501_S80_E1-50	L5 IT		SM-D9CZQ_S96_E1-50	L5 ET		SM-DAIG9_S45_E1-50	L6 IT
SM-GE92H_S103_E1-50	Pvalb		SM-GE935_S192_E1-50	Sst		SM-GE935_S140_E1-50	Vip		LS-15396_S85_E1-50	L2/3 IT Otof		LS-15501_S82_E1-50	L5 IT		LS-15317_S56_E2-50	L5 ET		SM-DAIG9_S63_E1-50	L6 IT
SM-GE92H_S156_E1-50	Pvalb		SM-GE935_S198_E1-50	Sst		SM-GE935_S142_E1-50	Vip		LS-15396_S88_E1-50	L2/3 IT Otof		LS-15501_S83_E1-50	L5 IT		LS-15319_S38_E2-50	L5 ET		SM-DAIG9_S71_E1-50	L6 IT
SM-GE92H_S164_E1-50	Pvalb		SM-GE935_S201_E1-50	Sst		SM-GE935_S146_E1-50	Vip		LS-15398_S18_E1-50	L2/3 IT Otof		LS-15501_S84_E1-50	L5 IT		LS-15340_S29_E1-50	L5 ET		SM-DAIGK_S10_E1-50	L6 IT
SM-GE92H_S211_E1-50	Pvalb		SM-GE935_S205_E1-50	Sst		SM-GE935_S148_E1-50	Vip		LS-15398_S21_E1-50	L2/3 IT Otof		LS-15507_S10_E2-50	L5 IT		LS-15378_S03_E1-50	L5 ET		SM-DAIGL_S08_E1-50	L6 IT
SM-GE92H_S234_E1-50	Pvalb		SM-GE935_S208_E1-50	Sst		SM-GE935_S151_E1-50	Vip		LS-15398_S29_E1-50	L2/3 IT Otof		LS-15520_S01_E1-50	L5 IT		LS-15386_S22_E1-50	L5 ET		SM-DAIGL_S09_E1-50	L6 IT
SM-GE92H_S236_E1-50	Pvalb		SM-GE935_S214_E1-50	Sst		SM-GE935_S155_E1-50	Vip		LS-15398_S32_E1-50	L2/3 IT Otof		LS-15520_S02_E1-50	L5 IT		SM-D9D6R_S89_E1-50	L5 ET		SM-DAIGL_S16_E1-50	L6 IT
SM-GE92H_S245_E1-50	Pvalb		SM-GE935_S215_E1-50	Sst		SM-GE935_S156_E1-50	Vip		LS-15500_S12_E1-50	L2/3 IT Otof		LS-15520_S06_E1-50	L5 IT		SM-D9D6R_S90_E1-50	L5 ET		SM-DAIH5_S07_E1-50	L6 IT
SM-GE92H_S274_E1-50	Pvalb		SM-GE935_S216_E1-50	Sst		SM-GE935_S162_E1-50	Vip		LS-15500_S20_E1-50	L2/3 IT Otof		LS-15520_S08_E1-50	L5 IT		SM-D9D6R_S91_E1-50	L5 ET		LS-15508_S25_E2-50	L6 IT
SM-GE92H_S276_E1-50	Pvalb		SM-GE935_S225_E1-50	Sst		SM-GE935_S163_E1-50	Vip		LS-15500_S22_E1-50	L2/3 IT Otof		LS-15520_S09_E1-50	L5 IT		SM-D9D6R_S92_E1-50	L5 ET		LS-15508_S26_E2-50	L6 IT
SM-GE92H_S284_E1-50	Pvalb		SM-GE935_S227_E1-50	Sst		SM-GE935_S164_E1-50	Vip		LS-15500_S23_E1-50	L2/3 IT Otof		LS-15520_S10_E1-50	L5 IT		SM-D9D6R_S93_E1-50	L5 ET		LS-15508_S31_E2-50	L6 IT
SM-GE92H_S285_E1-50	Pvalb		SM-GE935_S228_E1-50	Sst		SM-GE935_S165_E1-50	Vip		LS-15508_S04_E2-50	L2/3 IT Otof		LS-15520_S12_E1-50	L5 IT		SM-D9D6R_S94_E1-50	L5 ET		LS-15508_S32_E2-50	L6 IT
SM-GE92H_S296_E1-50	Pvalb		SM-GE935_S232_E1-50	Sst		SM-GE935_S166_E1-50	Vip		LS-15508_S07_E2-50	L2/3 IT Otof		LS-15520_S13_E1-50	L5 IT		SM-D9D6R_S95_E1-50	L5 ET		LS-15508_S35_E2-50	L6 IT
SM-GE92H_S304_E1-50	Pvalb		SM-GE935_S240_E1-50	Sst		SM-GE935_S172_E1-50	Vip		LS-15508_S14_E2-50	L2/3 IT Otof		LS-15520_S15_E1-50	L5 IT		SM-D9D71_S65_E1-50	L5 ET		LS-15508_S36_E2-50	L6 IT
SM-GE92H_S333_E1-50	Pvalb		SM-GE935_S248_E1-50	Sst		SM-GE935_S175_E1-50	Vip		LS-15508_S15_E2-50	L2/3 IT Otof		LS-15520_S16_E1-50	L5 IT		SM-D9D71_S67_E1-50	L5 ET		LS-15508_S38_E2-50	L6 IT
SM-GE92H_S343_E1-50	Pvalb		SM-GE935_S259_E1-50	Sst		SM-GE935_S182_E1-50	Vip		LS-15508_S20_E2-50	L2/3 IT Otof		LS-15520_S34_E1-50	L5 IT		SM-D9D71_S68_E1-50	L5 ET		LS-15508_S39_E2-50	L6 IT
SM-GE92I_S049_E1-50	Pvalb		SM-GE935_S261_E1-50	Sst		SM-GE935_S187_E1-50	Vip		LS-15508_S21_E2-50	L2/3 IT Otof		LS-15520_S39_E1-50	L5 IT		SM-D9D71_S69_E1-50	L5 ET		LS-15508_S40_E2-50	L6 IT
SM-GE92I_S068_E1-50	Pvalb		SM-GE935_S262_E1-50	Sst		SM-GE935_S191_E1-50	Vip		LS-15508_S41_E2-50	L2/3 IT Otof		LS-15520_S40_E1-50	L5 IT		SM-D9D71_S70_E1-50	L5 ET		LS-15509_S09_E2-50	L6 IT
SM-GE92I_S070_E1-50	Pvalb		SM-GE935_S267_E1-50	Sst		SM-GE935_S200_E1-50	Vip		LS-15508_S42_E2-50	L2/3 IT Otof		LS-15520_S41_E1-50	L5 IT		SM-D9D71_S72_E1-50	L5 ET		LS-15509_S12_E2-50	L6 IT
SM-GE92I_S090_E1-50	Pvalb		SM-GE935_S272_E1-50	Sst		SM-GE935_S202_E1-50	Vip		LS-15508_S43_E2-50	L2/3 IT Otof		LS-15520_S44_E1-50	L5 IT		SM-D9D71_S73_E1-50	L5 ET		LS-15509_S16_E2-50	L6 IT
SM-GE92I_S101_E1-50	Pvalb		SM-GE935_S274_E1-50	Sst		SM-GE935_S203_E1-50	Vip		LS-15508_S44_E2-50	L2/3 IT Otof		LS-15520_S45_E1-50	L5 IT		SM-D9D71_S74_E1-50	L5 ET		LS-15509_S20_E2-50	L6 IT
SM-GE92I_S102_E1-50	Pvalb		SM-GE935_S275_E1-50	Sst		SM-GE935_S206_E1-50	Vip		LS-15508_S45_E2-50	L2/3 IT Otof		LS-15520_S46_E1-50	L5 IT		SM-D9D71_S75_E1-50	L5 ET		LS-15509_S22_E2-50	L6 IT
SM-GE92I_S115_E1-50	Pvalb		SM-GE935_S277_E1-50	Sst		SM-GE935_S210_E1-50	Vip		LS-15508_S46_E2-50	L2/3 IT Otof		LS-15520_S49_E1-50	L5 IT		SM-D9D71_S76_E1-50	L5 ET		LS-15509_S23_E2-50	L6 IT
SM-GE92I_S134_E1-50	Pvalb		SM-GE935_S278_E1-50	Sst		SM-GE935_S230_E1-50	Vip		LS-15508_S47_E2-50	L2/3 IT Otof		LS-15520_S52_E1-50	L5 IT		SM-D9D71_S78_E1-50	L5 ET		LS-15510_S17_E1-50	L6 IT
SM-GE92I_S150_E1-50	Pvalb		SM-GE935_S281_E1-50	Sst		SM-GE935_S231_E1-50	Vip		LS-15508_S48_E2-50	L2/3 IT Otof		LS-15521_S01_E1-50	L5 IT		SM-D9D71_S79_E1-50	L5 ET		LS-15510_S18_E1-50	L6 IT
SM-GE92I_S163_E1-50	Pvalb		SM-GE935_S282_E1-50	Sst		SM-GE935_S233_E1-50	Vip		LS-15508_S49_E2-50	L2/3 IT Otof		LS-15521_S04_E1-50	L5 IT		SM-D9D71_S80_E1-50	L5 ET		LS-15510_S20_E1-50	L6 IT
SM-GE92I_S167_E1-50	Pvalb		SM-GE935_S283_E1-50	Sst		SM-GE935_S234_E1-50	Vip		LS-15508_S50_E2-50	L2/3 IT Otof		LS-15521_S07_E1-50	L5 IT		SM-D9D71_S82_E1-50	L5 ET		LS-15510_S21_E1-50	L6 IT
SM-GE92I_S174_E1-50	Pvalb		SM-GE935_S284_E1-50	Sst		SM-GE935_S236_E1-50	Vip		LS-15508_S51_E2-50	L2/3 IT Otof		LS-15521_S10_E1-50	L5 IT		SM-D9D71_S83_E1-50	L5 ET		LS-15510_S23_E1-50	L6 IT
SM-GE92I_S175_E1-50	Pvalb		SM-GE935_S285_E1-50	Sst		SM-GE935_S237_E1-50	Vip		LS-15508_S52_E2-50	L2/3 IT Otof		LS-15521_S11_E1-50	L5 IT		SM-D9D71_S84_E1-50	L5 ET		LS-15510_S24_E1-50	L6 IT
SM-GE92I_S187_E1-50	Pvalb		SM-GE935_S287_E1-50	Sst		SM-GE935_S238_E1-50	Vip		LS-15508_S53_E2-50	L2/3 IT Otof		LS-15521_S12_E1-50	L5 IT		SM-D9D71_S85_E1-50	L5 ET		LS-15510_S27_E1-50	L6 IT
SM-GE92I_S196_E1-50	Pvalb		SM-GE935_S293_E1-50	Sst		SM-GE935_S239_E1-50	Vip		LS-15508_S54_E2-50	L2/3 IT Otof		LS-15521_S13_E1-50	L5 IT		SM-D9D71_S86_E1-50	L5 ET		LS-15510_S31_E1-50	L6 IT
SM-GE92I_S199_E1-50	Pvalb		SM-GE935_S294_E1-50	Sst		SM-GE935_S245_E1-50	Vip		LS-15508_S55_E2-50	L2/3 IT Otof		LS-15521_S15_E1-50	L5 IT		SM-D9D71_S87_E1-50	L5 ET		LS-15510_S36_E1-50	L6 IT
SM-GE92I_S202_E1-50	Pvalb		SM-GE935_S296_E1-50	Sst		SM-GE935_S246_E1-50	Vip		LS-15508_S56_E2-50	L2/3 IT Otof		LS-15521_S16_E1-50	L5 IT		SM-D9D71_S88_E1-50	L5 ET		LS-15510_S37_E1-50	L6 IT
SM-GE92I_S204_E1-50	Pvalb		SM-GE935_S310_E1-50	Sst		SM-GE935_S249_E1-50	Vip		LS-15509_S02_E2-50	L2/3 IT Otof		LS-15521_S37_E1-50	L5 IT		SM-D9D71_S89_E1-50	L5 ET		SM-D9D6R_S01_E1-50	L6 IT
SM-GE92I_S212_E1-50	Pvalb		SM-GE935_S314_E1-50	Sst		SM-GE935_S250_E1-50	Vip		LS-15509_S04_E2-50	L2/3 IT Otof		LS-15521_S38_E1-50	L5 IT		SM-D9D71_S90_E1-50	L5 ET		SM-D9D6R_S28_E1-50	L6 IT
SM-GE92I_S214_E1-50	Pvalb		SM-GE935_S316_E1-50	Sst		SM-GE935_S252_E1-50	Vip		LS-15509_S05_E2-50	L2/3 IT Otof		LS-15521_S39_E1-50	L5 IT		SM-D9D71_S91_E1-50	L5 ET		SM-D9D6R_S33_E1-50	L6 IT
SM-GE92I_S233_E1-50	Pvalb		SM-GE935_S317_E1-50	Sst		SM-GE935_S254_E1-50	Vip		LS-15509_S06_E2-50	L2/3 IT Otof		LS-15521_S44_E1-50	L5 IT		SM-D9D71_S93_E1-50	L5 ET		SM-D9D6R_S37_E1-50	L6 IT
SM-GE92I_S234_E1-50	Pvalb		SM-GE935_S329_E1-50	Sst		SM-GE935_S255_E1-50	Vip		LS-15509_S07_E2-50	L2/3 IT Otof		LS-15521_S46_E1-50	L5 IT		SM-D9D71_S94_E1-50	L5 ET		SM-D9D6R_S39_E1-50	L6 IT
SM-GE92I_S235_E1-50	Pvalb		SM-GE935_S333_E1-50	Sst		SM-GE935_S256_E1-50	Vip		LS-15510_S03_E1-50	L2/3 IT Otof		LS-15522_S02_E1-50	L5 IT		SM-D9D71_S95_E1-50	L5 ET		SM-D9D7V_S25_E1-50	L6 IT
SM-GE92I_S236_E1-50	Pvalb		SM-GE935_S343_E1-50	Sst		SM-GE935_S257_E1-50	Vip		LS-15510_S05_E1-50	L2/3 IT Otof		LS-15522_S03_E1-50	L5 IT		SM-D9D71_S96_E1-50	L5 ET		SM-D9D7V_S27_E1-50	L6 IT
SM-GE92I_S237_E1-50	Pvalb		SM-GE935_S346_E1-50	Sst		SM-GE935_S258_E1-50	Vip		LS-15510_S08_E1-50	L2/3 IT Otof		LS-15522_S04_E1-50	L5 IT		SM-D9D72_S73_E1-50	L5 ET		SM-D9D7V_S37_E1-50	L6 IT
SM-GE92I_S238_E1-50	Pvalb		SM-GE935_S366_E1-50	Sst		SM-GE935_S263_E1-50	Vip		LS-15510_S15_E1-50	L2/3 IT Otof		LS-15522_S07_E1-50	L5 IT		SM-D9D72_S74_E1-50	L5 ET		SM-D9D7V_S41_E1-50	L6 IT
SM-GE92I_S239_E1-50	Pvalb		SM-GE935_S384_E1-50	Sst		SM-GE935_S264_E1-50	Vip		LS-15525_S01_E1-50	L2/3 IT Otof		LS-15522_S08_E1-50	L5 IT		SM-D9D72_S75_E1-50	L5 ET		SM-D9D7V_S42_E1-50	L6 IT
SM-GE92I_S241_E1-50	Pvalb		SM-GE92H_S005_E1-50	Sst		SM-GE935_S269_E1-50	Vip		LS-15525_S02_E1-50	L2/3 IT Otof		LS-15522_S13_E1-50	L5 IT		SM-D9D72_S77_E1-50	L5 ET		SM-D9D7V_S45_E1-50	L6 IT
SM-GE92I_S242_E1-50	Pvalb		SM-GE92H_S007_E1-50	Sst		SM-GE935_S270_E1-50	Vip		LS-15525_S03_E1-50	L2/3 IT Otof		LS-15522_S49_E1-50	L5 IT		SM-D9D72_S78_E1-50	L5 ET		SM-D9D7V_S66_E1-50	L6 IT
SM-GE92I_S243_E1-50	Pvalb		SM-GE92H_S009_E1-50	Sst		SM-GE935_S271_E1-50	Vip		LS-15525_S04_E1-50	L2/3 IT Otof		LS-15522_S51_E1-50	L5 IT		SM-D9D72_S79_E1-50	L5 ET		SM-D9D7V_S67_E1-50	L6 IT
SM-GE92I_S244_E1-50	Pvalb		SM-GE92H_S012_E1-50	Sst		SM-GE935_S273_E1-50	Vip		LS-15525_S05_E1-50	L2/3 IT Otof		LS-15522_S56_E1-50	L5 IT		SM-D9D72_S80_E1-50	L5 ET		SM-D9D7V_S72_E1-50	L6 IT
SM-GE92I_S245_E1-50	Pvalb		SM-GE92H_S014_E1-50	Sst		SM-GE935_S276_E1-50	Vip		LS-15525_S06_E1-50	L2/3 IT Otof		LS-15522_S64_E1-50	L5 IT		SM-D9D72_S81_E1-50	L5 ET		SM-D9D7W_S03_E1-50	L6 IT
SM-GE92I_S246_E1-50	Pvalb		SM-GE92H_S015_E1-50	Sst		SM-GE935_S279_E1-50	Vip		SM-D9D7V_S01_E1-50	L2/3 IT Otof		LS-15524_S11_E1-50	L5 IT		SM-D9D72_S82_E1-50	L5 ET		SM-D9D7W_S05_E1-50	L6 IT
SM-GE92I_S247_E1-50	Pvalb		SM-GE92H_S018_E1-50	Sst		SM-GE935_S288_E1-50	Vip		SM-D9D7V_S04_E1-50	L2/3 IT Otof		LS-15524_S12_E1-50	L5 IT		SM-D9D72_S83_E1-50	L5 ET		SM-D9D7W_S11_E1-50	L6 IT
SM-GE92I_S248_E1-50	Pvalb		SM-GE92H_S035_E1-50	Sst		SM-GE935_S295_E1-50	Vip		SM-D9D7V_S05_E1-50	L2/3 IT Otof		LS-15524_S14_E1-50	L5 IT		SM-D9D72_S84_E1-50	L5 ET		SM-D9D7W_S12_E1-50	L6 IT
SM-GE92I_S249_E1-50	Pvalb		SM-GE92H_S040_E1-50	Sst		SM-GE935_S297_E1-50	Vip		SM-D9D7V_S06_E1-50	L2/3 IT Otof		LS-15524_S16_E1-50	L5 IT		SM-D9D72_S85_E1-50	L5 ET		SM-D9D7W_S17_E1-50	L6 IT
SM-GE92I_S250_E1-50	Pvalb		SM-GE92H_S055_E1-50	Sst		SM-GE935_S299_E1-50	Vip		SM-D9D7V_S08_E1-50	L2/3 IT Otof		LS-15524_S17_E1-50	L5 IT		SM-D9D72_S86_E1-50	L5 ET		SM-D9D7W_S18_E1-50	L6 IT
SM-GE92I_S251_E1-50	Pvalb		SM-GE92H_S056_E1-50	Sst		SM-GE935_S300_E1-50	Vip		SM-D9D7V_S10_E1-50	L2/3 IT Otof		LS-15524_S18_E1-50	L5 IT		SM-D9D72_S88_E1-50	L5 ET		SM-D9D7W_S24_E1-50	L6 IT
SM-GE92I_S252_E1-50	Pvalb		SM-GE92H_S061_E1-50	Sst		SM-GE935_S301_E1-50	Vip		SM-D9D7V_S12_E1-50	L2/3 IT Otof		LS-15524_S19_E1-50	L5 IT		SM-D9D72_S90_E1-50	L5 ET		SM-D9D7W_S41_E1-50	L6 IT
SM-GE92I_S253_E1-50	Pvalb		SM-GE92H_S071_E1-50	Sst		SM-GE935_S307_E1-50	Vip		SM-D9D7V_S14_E1-50	L2/3 IT Otof		LS-15524_S24_E1-50	L5 IT		SM-D9D72_S91_E1-50	L5 ET		SM-D9D7W_S42_E1-50	L6 IT
SM-GE92I_S254_E1-50	Pvalb		SM-GE92H_S072_E1-50	Sst		SM-GE935_S308_E1-50	Vip		SM-D9D7V_S15_E1-50	L2/3 IT Otof		LS-15524_S50_E1-50	L5 IT		SM-D9D72_S92_E1-50	L5 ET		SM-D9D7W_S46_E1-50	L6 IT
SM-GE92I_S255_E1-50	Pvalb		SM-GE92H_S074_E1-50	Sst		SM-GE935_S311_E1-50	Vip		SM-D9D7V_S17_E1-50	L2/3 IT Otof		LS-15524_S54_E1-50	L5 IT		SM-D9D72_S93_E1-50	L5 ET		SM-D9D7W_S47_E1-50	L6 IT
SM-GE92I_S256_E1-50	Pvalb		SM-GE92H_S081_E1-50	Sst		SM-GE935_S313_E1-50	Vip		SM-D9D7V_S19_E1-50	L2/3 IT Otof		LS-15524_S55_E1-50	L5 IT		SM-D9D72_S94_E1-50	L5 ET		SM-D9D7W_S50_E1-50	L6 IT
SM-GE92I_S257_E1-50	Pvalb		SM-GE92H_S086_E1-50	Sst		SM-GE935_S318_E1-50	Vip		SM-D9D7V_S24_E1-50	L2/3 IT Otof		LS-15524_S57_E1-50	L5 IT		SM-D9D72_S95_E1-50	L5 ET		SM-D9D7W_S53_E1-50	L6 IT
SM-GE92I_S258_E1-50	Pvalb		SM-GE92H_S087_E1-50	Sst		SM-GE935_S319_E1-50	Vip		SM-D9D7W_S73_E1-50	L2/3 IT Otof		LS-15524_S58_E1-50	L5 IT		SM-D9D72_S96_E1-50	L5 ET		SM-D9D7W_S56_E1-50	L6 IT
SM-GE92I_S259_E1-50	Pvalb		SM-GE92H_S088_E1-50	Sst		SM-GE935_S332_E1-50	Vip		SM-D9D7W_S74_E1-50	L2/3 IT Otof		LS-15524_S59_E1-50	L5 IT		SM-D9E61_S01_E1-50	L5 ET		SM-D9D7W_S66_E1-50	L6 IT
SM-GE92I_S260_E1-50	Pvalb		SM-GE92H_S093_E1-50	Sst		SM-GE935_S335_E1-50	Vip		SM-D9D7W_S75_E1-50	L2/3 IT Otof		LS-15524_S60_E1-50	L5 IT		SM-D9E61_S02_E1-50	L5 ET		SM-D9D7W_S67_E1-50	L6 IT
SM-GE92I_S261_E1-50	Pvalb		SM-GE92H_S099_E1-50	Sst		SM-GE935_S340_E1-50	Vip		SM-D9D7W_S76_E1-50	L2/3 IT Otof		LS-15524_S62_E1-50	L5 IT		SM-D9E61_S03_E1-50	L5 ET		SM-D9D7W_S69_E1-50	L6 IT
SM-GE92I_S262_E1-50	Pvalb		SM-GE92H_S102_E1-50	Sst		SM-GE935_S349_E1-50	Vip		SM-D9D7W_S77_E1-50	L2/3 IT Otof		LS-15524_S63_E1-50	L5 IT		SM-D9E61_S04_E1-50	L5 ET		SM-D9D7W_S71_E1-50	L6 IT
SM-GE92I_S263_E1-50	Pvalb		SM-GE92H_S110_E1-50	Sst		SM-GE935_S353_E1-50	Vip		SM-D9D7W_S78_E1-50	L2/3 IT Otof		LS-15524_S64_E1-50	L5 IT		SM-D9E61_S05_E1-50	L5 ET		SM-D9D7W_S72_E1-50	L6 IT
SM-GE92I_S264_E1-50	Pvalb		SM-GE92H_S118_E1-50	Sst		SM-GE935_S354_E1-50	Vip		SM-D9D7W_S79_E1-50	L2/3 IT Otof		LS-15524_S65_E1-50	L5 IT		SM-D9E61_S06_E1-50	L5 ET		SM-D9D7X_S42_E1-50	L6 IT
SM-GE92I_S265_E1-50	Pvalb		SM-GE92H_S123_E1-50	Sst		SM-GE935_S355_E1-50	Vip		SM-D9D7W_S80_E1-50	L2/3 IT Otof		LS-15524_S66_E1-50	L5 IT		SM-D9E61_S07_E1-50	L5 ET		SM-D9D7X_S44_E1-50	L6 IT
SM-GE92I_S266_E1-50	Pvalb		SM-GE92H_S130_E1-50	Sst		SM-GE935_S356_E1-50	Vip		SM-D9D7W_S81_E1-50	L2/3 IT Otof		LS-15524_S67_E1-50	L5 IT		SM-D9E61_S08_E1-50	L5 ET		SM-D9D7X_S45_E1-50	L6 IT
SM-GE92I_S267_E1-50	Pvalb		SM-GE92H_S133_E1-50	Sst		SM-GE935_S358_E1-50	Vip		SM-D9D7W_S82_E1-50	L2/3 IT Otof		LS-15524_S68_E1-50	L5 IT		SM-D9E61_S09_E1-50	L5 ET		SM-D9D7X_S51_E1-50	L6 IT
SM-GE92I_S268_E1-50	Pvalb		SM-GE92H_S144_E1-50	Sst		SM-GE935_S359_E1-50	Vip		SM-D9D7W_S83_E1-50	L2/3 IT Otof		LS-15524_S71_E1-50	L5 IT		SM-D9E61_S10_E1-50	L5 ET		SM-D9D7X_S52_E1-50	L6 IT
SM-GE92I_S269_E1-50	Pvalb		SM-GE92H_S155_E1-50	Sst		SM-GE935_S364_E1-50	Vip		SM-D9D7W_S84_E1-50	L2/3 IT Otof		LS-15524_S74_E1-50	L5 IT		SM-D9E61_S11_E1-50	L5 ET		SM-D9D7X_S57_E1-50	L6 IT
SM-GE92I_S270_E1-50	Pvalb		SM-GE92H_S171_E1-50	Sst		SM-GE935_S368_E1-50	Vip		SM-D9D7W_S85_E1-50	L2/3 IT Otof		LS-15524_S75_E1-50	L5 IT		SM-D9E61_S12_E1-50	L5 ET		SM-D9D7X_S63_E1-50	L6 IT
SM-GE92I_S271_E1-50	Pvalb		SM-GE92H_S177_E1-50	Sst		SM-GE935_S370_E1-50	Vip		SM-D9D7W_S86_E1-50	L2/3 IT Otof		LS-15524_S77_E1-50	L5 IT		SM-D9E61_S14_E1-50	L5 ET		SM-D9D7Y_S18_E1-50	L6 IT
SM-GE92I_S272_E1-50	Pvalb		SM-GE92H_S182_E1-50	Sst		SM-GE935_S371_E1-50	Vip		SM-D9D7W_S87_E1-50	L2/3 IT Otof		LS-15524_S79_E1-50	L5 IT		SM-D9E61_S15_E1-50	L5 ET		SM-D9D7Y_S19_E1-50	L6 IT
SM-GE92I_S273_E1-50	Pvalb		SM-GE92H_S183_E1-50	Sst		SM-GE935_S372_E1-50	Vip		SM-D9D7W_S89_E1-50	L2/3 IT Otof		LS-15524_S80_E1-50	L5 IT		SM-D9E61_S16_E1-50	L5 ET		SM-D9D7Y_S24_E1-50	L6 IT
SM-GE92I_S274_E1-50	Pvalb		SM-GE92H_S184_E1-50	Sst		SM-GE935_S373_E1-50	Vip		SM-D9D7W_S90_E1-50	L2/3 IT Otof		LS-15524_S81_E1-50	L5 IT		SM-D9E61_S25_E1-50	L5 ET		SM-D9D7Y_S25_E1-50	L6 IT
SM-GE92I_S275_E1-50	Pvalb		SM-GE92H_S185_E1-50	Sst		SM-GE935_S376_E1-50	Vip		SM-D9D7W_S91_E1-50	L2/3 IT Otof		LS-15524_S82_E1-50	L5 IT		SM-D9E61_S26_E1-50	L5 ET		SM-D9D7Y_S31_E1-50	L6 IT
SM-GE92I_S276_E1-50	Pvalb		SM-GE92H_S186_E1-50	Sst		SM-GE935_S377_E1-50	Vip		SM-D9D7W_S92_E1-50	L2/3 IT Otof		LS-15524_S84_E1-50	L5 IT		SM-D9E61_S27_E1-50	L5 ET		SM-D9D7Y_S37_E1-50	L6 IT
SM-GE92I_S277_E1-50	Pvalb		SM-GE92H_S188_E1-50	Sst		SM-GE935_S382_E1-50	Vip		SM-D9D7W_S93_E1-50	L2/3 IT Otof		LS-15524_S86_E1-50	L5 IT		SM-D9E61_S28_E1-50	L5 ET		SM-D9D85_S42_E1-50	L6 IT
SM-GE92I_S278_E1-50	Pvalb		SM-GE92H_S193_E1-50	Sst		SM-GE935_S383_E1-50	Vip		SM-D9D7W_S94_E1-50	L2/3 IT Otof		LS-15524_S87_E1-50	L5 IT		SM-D9E61_S29_E1-50	L5 ET		SM-D9D85_S51_E1-50	L6 IT
SM-GE92I_S279_E1-50	Pvalb		SM-GE92H_S202_E1-50	Sst		SM-GE92H_S001_E1-50	Vip		SM-D9D7W_S95_E1-50	L2/3 IT Otof		LS-15524_S88_E1-50	L5 IT		SM-D9E61_S30_E1-50	L5 ET		SM-D9D85_S55_E1-50	L6 IT
SM-GE92I_S280_E1-50	Pvalb		SM-GE92H_S208_E1-50	Sst		SM-GE92H_S003_E1-50	Vip		SM-D9D7W_S96_E1-50	L2/3 IT Otof		LS-15526_S65_E1-50	L5 IT		SM-D9E61_S31_E1-50	L5 ET		SM-D9D85_S56_E1-50	L6 IT
SM-GE92I_S313_E1-50	Pvalb		SM-GE92H_S212_E1-50	Sst		SM-GE92H_S004_E1-50	Vip		SM-D9D7X_S73_E1-50	L2/3 IT Otof		LS-15526_S66_E1-50	L5 IT		SM-D9E61_S32_E1-50	L5 ET		SM-D9D86_S03_E1-50	L6 IT
SM-GE92I_S316_E1-50	Pvalb		SM-GE92H_S213_E1-50	Sst		SM-GE92H_S006_E1-50	Vip		SM-D9D7X_S74_E1-50	L2/3 IT Otof		LS-15526_S67_E1-50	L5 IT		SM-D9E61_S33_E1-50	L5 ET		SM-D9D86_S05_E1-50	L6 IT
SM-GE92I_S331_E1-50	Pvalb		SM-GE92H_S215_E1-50	Sst		SM-GE92H_S008_E1-50	Vip		SM-D9D7X_S75_E1-50	L2/3 IT Otof		LS-15526_S69_E1-50	L5 IT		SM-D9E61_S34_E1-50	L5 ET		SM-D9D86_S07_E1-50	L6 IT
SM-GE92I_S333_E1-50	Pvalb		SM-GE92H_S217_E1-50	Sst		SM-GE92H_S010_E1-50	Vip		SM-D9D7X_S77_E1-50	L2/3 IT Otof		LS-15526_S72_E1-50	L5 IT		SM-D9E61_S35_E1-50	L5 ET		SM-D9D86_S11_E1-50	L6 IT
SM-GE92I_S335_E1-50	Pvalb		SM-GE92H_S218_E1-50	Sst		SM-GE92H_S013_E1-50	Vip		SM-D9D7X_S78_E1-50	L2/3 IT Otof		LS-15526_S81_E1-50	L5 IT		SM-D9E61_S36_E1-50	L5 ET		SM-D9D86_S34_E1-50	L6 IT
SM-GE92I_S337_E1-50	Pvalb		SM-GE92H_S221_E1-50	Sst		SM-GE92H_S017_E1-50	Vip		SM-D9D7X_S79_E1-50	L2/3 IT Otof		LS-15526_S84_E1-50	L5 IT		SM-D9E61_S37_E1-50	L5 ET		SM-D9D87_S13_E1-50	L6 IT
SM-GE92I_S338_E1-50	Pvalb		SM-GE92H_S229_E1-50	Sst		SM-GE92H_S019_E1-50	Vip		SM-D9D7X_S80_E1-50	L2/3 IT Otof		LS-15526_S86_E1-50	L5 IT		SM-D9E61_S38_E1-50	L5 ET		SM-D9D87_S16_E1-50	L6 IT
SM-GE92I_S339_E1-50	Pvalb		SM-GE92H_S230_E1-50	Sst		SM-GE92H_S020_E1-50	Vip		SM-D9D7X_S81_E1-50	L2/3 IT Otof		LS-15526_S87_E1-50	L5 IT		SM-D9E61_S39_E1-50	L5 ET		SM-D9D87_S18_E1-50	L6 IT
SM-GE92I_S340_E1-50	Pvalb		SM-GE92H_S235_E1-50	Sst		SM-GE92H_S021_E1-50	Vip		SM-D9D7X_S82_E1-50	L2/3 IT Otof		LS-15526_S90_E1-50	L5 IT		SM-D9E61_S40_E1-50	L5 ET		SM-D9D87_S23_E1-50	L6 IT
SM-GE92I_S341_E1-50	Pvalb		SM-GE92H_S246_E1-50	Sst		SM-GE92H_S022_E1-50	Vip		SM-D9D7X_S83_E1-50	L2/3 IT Otof		LS-15526_S91_E1-50	L5 IT		SM-D9E61_S41_E1-50	L5 ET		SM-D9D87_S24_E1-50	L6 IT
SM-GE92I_S342_E1-50	Pvalb		SM-GE92H_S247_E1-50	Sst		SM-GE92H_S025_E1-50	Vip		SM-D9D7X_S84_E1-50	L2/3 IT Otof		LS-15526_S95_E1-50	L5 IT		SM-D9E61_S42_E1-50	L5 ET		SM-D9D87_S32_E1-50	L6 IT
SM-GE92I_S343_E1-50	Pvalb		SM-GE92H_S258_E1-50	Sst		SM-GE92H_S026_E1-50	Vip		SM-D9D7X_S85_E1-50	L2/3 IT Otof		LS-15526_S96_E1-50	L5 IT		SM-D9E61_S43_E1-50	L5 ET		SM-D9D8D_S12_E1-50	L6 IT
SM-GE92I_S344_E1-50	Pvalb		SM-GE92H_S259_E1-50	Sst		SM-GE92H_S028_E1-50	Vip		SM-D9D7X_S86_E1-50	L2/3 IT Otof		LS-15532_S41_E1-50	L5 IT		SM-D9E61_S44_E1-50	L5 ET		SM-D9D8D_S13_E1-50	L6 IT
SM-GE92I_S345_E1-50	Pvalb		SM-GE92H_S261_E1-50	Sst		SM-GE92H_S030_E1-50	Vip		SM-D9D7X_S87_E1-50	L2/3 IT Otof		LS-15532_S42_E1-50	L5 IT		SM-D9E61_S45_E1-50	L5 ET		SM-D9D8D_S14_E1-50	L6 IT
SM-GE92I_S346_E1-50	Pvalb		SM-GE92H_S269_E1-50	Sst		SM-GE92H_S033_E1-50	Vip		SM-D9D7X_S88_E1-50	L2/3 IT Otof		LS-15532_S43_E1-50	L5 IT		SM-D9E61_S46_E1-50	L5 ET		SM-D9D8D_S15_E1-50	L6 IT
SM-GE92I_S347_E1-50	Pvalb		SM-GE92H_S277_E1-50	Sst		SM-GE92H_S034_E1-50	Vip		SM-D9D7X_S89_E1-50	L2/3 IT Otof		LS-15532_S45_E1-50	L5 IT		SM-D9E61_S47_E1-50	L5 ET		SM-D9D8D_S20_E1-50	L6 IT
SM-GE92I_S348_E1-50	Pvalb		SM-GE92H_S278_E1-50	Sst		SM-GE92H_S036_E1-50	Vip		SM-D9D7X_S90_E1-50	L2/3 IT Otof		LS-15532_S46_E1-50	L5 IT		SM-D9E61_S49_E1-50	L5 ET		SM-D9D8D_S21_E1-50	L6 IT
SM-GE92I_S349_E1-50	Pvalb		SM-GE92H_S279_E1-50	Sst		SM-GE92H_S037_E1-50	Vip		SM-D9D7X_S91_E1-50	L2/3 IT Otof		LS-15532_S48_E1-50	L5 IT		SM-D9E61_S50_E1-50	L5 ET		SM-D9D8G_S34_E1-50	L6 IT
SM-GE92I_S350_E1-50	Pvalb		SM-GE92H_S287_E1-50	Sst		SM-GE92H_S038_E1-50	Vip		SM-D9D7X_S92_E1-50	L2/3 IT Otof		LS-15532_S49_E1-50	L5 IT		SM-D9E61_S51_E1-50	L5 ET		SM-D9D8G_S37_E1-50	L6 IT
SM-GE92I_S351_E1-50	Pvalb		SM-GE92H_S294_E1-50	Sst		SM-GE92H_S049_E1-50	Vip		SM-D9D7X_S93_E1-50	L2/3 IT Otof		LS-15532_S50_E1-50	L5 IT		SM-D9E61_S52_E1-50	L5 ET		SM-D9D8G_S38_E1-50	L6 IT
SM-GE92I_S352_E1-50	Pvalb		SM-GE92H_S312_E1-50	Sst		SM-GE92H_S052_E1-50	Vip		SM-D9D7X_S95_E1-50	L2/3 IT Otof		LS-15532_S52_E1-50	L5 IT		SM-D9E61_S53_E1-50	L5 ET		SM-D9D8G_S40_E1-50	L6 IT
SM-GE92I_S353_E1-50	Pvalb		SM-GE92H_S325_E1-50	Sst		SM-GE92H_S053_E1-50	Vip		SM-D9D7X_S96_E1-50	L2/3 IT Otof		LS-15532_S54_E1-50	L5 IT		SM-D9E61_S54_E1-50	L5 ET		SM-D9D8G_S41_E1-50	L6 IT
SM-GE92I_S354_E1-50	Pvalb		SM-GE92H_S327_E1-50	Sst		SM-GE92H_S054_E1-50	Vip		SM-D9D7Y_S01_E1-50	L2/3 IT Otof		LS-15532_S57_E1-50	L5 IT		SM-D9E61_S55_E1-50	L5 ET		SM-D9D8G_S42_E1-50	L6 IT
SM-GE92I_S355_E1-50	Pvalb		SM-GE92H_S340_E1-50	Sst		SM-GE92H_S058_E1-50	Vip		SM-D9D7Y_S04_E1-50	L2/3 IT Otof		LS-15532_S58_E1-50	L5 IT		SM-D9E61_S56_E1-50	L5 ET		SM-D9D8G_S45_E1-50	L6 IT
SM-GE92I_S356_E1-50	Pvalb		SM-GE92H_S344_E1-50	Sst		SM-GE92H_S060_E1-50	Vip		SM-D9D7Y_S06_E1-50	L2/3 IT Otof		LS-15532_S64_E1-50	L5 IT		SM-D9E62_S01_E1-50	L5 ET		SM-D9D8G_S47_E1-50	L6 IT
SM-GE92I_S357_E1-50	Pvalb		SM-GE92H_S361_E1-50	Sst		SM-GE92H_S062_E1-50	Vip		SM-D9D7Y_S12_E1-50	L2/3 IT Otof		LS-15533_S03_E12-50	L5 IT		SM-D9E62_S02_E1-50	L5 ET		SM-D9D8H_S01_E1-50	L6 IT
SM-GE92I_S358_E1-50	Pvalb		SM-GE92H_S362_E1-50	Sst		SM-GE92H_S063_E1-50	Vip		SM-D9D85_S02_E1-50	L2/3 IT Otof		LS-15533_S04_E12-50	L5 IT		SM-D9E62_S03_E1-50	L5 ET		SM-D9D8H_S03_E1-50	L6 IT
SM-GE92I_S359_E1-50	Pvalb		SM-GE92H_S363_E1-50	Sst		SM-GE92H_S064_E1-50	Vip		SM-D9D85_S03_E1-50	L2/3 IT Otof		LS-15533_S05_E12-50	L5 IT		SM-D9E62_S04_E1-50	L5 ET		SM-D9D8H_S04_E1-50	L6 IT
SM-GE92I_S360_E1-50	Pvalb		SM-GE92H_S366_E1-50	Sst		SM-GE92H_S065_E1-50	Vip		SM-D9D85_S04_E1-50	L2/3 IT Otof		LS-15533_S14_E12-50	L5 IT		SM-D9E62_S05_E1-50	L5 ET		SM-D9D8H_S06_E1-50	L6 IT
SM-GE92I_S361_E1-50	Pvalb		SM-GE92H_S376_E1-50	Sst		SM-GE92H_S067_E1-50	Vip		SM-D9D85_S05_E1-50	L2/3 IT Otof		LS-15534_S02_E12-50	L5 IT		SM-D9E62_S06_E1-50	L5 ET		SM-D9D8H_S10_E1-50	L6 IT
SM-GE92I_S362_E1-50	Pvalb		SM-GE92H_S380_E1-50	Sst		SM-GE92H_S069_E1-50	Vip		SM-D9D85_S06_E1-50	L2/3 IT Otof		LS-15534_S04_E12-50	L5 IT		SM-D9E62_S07_E1-50	L5 ET		SM-D9D8H_S15_E1-50	L6 IT
SM-GE92I_S363_E1-50	Pvalb		SM-GE92H_S382_E1-50	Sst		SM-GE92H_S073_E1-50	Vip		SM-D9D85_S07_E1-50	L2/3 IT Otof		LS-15534_S05_E12-50	L5 IT		SM-D9E62_S08_E1-50	L5 ET		SM-D9D8H_S25_E1-50	L6 IT
SM-GE92I_S364_E1-50	Pvalb		SM-GE92H_S384_E1-50	Sst		SM-GE92H_S076_E1-50	Vip		SM-D9D85_S08_E1-50	L2/3 IT Otof		LS-15534_S07_E12-50	L5 IT		SM-D9E62_S09_E1-50	L5 ET		SM-D9D8H_S28_E1-50	L6 IT
SM-GE92I_S366_E1-50	Pvalb		SM-GE92I_S004_E1-50	Sst		SM-GE92H_S077_E1-50	Vip		SM-D9D85_S12_E1-50	L2/3 IT Otof		LS-15534_S09_E12-50	L5 IT		SM-D9E62_S10_E1-50	L5 ET		SM-D9D8H_S31_E1-50	L6 IT
SM-GE92I_S367_E1-50	Pvalb		SM-GE92I_S015_E1-50	Sst		SM-GE92H_S078_E1-50	Vip		SM-D9D85_S14_E1-50	L2/3 IT Otof		LS-15534_S12_E12-50	L5 IT		SM-D9E62_S11_E1-50	L5 ET		SM-D9D8H_S52_E1-50	L6 IT
SM-GE92I_S368_E1-50	Pvalb		SM-GE92I_S022_E1-50	Sst		SM-GE92H_S079_E1-50	Vip		SM-D9D85_S15_E1-50	L2/3 IT Otof		LS-15534_S13_E12-50	L5 IT		SM-D9E62_S12_E1-50	L5 ET		SM-D9D8I_S33_E1-50	L6 IT
SM-GE92I_S369_E1-50	Pvalb		SM-GE92I_S029_E1-50	Sst		SM-GE92H_S080_E1-50	Vip		SM-D9D85_S25_E1-50	L2/3 IT Otof		SM-D9D7B_S08_E1-50	L5 IT		SM-D9E62_S13_E1-50	L5 ET		SM-D9D8I_S37_E1-50	L6 IT
SM-GE92I_S370_E1-50	Pvalb		SM-GE92I_S036_E1-50	Sst		SM-GE92H_S082_E1-50	Vip		SM-D9D85_S26_E1-50	L2/3 IT Otof		SM-D9D7B_S09_E1-50	L5 IT		SM-D9E62_S14_E1-50	L5 ET		SM-D9D8I_S42_E1-50	L6 IT
SM-GE92I_S371_E1-50	Pvalb		SM-GE92I_S037_E1-50	Sst		SM-GE92H_S084_E1-50	Vip		SM-D9D85_S29_E1-50	L2/3 IT Otof		SM-D9D7G_S03_E1-50	L5 IT		SM-D9E62_S15_E1-50	L5 ET		SM-D9D8I_S45_E1-50	L6 IT
SM-GE92I_S372_E1-50	Pvalb		SM-GE92I_S039_E1-50	Sst		SM-GE92H_S089_E1-50	Vip		SM-D9D85_S30_E1-50	L2/3 IT Otof		SM-D9D7G_S08_E1-50	L5 IT		SM-D9E62_S16_E1-50	L5 ET		SM-D9D8I_S49_E1-50	L6 IT
SM-GE92I_S373_E1-50	Pvalb		SM-GE92I_S043_E1-50	Sst		SM-GE92H_S090_E1-50	Vip		SM-D9D85_S32_E1-50	L2/3 IT Otof		SM-D9D7Q_S26_E1-50	L5 IT		SM-D9E62_S18_E1-50	L5 ET		SM-D9D8I_S53_E1-50	L6 IT
SM-GE92I_S374_E1-50	Pvalb		SM-GE92I_S046_E1-50	Sst		SM-GE92H_S096_E1-50	Vip		SM-D9D8C_S02_E1-50	L2/3 IT Otof		SM-D9D84_S04_E1-50	L5 IT		SM-D9E62_S19_E1-50	L5 ET		SM-D9D8I_S54_E1-50	L6 IT
SM-GE92I_S375_E1-50	Pvalb		SM-GE92I_S059_E1-50	Sst		SM-GE92H_S097_E1-50	Vip		SM-D9D8C_S09_E1-50	L2/3 IT Otof		SM-D9D84_S06_E1-50	L5 IT		SM-D9E62_S20_E1-50	L5 ET		SM-D9D8I_S56_E1-50	L6 IT
SM-GE92I_S376_E1-50	Pvalb		SM-GE92I_S063_E1-50	Sst		SM-GE92H_S100_E1-50	Vip		SM-D9D8C_S11_E1-50	L2/3 IT Otof		SM-D9D84_S19_E1-50	L5 IT		SM-D9E62_S21_E1-50	L5 ET		SM-D9D8I_S74_E1-50	L6 IT
SM-GE92I_S377_E1-50	Pvalb		SM-GE92I_S065_E1-50	Sst		SM-GE92H_S106_E1-50	Vip		SM-D9D8C_S13_E1-50	L2/3 IT Otof		SM-D9E5E_S01_E1-50	L5 IT		SM-D9E62_S22_E1-50	L5 ET		SM-D9D8J_S08_E1-50	L6 IT
SM-GE92I_S378_E1-50	Pvalb		SM-GE92I_S067_E1-50	Sst		SM-GE92H_S107_E1-50	Vip		SM-D9D8C_S14_E1-50	L2/3 IT Otof		SM-D9E5E_S02_E1-50	L5 IT		SM-D9E62_S23_E1-50	L5 ET		SM-D9D8K_S02_E1-50	L6 IT
SM-GE92I_S379_E1-50	Pvalb		SM-GE92I_S069_E1-50	Sst		SM-GE92H_S108_E1-50	Vip		SM-D9D8C_S15_E1-50	L2/3 IT Otof		SM-D9E5E_S03_E1-50	L5 IT		SM-D9E62_S24_E1-50	L5 ET		SM-D9D8K_S04_E1-50	L6 IT
SM-GE92I_S380_E1-50	Pvalb		SM-GE92I_S071_E1-50	Sst		SM-GE92H_S111_E1-50	Vip		SM-D9D8C_S16_E1-50	L2/3 IT Otof		SM-D9E5E_S05_E1-50	L5 IT		SM-D9E62_S33_E1-50	L5 ET		SM-D9D8O_S01_E1-50	L6 IT
SM-GE92I_S381_E1-50	Pvalb		SM-GE92I_S083_E1-50	Sst		SM-GE92H_S112_E1-50	Vip		SM-D9D8C_S19_E1-50	L2/3 IT Otof		SM-D9E5E_S06_E1-50	L5 IT		SM-D9E62_S34_E1-50	L5 ET		SM-D9D8O_S04_E1-50	L6 IT
SM-GE92I_S382_E1-50	Pvalb		SM-GE92I_S087_E1-50	Sst		SM-GE92H_S113_E1-50	Vip		SM-D9D8C_S23_E1-50	L2/3 IT Otof		SM-D9E5E_S08_E1-50	L5 IT		SM-D9E62_S35_E1-50	L5 ET		SM-D9D8O_S11_E1-50	L6 IT
SM-GE92I_S383_E1-50	Pvalb		SM-GE92I_S088_E1-50	Sst		SM-GE92H_S114_E1-50	Vip		SM-D9D8C_S81_E1-50	L2/3 IT Otof		SM-D9E5E_S11_E1-50	L5 IT		SM-D9E62_S36_E1-50	L5 ET		SM-D9D8O_S12_E1-50	L6 IT
SM-GE92I_S384_E1-50	Pvalb		SM-GE92I_S098_E1-50	Sst		SM-GE92H_S116_E1-50	Vip		SM-D9D8C_S82_E1-50	L2/3 IT Otof		SM-D9E5E_S12_E1-50	L5 IT		SM-D9E62_S37_E1-50	L5 ET		SM-D9D8O_S15_E1-50	L6 IT
SM-GE92L_S025_E1-50	Pvalb		SM-GE92I_S100_E1-50	Sst		SM-GE92H_S117_E1-50	Vip		SM-D9D8C_S83_E1-50	L2/3 IT Otof		SM-D9E5E_S13_E1-50	L5 IT		SM-D9E62_S38_E1-50	L5 ET		SM-D9D8O_S18_E1-50	L6 IT
SM-GE92L_S026_E1-50	Pvalb		SM-GE92I_S103_E1-50	Sst		SM-GE92H_S119_E1-50	Vip		SM-D9D8C_S84_E1-50	L2/3 IT Otof		SM-D9E5E_S14_E1-50	L5 IT		SM-D9E62_S39_E1-50	L5 ET		SM-D9D8O_S21_E1-50	L6 IT
SM-GE92L_S027_E1-50	Pvalb		SM-GE92I_S104_E1-50	Sst		SM-GE92H_S122_E1-50	Vip		SM-D9D8C_S85_E1-50	L2/3 IT Otof		SM-D9E5E_S20_E1-50	L5 IT		SM-D9E62_S40_E1-50	L5 ET		SM-D9D8P_S41_E1-50	L6 IT
SM-GE92L_S030_E1-50	Pvalb		SM-GE92I_S106_E1-50	Sst		SM-GE92H_S126_E1-50	Vip		SM-D9D8C_S86_E1-50	L2/3 IT Otof		SM-D9E5N_S09_E1-50	L5 IT		SM-D9E62_S41_E1-50	L5 ET		SM-D9D8P_S50_E1-50	L6 IT
SM-GE92L_S031_E1-50	Pvalb		SM-GE92I_S108_E1-50	Sst		SM-GE92H_S128_E1-50	Vip		SM-D9D8C_S88_E1-50	L2/3 IT Otof		SM-D9E5N_S10_E1-50	L5 IT		SM-D9E62_S42_E1-50	L5 ET		SM-D9D8P_S52_E1-50	L6 IT
SM-GE92L_S032_E1-50	Pvalb		SM-GE92I_S112_E1-50	Sst		SM-GE92H_S131_E1-50	Vip		SM-D9D8C_S89_E1-50	L2/3 IT Otof		SM-D9E5N_S14_E1-50	L5 IT		SM-D9E62_S43_E1-50	L5 ET		SM-D9D8P_S53_E1-50	L6 IT
SM-GE92L_S033_E1-50	Pvalb		SM-GE92I_S113_E1-50	Sst		SM-GE92H_S135_E1-50	Vip		SM-D9D8C_S90_E1-50	L2/3 IT Otof		SM-D9E5N_S17_E1-50	L5 IT		SM-D9E62_S44_E1-50	L5 ET		SM-D9D8Q_S08_E1-50	L6 IT
SM-GE92L_S034_E1-50	Pvalb		SM-GE92I_S116_E1-50	Sst		SM-GE92H_S137_E1-50	Vip		SM-D9D8C_S91_E1-50	L2/3 IT Otof		SM-D9E5N_S18_E1-50	L5 IT		SM-D9E62_S45_E1-50	L5 ET		SM-D9D8Q_S11_E1-50	L6 IT
SM-GE92L_S035_E1-50	Pvalb		SM-GE92I_S117_E1-50	Sst		SM-GE92H_S138_E1-50	Vip		SM-D9D8C_S92_E1-50	L2/3 IT Otof		SM-D9E5N_S20_E1-50	L5 IT		SM-D9E62_S46_E1-50	L5 ET		SM-D9D8Q_S14_E1-50	L6 IT
SM-GE92L_S036_E1-50	Pvalb		SM-GE92I_S119_E1-50	Sst		SM-GE92H_S141_E1-50	Vip		SM-D9D8C_S93_E1-50	L2/3 IT Otof		SM-D9E5N_S23_E1-50	L5 IT		SM-D9E62_S47_E1-50	L5 ET		SM-D9D8Q_S23_E1-50	L6 IT
SM-GE92L_S037_E1-50	Pvalb		SM-GE92I_S120_E1-50	Sst		SM-GE92H_S142_E1-50	Vip		SM-D9D8C_S94_E1-50	L2/3 IT Otof		SM-D9E5N_S24_E1-50	L5 IT		SM-D9E62_S48_E1-50	L5 ET		SM-D9D8R_S09_E1-50	L6 IT
SM-GE92L_S038_E1-50	Pvalb		SM-GE92I_S121_E1-50	Sst		SM-GE92H_S143_E1-50	Vip		SM-D9D8C_S95_E1-50	L2/3 IT Otof		SM-D9E5N_S25_E1-50	L5 IT		SM-D9E62_S49_E1-50	L5 ET		SM-D9D8R_S11_E1-50	L6 IT
SM-GE92L_S039_E1-50	Pvalb		SM-GE92I_S124_E1-50	Sst		SM-GE92H_S153_E1-50	Vip		SM-D9D8C_S96_E1-50	L2/3 IT Otof		SM-D9E5N_S27_E1-50	L5 IT		SM-D9E62_S50_E1-50	L5 ET		SM-D9D8R_S17_E1-50	L6 IT
SM-GE92L_S040_E1-50	Pvalb		SM-GE92I_S125_E1-50	Sst		SM-GE92H_S154_E1-50	Vip		SM-D9D8E_S33_E1-50	L2/3 IT Otof		SM-D9E5N_S30_E1-50	L5 IT		SM-D9E62_S52_E1-50	L5 ET		SM-D9D8R_S21_E1-50	L6 IT
SM-GE92L_S041_E1-50	Pvalb		SM-GE92I_S126_E1-50	Sst		SM-GE92H_S157_E1-50	Vip		SM-D9D8E_S35_E1-50	L2/3 IT Otof		SM-D9E5N_S31_E1-50	L5 IT		SM-D9E62_S53_E1-50	L5 ET		SM-D9D8S_S18_E1-50	L6 IT
SM-GE92L_S042_E1-50	Pvalb		SM-GE92I_S127_E1-50	Sst		SM-GE92H_S158_E1-50	Vip		SM-D9D8E_S36_E1-50	L2/3 IT Otof		SM-D9E5N_S90_E1-50	L5 IT		SM-D9E62_S54_E1-50	L5 ET		SM-D9D8S_S20_E1-50	L6 IT
SM-GE92L_S043_E1-50	Pvalb		SM-GE92I_S128_E1-50	Sst		SM-GE92H_S159_E1-50	Vip		SM-D9D8E_S38_E1-50	L2/3 IT Otof		SM-D9E5N_S91_E1-50	L5 IT		SM-D9E62_S55_E1-50	L5 ET		SM-D9D8S_S21_E1-50	L6 IT
SM-GE92L_S044_E1-50	Pvalb		SM-GE92I_S132_E1-50	Sst		SM-GE92H_S160_E1-50	Vip		SM-D9D8E_S39_E1-50	L2/3 IT Otof		SM-D9E5N_S93_E1-50	L5 IT		SM-D9E62_S56_E1-50	L5 ET		SM-D9E4M_S25_E1-50	L6 IT
SM-GE92L_S045_E1-50	Pvalb		SM-GE92I_S138_E1-50	Sst		SM-GE92H_S161_E1-50	Vip		SM-D9D8E_S42_E1-50	L2/3 IT Otof		SM-D9E5O_S03_E1-50	L5 IT		SM-DAIHG_S09_E1-50	L5 ET		SM-D9E4M_S31_E1-50	L6 IT
SM-GE92L_S046_E1-50	Pvalb		SM-GE92I_S152_E1-50	Sst		SM-GE92H_S163_E1-50	Vip		SM-D9D8E_S48_E1-50	L2/3 IT Otof		SM-D9E5O_S04_E1-50	L5 IT		SM-DAIHG_S10_E1-50	L5 ET		SM-D9E4M_S32_E1-50	L6 IT
SM-GE92L_S047_E1-50	Pvalb		SM-GE92I_S158_E1-50	Sst		SM-GE92H_S165_E1-50	Vip		SM-D9D8E_S51_E1-50	L2/3 IT Otof		SM-D9E5O_S05_E1-50	L5 IT		SM-DAIHG_S11_E1-50	L5 ET		SM-D9E4M_S54_E1-50	L6 IT
SM-GE92L_S048_E1-50	Pvalb		SM-GE92I_S166_E1-50	Sst		SM-GE92H_S166_E1-50	Vip		SM-D9D8E_S54_E1-50	L2/3 IT Otof		SM-D9E5O_S18_E1-50	L5 IT		SM-DAIHG_S12_E1-50	L5 ET		SM-D9E4M_S55_E1-50	L6 IT
SM-GE92L_S049_E1-50	Pvalb		SM-GE92I_S168_E1-50	Sst		SM-GE92H_S168_E1-50	Vip		SM-D9D8F_S09_E1-50	L2/3 IT Otof		SM-D9E5O_S24_E1-50	L5 IT		SM-DAIHG_S13_E1-50	L5 ET		SM-D9E5E_S25_E1-50	L6 IT
SM-GE92L_S050_E1-50	Pvalb		SM-GE92I_S171_E1-50	Sst		SM-GE92H_S170_E1-50	Vip		SM-D9D8F_S10_E1-50	L2/3 IT Otof		SM-D9E5O_S28_E1-50	L5 IT		SM-DAIHG_S14_E1-50	L5 ET		SM-D9E5E_S27_E1-50	L6 IT
SM-GE92L_S051_E1-50	Pvalb		SM-GE92I_S176_E1-50	Sst		SM-GE92H_S172_E1-50	Vip		SM-D9D8F_S12_E1-50	L2/3 IT Otof		SM-D9E5O_S29_E1-50	L5 IT		SM-DAIHG_S15_E1-50	L5 ET		SM-D9E5E_S29_E1-50	L6 IT
SM-GE92L_S052_E1-50	Pvalb		SM-GE92I_S193_E1-50	Sst		SM-GE92H_S174_E1-50	Vip		SM-D9D8F_S13_E1-50	L2/3 IT Otof		SM-D9E5S_S74_E1-50	L5 IT		SM-DAIHG_S16_E1-50	L5 ET		SM-D9E5E_S31_E1-50	L6 IT
SM-GE92L_S053_E1-50	Pvalb		SM-GE92I_S207_E1-50	Sst		SM-GE92H_S175_E1-50	Vip		SM-D9D8F_S17_E1-50	L2/3 IT Otof		SM-D9E5S_S75_E1-50	L5 IT		SM-DAIHG_S17_E1-50	L5 ET		SM-D9E5E_S33_E1-50	L6 IT
SM-GE92L_S054_E1-50	Pvalb		SM-GE92I_S209_E1-50	Sst		SM-GE92H_S176_E1-50	Vip		SM-D9D8F_S25_E1-50	L2/3 IT Otof		SM-D9E5S_S76_E1-50	L5 IT		SM-DAIHG_S18_E1-50	L5 ET		SM-D9E5E_S35_E1-50	L6 IT
SM-GE92L_S055_E1-50	Pvalb		SM-GE92I_S223_E1-50	Sst		SM-GE92H_S179_E1-50	Vip		SM-D9D8F_S26_E1-50	L2/3 IT Otof		SM-D9E5S_S77_E1-50	L5 IT		SM-DAIHG_S19_E1-50	L5 ET		SM-D9E5E_S36_E1-50	L6 IT
SM-GE92L_S056_E1-50	Pvalb		SM-GE92I_S227_E1-50	Sst		SM-GE92H_S181_E1-50	Vip		SM-D9D8F_S27_E1-50	L2/3 IT Otof		SM-D9E5S_S78_E1-50	L5 IT		SM-DAIHG_S20_E1-50	L5 ET		SM-D9E5E_S41_E1-50	L6 IT
SM-GE92L_S057_E1-50	Pvalb		SM-GE92I_S229_E1-50	Sst		SM-GE92H_S187_E1-50	Vip		SM-D9D8F_S28_E1-50	L2/3 IT Otof		SM-D9E5S_S79_E1-50	L5 IT		SM-DAIHG_S22_E1-50	L5 ET		SM-D9E5E_S44_E1-50	L6 IT
SM-GE92L_S058_E1-50	Pvalb		SM-GE92I_S297_E1-50	Sst		SM-GE92H_S191_E1-50	Vip		SM-D9D8F_S29_E1-50	L2/3 IT Otof		SM-D9E5S_S82_E1-50	L5 IT		SM-DAIHG_S23_E1-50	L5 ET		SM-D9E5N_S43_E1-50	L6 IT
SM-GE92L_S059_E1-50	Pvalb		SM-GE92I_S298_E1-50	Sst		SM-GE92H_S194_E1-50	Vip		SM-D9D8F_S30_E1-50	L2/3 IT Otof		SM-D9E5S_S83_E1-50	L5 IT		SM-DAIHG_S24_E1-50	L5 ET		SM-D9E5N_S45_E1-50	L6 IT
SM-GE92L_S060_E1-50	Pvalb		SM-GE92I_S299_E1-50	Sst		SM-GE92H_S196_E1-50	Vip		SM-D9D8F_S32_E1-50	L2/3 IT Otof		SM-D9E5S_S84_E1-50	L5 IT		SM-DAIHG_S25_E1-50	L5 ET		SM-D9E5N_S46_E1-50	L6 IT
SM-GE92L_S061_E1-50	Pvalb		SM-GE92I_S300_E1-50	Sst		SM-GE92H_S198_E1-50	Vip		SM-D9D8G_S01_E1-50	L2/3 IT Otof		SM-D9E5S_S85_E1-50	L5 IT		SM-DAIHG_S26_E1-50	L5 ET		SM-D9E5N_S48_E1-50	L6 IT
SM-GE92L_S062_E1-50	Pvalb		SM-GE92I_S304_E1-50	Sst		SM-GE92H_S200_E1-50	Vip		SM-D9D8G_S02_E1-50	L2/3 IT Otof		SM-D9E5S_S86_E1-50	L5 IT		SM-DAIHG_S27_E1-50	L5 ET		SM-D9E5N_S50_E1-50	L6 IT
SM-GE92L_S063_E1-50	Pvalb		SM-GE92I_S306_E1-50	Sst		SM-GE92H_S206_E1-50	Vip		SM-D9D8G_S03_E1-50	L2/3 IT Otof		SM-D9E5S_S87_E1-50	L5 IT		SM-DAIHG_S28_E1-50	L5 ET		SM-D9E5N_S53_E1-50	L6 IT
SM-GE92L_S064_E1-50	Pvalb		SM-GE92I_S315_E1-50	Sst		SM-GE92H_S214_E1-50	Vip		SM-D9D8G_S04_E1-50	L2/3 IT Otof		SM-D9E5S_S88_E1-50	L5 IT		SM-DAIHG_S29_E1-50	L5 ET		SM-D9E5N_S55_E1-50	L6 IT
SM-GE92L_S065_E1-50	Pvalb		SM-GE92I_S318_E1-50	Sst		SM-GE92H_S216_E1-50	Vip		SM-D9D8G_S05_E1-50	L2/3 IT Otof		SM-D9E5S_S89_E1-50	L5 IT		SM-DAIHG_S30_E1-50	L5 ET		SM-D9E5N_S56_E1-50	L6 IT
SM-GE92L_S066_E1-50	Pvalb		SM-GE92I_S321_E1-50	Sst		SM-GE92H_S219_E1-50	Vip		SM-D9D8G_S06_E1-50	L2/3 IT Otof		SM-D9E5S_S91_E1-50	L5 IT		SM-DAIHG_S31_E1-50	L5 ET		SM-D9E5O_S33_E1-50	L6 IT
SM-GE92L_S067_E1-50	Pvalb		SM-GE92I_S322_E1-50	Sst		SM-GE92H_S220_E1-50	Vip		SM-D9D8G_S07_E1-50	L2/3 IT Otof		SM-D9E5S_S94_E1-50	L5 IT		SM-DAIHG_S32_E1-50	L5 ET		SM-D9E5O_S38_E1-50	L6 IT
SM-GE92L_S068_E1-50	Pvalb		SM-GE92I_S323_E1-50	Sst		SM-GE92H_S223_E1-50	Vip		SM-D9D8G_S08_E1-50	L2/3 IT Otof		SM-D9E5S_S95_E1-50	L5 IT		SM-DAIHG_S33_E1-50	L5 ET		SM-D9E5O_S39_E1-50	L6 IT
SM-GE92L_S069_E1-50	Pvalb		SM-GE92I_S324_E1-50	Sst		SM-GE92H_S224_E1-50	Vip		SM-D9D8G_S17_E1-50	L2/3 IT Otof		SM-D9E5S_S96_E1-50	L5 IT		SM-DAIHG_S35_E1-50	L5 ET		SM-D9E5O_S41_E1-50	L6 IT
SM-GE92L_S070_E1-50	Pvalb		SM-GE92I_S327_E1-50	Sst		SM-GE92H_S225_E1-50	Vip		SM-D9D8G_S18_E1-50	L2/3 IT Otof		SM-D9E5T_S73_E1-50	L5 IT		SM-DAIHG_S36_E1-50	L5 ET		SM-D9E5O_S43_E1-50	L6 IT
SM-GE92L_S071_E1-50	Pvalb		SM-GE92I_S329_E1-50	Sst		SM-GE92H_S226_E1-50	Vip		SM-D9D8G_S19_E1-50	L2/3 IT Otof		SM-D9E5T_S74_E1-50	L5 IT		SM-DAIHG_S37_E1-50	L5 ET		SM-D9E5O_S47_E1-50	L6 IT
SM-GE92L_S072_E1-50	Pvalb		SM-GE92I_S330_E1-50	Sst		SM-GE92H_S231_E1-50	Vip		SM-D9D8G_S20_E1-50	L2/3 IT Otof		SM-D9E5T_S76_E1-50	L5 IT		SM-DAIHG_S38_E1-50	L5 ET		SM-D9E5O_S49_E1-50	L6 IT
SM-GE92L_S081_E1-50	Pvalb		SM-GE92I_S332_E1-50	Sst		SM-GE92H_S232_E1-50	Vip		SM-D9D8G_S21_E1-50	L2/3 IT Otof		SM-D9E5T_S77_E1-50	L5 IT		SM-DAIHG_S39_E1-50	L5 ET		SM-D9E5O_S54_E1-50	L6 IT
SM-GE92L_S082_E1-50	Pvalb		SM-GE92I_S334_E1-50	Sst		SM-GE92H_S241_E1-50	Vip		SM-D9D8G_S22_E1-50	L2/3 IT Otof		SM-D9E5T_S79_E1-50	L5 IT		SM-DAIHG_S40_E1-50	L5 ET		SM-D9E5O_S56_E1-50	L6 IT
SM-GE92L_S083_E1-50	Pvalb		SM-GE92I_S336_E1-50	Sst		SM-GE92H_S242_E1-50	Vip		SM-D9D8G_S23_E1-50	L2/3 IT Otof		SM-D9E5T_S81_E1-50	L5 IT		SM-DAIHH_S01_E1-50	L5 ET		SM-D9E5R_S48_E1-50	L6 IT
SM-GE92L_S084_E1-50	Pvalb		SM-GE92L_S029_E1-50	Sst		SM-GE92H_S243_E1-50	Vip		SM-D9D8G_S24_E1-50	L2/3 IT Otof		SM-D9E5T_S83_E1-50	L5 IT		SM-DAIHH_S02_E1-50	L5 ET		SM-D9E5R_S53_E1-50	L6 IT
SM-GE92L_S086_E1-50	Pvalb		SM-DD43V_S09_E1-50	Sst		SM-GE92H_S248_E1-50	Vip		SM-D9D8H_S34_E1-50	L2/3 IT Otof		SM-D9E5T_S84_E1-50	L5 IT		SM-DAIHH_S03_E1-50	L5 ET		SM-D9E5R_S57_E1-50	L6 IT
SM-GE92L_S087_E1-50	Pvalb		SM-DD44D_S38_E1-50	Sst		SM-GE92H_S263_E1-50	Vip		SM-D9D8H_S35_E1-50	L2/3 IT Otof		SM-D9E5T_S85_E1-50	L5 IT		SM-DAIHH_S04_E1-50	L5 ET		SM-D9E5R_S65_E1-50	L6 IT
SM-GE92L_S088_E1-50	Pvalb		SM-DD44D_S43_E1-50	Sst		SM-GE92H_S264_E1-50	Vip		SM-D9D8H_S36_E1-50	L2/3 IT Otof		SM-D9E5T_S86_E1-50	L5 IT		SM-DAIHH_S05_E1-50	L5 ET		SM-D9E5S_S37_E1-50	L6 IT
SM-GE92L_S089_E1-50	Pvalb		LS-15533_S26_E12-50	Sst		SM-GE92H_S265_E1-50	Vip		SM-D9D8H_S37_E1-50	L2/3 IT Otof		SM-D9E5T_S93_E1-50	L5 IT		SM-DAIHH_S06_E1-50	L5 ET		SM-D9E5S_S38_E1-50	L6 IT
SM-GE92L_S090_E1-50	Pvalb		LS-15538_S06_E1-50	Sst		SM-GE92H_S266_E1-50	Vip		SM-D9D8H_S39_E1-50	L2/3 IT Otof		SM-D9E5T_S94_E1-50	L5 IT		SM-DAIHH_S07_E1-50	L5 ET		SM-D9E5T_S45_E1-50	L6 IT
SM-GE92L_S091_E1-50	Pvalb		LS-15538_S10_E1-50	Sst		SM-GE92H_S270_E1-50	Vip		SM-D9D8H_S40_E1-50	L2/3 IT Otof		SM-D9E5T_S95_E1-50	L5 IT		SM-DAIHH_S08_E1-50	L5 ET		SM-D9E5T_S62_E1-50	L6 IT
SM-GE92L_S092_E1-50	Pvalb		LS-15538_S27_E1-50	Sst		SM-GE92H_S273_E1-50	Vip		SM-D9D8H_S41_E1-50	L2/3 IT Otof		SM-D9E5T_S96_E1-50	L5 IT		SM-DAIHH_S17_E1-50	L5 ET		SM-D9E5T_S69_E1-50	L6 IT
SM-GE92L_S093_E1-50	Pvalb		SM-D9E5T_S26_E1-50	Sst		SM-GE92H_S275_E1-50	Vip		SM-D9D8H_S42_E1-50	L2/3 IT Otof		SM-D9EQM_S59_E1-50	L5 IT		SM-DAIHH_S18_E1-50	L5 ET		SM-D9E5T_S72_E1-50	L6 IT
SM-GE92L_S094_E1-50	Pvalb		SM-D9E5V_S03_E1-50	Sst		SM-GE92H_S280_E1-50	Vip		SM-D9D8H_S43_E1-50	L2/3 IT Otof		SM-D9EQM_S60_E1-50	L5 IT		SM-DAIHH_S19_E1-50	L5 ET		SM-D9E5T_S90_E1-50	L6 IT
[truncated: 1,580 more rows]

## Sheet: Sensory cortex celltypes
This set contains cells from the region_label "VISp", "VISpl;VISpor", "VISal;VISl;VISli", VISam;VISpm", "AUD"
Sensory Cortex GABAergic									Sensory Cortex Glutamatergic
[truncated: 2,169 more rows]

## Sheet: Hippocampus celltypes
This set contains cells from the region_label "HIP", "CA" and "SUB;ProS"
[truncated: 5,001 more rows]
