# Supplementary material for: Comprehensive Assessment of Druggable Targets in Cortical Neurons Reveals Biological Limits of Cell Type-Specific Neuropharmacology
Source: Biomedicines. 2026 Apr 3;14(4):823. doi: 10.3390/biomedicines14040823 (PMC13112967; doi:10.3390/biomedicines14040823)
Supplement: Supplementary file 1 [file biomedicines-14-00823-s001.zip › Supplementary File S2 - Human celltype sets.xlsx]

## Sheet: ACA
This set consists of cells from the region_label "CgC", Cingulate Cortex
ACC GABAergic															ACC Glutamatergic
Pvalb			Sst			Vip			Pax6			Lamp5			L5 ET			L5/6 NP			L6 CT			L6b			IT
exp_component_name	subclass_label		exp_component_name	subclass_label		exp_component_name	subclass_label		exp_component_name	subclass_label		exp_component_name	subclass_label		exp_component_name	subclass_label		exp_component_name	subclass_label		exp_component_name	subclass_label		exp_component_name	subclass_label		exp_component_name	subclass_label
SM-DAIFE_S96_E1-50	PVALB		SM-DAIFG_S90_E1-50	SST		SM-DAIFE_S83_E1-50	VIP		SM-DAIGD_S30_E1-50	PAX6		SM-DAIFE_S81_E1-50	LAMP5		SM-DAIFX_S81_E1-50	L5 ET		SM-DAIFK_S83_E1-50	L5/6 NP		SM-DAIFG_S82_E1-50	L6 CT		SM-DAIFG_S85_E1-50	L6b		SM-DAIFE_S90_E1-50	IT
SM-DAIFJ_S82_E1-50	PVALB		SM-DAIFG_S93_E1-50	SST		SM-DAIFE_S84_E1-50	VIP		SM-DAIGD_S41_E1-50	PAX6		SM-DAIFE_S87_E1-50	LAMP5		SM-DAIGI_S41_E1-50	L5 ET		SM-DAIFX_S84_E1-50	L5/6 NP		SM-DAIFK_S66_E1-50	L6 CT		SM-DAIFG_S94_E1-50	L6b		SM-DAIFE_S94_E1-50	IT
SM-DAIFJ_S89_E1-50	PVALB		SM-DAIFK_S81_E1-50	SST		SM-DAIFE_S85_E1-50	VIP		SM-DAIGD_S44_E1-50	PAX6		SM-DAIFE_S92_E1-50	LAMP5		SM-DAIGM_S44_E1-50	L5 ET		SM-DAIFX_S90_E1-50	L5/6 NP		SM-DAIFK_S70_E1-50	L6 CT		SM-DAIFK_S93_E1-50	L6b		SM-DAIFE_S95_E1-50	IT
SM-DAIFJ_S90_E1-50	PVALB		SM-DAIFK_S85_E1-50	SST		SM-DAIFE_S86_E1-50	VIP		SM-DAIGM_S55_E1-50	PAX6		SM-DAIFJ_S87_E1-50	LAMP5		SM-DAIGN_S36_E1-50	L5 ET		SM-DAIFX_S93_E1-50	L5/6 NP		SM-DAIFK_S87_E1-50	L6 CT		SM-DAIG2_S70_E1-50	L6b		SM-DAIFG_S83_E1-50	IT
SM-DAIFJ_S95_E1-50	PVALB		SM-DAIFX_S85_E1-50	SST		SM-DAIFE_S91_E1-50	VIP		SM-DAIH1_S54_E1-50	PAX6		SM-DAIFX_S77_E1-50	LAMP5		SM-DAIGN_S45_E1-50	L5 ET		SM-DAIFX_S95_E1-50	L5/6 NP		SM-DAIFX_S92_E1-50	L6 CT		SM-DAIG2_S90_E1-50	L6b		SM-DAIFG_S84_E1-50	IT
SM-DAIFK_S67_E1-50	PVALB		SM-DAIFX_S87_E1-50	SST		SM-DAIFG_S86_E1-50	VIP		SM-DAIHK_S57_E1-50	PAX6		SM-DAIG3_S62_E1-50	LAMP5		SM-DAIGN_S47_E1-50	L5 ET		SM-DAIG2_S78_E1-50	L5/6 NP		SM-DAIG2_S69_E1-50	L6 CT		SM-DAIG3_S57_E1-50	L6b		SM-DAIFG_S89_E1-50	IT
SM-DAIFK_S84_E1-50	PVALB		SM-DAIFZ_S87_E1-50	SST		SM-DAIFJ_S85_E1-50	VIP		SM-DD43I_S15_E1-50	PAX6		SM-DAIGB_S85_E1-50	LAMP5		SM-DAIGO_S60_E1-50	L5 ET		SM-DAIG3_S63_E1-50	L5/6 NP		SM-DAIG2_S92_E1-50	L6 CT		SM-DAIG3_S69_E1-50	L6b		SM-DAIFG_S91_E1-50	IT
SM-DAIFK_S91_E1-50	PVALB		SM-DAIG2_S65_E1-50	SST		SM-DAIFJ_S91_E1-50	VIP		SM-DD43O_S46_E1-50	PAX6		SM-DAIGB_S87_E1-50	LAMP5		SM-DAIGO_S90_E1-50	L5 ET		SM-DAIGE_S65_E1-50	L5/6 NP		SM-DAIG2_S94_E1-50	L6 CT		SM-DAIG3_S75_E1-50	L6b		SM-DAIFJ_S81_E1-50	IT
SM-DAIFX_S78_E1-50	PVALB		SM-DAIG3_S67_E1-50	SST		SM-DAIFX_S86_E1-50	VIP		SM-DD43O_S53_E1-50	PAX6		SM-DAIGD_S33_E1-50	LAMP5		SM-DAIGS_S76_E1-50	L5 ET		SM-DAIGI_S52_E1-50	L5/6 NP		SM-DAIG3_S65_E1-50	L6 CT		SM-DAIG3_S81_E1-50	L6b		SM-DAIFJ_S83_E1-50	IT
SM-DAIFX_S94_E1-50	PVALB		SM-DAIG3_S70_E1-50	SST		SM-DAIFX_S89_E1-50	VIP		SM-DD43O_S84_E1-50	PAX6		SM-DAIGD_S35_E1-50	LAMP5		SM-DAIGS_S82_E1-50	L5 ET		SM-DAIGI_S84_E1-50	L5/6 NP		SM-DAIG3_S85_E1-50	L6 CT		SM-DAIGB_S83_E1-50	L6b		SM-DAIFJ_S84_E1-50	IT
SM-DAIFZ_S82_E1-50	PVALB		SM-DAIGB_S94_E1-50	SST		SM-DAIFZ_S77_E1-50	VIP		SM-DD43P_S33_E1-50	PAX6		SM-DAIGD_S36_E1-50	LAMP5		SM-DAIGT_S51_E1-50	L5 ET		SM-DAIGI_S91_E1-50	L5/6 NP		SM-DAIGB_S82_E1-50	L6 CT		SM-DAIGB_S84_E1-50	L6b		SM-DAIFJ_S92_E1-50	IT
SM-DAIFZ_S84_E1-50	PVALB		SM-DAIGC_S83_E1-50	SST		SM-DAIFZ_S79_E1-50	VIP		SM-DD43P_S37_E1-50	PAX6		SM-DAIGD_S37_E1-50	LAMP5		SM-DAIGT_S69_E1-50	L5 ET		SM-DAIGI_S95_E1-50	L5/6 NP		SM-DAIGC_S95_E1-50	L6 CT		SM-DAIGB_S91_E1-50	L6b		SM-DAIFJ_S94_E1-50	IT
SM-DAIFZ_S89_E1-50	PVALB		SM-DAIGC_S85_E1-50	SST		SM-DAIG2_S89_E1-50	VIP		SM-DD43T_S18_E1-50	PAX6		SM-DAIGD_S39_E1-50	LAMP5		SM-DAIH3_S20_E1-50	L5 ET		SM-DAIGM_S33_E1-50	L5/6 NP		SM-DAIGD_S74_E1-50	L6 CT		SM-DAIGC_S87_E1-50	L6b		SM-DAIFK_S65_E1-50	IT
SM-DAIG2_S68_E1-50	PVALB		SM-DAIGD_S51_E1-50	SST		SM-DAIGB_S78_E1-50	VIP		SM-DD43T_S45_E1-50	PAX6		SM-DAIGD_S46_E1-50	LAMP5		SM-DAIH3_S33_E1-50	L5 ET		SM-DAIGM_S38_E1-50	L5/6 NP		SM-DAIGD_S78_E1-50	L6 CT		SM-DAIGC_S90_E1-50	L6b		SM-DAIFK_S68_E1-50	IT
SM-DAIG2_S75_E1-50	PVALB		SM-DAIGD_S55_E1-50	SST		SM-DAIGC_S84_E1-50	VIP		SM-DD43Z_S14_E1-50	PAX6		SM-DAIGD_S60_E1-50	LAMP5		SM-DAIH3_S37_E1-50	L5 ET		SM-DAIGM_S43_E1-50	L5/6 NP		SM-DAIGD_S89_E1-50	L6 CT		SM-DAIGC_S93_E1-50	L6b		SM-DAIFK_S69_E1-50	IT
SM-DAIGB_S81_E1-50	PVALB		SM-DAIGD_S59_E1-50	SST		SM-DAIGD_S25_E1-50	VIP		SM-DD445_S05_E1-50	PAX6		SM-DAIGD_S68_E1-50	LAMP5		SM-DAIH3_S43_E1-50	L5 ET		SM-DAIGM_S71_E1-50	L5/6 NP		SM-DAIGD_S94_E1-50	L6 CT		SM-DAIGD_S50_E1-50	L6b		SM-DAIFK_S71_E1-50	IT
SM-DAIGB_S86_E1-50	PVALB		SM-DAIGD_S75_E1-50	SST		SM-DAIGD_S27_E1-50	VIP		SM-DD44Y_S54_E1-50	PAX6		SM-DAIGE_S53_E1-50	LAMP5		SM-DD43K_S37_E1-50	L5 ET		SM-DAIGN_S31_E1-50	L5/6 NP		SM-DAIGE_S69_E1-50	L6 CT		SM-DAIGD_S61_E1-50	L6b		SM-DAIFK_S82_E1-50	IT
SM-DAIGD_S29_E1-50	PVALB		SM-DAIGE_S66_E1-50	SST		SM-DAIGD_S28_E1-50	VIP		SM-DD451_S53_E1-50	PAX6		SM-DAIGE_S57_E1-50	LAMP5		SM-DD43K_S68_E1-50	L5 ET		SM-DAIGN_S34_E1-50	L5/6 NP		SM-DAIGE_S84_E1-50	L6 CT		SM-DAIGD_S77_E1-50	L6b		SM-DAIFK_S89_E1-50	IT
SM-DAIGE_S81_E1-50	PVALB		SM-DAIGF_S63_E1-50	SST		SM-DAIGD_S31_E1-50	VIP		SM-DD454_S77_E1-50	PAX6		SM-DAIGE_S58_E1-50	LAMP5		SM-DD43Z_S41_E1-50	L5 ET		SM-DAIGN_S39_E1-50	L5/6 NP		SM-DAIGE_S86_E1-50	L6 CT		SM-DAIGD_S91_E1-50	L6b		SM-DAIFK_S90_E1-50	IT
SM-DAIGF_S85_E1-50	PVALB		SM-DAIGF_S75_E1-50	SST		SM-DAIGD_S34_E1-50	VIP		SM-DD456_S61_E1-50	PAX6		SM-DAIGF_S34_E1-50	LAMP5		SM-DD43Z_S46_E1-50	L5 ET		SM-DAIGN_S42_E1-50	L5/6 NP		SM-DAIGF_S77_E1-50	L6 CT		SM-DAIGD_S92_E1-50	L6b		SM-DAIFK_S92_E1-50	IT
SM-DAIGF_S90_E1-50	PVALB		SM-DAIGF_S78_E1-50	SST		SM-DAIGD_S38_E1-50	VIP		SM-DD457_S43_E1-50	PAX6		SM-DAIGF_S45_E1-50	LAMP5		SM-DD445_S66_E1-50	L5 ET		SM-DAIGN_S43_E1-50	L5/6 NP		SM-DAIGH_S75_E1-50	L6 CT		SM-DAIGE_S71_E1-50	L6b		SM-DAIFK_S94_E1-50	IT
SM-DAIGF_S94_E1-50	PVALB		SM-DAIGF_S86_E1-50	SST		SM-DAIGD_S42_E1-50	VIP		SM-DD457_S46_E1-50	PAX6		SM-DAIGF_S59_E1-50	LAMP5		SM-DD446_S26_E1-50	L5 ET		SM-DAIGN_S58_E1-50	L5/6 NP		SM-DAIGI_S46_E1-50	L6 CT		SM-DAIGE_S75_E1-50	L6b		SM-DAIFK_S95_E1-50	IT
SM-DAIGG_S34_E1-50	PVALB		SM-DAIGF_S95_E1-50	SST		SM-DAIGD_S45_E1-50	VIP		SM-DD458_S11_E1-50	PAX6		SM-DAIGF_S60_E1-50	LAMP5		SM-DD446_S28_E1-50	L5 ET		SM-DAIGT_S54_E1-50	L5/6 NP		SM-DAIGI_S77_E1-50	L6 CT		SM-DAIGE_S82_E1-50	L6b		SM-DAIFX_S73_E1-50	IT
SM-DAIGG_S36_E1-50	PVALB		SM-DAIGG_S53_E1-50	SST		SM-DAIGD_S47_E1-50	VIP		SM-DD458_S95_E1-50	PAX6		SM-DAIGF_S87_E1-50	LAMP5		SM-DD446_S42_E1-50	L5 ET		SM-DAIGT_S60_E1-50	L5/6 NP		SM-DAIGI_S78_E1-50	L6 CT		SM-DAIGF_S73_E1-50	L6b		SM-DAIFX_S74_E1-50	IT
SM-DAIGG_S70_E1-50	PVALB		SM-DAIGG_S76_E1-50	SST		SM-DAIGD_S93_E1-50	VIP		SM-DD459_S69_E1-50	PAX6		SM-DAIGF_S92_E1-50	LAMP5		SM-DD447_S20_E1-50	L5 ET		SM-DAIGT_S62_E1-50	L5/6 NP		SM-DAIGI_S83_E1-50	L6 CT		SM-DAIGF_S81_E1-50	L6b		SM-DAIFX_S75_E1-50	IT
SM-DAIGH_S33_E1-50	PVALB		SM-DAIGH_S34_E1-50	SST		SM-DAIGE_S49_E1-50	VIP		SM-DD45A_S29_E1-50	PAX6		SM-DAIGG_S35_E1-50	LAMP5		SM-DD448_S01_E1-50	L5 ET		SM-DAIGT_S82_E1-50	L5/6 NP		SM-DAIGM_S65_E1-50	L6 CT		SM-DAIGF_S93_E1-50	L6b		SM-DAIFX_S79_E1-50	IT
SM-DAIGH_S38_E1-50	PVALB		SM-DAIGH_S46_E1-50	SST		SM-DAIGE_S50_E1-50	VIP		SM-DD45E_S005_E1-50	PAX6		SM-DAIGG_S37_E1-50	LAMP5		SM-DD456_S70_E1-50	L5 ET		SM-DAIGZ_S46_E1-50	L5/6 NP		SM-DAIGM_S70_E1-50	L6 CT		SM-DAIGI_S55_E1-50	L6b		SM-DAIFX_S82_E1-50	IT
SM-DAIGH_S42_E1-50	PVALB		SM-DAIGH_S81_E1-50	SST		SM-DAIGE_S51_E1-50	VIP		SM-DD45E_S015_E1-50	PAX6		SM-DAIGG_S51_E1-50	LAMP5		SM-DD457_S78_E1-50	L5 ET		SM-DAIH1_S21_E1-50	L5/6 NP		SM-DAIGN_S38_E1-50	L6 CT		SM-DAIGI_S61_E1-50	L6b		SM-DAIFX_S83_E1-50	IT
SM-DAIGH_S53_E1-50	PVALB		SM-DAIGI_S34_E1-50	SST		SM-DAIGE_S52_E1-50	VIP		SM-DD45F_S021_E1-50	PAX6		SM-DAIGG_S89_E1-50	LAMP5		SM-DD457_S85_E1-50	L5 ET		SM-DAIH1_S61_E1-50	L5/6 NP		SM-DAIGO_S54_E1-50	L6 CT		SM-DAIGI_S63_E1-50	L6b		SM-DAIFX_S91_E1-50	IT
SM-DAIGH_S55_E1-50	PVALB		SM-DAIGI_S42_E1-50	SST		SM-DAIGE_S54_E1-50	VIP		SM-DD45F_S146_E1-50	PAX6		SM-DAIGH_S60_E1-50	LAMP5		SM-DD45E_S146_E1-50	L5 ET		SM-DAIH2_S59_E1-50	L5/6 NP		SM-DAIGO_S62_E1-50	L6 CT		SM-DAIGI_S68_E1-50	L6b		SM-DAIFZ_S58_E1-50	IT
SM-DAIGH_S74_E1-50	PVALB		SM-DAIGI_S76_E1-50	SST		SM-DAIGE_S55_E1-50	VIP		SM-DD45F_S148_E1-50	PAX6		SM-DAIGH_S68_E1-50	LAMP5		SM-DD45F_S031_E1-50	L5 ET		SM-DAIH3_S44_E1-50	L5/6 NP		SM-DAIGO_S67_E1-50	L6 CT		SM-DAIGM_S49_E1-50	L6b		SM-DAIFZ_S60_E1-50	IT
SM-DAIGH_S83_E1-50	PVALB		SM-DAIGI_S79_E1-50	SST		SM-DAIGE_S59_E1-50	VIP		SM-DD45G_S167_E1-50	PAX6		SM-DAIGH_S86_E1-50	LAMP5		SM-DD45G_S013_E1-50	L5 ET		SM-DAIH4_S47_E1-50	L5/6 NP		SM-DAIGO_S69_E1-50	L6 CT		SM-DAIGM_S51_E1-50	L6b		SM-DAIFZ_S61_E1-50	IT
SM-DAIGI_S39_E1-50	PVALB		SM-DAIGI_S90_E1-50	SST		SM-DAIGE_S61_E1-50	VIP		SM-DD45N_S171_E1-50	PAX6		SM-DAIGI_S38_E1-50	LAMP5		SM-DD45H_S178_E1-50	L5 ET		SM-DAIH4_S91_E1-50	L5/6 NP		SM-DAIGO_S91_E1-50	L6 CT		SM-DAIGM_S54_E1-50	L6b		SM-DAIFZ_S75_E1-50	IT
SM-DAIGI_S69_E1-50	PVALB		SM-DAIGN_S29_E1-50	SST		SM-DAIGE_S63_E1-50	VIP		SM-DD45Q_S150_E1-50	PAX6		SM-DAIGI_S44_E1-50	LAMP5		SM-DD45X_S012_E1-50	L5 ET		SM-DAIHF_S39_E1-50	L5/6 NP		SM-DAIGO_S93_E1-50	L6 CT		SM-DAIGN_S54_E1-50	L6b		SM-DAIFZ_S78_E1-50	IT
SM-DAIGI_S94_E1-50	PVALB		SM-DAIGN_S41_E1-50	SST		SM-DAIGF_S39_E1-50	VIP		SM-DD45Q_S155_E1-50	PAX6		SM-DAIGI_S71_E1-50	LAMP5		SM-DD45X_S015_E1-50	L5 ET		SM-DAIHK_S30_E1-50	L5/6 NP		SM-DAIGS_S25_E1-50	L6 CT		SM-DAIGN_S55_E1-50	L6b		SM-DAIFZ_S81_E1-50	IT
SM-DAIGM_S34_E1-50	PVALB		SM-DAIGO_S28_E1-50	SST		SM-DAIGF_S40_E1-50	VIP		SM-DD45Q_S164_E1-50	PAX6		SM-DAIGM_S28_E1-50	LAMP5		SM-DD45X_S030_E1-50	L5 ET		SM-DD43J_S79_E1-50	L5/6 NP		SM-DAIGS_S47_E1-50	L6 CT		SM-DAIGN_S61_E1-50	L6b		SM-DAIFZ_S83_E1-50	IT
SM-DAIGM_S89_E1-50	PVALB		SM-DAIGO_S31_E1-50	SST		SM-DAIGF_S44_E1-50	VIP		SM-DD45V_S078_E1-50	PAX6		SM-DAIGM_S69_E1-50	LAMP5		SM-EBKEB_S013_E1-50	L5 ET		SM-DD43K_S39_E1-50	L5/6 NP		SM-DAIGT_S55_E1-50	L6 CT		SM-DAIGN_S75_E1-50	L6b		SM-DAIFZ_S85_E1-50	IT
SM-DAIGM_S90_E1-50	PVALB		SM-DAIGO_S35_E1-50	SST		SM-DAIGF_S51_E1-50	VIP		SM-DD45W_S046_E1-50	PAX6		SM-DAIGM_S75_E1-50	LAMP5		SM-EBKEC_S022_E1-50	L5 ET		SM-DD43K_S70_E1-50	L5/6 NP		SM-DAIGT_S83_E1-50	L6 CT		SM-DAIGN_S78_E1-50	L6b		SM-DAIFZ_S86_E1-50	IT
SM-DAIGM_S91_E1-50	PVALB		SM-DAIGO_S36_E1-50	SST		SM-DAIGF_S54_E1-50	VIP		SM-DD465_S097_E1-50	PAX6		SM-DAIGM_S76_E1-50	LAMP5		SM-EBKEE_S035_E1-50	L5 ET		SM-DD43U_S67_E1-50	L5/6 NP		SM-DAIGT_S84_E1-50	L6 CT		SM-DAIGN_S79_E1-50	L6b		SM-DAIFZ_S90_E1-50	IT
SM-DAIGM_S95_E1-50	PVALB		SM-DAIGO_S41_E1-50	SST		SM-DAIGF_S55_E1-50	VIP		SM-DD465_S105_E1-50	PAX6		SM-DAIGM_S79_E1-50	LAMP5		SM-EBKEE_S147_E1-50	L5 ET		SM-DD445_S63_E1-50	L5/6 NP		SM-DAIGT_S87_E1-50	L6 CT		SM-DAIGO_S57_E1-50	L6b		SM-DAIFZ_S91_E1-50	IT
SM-DAIGN_S27_E1-50	PVALB		SM-DAIGO_S42_E1-50	SST		SM-DAIGF_S61_E1-50	VIP		SM-DD466_S108_E1-50	PAX6		SM-DAIGM_S85_E1-50	LAMP5		SM-GE637_S038_E1-50	L5 ET		SM-DD446_S41_E1-50	L5/6 NP		SM-DAIGZ_S50_E1-50	L6 CT		SM-DAIGO_S59_E1-50	L6b		SM-DAIFZ_S92_E1-50	IT
SM-DAIGN_S33_E1-50	PVALB		SM-DAIGO_S43_E1-50	SST		SM-DAIGF_S62_E1-50	VIP		SM-EBKEC_S061_E1-50	PAX6		SM-DAIGM_S92_E1-50	LAMP5		SM-GE638_S186_E1-50	L5 ET		SM-DD44K_S59_E1-50	L5/6 NP		SM-DAIGZ_S59_E1-50	L6 CT		SM-DAIGO_S63_E1-50	L6b		SM-DAIFZ_S93_E1-50	IT
SM-DAIGN_S51_E1-50	PVALB		SM-DAIGO_S46_E1-50	SST		SM-DAIGF_S70_E1-50	VIP		SM-EBKEE_S015_E1-50	PAX6		SM-DAIGO_S39_E1-50	LAMP5		SM-GE63A_S071_E1-50	L5 ET		SM-DD44Z_S33_E1-50	L5/6 NP		SM-DAIH1_S39_E1-50	L6 CT		SM-DAIGO_S83_E1-50	L6b		SM-DAIFZ_S94_E1-50	IT
SM-DAIGN_S60_E1-50	PVALB		SM-DAIGO_S84_E1-50	SST		SM-DAIGG_S38_E1-50	VIP		SM-GE634_S113_E1-50	PAX6		SM-DAIGO_S50_E1-50	LAMP5		SM-GE62U_S019_E1-50	L5 ET		SM-DD451_S93_E1-50	L5/6 NP		SM-DAIH1_S43_E1-50	L6 CT		SM-DAIGO_S86_E1-50	L6b		SM-DAIFZ_S95_E1-50	IT
SM-DAIGN_S62_E1-50	PVALB		SM-DAIGS_S91_E1-50	SST		SM-DAIGG_S91_E1-50	VIP		SM-GE634_S148_E1-50	PAX6		SM-DAIGO_S70_E1-50	LAMP5		SM-GE62U_S028_E1-50	L5 ET		SM-DD452_S86_E1-50	L5/6 NP		SM-DAIH1_S53_E1-50	L6 CT		SM-DAIGO_S89_E1-50	L6b		SM-DAIG2_S66_E1-50	IT
SM-DAIGN_S74_E1-50	PVALB		SM-DAIGT_S12_E1-50	SST		SM-DAIGH_S63_E1-50	VIP		SM-GE634_S149_E1-50	PAX6		SM-DAIGS_S06_E1-50	LAMP5		SM-GE62U_S029_E1-50	L5 ET		SM-DD452_S93_E1-50	L5/6 NP		SM-DAIH1_S90_E1-50	L6 CT		SM-DAIGO_S92_E1-50	L6b		SM-DAIG2_S67_E1-50	IT
SM-DAIGN_S85_E1-50	PVALB		SM-DAIGT_S66_E1-50	SST		SM-DAIGH_S89_E1-50	VIP		SM-GE636_S046_E1-50	PAX6		SM-DAIGS_S23_E1-50	LAMP5		SM-GE62U_S133_E1-50	L5 ET		SM-DD453_S66_E1-50	L5/6 NP		SM-DAIH1_S95_E1-50	L6 CT		SM-DAIGS_S31_E1-50	L6b		SM-DAIG2_S71_E1-50	IT
SM-DAIGO_S30_E1-50	PVALB		SM-DAIGZ_S18_E1-50	SST		SM-DAIGI_S50_E1-50	VIP		SM-GE636_S133_E1-50	PAX6		SM-DAIGS_S60_E1-50	LAMP5		SM-GE62U_S135_E1-50	L5 ET		SM-DD453_S94_E1-50	L5/6 NP		SM-DAIH2_S29_E1-50	L6 CT		SM-DAIGS_S35_E1-50	L6b		SM-DAIG2_S73_E1-50	IT
SM-DAIGO_S37_E1-50	PVALB		SM-DAIGZ_S22_E1-50	SST		SM-DAIGI_S86_E1-50	VIP		SM-GE636_S146_E1-50	PAX6		SM-DAIGS_S61_E1-50	LAMP5		SM-GE62V_S113_E1-50	L5 ET		SM-DD455_S79_E1-50	L5/6 NP		SM-DAIH2_S60_E1-50	L6 CT		SM-DAIGS_S37_E1-50	L6b		SM-DAIG2_S74_E1-50	IT
SM-DAIGO_S49_E1-50	PVALB		SM-DAIGZ_S26_E1-50	SST		SM-DAIGM_S27_E1-50	VIP		SM-GE639_S097_E1-50	PAX6		SM-DAIGS_S68_E1-50	LAMP5		SM-GE62V_S118_E1-50	L5 ET		SM-DD456_S52_E1-50	L5/6 NP		SM-DAIH2_S63_E1-50	L6 CT		SM-DAIGS_S38_E1-50	L6b		SM-DAIG2_S76_E1-50	IT
SM-DAIGO_S51_E1-50	PVALB		SM-DAIGZ_S27_E1-50	SST		SM-DAIGM_S30_E1-50	VIP		SM-GE63A_S070_E1-50	PAX6		SM-DAIGS_S75_E1-50	LAMP5		SM-GE62V_S127_E1-50	L5 ET		SM-DD457_S82_E1-50	L5/6 NP		SM-DAIH2_S71_E1-50	L6 CT		SM-DAIGS_S41_E1-50	L6b		SM-DAIG2_S77_E1-50	IT
SM-DAIGS_S46_E1-50	PVALB		SM-DAIGZ_S43_E1-50	SST		SM-DAIGM_S39_E1-50	VIP		SM-GE63A_S163_E1-50	PAX6		SM-DAIGS_S77_E1-50	LAMP5		SM-GE62V_S147_E1-50	L5 ET		SM-DD458_S38_E1-50	L5/6 NP		SM-DAIH3_S31_E1-50	L6 CT		SM-DAIGS_S42_E1-50	L6b		SM-DAIG2_S93_E1-50	IT
SM-DAIGS_S94_E1-50	PVALB		SM-DAIGZ_S47_E1-50	SST		SM-DAIGM_S46_E1-50	VIP		SM-GE62V_S151_E1-50	PAX6		SM-DAIGT_S27_E1-50	LAMP5		SM-GE62W_S013_E1-50	L5 ET		SM-DD458_S41_E1-50	L5/6 NP		SM-DAIH3_S50_E1-50	L6 CT		SM-DAIGS_S50_E1-50	L6b		SM-DAIG2_S95_E1-50	IT
SM-DAIGT_S10_E1-50	PVALB		SM-DAIGZ_S57_E1-50	SST		SM-DAIGM_S66_E1-50	VIP		SM-GE62W_S183_E1-50	PAX6		SM-DAIGT_S33_E1-50	LAMP5		SM-GE62W_S107_E1-50	L5 ET		SM-DD458_S83_E1-50	L5/6 NP		SM-DAIH4_S35_E1-50	L6 CT		SM-DAIGT_S79_E1-50	L6b		SM-DAIG3_S58_E1-50	IT
SM-DAIGT_S28_E1-50	PVALB		SM-DAIGZ_S63_E1-50	SST		SM-DAIGM_S84_E1-50	VIP		SM-GE632_S023_E1-50	PAX6		SM-DAIGT_S35_E1-50	LAMP5		SM-GE62W_S115_E1-50	L5 ET		SM-DD459_S46_E1-50	L5/6 NP		SM-DAIH4_S36_E1-50	L6 CT		SM-DAIGZ_S42_E1-50	L6b		SM-DAIG3_S59_E1-50	IT
SM-DAIGT_S36_E1-50	PVALB		SM-DAIH1_S17_E1-50	SST		SM-DAIGN_S35_E1-50	VIP		SM-GE632_S043_E1-50	PAX6		SM-DAIGT_S41_E1-50	LAMP5		SM-GE62W_S122_E1-50	L5 ET		SM-DD459_S49_E1-50	L5/6 NP		SM-DAIH4_S41_E1-50	L6 CT		SM-DAIH1_S34_E1-50	L6b		SM-DAIG3_S61_E1-50	IT
SM-DAIGT_S49_E1-50	PVALB		SM-DAIH1_S19_E1-50	SST		SM-DAIGN_S82_E1-50	VIP		SM-GE632_S117_E1-50	PAX6		SM-DAIGT_S45_E1-50	LAMP5		SM-GE62X_S001_E1-50	L5 ET		SM-DD45A_S38_E1-50	L5/6 NP		SM-DAIH4_S73_E1-50	L6 CT		SM-DAIH1_S58_E1-50	L6b		SM-DAIG3_S66_E1-50	IT
SM-DAIGZ_S01_E1-50	PVALB		SM-DAIH1_S37_E1-50	SST		SM-DAIGN_S86_E1-50	VIP		SM-GE62R_S018_E1-50	PAX6		SM-DAIGZ_S11_E1-50	LAMP5		SM-GE62X_S003_E1-50	L5 ET		SM-DD45A_S51_E1-50	L5/6 NP		SM-DAIH4_S90_E1-50	L6 CT		SM-DAIH1_S63_E1-50	L6b		SM-DAIG3_S71_E1-50	IT
SM-DAIGZ_S04_E1-50	PVALB		SM-DAIH1_S42_E1-50	SST		SM-DAIGO_S85_E1-50	VIP		SM-GE63X_S073_E1-50	PAX6		SM-DAIGZ_S17_E1-50	LAMP5		SM-GE62X_S004_E1-50	L5 ET		SM-DD45A_S53_E1-50	L5/6 NP		SM-DAIHF_S49_E1-50	L6 CT		SM-DAIH1_S91_E1-50	L6b		SM-DAIG3_S73_E1-50	IT
SM-DAIGZ_S10_E1-50	PVALB		SM-DAIH1_S47_E1-50	SST		SM-DAIGO_S87_E1-50	VIP		SM-GE63X_S090_E1-50	PAX6		SM-DAIGZ_S61_E1-50	LAMP5		SM-GE62X_S021_E1-50	L5 ET		SM-DD45B_S35_E1-50	L5/6 NP		SM-DAIHF_S52_E1-50	L6 CT		SM-DAIH1_S94_E1-50	L6b		SM-DAIG3_S74_E1-50	IT
SM-DAIGZ_S19_E1-50	PVALB		SM-DAIH2_S10_E1-50	SST		SM-DAIGS_S08_E1-50	VIP		SM-GE63X_S166_E1-50	PAX6		SM-DAIH1_S04_E1-50	LAMP5		SM-GE62X_S047_E1-50	L5 ET		SM-DD45E_S150_E1-50	L5/6 NP		SM-DAIHF_S53_E1-50	L6 CT		SM-DAIH2_S49_E1-50	L6b		SM-DAIG3_S76_E1-50	IT
SM-DAIGZ_S23_E1-50	PVALB		SM-DAIH2_S25_E1-50	SST		SM-DAIGS_S30_E1-50	VIP		SM-GE63M_S057_E1-50	PAX6		SM-DAIH1_S12_E1-50	LAMP5		SM-GE62X_S081_E1-50	L5 ET		SM-DD45F_S052_E1-50	L5/6 NP		SM-DAIHF_S62_E1-50	L6 CT		SM-DAIH2_S50_E1-50	L6b		SM-DAIG3_S77_E1-50	IT
SM-DAIGZ_S36_E1-50	PVALB		SM-DAIH2_S31_E1-50	SST		SM-DAIGS_S57_E1-50	VIP		SM-GE63M_S092_E1-50	PAX6		SM-DAIH1_S26_E1-50	LAMP5		SM-GE62X_S108_E1-50	L5 ET		SM-DD45G_S001_E1-50	L5/6 NP		SM-DAIHF_S73_E1-50	L6 CT		SM-DAIH2_S54_E1-50	L6b		SM-DAIG3_S78_E1-50	IT
SM-DAIGZ_S39_E1-50	PVALB		SM-DAIH2_S41_E1-50	SST		SM-DAIGS_S67_E1-50	VIP		SM-GE63M_S114_E1-50	PAX6		SM-DAIH1_S41_E1-50	LAMP5		SM-GE62Z_S145_E1-50	L5 ET		SM-DD45G_S097_E1-50	L5/6 NP		SM-DAIHF_S76_E1-50	L6 CT		SM-DAIH2_S66_E1-50	L6b		SM-DAIG3_S79_E1-50	IT
SM-DAIGZ_S51_E1-50	PVALB		SM-DAIH2_S47_E1-50	SST		SM-DAIGS_S74_E1-50	VIP		SM-GE63M_S130_E1-50	PAX6		SM-DAIH2_S19_E1-50	LAMP5		SM-GE62R_S031_E1-50	L5 ET		SM-DD45G_S099_E1-50	L5/6 NP		SM-DAIHF_S85_E1-50	L6 CT		SM-DAIH3_S57_E1-50	L6b		SM-DAIG3_S82_E1-50	IT
SM-DAIGZ_S53_E1-50	PVALB		SM-DAIH2_S53_E1-50	SST		SM-DAIGT_S15_E1-50	VIP		SM-GE63M_S157_E1-50	PAX6		SM-DAIH3_S02_E1-50	LAMP5					SM-DD45G_S101_E1-50	L5/6 NP		SM-DAIHK_S26_E1-50	L6 CT		SM-DAIH3_S60_E1-50	L6b		SM-DAIG3_S83_E1-50	IT
SM-DAIH1_S07_E1-50	PVALB		SM-DAIH2_S57_E1-50	SST		SM-DAIGT_S25_E1-50	VIP					SM-DAIH3_S05_E1-50	LAMP5					SM-DD45G_S119_E1-50	L5/6 NP		SM-DAIHK_S45_E1-50	L6 CT		SM-DAIH3_S63_E1-50	L6b		SM-DAIG3_S84_E1-50	IT
SM-DAIH1_S14_E1-50	PVALB		SM-DAIH2_S65_E1-50	SST		SM-DAIGT_S37_E1-50	VIP					SM-DAIH3_S07_E1-50	LAMP5					SM-DD45H_S179_E1-50	L5/6 NP		SM-DAIHK_S53_E1-50	L6 CT		SM-DAIH3_S65_E1-50	L6b		SM-DAIG3_S86_E1-50	IT
SM-DAIH1_S28_E1-50	PVALB		SM-DAIH3_S27_E1-50	SST		SM-DAIGT_S38_E1-50	VIP					SM-DAIH3_S11_E1-50	LAMP5					SM-DD45H_S186_E1-50	L5/6 NP		SM-DD43J_S91_E1-50	L6 CT		SM-DAIH3_S66_E1-50	L6b		SM-DAIG3_S87_E1-50	IT
SM-DAIH1_S30_E1-50	PVALB		SM-DAIH3_S35_E1-50	SST		SM-DAIGZ_S02_E1-50	VIP					SM-DAIH3_S61_E1-50	LAMP5					SM-DD45Q_S089_E1-50	L5/6 NP		SM-DD43K_S49_E1-50	L6 CT		SM-DAIH3_S71_E1-50	L6b		SM-DAIGB_S50_E1-50	IT
SM-DAIH1_S46_E1-50	PVALB		SM-DAIH3_S46_E1-50	SST		SM-DAIGZ_S03_E1-50	VIP					SM-DAIH4_S09_E1-50	LAMP5					SM-DD45Q_S178_E1-50	L5/6 NP		SM-DD43K_S53_E1-50	L6 CT		SM-DAIH4_S62_E1-50	L6b		SM-DAIGB_S51_E1-50	IT
SM-DAIH1_S49_E1-50	PVALB		SM-DAIH4_S38_E1-50	SST		SM-DAIH1_S06_E1-50	VIP					SM-DAIH4_S15_E1-50	LAMP5					SM-DD45V_S123_E1-50	L5/6 NP		SM-DD43K_S79_E1-50	L6 CT		SM-DAIH4_S63_E1-50	L6b		SM-DAIGB_S52_E1-50	IT
SM-DAIH1_S57_E1-50	PVALB		SM-DAIH4_S54_E1-50	SST		SM-DAIH1_S15_E1-50	VIP					SM-DAIH4_S17_E1-50	LAMP5					SM-DD45W_S052_E1-50	L5/6 NP		SM-DD43K_S90_E1-50	L6 CT		SM-DAIH4_S68_E1-50	L6b		SM-DAIGB_S53_E1-50	IT
SM-DAIH2_S05_E1-50	PVALB		SM-DAIH4_S65_E1-50	SST		SM-DAIH1_S20_E1-50	VIP					SM-DAIHF_S21_E1-50	LAMP5					SM-DD45W_S118_E1-50	L5/6 NP		SM-DD43U_S76_E1-50	L6 CT		SM-DAIH4_S69_E1-50	L6b		SM-DAIGB_S54_E1-50	IT
SM-DAIH2_S14_E1-50	PVALB		SM-DAIH4_S77_E1-50	SST		SM-DAIH1_S25_E1-50	VIP					SM-DAIHF_S26_E1-50	LAMP5					SM-DD45W_S122_E1-50	L5/6 NP		SM-DD43U_S78_E1-50	L6 CT		SM-DAIH4_S70_E1-50	L6b		SM-DAIGB_S57_E1-50	IT
SM-DAIH2_S15_E1-50	PVALB		SM-DAIHF_S20_E1-50	SST		SM-DAIH1_S29_E1-50	VIP					SM-DAIHF_S36_E1-50	LAMP5					SM-DD45W_S139_E1-50	L5/6 NP		SM-DD441_S51_E1-50	L6 CT		SM-DAIH4_S74_E1-50	L6b		SM-DAIGB_S59_E1-50	IT
SM-DAIH2_S38_E1-50	PVALB		SM-DAIHJ_S37_E1-50	SST		SM-DAIH1_S59_E1-50	VIP					SM-DAIHF_S42_E1-50	LAMP5					SM-DD45W_S154_E1-50	L5/6 NP		SM-DD441_S58_E1-50	L6 CT		SM-DAIHF_S57_E1-50	L6b		SM-DAIGB_S61_E1-50	IT
SM-DAIH2_S44_E1-50	PVALB		SM-DAIHJ_S44_E1-50	SST		SM-DAIH1_S89_E1-50	VIP					SM-DAIHF_S69_E1-50	LAMP5					SM-DD45X_S019_E1-50	L5/6 NP		SM-DD445_S61_E1-50	L6 CT		SM-DAIHF_S58_E1-50	L6b		SM-DAIGB_S62_E1-50	IT
SM-DAIH2_S45_E1-50	PVALB		SM-DAIHK_S15_E1-50	SST		SM-DAIH2_S11_E1-50	VIP					SM-DAIHF_S75_E1-50	LAMP5					SM-DD45X_S025_E1-50	L5/6 NP		SM-DD445_S62_E1-50	L6 CT		SM-DAIHF_S77_E1-50	L6b		SM-DAIGB_S73_E1-50	IT
SM-DAIH2_S61_E1-50	PVALB		SM-DAIHK_S21_E1-50	SST		SM-DAIH2_S17_E1-50	VIP					SM-DAIHJ_S69_E1-50	LAMP5					SM-DD45X_S033_E1-50	L5/6 NP		SM-DD445_S74_E1-50	L6 CT		SM-DAIHF_S79_E1-50	L6b		SM-DAIGB_S74_E1-50	IT
SM-DAIH3_S28_E1-50	PVALB		SM-DAIHK_S28_E1-50	SST		SM-DAIH2_S23_E1-50	VIP					SM-DAIHK_S31_E1-50	LAMP5					SM-DD45X_S034_E1-50	L5/6 NP		SM-DD446_S45_E1-50	L6 CT		SM-DAIHF_S82_E1-50	L6b		SM-DAIGB_S77_E1-50	IT
SM-DAIH3_S36_E1-50	PVALB		SM-DAIHK_S44_E1-50	SST		SM-DAIH3_S03_E1-50	VIP					SM-DAIHK_S50_E1-50	LAMP5					SM-DD45X_S035_E1-50	L5/6 NP		SM-DD446_S52_E1-50	L6 CT		SM-DAIHJ_S36_E1-50	L6b		SM-DAIGB_S89_E1-50	IT
SM-DAIH4_S18_E1-50	PVALB		SM-DAIHK_S47_E1-50	SST		SM-DAIH3_S41_E1-50	VIP					SM-DAIHK_S63_E1-50	LAMP5					SM-DD45X_S059_E1-50	L5/6 NP		SM-DD446_S62_E1-50	L6 CT		SM-DAIHJ_S38_E1-50	L6b		SM-DAIGB_S90_E1-50	IT
SM-DAIH4_S42_E1-50	PVALB		SM-DAIHK_S54_E1-50	SST		SM-DAIH3_S74_E1-50	VIP					SM-DAIHK_S69_E1-50	LAMP5					SM-DD45X_S137_E1-50	L5/6 NP		SM-DD446_S71_E1-50	L6 CT		SM-DAIHJ_S39_E1-50	L6b		SM-DAIGB_S92_E1-50	IT
SM-DAIH4_S45_E1-50	PVALB		SM-DD43I_S18_E1-50	SST		SM-DAIH3_S76_E1-50	VIP					SM-DAIHK_S71_E1-50	LAMP5					SM-DD45X_S143_E1-50	L5/6 NP		SM-DD448_S07_E1-50	L6 CT		SM-DAIHJ_S43_E1-50	L6b		SM-DAIGB_S93_E1-50	IT
SM-DAIH4_S46_E1-50	PVALB		SM-DD43J_S58_E1-50	SST		SM-DAIH3_S77_E1-50	VIP					SM-DD43I_S02_E1-50	LAMP5					SM-DD45X_S153_E1-50	L5/6 NP		SM-DD448_S09_E1-50	L6 CT		SM-DAIHJ_S45_E1-50	L6b		SM-DAIGB_S95_E1-50	IT
SM-DAIH4_S53_E1-50	PVALB		SM-DD43J_S65_E1-50	SST		SM-DAIH3_S78_E1-50	VIP					SM-DD43I_S12_E1-50	LAMP5					SM-DD461_S190_E1-50	L5/6 NP		SM-DD448_S21_E1-50	L6 CT		SM-DAIHJ_S46_E1-50	L6b		SM-DAIGC_S50_E1-50	IT
SM-DAIH4_S76_E1-50	PVALB		SM-DD43J_S83_E1-50	SST		SM-DAIH3_S79_E1-50	VIP					SM-DD43I_S14_E1-50	LAMP5					SM-DD462_S059_E1-50	L5/6 NP		SM-DD448_S22_E1-50	L6 CT		SM-DAIHJ_S47_E1-50	L6b		SM-DAIGC_S52_E1-50	IT
SM-DAIH4_S85_E1-50	PVALB		SM-DD43J_S84_E1-50	SST		SM-DAIH3_S86_E1-50	VIP					SM-DD43I_S22_E1-50	LAMP5					SM-DD462_S091_E1-50	L5/6 NP		SM-DD44F_S36_E1-50	L6 CT		SM-DAIHK_S42_E1-50	L6b		SM-DAIGC_S59_E1-50	IT
SM-DAIH4_S95_E1-50	PVALB		SM-DD43K_S10_E1-50	SST		SM-DAIH4_S11_E1-50	VIP					SM-DD43I_S25_E1-50	LAMP5					SM-DD462_S108_E1-50	L5/6 NP		SM-DD44F_S42_E1-50	L6 CT		SM-DAIHK_S46_E1-50	L6b		SM-DAIGC_S60_E1-50	IT
SM-DAIHF_S07_E1-50	PVALB		SM-DD43K_S14_E1-50	SST		SM-DAIH4_S14_E1-50	VIP					SM-DD43I_S39_E1-50	LAMP5					SM-DD462_S145_E1-50	L5/6 NP		SM-DD44F_S49_E1-50	L6 CT		SM-DD43J_S86_E1-50	L6b		SM-DAIGC_S61_E1-50	IT
SM-DAIHF_S28_E1-50	PVALB		SM-DD43K_S38_E1-50	SST		SM-DAIH4_S29_E1-50	VIP					SM-DD43J_S68_E1-50	LAMP5					SM-EBKE9_S017_E1-50	L5/6 NP		SM-DD44F_S52_E1-50	L6 CT		SM-DD43K_S74_E1-50	L6b		SM-DAIGC_S62_E1-50	IT
SM-DAIHF_S44_E1-50	PVALB		SM-DD43K_S41_E1-50	SST		SM-DAIHF_S03_E1-50	VIP					SM-DD43J_S73_E1-50	LAMP5					SM-EBKE9_S105_E1-50	L5/6 NP		SM-DD44I_S33_E1-50	L6 CT		SM-DD43K_S76_E1-50	L6b		SM-DAIGC_S65_E1-50	IT
SM-DAIHF_S55_E1-50	PVALB		SM-DD43K_S44_E1-50	SST		SM-DAIHF_S06_E1-50	VIP					SM-DD43K_S03_E1-50	LAMP5					SM-EBKE9_S116_E1-50	L5/6 NP		SM-DD44I_S45_E1-50	L6 CT		SM-DD43U_S69_E1-50	L6b		SM-DAIGC_S67_E1-50	IT
SM-DAIHJ_S19_E1-50	PVALB		SM-DD43K_S93_E1-50	SST		SM-DAIHF_S09_E1-50	VIP					SM-DD43K_S45_E1-50	LAMP5					SM-EBKE9_S125_E1-50	L5/6 NP		SM-DD44I_S53_E1-50	L6 CT		SM-DD43U_S70_E1-50	L6b		SM-DAIGC_S68_E1-50	IT
SM-DAIHJ_S23_E1-50	PVALB		SM-DD43P_S57_E1-50	SST		SM-DAIHF_S10_E1-50	VIP					SM-DD43K_S87_E1-50	LAMP5					SM-EBKE9_S126_E1-50	L5/6 NP		SM-DD44I_S54_E1-50	L6 CT		SM-DD446_S53_E1-50	L6b		SM-DAIGC_S69_E1-50	IT
SM-DAIHJ_S67_E1-50	PVALB		SM-DD43P_S67_E1-50	SST		SM-DAIHF_S23_E1-50	VIP					SM-DD43O_S43_E1-50	LAMP5					SM-EBKE9_S127_E1-50	L5/6 NP		SM-DD44J_S65_E1-50	L6 CT		SM-DD446_S58_E1-50	L6b		SM-DAIGC_S70_E1-50	IT
SM-DAIHK_S05_E1-50	PVALB		SM-DD43P_S79_E1-50	SST		SM-DAIHF_S45_E1-50	VIP					SM-DD43O_S44_E1-50	LAMP5					SM-EBKEA_S019_E1-50	L5/6 NP		SM-DD44J_S69_E1-50	L6 CT		SM-DD446_S75_E1-50	L6b		SM-DAIGC_S81_E1-50	IT
SM-DAIHK_S12_E1-50	PVALB		SM-DD43T_S71_E1-50	SST		SM-DAIHF_S67_E1-50	VIP					SM-DD43O_S52_E1-50	LAMP5					SM-EBKEA_S028_E1-50	L5/6 NP		SM-DD44J_S70_E1-50	L6 CT		SM-DD448_S10_E1-50	L6b		SM-DAIGC_S82_E1-50	IT
SM-DAIHK_S14_E1-50	PVALB		SM-DD43T_S74_E1-50	SST		SM-DAIHJ_S14_E1-50	VIP					SM-DD43O_S58_E1-50	LAMP5					SM-EBKEA_S047_E1-50	L5/6 NP		SM-DD44K_S58_E1-50	L6 CT		SM-DD448_S17_E1-50	L6b		SM-DAIGC_S86_E1-50	IT
SM-DAIHK_S51_E1-50	PVALB		SM-DD43U_S31_E1-50	SST		SM-DAIHJ_S58_E1-50	VIP					SM-DD43O_S78_E1-50	LAMP5					SM-EBKEA_S055_E1-50	L5/6 NP		SM-DD44K_S61_E1-50	L6 CT		SM-DD448_S20_E1-50	L6b		SM-DAIGC_S89_E1-50	IT
SM-DD43I_S09_E1-50	PVALB		SM-DD43U_S37_E1-50	SST		SM-DAIHJ_S61_E1-50	VIP					SM-DD43O_S82_E1-50	LAMP5					SM-EBKEA_S116_E1-50	L5/6 NP		SM-DD44K_S63_E1-50	L6 CT		SM-DD44F_S46_E1-50	L6b		SM-DAIGC_S91_E1-50	IT
SM-DD43I_S31_E1-50	PVALB		SM-DD43U_S51_E1-50	SST		SM-DAIHJ_S62_E1-50	VIP					SM-DD43P_S49_E1-50	LAMP5					SM-EBKEA_S119_E1-50	L5/6 NP		SM-DD44K_S65_E1-50	L6 CT		SM-DD44F_S47_E1-50	L6b		SM-DAIGC_S94_E1-50	IT
SM-DD43I_S33_E1-50	PVALB		SM-DD43U_S60_E1-50	SST		SM-DAIHJ_S65_E1-50	VIP					SM-DD43P_S50_E1-50	LAMP5					SM-EBKEA_S125_E1-50	L5/6 NP		SM-DD44K_S67_E1-50	L6 CT		SM-DD44J_S61_E1-50	L6b		SM-DAIGD_S49_E1-50	IT
SM-DD43I_S35_E1-50	PVALB		SM-DD43U_S63_E1-50	SST		SM-DAIHJ_S66_E1-50	VIP					SM-DD43P_S51_E1-50	LAMP5					SM-EBKEA_S127_E1-50	L5/6 NP		SM-DD44K_S68_E1-50	L6 CT		SM-DD44J_S79_E1-50	L6b		SM-DAIGD_S54_E1-50	IT
SM-DD43I_S54_E1-50	PVALB		SM-DD43Y_S09_E1-50	SST		SM-DAIHJ_S68_E1-50	VIP					SM-DD43P_S53_E1-50	LAMP5					SM-EBKEA_S145_E1-50	L5/6 NP		SM-DD44K_S69_E1-50	L6 CT		SM-DD44K_S52_E1-50	L6b		SM-DAIGD_S58_E1-50	IT
SM-DD43I_S62_E1-50	PVALB		SM-DD43Z_S06_E1-50	SST		SM-DAIHJ_S74_E1-50	VIP					SM-DD43P_S55_E1-50	LAMP5					SM-EBKEB_S009_E1-50	L5/6 NP		SM-DD44V_S26_E1-50	L6 CT		SM-DD44K_S62_E1-50	L6b		SM-DAIGD_S62_E1-50	IT
SM-DD43I_S70_E1-50	PVALB		SM-DD43Z_S42_E1-50	SST		SM-DAIHK_S09_E1-50	VIP					SM-DD43P_S58_E1-50	LAMP5					SM-EBKEB_S044_E1-50	L5/6 NP		SM-DD44V_S36_E1-50	L6 CT		SM-DD44W_S27_E1-50	L6b		SM-DAIGD_S63_E1-50	IT
SM-DD43J_S04_E1-50	PVALB		SM-DD43Z_S45_E1-50	SST		SM-DAIHK_S17_E1-50	VIP					SM-DD43T_S22_E1-50	LAMP5					SM-EBKEB_S049_E1-50	L5/6 NP		SM-DD44V_S39_E1-50	L6 CT		SM-DD44X_S43_E1-50	L6b		SM-DAIGD_S65_E1-50	IT
SM-DD43J_S81_E1-50	PVALB		SM-DD43Z_S50_E1-50	SST		SM-DAIHK_S52_E1-50	VIP					SM-DD43T_S29_E1-50	LAMP5					SM-EBKEB_S132_E1-50	L5/6 NP		SM-DD44W_S26_E1-50	L6 CT		SM-DD44Y_S37_E1-50	L6b		SM-DAIGD_S66_E1-50	IT
SM-DD43J_S82_E1-50	PVALB		SM-DD43Z_S53_E1-50	SST		SM-DAIHK_S60_E1-50	VIP					SM-DD43T_S44_E1-50	LAMP5					SM-EBKEC_S055_E1-50	L5/6 NP		SM-DD44W_S28_E1-50	L6 CT		SM-DD44Y_S47_E1-50	L6b		SM-DAIGD_S69_E1-50	IT
SM-DD43J_S85_E1-50	PVALB		SM-DD441_S59_E1-50	SST		SM-DAIHK_S61_E1-50	VIP					SM-DD43T_S47_E1-50	LAMP5					SM-EBKED_S135_E1-50	L5/6 NP		SM-DD44W_S37_E1-50	L6 CT		SM-DD44Z_S31_E1-50	L6b		SM-DAIGD_S70_E1-50	IT
SM-DD43K_S12_E1-50	PVALB		SM-DD445_S15_E1-50	SST		SM-DAIHK_S65_E1-50	VIP					SM-DD43T_S58_E1-50	LAMP5					SM-EBKEE_S047_E1-50	L5/6 NP		SM-DD44W_S39_E1-50	L6 CT		SM-DD44Z_S63_E1-50	L6b		SM-DAIGD_S90_E1-50	IT
SM-DD43K_S46_E1-50	PVALB		SM-DD445_S37_E1-50	SST		SM-DAIHK_S66_E1-50	VIP					SM-DD43U_S58_E1-50	LAMP5					SM-GE636_S057_E1-50	L5/6 NP		SM-DD44X_S37_E1-50	L6 CT		SM-DD44Z_S87_E1-50	L6b		SM-DAIGE_S67_E1-50	IT
SM-DD43K_S78_E1-50	PVALB		SM-DD445_S47_E1-50	SST		SM-DAIHK_S67_E1-50	VIP					SM-DD43Y_S01_E1-50	LAMP5					SM-GE63A_S049_E1-50	L5/6 NP		SM-DD44X_S38_E1-50	L6 CT		SM-DD453_S91_E1-50	L6b		SM-DAIGE_S70_E1-50	IT
SM-DD43K_S91_E1-50	PVALB		SM-DD445_S50_E1-50	SST		SM-DAIHK_S68_E1-50	VIP					SM-DD43Y_S02_E1-50	LAMP5					SM-GE63A_S063_E1-50	L5/6 NP		SM-DD44Y_S34_E1-50	L6 CT		SM-DD453_S92_E1-50	L6b		SM-DAIGE_S73_E1-50	IT
SM-DD43K_S95_E1-50	PVALB		SM-DD445_S57_E1-50	SST		SM-DAIHK_S70_E1-50	VIP					SM-DD43Y_S03_E1-50	LAMP5					SM-GE62U_S017_E1-50	L5/6 NP		SM-DD44Y_S36_E1-50	L6 CT		SM-DD454_S73_E1-50	L6b		SM-DAIGE_S74_E1-50	IT
SM-DD43P_S73_E1-50	PVALB		SM-DD445_S76_E1-50	SST		SM-DD43I_S04_E1-50	VIP					SM-DD43Z_S07_E1-50	LAMP5					SM-GE62U_S030_E1-50	L5/6 NP		SM-DD44Y_S49_E1-50	L6 CT		SM-DD454_S76_E1-50	L6b		SM-DAIGE_S76_E1-50	IT
SM-DD43P_S77_E1-50	PVALB		SM-DD446_S29_E1-50	SST		SM-DD43I_S11_E1-50	VIP					SM-DD441_S05_E1-50	LAMP5					SM-GE62U_S033_E1-50	L5/6 NP		SM-DD44Y_S55_E1-50	L6 CT		SM-DD454_S90_E1-50	L6b		SM-DAIGE_S78_E1-50	IT
SM-DD43P_S78_E1-50	PVALB		SM-DD446_S43_E1-50	SST		SM-DD43I_S23_E1-50	VIP					SM-DD441_S50_E1-50	LAMP5					SM-GE62U_S036_E1-50	L5/6 NP		SM-DD44Z_S26_E1-50	L6 CT		SM-DD455_S87_E1-50	L6b		SM-DAIGE_S79_E1-50	IT
SM-DD43T_S60_E1-50	PVALB		SM-DD446_S44_E1-50	SST		SM-DD43I_S34_E1-50	VIP					SM-DD445_S01_E1-50	LAMP5					SM-GE62U_S041_E1-50	L5/6 NP		SM-DD44Z_S35_E1-50	L6 CT		SM-DD456_S54_E1-50	L6b		SM-DAIGE_S83_E1-50	IT
SM-DD43T_S73_E1-50	PVALB		SM-DD446_S50_E1-50	SST		SM-DD43J_S11_E1-50	VIP					SM-DD445_S02_E1-50	LAMP5					SM-GE62U_S046_E1-50	L5/6 NP		SM-DD44Z_S38_E1-50	L6 CT		SM-DD456_S81_E1-50	L6b		SM-DAIGE_S87_E1-50	IT
SM-DD43T_S78_E1-50	PVALB		SM-DD446_S54_E1-50	SST		SM-DD43J_S12_E1-50	VIP					SM-DD445_S11_E1-50	LAMP5					SM-GE62U_S115_E1-50	L5/6 NP		SM-DD44Z_S44_E1-50	L6 CT		SM-DD456_S84_E1-50	L6b		SM-DAIGF_S36_E1-50	IT
SM-DD43U_S28_E1-50	PVALB		SM-DD446_S61_E1-50	SST		SM-DD43J_S41_E1-50	VIP					SM-DD445_S52_E1-50	LAMP5					SM-GE62U_S118_E1-50	L5/6 NP		SM-DD44Z_S47_E1-50	L6 CT		SM-DD456_S85_E1-50	L6b		SM-DAIGF_S46_E1-50	IT
SM-DD43U_S54_E1-50	PVALB		SM-DD446_S63_E1-50	SST		SM-DD43J_S46_E1-50	VIP					SM-DD446_S70_E1-50	LAMP5					SM-GE62U_S119_E1-50	L5/6 NP		SM-DD44Z_S60_E1-50	L6 CT		SM-DD456_S95_E1-50	L6b		SM-DAIGF_S50_E1-50	IT
SM-DD43U_S55_E1-50	PVALB		SM-DD446_S69_E1-50	SST		SM-DD43J_S61_E1-50	VIP					SM-DD446_S78_E1-50	LAMP5					SM-GE62U_S124_E1-50	L5/6 NP		SM-DD452_S74_E1-50	L6 CT		SM-DD457_S84_E1-50	L6b		SM-DAIGF_S69_E1-50	IT
SM-DD43U_S62_E1-50	PVALB		SM-DD44E_S39_E1-50	SST		SM-DD43J_S63_E1-50	VIP					SM-DD446_S79_E1-50	LAMP5					SM-GE62U_S127_E1-50	L5/6 NP		SM-DD452_S77_E1-50	L6 CT		SM-DD457_S92_E1-50	L6b		SM-DAIGF_S74_E1-50	IT
SM-DD43U_S68_E1-50	PVALB		SM-DD44F_S34_E1-50	SST		SM-DD43K_S04_E1-50	VIP					SM-DD447_S17_E1-50	LAMP5					SM-GE62U_S132_E1-50	L5/6 NP		SM-DD452_S87_E1-50	L6 CT		SM-DD458_S47_E1-50	L6b		SM-DAIGF_S76_E1-50	IT
SM-DD43U_S71_E1-50	PVALB		SM-DD44G_S33_E1-50	SST		SM-DD43K_S69_E1-50	VIP					SM-DD448_S18_E1-50	LAMP5					SM-GE62U_S143_E1-50	L5/6 NP		SM-DD453_S65_E1-50	L6 CT		SM-DD458_S54_E1-50	L6b		SM-DAIGF_S84_E1-50	IT
SM-DD43U_S75_E1-50	PVALB		SM-DD44I_S12_E1-50	SST		SM-DD43O_S41_E1-50	VIP					SM-DD44E_S15_E1-50	LAMP5					SM-GE62U_S153_E1-50	L5/6 NP		SM-DD453_S68_E1-50	L6 CT		SM-DD458_S91_E1-50	L6b		SM-DAIGF_S89_E1-50	IT
SM-DD43Z_S12_E1-50	PVALB		SM-DD44J_S14_E1-50	SST		SM-DD43O_S45_E1-50	VIP					SM-DD44F_S18_E1-50	LAMP5					SM-GE62V_S033_E1-50	L5/6 NP		SM-DD453_S82_E1-50	L6 CT		SM-DD459_S50_E1-50	L6b		SM-DAIGF_S91_E1-50	IT
SM-DD441_S12_E1-50	PVALB		SM-DD44J_S73_E1-50	SST		SM-DD43O_S50_E1-50	VIP					SM-DD44F_S21_E1-50	LAMP5					SM-GE62V_S049_E1-50	L5/6 NP		SM-DD453_S85_E1-50	L6 CT		SM-DD459_S55_E1-50	L6b		SM-DAIGG_S39_E1-50	IT
SM-DD441_S34_E1-50	PVALB		SM-DD44K_S35_E1-50	SST		SM-DD43O_S55_E1-50	VIP					SM-DD44F_S22_E1-50	LAMP5					SM-GE62V_S052_E1-50	L5/6 NP		SM-DD453_S89_E1-50	L6 CT		SM-DD459_S60_E1-50	L6b		SM-DAIGG_S40_E1-50	IT
SM-DD441_S35_E1-50	PVALB		SM-DD44V_S31_E1-50	SST		SM-DD43O_S57_E1-50	VIP					SM-DD44F_S54_E1-50	LAMP5					SM-GE62V_S057_E1-50	L5/6 NP		SM-DD454_S43_E1-50	L6 CT		SM-DD45A_S50_E1-50	L6b		SM-DAIGG_S41_E1-50	IT
SM-DD441_S43_E1-50	PVALB		SM-DD44W_S06_E1-50	SST		SM-DD43O_S59_E1-50	VIP					SM-DD44I_S14_E1-50	LAMP5					SM-GE62V_S062_E1-50	L5/6 NP		SM-DD454_S65_E1-50	L6 CT		SM-DD45A_S52_E1-50	L6b		SM-DAIGG_S42_E1-50	IT
SM-DD441_S44_E1-50	PVALB		SM-DD44W_S25_E1-50	SST		SM-DD43O_S60_E1-50	VIP					SM-DD44I_S35_E1-50	LAMP5					SM-GE62V_S115_E1-50	L5/6 NP		SM-DD454_S66_E1-50	L6 CT		SM-DD45A_S62_E1-50	L6b		SM-DAIGG_S43_E1-50	IT
SM-DD441_S46_E1-50	PVALB		SM-DD44X_S39_E1-50	SST		SM-DD43O_S63_E1-50	VIP					SM-DD44I_S36_E1-50	LAMP5					SM-GE62V_S129_E1-50	L5/6 NP		SM-DD454_S71_E1-50	L6 CT		SM-DD45B_S45_E1-50	L6b		SM-DAIGG_S44_E1-50	IT
SM-DD441_S53_E1-50	PVALB		SM-DD44X_S44_E1-50	SST		SM-DD43O_S66_E1-50	VIP					SM-DD44I_S42_E1-50	LAMP5					SM-GE62V_S148_E1-50	L5/6 NP		SM-DD454_S74_E1-50	L6 CT		SM-DD45B_S50_E1-50	L6b		SM-DAIGG_S45_E1-50	IT
SM-DD441_S57_E1-50	PVALB		SM-DD44X_S47_E1-50	SST		SM-DD43O_S68_E1-50	VIP					SM-DD44J_S15_E1-50	LAMP5					SM-GE62W_S012_E1-50	L5/6 NP		SM-DD454_S93_E1-50	L6 CT		SM-DD45E_S053_E1-50	L6b		SM-DAIGG_S46_E1-50	IT
SM-DD445_S03_E1-50	PVALB		SM-DD44Z_S46_E1-50	SST		SM-DD43O_S69_E1-50	VIP					SM-DD44J_S60_E1-50	LAMP5					SM-GE62W_S014_E1-50	L5/6 NP		SM-DD454_S94_E1-50	L6 CT		SM-DD45E_S054_E1-50	L6b		SM-DAIGG_S47_E1-50	IT
SM-DD445_S34_E1-50	PVALB		SM-DD44Z_S92_E1-50	SST		SM-DD43O_S86_E1-50	VIP					SM-DD44K_S10_E1-50	LAMP5					SM-GE62W_S015_E1-50	L5/6 NP		SM-DD455_S76_E1-50	L6 CT		SM-DD45E_S154_E1-50	L6b		SM-DAIGG_S49_E1-50	IT
SM-DD445_S54_E1-50	PVALB		SM-DD451_S43_E1-50	SST		SM-DD43O_S87_E1-50	VIP					SM-DD44V_S27_E1-50	LAMP5					SM-GE62W_S020_E1-50	L5/6 NP		SM-DD455_S81_E1-50	L6 CT		SM-DD45E_S155_E1-50	L6b		SM-DAIGG_S50_E1-50	IT
SM-DD446_S47_E1-50	PVALB		SM-DD451_S52_E1-50	SST		SM-DD43P_S34_E1-50	VIP					SM-DD44V_S35_E1-50	LAMP5					SM-GE62W_S022_E1-50	L5/6 NP		SM-DD456_S49_E1-50	L6 CT		SM-DD45E_S162_E1-50	L6b		SM-DAIGG_S52_E1-50	IT
SM-DD446_S51_E1-50	PVALB		SM-DD451_S81_E1-50	SST		SM-DD43P_S35_E1-50	VIP					SM-DD44W_S36_E1-50	LAMP5					SM-GE62W_S029_E1-50	L5/6 NP		SM-DD456_S51_E1-50	L6 CT		SM-DD45E_S165_E1-50	L6b		SM-DAIGG_S55_E1-50	IT
SM-DD446_S59_E1-50	PVALB		SM-DD452_S61_E1-50	SST		SM-DD43P_S36_E1-50	VIP					SM-DD44X_S11_E1-50	LAMP5					SM-GE62W_S042_E1-50	L5/6 NP		SM-DD456_S65_E1-50	L6 CT		SM-DD45F_S054_E1-50	L6b		SM-DAIGG_S58_E1-50	IT
SM-DD446_S77_E1-50	PVALB		SM-DD453_S31_E1-50	SST		SM-DD43P_S38_E1-50	VIP					SM-DD44Y_S42_E1-50	LAMP5					SM-GE62W_S052_E1-50	L5/6 NP		SM-DD456_S67_E1-50	L6 CT		SM-DD45F_S182_E1-50	L6b		SM-DAIGG_S59_E1-50	IT
SM-DD447_S09_E1-50	PVALB		SM-DD454_S58_E1-50	SST		SM-DD43P_S39_E1-50	VIP					SM-DD44Y_S44_E1-50	LAMP5					SM-GE62W_S086_E1-50	L5/6 NP		SM-DD457_S87_E1-50	L6 CT		SM-DD45F_S185_E1-50	L6b		SM-DAIGG_S60_E1-50	IT
SM-DD447_S19_E1-50	PVALB		SM-DD454_S63_E1-50	SST		SM-DD43P_S41_E1-50	VIP					SM-DD44Z_S34_E1-50	LAMP5					SM-GE62W_S111_E1-50	L5/6 NP		SM-DD457_S90_E1-50	L6 CT		SM-DD45F_S187_E1-50	L6b		SM-DAIGG_S61_E1-50	IT
SM-DD447_S26_E1-50	PVALB		SM-DD454_S95_E1-50	SST		SM-DD43P_S42_E1-50	VIP					SM-DD44Z_S85_E1-50	LAMP5					SM-GE62W_S130_E1-50	L5/6 NP		SM-DD457_S94_E1-50	L6 CT		SM-DD45F_S189_E1-50	L6b		SM-DAIGG_S62_E1-50	IT
SM-DD447_S27_E1-50	PVALB		SM-DD455_S83_E1-50	SST		SM-DD43P_S43_E1-50	VIP					SM-DD44Z_S91_E1-50	LAMP5					SM-GE62W_S178_E1-50	L5/6 NP		SM-DD458_S46_E1-50	L6 CT		SM-DD45G_S009_E1-50	L6b		SM-DAIGG_S63_E1-50	IT
SM-DD447_S28_E1-50	PVALB		SM-DD456_S63_E1-50	SST		SM-DD43P_S44_E1-50	VIP					SM-DD451_S71_E1-50	LAMP5					SM-GE62W_S181_E1-50	L5/6 NP		SM-DD458_S49_E1-50	L6 CT		SM-DD45G_S081_E1-50	L6b		SM-DAIGG_S66_E1-50	IT
SM-DD448_S04_E1-50	PVALB		SM-DD456_S68_E1-50	SST		SM-DD43P_S45_E1-50	VIP					SM-DD452_S53_E1-50	LAMP5					SM-GE62W_S187_E1-50	L5/6 NP		SM-DD458_S50_E1-50	L6 CT		SM-DD45G_S085_E1-50	L6b		SM-DAIGG_S67_E1-50	IT
SM-DD44E_S10_E1-50	PVALB		SM-DD456_S91_E1-50	SST		SM-DD43P_S47_E1-50	VIP					SM-DD452_S63_E1-50	LAMP5					SM-GE62X_S002_E1-50	L5/6 NP		SM-DD458_S59_E1-50	L6 CT		SM-DD45G_S089_E1-50	L6b		SM-DAIGG_S68_E1-50	IT
SM-DD44E_S36_E1-50	PVALB		SM-DD456_S94_E1-50	SST		SM-DD43P_S52_E1-50	VIP					SM-DD452_S78_E1-50	LAMP5					SM-GE62X_S019_E1-50	L5/6 NP		SM-DD458_S60_E1-50	L6 CT		SM-DD45G_S178_E1-50	L6b		SM-DAIGG_S69_E1-50	IT
SM-DD44E_S52_E1-50	PVALB		SM-DD457_S65_E1-50	SST		SM-DD43P_S62_E1-50	VIP					SM-DD452_S79_E1-50	LAMP5					SM-GE62X_S020_E1-50	L5/6 NP		SM-DD458_S63_E1-50	L6 CT		SM-DD45H_S185_E1-50	L6b		SM-DAIGG_S71_E1-50	IT
SM-DD44E_S55_E1-50	PVALB		SM-DD458_S45_E1-50	SST		SM-DD43P_S76_E1-50	VIP					SM-DD453_S26_E1-50	LAMP5					SM-GE62X_S023_E1-50	L5/6 NP		SM-DD458_S93_E1-50	L6 CT		SM-DD45H_S191_E1-50	L6b		SM-DAIGG_S75_E1-50	IT
SM-DD44F_S05_E1-50	PVALB		SM-DD459_S28_E1-50	SST		SM-DD43T_S17_E1-50	VIP					SM-DD453_S30_E1-50	LAMP5					SM-GE62X_S027_E1-50	L5/6 NP		SM-DD459_S36_E1-50	L6 CT		SM-DD45P_S090_E1-50	L6b		SM-DAIGG_S78_E1-50	IT
SM-DD44F_S06_E1-50	PVALB		SM-DD459_S57_E1-50	SST		SM-DD43T_S21_E1-50	VIP					SM-DD453_S34_E1-50	LAMP5					SM-GE62X_S036_E1-50	L5/6 NP		SM-DD459_S39_E1-50	L6 CT		SM-DD45P_S189_E1-50	L6b		SM-DAIGG_S79_E1-50	IT
SM-DD44F_S35_E1-50	PVALB		SM-DD45A_S33_E1-50	SST		SM-DD43T_S23_E1-50	VIP					SM-DD453_S58_E1-50	LAMP5					SM-GE62X_S090_E1-50	L5/6 NP		SM-DD459_S44_E1-50	L6 CT		SM-DD45P_S190_E1-50	L6b		SM-DAIGG_S81_E1-50	IT
SM-DD44G_S06_E1-50	PVALB		SM-DD45B_S33_E1-50	SST		SM-DD43T_S27_E1-50	VIP					SM-DD453_S67_E1-50	LAMP5					SM-GE62X_S094_E1-50	L5/6 NP		SM-DD45A_S54_E1-50	L6 CT		SM-DD45Q_S073_E1-50	L6b		SM-DAIGG_S83_E1-50	IT
SM-DD44G_S39_E1-50	PVALB		SM-DD45B_S34_E1-50	SST		SM-DD43T_S28_E1-50	VIP					SM-DD453_S83_E1-50	LAMP5					SM-GE62X_S133_E1-50	L5/6 NP		SM-DD45A_S61_E1-50	L6 CT		SM-DD45Q_S179_E1-50	L6b		SM-DAIGG_S85_E1-50	IT
SM-DD44G_S41_E1-50	PVALB		SM-DD45E_S035_E1-50	SST		SM-DD43T_S31_E1-50	VIP					SM-DD453_S90_E1-50	LAMP5					SM-GE62X_S178_E1-50	L5/6 NP		SM-DD45A_S90_E1-50	L6 CT		SM-DD45V_S041_E1-50	L6b		SM-DAIGG_S86_E1-50	IT
SM-DD44I_S02_E1-50	PVALB		SM-DD45E_S036_E1-50	SST		SM-DD43T_S41_E1-50	VIP					SM-DD454_S42_E1-50	LAMP5					SM-GE62X_S181_E1-50	L5/6 NP		SM-DD45A_S93_E1-50	L6 CT		SM-DD45V_S043_E1-50	L6b		SM-DAIGG_S90_E1-50	IT
SM-DD44I_S34_E1-50	PVALB		SM-DD45E_S050_E1-50	SST		SM-DD43T_S42_E1-50	VIP					SM-DD454_S52_E1-50	LAMP5					SM-GE632_S123_E1-50	L5/6 NP		SM-DD45B_S37_E1-50	L6 CT		SM-DD45V_S044_E1-50	L6b		SM-DAIGG_S92_E1-50	IT
SM-DD44I_S43_E1-50	PVALB		SM-DD45E_S052_E1-50	SST		SM-DD43T_S50_E1-50	VIP					SM-DD454_S57_E1-50	LAMP5					SM-GE62Q_S132_E1-50	L5/6 NP		SM-DD45B_S38_E1-50	L6 CT		SM-DD45V_S045_E1-50	L6b		SM-DAIGG_S93_E1-50	IT
SM-DD44J_S42_E1-50	PVALB		SM-DD45E_S063_E1-50	SST		SM-DD43T_S51_E1-50	VIP					SM-DD454_S59_E1-50	LAMP5					SM-GE63X_S014_E1-50	L5/6 NP		SM-DD45B_S39_E1-50	L6 CT		SM-DD45V_S046_E1-50	L6b		SM-DAIGG_S94_E1-50	IT
SM-DD44J_S49_E1-50	PVALB		SM-DD45E_S148_E1-50	SST		SM-DD43T_S52_E1-50	VIP					SM-DD454_S92_E1-50	LAMP5					SM-GE63X_S138_E1-50	L5/6 NP		SM-DD45B_S42_E1-50	L6 CT		SM-DD45X_S045_E1-50	L6b		SM-DAIGG_S95_E1-50	IT
SM-DD44J_S53_E1-50	PVALB		SM-DD45F_S034_E1-50	SST		SM-DD43T_S55_E1-50	VIP					SM-DD455_S49_E1-50	LAMP5								SM-DD45B_S47_E1-50	L6 CT		SM-DD45X_S046_E1-50	L6b		SM-DAIGH_S35_E1-50	IT
SM-DD44J_S66_E1-50	PVALB		SM-DD45F_S063_E1-50	SST		SM-DD43T_S57_E1-50	VIP					SM-DD455_S66_E1-50	LAMP5								SM-DD45B_S49_E1-50	L6 CT		SM-DD45X_S049_E1-50	L6b		SM-DAIGH_S36_E1-50	IT
SM-DD44J_S68_E1-50	PVALB		SM-DD45F_S114_E1-50	SST		SM-DD43T_S65_E1-50	VIP					SM-DD455_S68_E1-50	LAMP5								SM-DD45B_S51_E1-50	L6 CT		SM-DD45X_S052_E1-50	L6b		SM-DAIGH_S37_E1-50	IT
SM-DD44K_S05_E1-50	PVALB		SM-DD45F_S164_E1-50	SST		SM-DD43T_S68_E1-50	VIP					SM-DD456_S71_E1-50	LAMP5								SM-DD45B_S54_E1-50	L6 CT		SM-DD45X_S053_E1-50	L6b		SM-DAIGH_S39_E1-50	IT
SM-DD44K_S12_E1-50	PVALB		SM-DD45G_S092_E1-50	SST		SM-DD43T_S76_E1-50	VIP					SM-DD456_S73_E1-50	LAMP5								SM-DD45B_S55_E1-50	L6 CT		SM-DD45X_S060_E1-50	L6b		SM-DAIGH_S41_E1-50	IT
SM-DD44K_S31_E1-50	PVALB		SM-DD45G_S106_E1-50	SST		SM-DD43Y_S10_E1-50	VIP					SM-DD457_S45_E1-50	LAMP5								SM-DD45E_S055_E1-50	L6 CT		SM-DD45X_S138_E1-50	L6b		SM-DAIGH_S43_E1-50	IT
SM-DD44K_S34_E1-50	PVALB		SM-DD45G_S107_E1-50	SST		SM-DD43Y_S11_E1-50	VIP					SM-DD457_S51_E1-50	LAMP5								SM-DD45E_S058_E1-50	L6 CT		SM-DD45X_S139_E1-50	L6b		SM-DAIGH_S44_E1-50	IT
SM-DD44K_S60_E1-50	PVALB		SM-DD45G_S108_E1-50	SST		SM-DD43Y_S13_E1-50	VIP					SM-DD457_S54_E1-50	LAMP5								SM-DD45E_S059_E1-50	L6 CT		SM-DD45X_S145_E1-50	L6b		SM-DAIGH_S45_E1-50	IT
SM-DD44K_S70_E1-50	PVALB		SM-DD45H_S092_E1-50	SST		SM-DD43Y_S34_E1-50	VIP					SM-DD457_S73_E1-50	LAMP5								SM-DD45E_S149_E1-50	L6 CT		SM-DD45X_S151_E1-50	L6b		SM-DAIGH_S49_E1-50	IT
SM-DD44V_S01_E1-50	PVALB		SM-DD45Q_S171_E1-50	SST		SM-DD43Y_S46_E1-50	VIP					SM-DD457_S89_E1-50	LAMP5								SM-DD45E_S166_E1-50	L6 CT		SM-DD45X_S158_E1-50	L6b		SM-DAIGH_S50_E1-50	IT
SM-DD44V_S05_E1-50	PVALB		SM-DD45V_S059_E1-50	SST		SM-DD43Y_S49_E1-50	VIP					SM-DD457_S93_E1-50	LAMP5								SM-DD45F_S053_E1-50	L6 CT		SM-DD45X_S159_E1-50	L6b		SM-DAIGH_S52_E1-50	IT
SM-DD44V_S06_E1-50	PVALB		SM-DD45V_S076_E1-50	SST		SM-DD43Z_S03_E1-50	VIP					SM-DD458_S14_E1-50	LAMP5								SM-DD45F_S060_E1-50	L6 CT		SM-DD461_S102_E1-50	L6b		SM-DAIGH_S54_E1-50	IT
SM-DD44W_S02_E1-50	PVALB		SM-DD45V_S077_E1-50	SST		SM-DD43Z_S09_E1-50	VIP					SM-DD458_S30_E1-50	LAMP5								SM-DD45F_S062_E1-50	L6 CT		SM-DD461_S107_E1-50	L6b		SM-DAIGH_S58_E1-50	IT
SM-DD44W_S35_E1-50	PVALB		SM-DD45V_S085_E1-50	SST		SM-DD43Z_S10_E1-50	VIP					SM-DD458_S33_E1-50	LAMP5								SM-DD45F_S181_E1-50	L6 CT		SM-DD461_S177_E1-50	L6b		SM-DAIGH_S59_E1-50	IT
SM-DD44Y_S50_E1-50	PVALB		SM-DD45V_S131_E1-50	SST		SM-DD43Z_S13_E1-50	VIP					SM-DD458_S68_E1-50	LAMP5								SM-DD45F_S190_E1-50	L6 CT		SM-DD461_S188_E1-50	L6b		SM-DAIGH_S62_E1-50	IT
SM-DD44Z_S29_E1-50	PVALB		SM-DD45V_S143_E1-50	SST		SM-DD43Z_S15_E1-50	VIP					SM-DD458_S76_E1-50	LAMP5								SM-DD45G_S004_E1-50	L6 CT		SM-DD462_S003_E1-50	L6b		SM-DAIGH_S65_E1-50	IT
SM-DD44Z_S62_E1-50	PVALB		SM-DD45V_S159_E1-50	SST		SM-DD43Z_S33_E1-50	VIP					SM-DD459_S02_E1-50	LAMP5								SM-DD45G_S007_E1-50	L6 CT		SM-DD462_S084_E1-50	L6b		SM-DAIGH_S66_E1-50	IT
SM-DD451_S44_E1-50	PVALB		SM-DD45V_S162_E1-50	SST		SM-DD441_S01_E1-50	VIP					SM-DD459_S22_E1-50	LAMP5								SM-DD45G_S012_E1-50	L6 CT		SM-DD462_S093_E1-50	L6b		SM-DAIGH_S67_E1-50	IT
SM-DD451_S50_E1-50	PVALB		SM-DD45V_S182_E1-50	SST		SM-DD441_S09_E1-50	VIP					SM-DD459_S38_E1-50	LAMP5								SM-DD45G_S102_E1-50	L6 CT		SM-DD462_S191_E1-50	L6b		SM-DAIGH_S70_E1-50	IT
SM-DD451_S67_E1-50	PVALB		SM-DD45W_S054_E1-50	SST		SM-DD441_S14_E1-50	VIP					SM-DD459_S65_E1-50	LAMP5								SM-DD45G_S114_E1-50	L6 CT		SM-DD467_S178_E1-50	L6b		SM-DAIGH_S76_E1-50	IT
SM-DD451_S79_E1-50	PVALB		SM-DD45W_S107_E1-50	SST		SM-DD441_S15_E1-50	VIP					SM-DD459_S67_E1-50	LAMP5								SM-DD45G_S117_E1-50	L6 CT		SM-DD467_S181_E1-50	L6b		SM-DAIGH_S77_E1-50	IT
SM-DD451_S84_E1-50	PVALB		SM-DD45W_S141_E1-50	SST		SM-DD445_S04_E1-50	VIP					SM-DD459_S71_E1-50	LAMP5								SM-DD45H_S181_E1-50	L6 CT		SM-DD467_S182_E1-50	L6b		SM-DAIGH_S78_E1-50	IT
SM-DD452_S45_E1-50	PVALB		SM-DD45W_S142_E1-50	SST		SM-DD445_S06_E1-50	VIP					SM-DD45A_S25_E1-50	LAMP5								SM-DD45P_S081_E1-50	L6 CT		SM-DD467_S189_E1-50	L6b		SM-DAIGH_S79_E1-50	IT
SM-DD452_S46_E1-50	PVALB		SM-DD45X_S047_E1-50	SST		SM-DD445_S44_E1-50	VIP					SM-DD45A_S27_E1-50	LAMP5								SM-DD45Q_S077_E1-50	L6 CT		SM-EBKE9_S005_E1-50	L6b		SM-DAIGH_S82_E1-50	IT
SM-DD452_S62_E1-50	PVALB		SM-DD45X_S050_E1-50	SST		SM-DD446_S60_E1-50	VIP					SM-DD45A_S43_E1-50	LAMP5								SM-DD45Q_S170_E1-50	L6 CT		SM-EBKE9_S021_E1-50	L6b		SM-DAIGH_S84_E1-50	IT
SM-DD452_S89_E1-50	PVALB		SM-DD45X_S070_E1-50	SST		SM-DD447_S12_E1-50	VIP					SM-DD45B_S19_E1-50	LAMP5								SM-DD45V_S133_E1-50	L6 CT		SM-EBKE9_S034_E1-50	L6b		SM-DAIGH_S85_E1-50	IT
SM-DD452_S91_E1-50	PVALB		SM-DD461_S109_E1-50	SST		SM-DD447_S13_E1-50	VIP					SM-DD45B_S52_E1-50	LAMP5								SM-DD45X_S042_E1-50	L6 CT		SM-EBKE9_S035_E1-50	L6b		SM-DAIGH_S87_E1-50	IT
SM-DD452_S94_E1-50	PVALB		SM-DD461_S116_E1-50	SST		SM-DD44E_S11_E1-50	VIP					SM-DD45E_S007_E1-50	LAMP5								SM-DD45X_S051_E1-50	L6 CT		SM-EBKE9_S110_E1-50	L6b		SM-DAIGH_S90_E1-50	IT
SM-DD453_S50_E1-50	PVALB		SM-DD461_S121_E1-50	SST		SM-DD44E_S35_E1-50	VIP					SM-DD45E_S020_E1-50	LAMP5								SM-DD45X_S065_E1-50	L6 CT		SM-EBKE9_S117_E1-50	L6b		SM-DAIGH_S92_E1-50	IT
SM-DD453_S69_E1-50	PVALB		SM-DD461_S123_E1-50	SST		SM-DD44F_S07_E1-50	VIP					SM-DD45E_S021_E1-50	LAMP5								SM-DD45X_S066_E1-50	L6 CT		SM-EBKE9_S141_E1-50	L6b		SM-DAIGH_S93_E1-50	IT
SM-DD454_S45_E1-50	PVALB		SM-DD461_S143_E1-50	SST		SM-DD44F_S17_E1-50	VIP					SM-DD45E_S097_E1-50	LAMP5								SM-DD45X_S069_E1-50	L6 CT		SM-EBKEA_S025_E1-50	L6b		SM-DAIGH_S94_E1-50	IT
SM-DD454_S46_E1-50	PVALB		SM-DD461_S146_E1-50	SST		SM-DD44F_S19_E1-50	VIP					SM-DD45E_S102_E1-50	LAMP5								SM-DD45X_S140_E1-50	L6 CT		SM-EBKEA_S026_E1-50	L6b		SM-DAIGH_S95_E1-50	IT
SM-DD454_S55_E1-50	PVALB		SM-DD461_S162_E1-50	SST		SM-DD44G_S13_E1-50	VIP					SM-DD45E_S119_E1-50	LAMP5								SM-DD45X_S141_E1-50	L6 CT		SM-EBKEA_S039_E1-50	L6b		SM-DAIGI_S33_E1-50	IT
SM-DD454_S67_E1-50	PVALB		SM-DD461_S164_E1-50	SST		SM-DD44G_S15_E1-50	VIP					SM-DD45E_S130_E1-50	LAMP5								SM-DD45X_S157_E1-50	L6 CT		SM-EBKEA_S043_E1-50	L6b		SM-DAIGI_S35_E1-50	IT
SM-DD454_S68_E1-50	PVALB		SM-DD461_S166_E1-50	SST		SM-DD44G_S35_E1-50	VIP					SM-DD45E_S156_E1-50	LAMP5								SM-DD461_S189_E1-50	L6 CT		SM-EBKEA_S054_E1-50	L6b		SM-DAIGI_S36_E1-50	IT
SM-DD455_S59_E1-50	PVALB		SM-DD461_S167_E1-50	SST		SM-DD44G_S42_E1-50	VIP					SM-DD45E_S157_E1-50	LAMP5								SM-DD462_S083_E1-50	L6 CT		SM-EBKEA_S099_E1-50	L6b		SM-DAIGI_S37_E1-50	IT
SM-DD455_S63_E1-50	PVALB		SM-DD461_S170_E1-50	SST		SM-DD44I_S05_E1-50	VIP					SM-DD45E_S158_E1-50	LAMP5								SM-DD462_S095_E1-50	L6 CT		SM-EBKEA_S117_E1-50	L6b		SM-DAIGI_S43_E1-50	IT
SM-DD455_S75_E1-50	PVALB		SM-DD461_S172_E1-50	SST		SM-DD44I_S07_E1-50	VIP					SM-DD45E_S161_E1-50	LAMP5								SM-DD462_S103_E1-50	L6 CT		SM-EBKEA_S121_E1-50	L6b		SM-DAIGI_S45_E1-50	IT
SM-DD456_S74_E1-50	PVALB		SM-DD461_S179_E1-50	SST		SM-DD44J_S05_E1-50	VIP					SM-DD45F_S039_E1-50	LAMP5								SM-DD462_S164_E1-50	L6 CT		SM-EBKEA_S150_E1-50	L6b		SM-DAIGI_S49_E1-50	IT
SM-DD457_S47_E1-50	PVALB		SM-DD462_S054_E1-50	SST		SM-DD44J_S09_E1-50	VIP					SM-DD45F_S050_E1-50	LAMP5								SM-DD462_S167_E1-50	L6 CT		SM-EBKEB_S036_E1-50	L6b		SM-DAIGI_S51_E1-50	IT
SM-DD458_S09_E1-50	PVALB		SM-DD462_S058_E1-50	SST		SM-DD44J_S12_E1-50	VIP					SM-DD45F_S103_E1-50	LAMP5								SM-DD468_S054_E1-50	L6 CT		SM-EBKEB_S047_E1-50	L6b		SM-DAIGI_S58_E1-50	IT
SM-DD458_S26_E1-50	PVALB		SM-DD462_S075_E1-50	SST		SM-DD44J_S46_E1-50	VIP					SM-DD45F_S115_E1-50	LAMP5								SM-EBKE9_S006_E1-50	L6 CT		SM-EBKEB_S055_E1-50	L6b		SM-DAIGI_S59_E1-50	IT
SM-DD458_S39_E1-50	PVALB		SM-DD462_S079_E1-50	SST		SM-DD44J_S47_E1-50	VIP					SM-DD45F_S117_E1-50	LAMP5								SM-EBKE9_S026_E1-50	L6 CT		SM-EBKEB_S061_E1-50	L6b		SM-DAIGI_S60_E1-50	IT
SM-DD458_S67_E1-50	PVALB		SM-DD462_S086_E1-50	SST		SM-DD44K_S04_E1-50	VIP					SM-DD45F_S150_E1-50	LAMP5								SM-EBKE9_S129_E1-50	L6 CT		SM-EBKEB_S130_E1-50	L6b		SM-DAIGI_S62_E1-50	IT
SM-DD458_S70_E1-50	PVALB		SM-DD462_S089_E1-50	SST		SM-DD44V_S29_E1-50	VIP					SM-DD45F_S157_E1-50	LAMP5								SM-EBKE9_S131_E1-50	L6 CT		SM-EBKEB_S155_E1-50	L6b		SM-DAIGI_S65_E1-50	IT
SM-DD458_S71_E1-50	PVALB		SM-DD462_S094_E1-50	SST		SM-DD44W_S01_E1-50	VIP					SM-DD45F_S159_E1-50	LAMP5								SM-EBKE9_S139_E1-50	L6 CT		SM-EBKEB_S156_E1-50	L6b		SM-DAIGI_S66_E1-50	IT
SM-DD458_S78_E1-50	PVALB		SM-DD462_S102_E1-50	SST		SM-DD44W_S38_E1-50	VIP					SM-DD45F_S167_E1-50	LAMP5								SM-EBKE9_S140_E1-50	L6 CT		SM-EBKEB_S159_E1-50	L6b		SM-DAIGI_S67_E1-50	IT
SM-DD459_S19_E1-50	PVALB		SM-DD462_S117_E1-50	SST		SM-DD44X_S14_E1-50	VIP					SM-DD45G_S066_E1-50	LAMP5								SM-EBKE9_S143_E1-50	L6 CT		SM-EBKEC_S025_E1-50	L6b		SM-DAIGI_S70_E1-50	IT
SM-DD459_S30_E1-50	PVALB		SM-DD462_S141_E1-50	SST		SM-DD44Y_S02_E1-50	VIP					SM-DD45G_S068_E1-50	LAMP5								SM-EBKEA_S036_E1-50	L6 CT		SM-EBKEC_S026_E1-50	L6b		SM-DAIGI_S73_E1-50	IT
SM-DD459_S33_E1-50	PVALB		SM-DD462_S150_E1-50	SST		SM-DD44Y_S51_E1-50	VIP					SM-DD45G_S069_E1-50	LAMP5								SM-EBKEA_S115_E1-50	L6 CT		SM-EBKEC_S027_E1-50	L6b		SM-DAIGI_S74_E1-50	IT
SM-DD459_S51_E1-50	PVALB		SM-DD462_S154_E1-50	SST		SM-DD44Z_S04_E1-50	VIP					SM-DD45G_S070_E1-50	LAMP5								SM-EBKEA_S139_E1-50	L6 CT		SM-EBKEC_S057_E1-50	L6b		SM-DAIGI_S75_E1-50	IT
SM-DD459_S79_E1-50	PVALB		SM-DD462_S163_E1-50	SST		SM-DD44Z_S05_E1-50	VIP					SM-DD45G_S076_E1-50	LAMP5								SM-EBKEA_S143_E1-50	L6 CT		SM-EBKED_S188_E1-50	L6b		SM-DAIGI_S81_E1-50	IT
SM-DD45A_S15_E1-50	PVALB		SM-DD462_S177_E1-50	SST		SM-DD44Z_S95_E1-50	VIP					SM-DD45G_S079_E1-50	LAMP5								SM-EBKEB_S005_E1-50	L6 CT		SM-GE63A_S081_E1-50	L6b		SM-DAIGI_S85_E1-50	IT
SM-DD45A_S34_E1-50	PVALB		SM-DD462_S187_E1-50	SST		SM-DD451_S41_E1-50	VIP					SM-DD45G_S082_E1-50	LAMP5								SM-EBKEB_S038_E1-50	L6 CT		SM-GE63A_S092_E1-50	L6b		SM-DAIGI_S92_E1-50	IT
SM-DD45A_S55_E1-50	PVALB		SM-DD467_S069_E1-50	SST		SM-DD451_S42_E1-50	VIP					SM-DD45G_S161_E1-50	LAMP5								SM-EBKEB_S043_E1-50	L6 CT		SM-GE63A_S142_E1-50	L6b		SM-DAIGI_S93_E1-50	IT
SM-DD45A_S94_E1-50	PVALB		SM-DD467_S090_E1-50	SST		SM-DD451_S49_E1-50	VIP					SM-DD45G_S162_E1-50	LAMP5								SM-EBKEB_S046_E1-50	L6 CT		SM-GE63A_S153_E1-50	L6b		SM-DAIGM_S26_E1-50	IT
SM-DD45B_S10_E1-50	PVALB		SM-DD467_S170_E1-50	SST		SM-DD451_S77_E1-50	VIP					SM-DD45G_S163_E1-50	LAMP5								SM-EBKEB_S053_E1-50	L6 CT		SM-GE63A_S154_E1-50	L6b		SM-DAIGM_S31_E1-50	IT
SM-DD45B_S14_E1-50	PVALB		SM-DD468_S059_E1-50	SST		SM-DD452_S51_E1-50	VIP					SM-DD45G_S165_E1-50	LAMP5								SM-EBKEB_S054_E1-50	L6 CT		SM-GE63A_S166_E1-50	L6b		SM-DAIGM_S35_E1-50	IT
SM-DD45E_S038_E1-50	PVALB		SM-EBKE9_S036_E1-50	SST		SM-DD452_S52_E1-50	VIP					SM-DD45G_S166_E1-50	LAMP5								SM-EBKEB_S063_E1-50	L6 CT		SM-GE62U_S042_E1-50	L6b		SM-DAIGM_S36_E1-50	IT
SM-DD45E_S057_E1-50	PVALB		SM-EBKE9_S037_E1-50	SST		SM-DD452_S57_E1-50	VIP					SM-DD45G_S174_E1-50	LAMP5								SM-EBKEB_S134_E1-50	L6 CT		SM-GE62U_S044_E1-50	L6b		SM-DAIGM_S37_E1-50	IT
SM-DD45E_S111_E1-50	PVALB		SM-EBKEA_S009_E1-50	SST		SM-DD452_S58_E1-50	VIP					SM-DD45H_S081_E1-50	LAMP5								SM-EBKEB_S157_E1-50	L6 CT		SM-GE62U_S049_E1-50	L6b		SM-DAIGM_S42_E1-50	IT
SM-DD45E_S116_E1-50	PVALB		SM-EBKEA_S010_E1-50	SST		SM-DD452_S82_E1-50	VIP					SM-DD45H_S082_E1-50	LAMP5								SM-EBKEC_S046_E1-50	L6 CT		SM-GE62U_S050_E1-50	L6b		SM-DAIGM_S45_E1-50	IT
SM-DD45E_S129_E1-50	PVALB		SM-EBKEA_S033_E1-50	SST		SM-DD453_S29_E1-50	VIP					SM-DD45H_S083_E1-50	LAMP5								SM-EBKEC_S054_E1-50	L6 CT		SM-GE62U_S052_E1-50	L6b		SM-DAIGM_S47_E1-50	IT
SM-DD45E_S132_E1-50	PVALB		SM-EBKEA_S042_E1-50	SST		SM-DD453_S33_E1-50	VIP					SM-DD45H_S085_E1-50	LAMP5								SM-EBKEC_S059_E1-50	L6 CT		SM-GE62U_S055_E1-50	L6b		SM-DAIGM_S50_E1-50	IT
SM-DD45F_S013_E1-50	PVALB		SM-EBKEA_S051_E1-50	SST		SM-DD453_S36_E1-50	VIP					SM-DD45H_S086_E1-50	LAMP5								SM-EBKEC_S060_E1-50	L6 CT		SM-GE62U_S065_E1-50	L6b		SM-DAIGM_S52_E1-50	IT
SM-DD45F_S028_E1-50	PVALB		SM-EBKEA_S052_E1-50	SST		SM-DD453_S39_E1-50	VIP					SM-DD45H_S172_E1-50	LAMP5								SM-EBKEC_S098_E1-50	L6 CT		SM-GE62U_S068_E1-50	L6b		SM-DAIGM_S53_E1-50	IT
SM-DD45F_S036_E1-50	PVALB		SM-EBKEA_S146_E1-50	SST		SM-DD453_S41_E1-50	VIP					SM-DD45H_S190_E1-50	LAMP5								SM-GE639_S087_E1-50	L6 CT		SM-GE62U_S139_E1-50	L6b		SM-DAIGM_S68_E1-50	IT
SM-DD45F_S043_E1-50	PVALB		SM-EBKEA_S149_E1-50	SST		SM-DD453_S43_E1-50	VIP					SM-DD45N_S164_E1-50	LAMP5								SM-GE63A_S075_E1-50	L6 CT		SM-GE62U_S140_E1-50	L6b		SM-DAIGM_S74_E1-50	IT
SM-DD45F_S045_E1-50	PVALB		SM-EBKEB_S012_E1-50	SST		SM-DD453_S46_E1-50	VIP					SM-DD45N_S165_E1-50	LAMP5								SM-GE63A_S077_E1-50	L6 CT		SM-GE62U_S141_E1-50	L6b		SM-DAIGM_S77_E1-50	IT
SM-DD45F_S057_E1-50	PVALB		SM-EBKEB_S026_E1-50	SST		SM-DD453_S57_E1-50	VIP					SM-DD45N_S173_E1-50	LAMP5								SM-GE63A_S167_E1-50	L6 CT		SM-GE62U_S145_E1-50	L6b		SM-DAIGM_S78_E1-50	IT
SM-DD45F_S173_E1-50	PVALB		SM-EBKEB_S033_E1-50	SST		SM-DD453_S62_E1-50	VIP					SM-DD45N_S175_E1-50	LAMP5								SM-GE62U_S020_E1-50	L6 CT		SM-GE62U_S147_E1-50	L6b		SM-DAIGM_S81_E1-50	IT
SM-DD45G_S015_E1-50	PVALB		SM-EBKEB_S037_E1-50	SST		SM-DD454_S53_E1-50	VIP					SM-DD45P_S085_E1-50	LAMP5								SM-GE62V_S028_E1-50	L6 CT		SM-GE62U_S148_E1-50	L6b		SM-DAIGM_S82_E1-50	IT
SM-DD45G_S091_E1-50	PVALB		SM-EBKEB_S042_E1-50	SST		SM-DD455_S41_E1-50	VIP					SM-DD45Q_S149_E1-50	LAMP5								SM-GE62V_S143_E1-50	L6 CT		SM-GE62U_S150_E1-50	L6b		SM-DAIGM_S83_E1-50	IT
SM-DD45G_S115_E1-50	PVALB		SM-EBKEB_S059_E1-50	SST		SM-DD455_S47_E1-50	VIP					SM-DD45Q_S151_E1-50	LAMP5								SM-GE62W_S108_E1-50	L6 CT		SM-GE62U_S157_E1-50	L6b		SM-DAIGM_S86_E1-50	IT
SM-DD45G_S118_E1-50	PVALB		SM-EBKEB_S062_E1-50	SST		SM-DD455_S52_E1-50	VIP					SM-DD45Q_S167_E1-50	LAMP5								SM-GE62X_S038_E1-50	L6 CT		SM-GE62U_S159_E1-50	L6b		SM-DAIGM_S87_E1-50	IT
SM-DD45G_S180_E1-50	PVALB		SM-EBKEB_S099_E1-50	SST		SM-DD455_S53_E1-50	VIP					SM-DD45V_S051_E1-50	LAMP5								SM-GE62X_S044_E1-50	L6 CT		SM-GE62V_S030_E1-50	L6b		SM-DAIGM_S93_E1-50	IT
SM-DD45G_S189_E1-50	PVALB		SM-EBKEB_S150_E1-50	SST		SM-DD455_S67_E1-50	VIP					SM-DD45V_S081_E1-50	LAMP5								SM-GE62X_S045_E1-50	L6 CT		SM-GE62V_S047_E1-50	L6b		SM-DAIGM_S94_E1-50	IT
SM-DD45H_S192_E1-50	PVALB		SM-EBKEB_S151_E1-50	SST		SM-DD455_S86_E1-50	VIP					SM-DD45V_S124_E1-50	LAMP5								SM-GE62X_S053_E1-50	L6 CT		SM-GE62V_S050_E1-50	L6b		SM-DAIGN_S25_E1-50	IT
SM-DD45P_S092_E1-50	PVALB		SM-EBKEC_S009_E1-50	SST		SM-DD456_S62_E1-50	VIP					SM-DD45V_S139_E1-50	LAMP5								SM-GE62X_S086_E1-50	L6 CT		SM-GE62V_S051_E1-50	L6b		SM-DAIGN_S26_E1-50	IT
SM-DD45P_S186_E1-50	PVALB		SM-EBKEC_S011_E1-50	SST		SM-DD456_S75_E1-50	VIP					SM-DD45V_S185_E1-50	LAMP5								SM-GE62X_S129_E1-50	L6 CT		SM-GE62V_S055_E1-50	L6b		SM-DAIGN_S28_E1-50	IT
SM-DD45Q_S183_E1-50	PVALB		SM-EBKEC_S013_E1-50	SST		SM-DD456_S93_E1-50	VIP					SM-DD45W_S028_E1-50	LAMP5								SM-GE62Z_S100_E1-50	L6 CT		SM-GE62V_S059_E1-50	L6b		SM-DAIGN_S30_E1-50	IT
SM-DD45V_S057_E1-50	PVALB		SM-EBKEC_S015_E1-50	SST		SM-DD457_S42_E1-50	VIP					SM-DD45W_S035_E1-50	LAMP5								SM-GE62Z_S107_E1-50	L6 CT		SM-GE62V_S132_E1-50	L6b		SM-DAIGN_S46_E1-50	IT
SM-DD45V_S125_E1-50	PVALB		SM-EBKEC_S017_E1-50	SST		SM-DD457_S52_E1-50	VIP					SM-DD45W_S045_E1-50	LAMP5								SM-GE62Z_S108_E1-50	L6 CT		SM-GE62V_S138_E1-50	L6b		SM-DAIGN_S52_E1-50	IT
SM-DD45V_S132_E1-50	PVALB		SM-EBKEC_S031_E1-50	SST		SM-DD457_S59_E1-50	VIP					SM-DD45W_S051_E1-50	LAMP5								SM-GE62Z_S142_E1-50	L6 CT		SM-GE62V_S142_E1-50	L6b		SM-DAIGN_S53_E1-50	IT
SM-DD45V_S141_E1-50	PVALB		SM-EBKEC_S047_E1-50	SST		SM-DD457_S71_E1-50	VIP					SM-DD45W_S145_E1-50	LAMP5								SM-GE62Z_S143_E1-50	L6 CT		SM-GE62V_S145_E1-50	L6b		SM-DAIGN_S59_E1-50	IT
SM-DD45V_S145_E1-50	PVALB		SM-EBKEC_S116_E1-50	SST		SM-DD457_S75_E1-50	VIP					SM-DD45W_S155_E1-50	LAMP5								SM-GE62Z_S147_E1-50	L6 CT		SM-GE62V_S153_E1-50	L6b		SM-DAIGN_S63_E1-50	IT
SM-DD45V_S146_E1-50	PVALB		SM-EBKEC_S148_E1-50	SST		SM-DD458_S10_E1-50	VIP					SM-DD45W_S159_E1-50	LAMP5								SM-GE62Z_S148_E1-50	L6 CT		SM-GE62W_S037_E1-50	L6b		SM-DAIGN_S73_E1-50	IT
SM-DD45V_S147_E1-50	PVALB		SM-EBKEC_S151_E1-50	SST		SM-DD458_S21_E1-50	VIP					SM-DD45X_S041_E1-50	LAMP5								SM-GE632_S025_E1-50	L6 CT		SM-GE62W_S043_E1-50	L6b		SM-DAIGN_S77_E1-50	IT
SM-DD45V_S148_E1-50	PVALB		SM-EBKEC_S158_E1-50	SST		SM-DD458_S29_E1-50	VIP					SM-DD45X_S043_E1-50	LAMP5								SM-GE632_S033_E1-50	L6 CT		SM-GE62W_S046_E1-50	L6b		SM-DAIGN_S81_E1-50	IT
SM-DD45V_S151_E1-50	PVALB		SM-EBKED_S012_E1-50	SST		SM-DD458_S36_E1-50	VIP					SM-DD45X_S055_E1-50	LAMP5								SM-GE632_S035_E1-50	L6 CT		SM-GE62W_S050_E1-50	L6b		SM-DAIGN_S83_E1-50	IT
SM-DD45V_S178_E1-50	PVALB		SM-EBKED_S118_E1-50	SST		SM-DD458_S37_E1-50	VIP					SM-DD45X_S103_E1-50	LAMP5								SM-GE632_S039_E1-50	L6 CT		SM-GE62W_S114_E1-50	L6b		SM-DAIGN_S84_E1-50	IT
SM-DD45V_S179_E1-50	PVALB		SM-EBKED_S141_E1-50	SST		SM-DD459_S01_E1-50	VIP					SM-DD45X_S116_E1-50	LAMP5								SM-GE632_S041_E1-50	L6 CT		SM-GE62W_S134_E1-50	L6b		SM-DAIGN_S87_E1-50	IT
SM-DD45V_S181_E1-50	PVALB		SM-EBKED_S190_E1-50	SST		SM-DD459_S04_E1-50	VIP					SM-DD461_S098_E1-50	LAMP5								SM-GE632_S122_E1-50	L6 CT		SM-GE62W_S146_E1-50	L6b		SM-DAIGN_S92_E1-50	IT
SM-DD45V_S187_E1-50	PVALB		SM-EBKED_S191_E1-50	SST		SM-DD459_S06_E1-50	VIP					SM-DD461_S175_E1-50	LAMP5								SM-GE62Q_S126_E1-50	L6 CT		SM-GE62W_S147_E1-50	L6b		SM-DAIGN_S93_E1-50	IT
SM-DD45W_S037_E1-50	PVALB		SM-EBKEE_S001_E1-50	SST		SM-DD459_S07_E1-50	VIP					SM-DD462_S002_E1-50	LAMP5								SM-GE62Q_S140_E1-50	L6 CT		SM-GE62W_S148_E1-50	L6b		SM-DAIGN_S94_E1-50	IT
SM-DD45W_S098_E1-50	PVALB		SM-EBKEE_S144_E1-50	SST		SM-DD459_S31_E1-50	VIP					SM-DD462_S023_E1-50	LAMP5								SM-GE62R_S028_E1-50	L6 CT		SM-GE62W_S189_E1-50	L6b		SM-DAIGN_S95_E1-50	IT
SM-DD45X_S039_E1-50	PVALB		SM-GE634_S116_E1-50	SST		SM-DD459_S42_E1-50	VIP					SM-DD462_S026_E1-50	LAMP5								SM-GE62R_S036_E1-50	L6 CT		SM-GE62X_S033_E1-50	L6b		SM-DAIGO_S25_E1-50	IT
SM-DD45X_S098_E1-50	PVALB		SM-GE634_S156_E1-50	SST		SM-DD459_S59_E1-50	VIP					SM-DD462_S031_E1-50	LAMP5								SM-GE62R_S131_E1-50	L6 CT		SM-GE62X_S041_E1-50	L6b		SM-DAIGO_S26_E1-50	IT
SM-DD461_S101_E1-50	PVALB		SM-GE636_S003_E1-50	SST		SM-DD459_S66_E1-50	VIP					SM-DD462_S050_E1-50	LAMP5								SM-GE62R_S133_E1-50	L6 CT		SM-GE62X_S042_E1-50	L6b		SM-DAIGO_S27_E1-50	IT
SM-DD461_S111_E1-50	PVALB		SM-GE636_S005_E1-50	SST		SM-DD459_S68_E1-50	VIP					SM-DD462_S124_E1-50	LAMP5								SM-GE62R_S143_E1-50	L6 CT		SM-GE62X_S050_E1-50	L6b		SM-DAIGO_S29_E1-50	IT
SM-DD461_S119_E1-50	PVALB		SM-GE636_S103_E1-50	SST		SM-DD459_S70_E1-50	VIP					SM-DD462_S189_E1-50	LAMP5								SM-GE62S_S026_E1-50	L6 CT		SM-GE62X_S102_E1-50	L6b		SM-DAIGO_S33_E1-50	IT
SM-DD461_S122_E1-50	PVALB		SM-GE636_S109_E1-50	SST		SM-DD459_S90_E1-50	VIP					SM-DD465_S110_E1-50	LAMP5								SM-GE62S_S029_E1-50	L6 CT		SM-GE62X_S109_E1-50	L6b		SM-DAIGO_S34_E1-50	IT
SM-DD461_S134_E1-50	PVALB		SM-GE636_S110_E1-50	SST		SM-DD45A_S05_E1-50	VIP					SM-DD465_S111_E1-50	LAMP5								SM-GE62S_S030_E1-50	L6 CT		SM-GE62X_S121_E1-50	L6b		SM-DAIGO_S38_E1-50	IT
SM-DD461_S142_E1-50	PVALB		SM-GE636_S111_E1-50	SST		SM-DD45A_S07_E1-50	VIP					SM-DD466_S101_E1-50	LAMP5								SM-GE62S_S039_E1-50	L6 CT		SM-GE62X_S131_E1-50	L6b		SM-DAIGO_S44_E1-50	IT
SM-DD461_S148_E1-50	PVALB		SM-GE636_S147_E1-50	SST		SM-DD45A_S10_E1-50	VIP					SM-DD467_S083_E1-50	LAMP5								SM-GE62S_S043_E1-50	L6 CT		SM-GE62X_S146_E1-50	L6b		SM-DAIGO_S45_E1-50	IT
SM-DD461_S151_E1-50	PVALB		SM-GE636_S167_E1-50	SST		SM-DD45A_S42_E1-50	VIP					SM-DD467_S095_E1-50	LAMP5								SM-GE63X_S002_E1-50	L6 CT		SM-GE62X_S147_E1-50	L6b		SM-DAIGO_S47_E1-50	IT
SM-DD461_S163_E1-50	PVALB		SM-GE636_S185_E1-50	SST		SM-DD45B_S01_E1-50	VIP					SM-DD467_S164_E1-50	LAMP5											SM-GE62X_S150_E1-50	L6b		SM-DAIGO_S52_E1-50	IT
SM-DD461_S178_E1-50	PVALB		SM-GE637_S019_E1-50	SST		SM-DD45B_S05_E1-50	VIP					SM-DD467_S179_E1-50	LAMP5											SM-GE62X_S151_E1-50	L6b		SM-DAIGO_S53_E1-50	IT
SM-DD461_S185_E1-50	PVALB		SM-GE637_S122_E1-50	SST		SM-DD45B_S11_E1-50	VIP					SM-DD467_S180_E1-50	LAMP5											SM-GE62Y_S004_E1-50	L6b		SM-DAIGO_S55_E1-50	IT
SM-DD462_S001_E1-50	PVALB		SM-GE638_S107_E1-50	SST		SM-DD45B_S12_E1-50	VIP					SM-DD467_S186_E1-50	LAMP5											SM-GE62Y_S005_E1-50	L6b		SM-DAIGO_S58_E1-50	IT
SM-DD462_S012_E1-50	PVALB		SM-GE638_S111_E1-50	SST		SM-DD45B_S21_E1-50	VIP					SM-EBKE9_S014_E1-50	LAMP5											SM-GE62Y_S012_E1-50	L6b		SM-DAIGO_S61_E1-50	IT
SM-DD462_S020_E1-50	PVALB		SM-GE638_S122_E1-50	SST		SM-DD45B_S44_E1-50	VIP					SM-EBKE9_S044_E1-50	LAMP5											SM-GE62Y_S022_E1-50	L6b		SM-DAIGO_S71_E1-50	IT
SM-DD462_S029_E1-50	PVALB		SM-GE638_S171_E1-50	SST		SM-DD45E_S004_E1-50	VIP					SM-EBKEA_S021_E1-50	LAMP5											SM-GE62Y_S023_E1-50	L6b		SM-DAIGO_S81_E1-50	IT
SM-DD462_S043_E1-50	PVALB		SM-GE638_S175_E1-50	SST		SM-DD45E_S009_E1-50	VIP					SM-EBKEA_S029_E1-50	LAMP5											SM-GE62Y_S034_E1-50	L6b		SM-DAIGO_S82_E1-50	IT
SM-DD462_S082_E1-50	PVALB		SM-GE638_S188_E1-50	SST		SM-DD45E_S012_E1-50	VIP					SM-EBKEA_S045_E1-50	LAMP5											SM-GE62Y_S035_E1-50	L6b		SM-DAIGO_S94_E1-50	IT
SM-DD462_S111_E1-50	PVALB		SM-GE639_S003_E1-50	SST		SM-DD45E_S013_E1-50	VIP					SM-EBKEA_S103_E1-50	LAMP5											SM-GE62Y_S036_E1-50	L6b		SM-DAIGO_S95_E1-50	IT
SM-DD462_S127_E1-50	PVALB		SM-GE639_S093_E1-50	SST		SM-DD45E_S017_E1-50	VIP					SM-EBKEA_S137_E1-50	LAMP5											SM-GE62Y_S037_E1-50	L6b		SM-DAIGS_S02_E1-50	IT
SM-DD462_S132_E1-50	PVALB		SM-GE639_S100_E1-50	SST		SM-DD45E_S019_E1-50	VIP					SM-EBKEB_S041_E1-50	LAMP5											SM-GE62Y_S038_E1-50	L6b		SM-DAIGS_S04_E1-50	IT
SM-DD462_S157_E1-50	PVALB		SM-GE639_S106_E1-50	SST		SM-DD45E_S034_E1-50	VIP					SM-EBKEB_S100_E1-50	LAMP5											SM-GE62Z_S066_E1-50	L6b		SM-DAIGS_S05_E1-50	IT
SM-DD462_S162_E1-50	PVALB		SM-GE639_S108_E1-50	SST		SM-DD45E_S039_E1-50	VIP					SM-EBKEB_S118_E1-50	LAMP5											SM-GE62Z_S068_E1-50	L6b		SM-DAIGS_S07_E1-50	IT
SM-DD467_S086_E1-50	PVALB		SM-GE639_S153_E1-50	SST		SM-DD45E_S042_E1-50	VIP					SM-EBKEB_S129_E1-50	LAMP5											SM-GE62Z_S097_E1-50	L6b		SM-DAIGS_S19_E1-50	IT
SM-DD467_S091_E1-50	PVALB		SM-GE639_S155_E1-50	SST		SM-DD45E_S046_E1-50	VIP					SM-EBKEC_S028_E1-50	LAMP5											SM-GE62Z_S101_E1-50	L6b		SM-DAIGS_S20_E1-50	IT
SM-DD467_S094_E1-50	PVALB		SM-GE639_S187_E1-50	SST		SM-DD45E_S051_E1-50	VIP					SM-EBKEC_S131_E1-50	LAMP5											SM-GE62Z_S102_E1-50	L6b		SM-DAIGS_S26_E1-50	IT
SM-DD467_S145_E1-50	PVALB		SM-GE639_S189_E1-50	SST		SM-DD45E_S101_E1-50	VIP					SM-EBKEC_S147_E1-50	LAMP5											SM-GE62Z_S109_E1-50	L6b		SM-DAIGS_S28_E1-50	IT
SM-DD467_S149_E1-50	PVALB		SM-GE63A_S009_E1-50	SST		SM-DD45E_S105_E1-50	VIP					SM-EBKEC_S150_E1-50	LAMP5											SM-GE62Z_S141_E1-50	L6b		SM-DAIGS_S29_E1-50	IT
SM-DD467_S175_E1-50	PVALB		SM-GE63A_S095_E1-50	SST		SM-DD45E_S110_E1-50	VIP					SM-EBKED_S004_E1-50	LAMP5											SM-GE62Z_S161_E1-50	L6b		SM-DAIGS_S33_E1-50	IT
SM-EBKE9_S010_E1-50	PVALB		SM-GE63A_S105_E1-50	SST		SM-DD45E_S117_E1-50	VIP					SM-EBKED_S025_E1-50	LAMP5											SM-GE62Z_S169_E1-50	L6b		SM-DAIGS_S34_E1-50	IT
SM-EBKE9_S019_E1-50	PVALB		SM-GE63A_S116_E1-50	SST		SM-DD45E_S122_E1-50	VIP					SM-EBKED_S108_E1-50	LAMP5											SM-GE62Z_S170_E1-50	L6b		SM-DAIGS_S39_E1-50	IT
SM-EBKE9_S030_E1-50	PVALB		SM-GE63A_S121_E1-50	SST		SM-DD45E_S125_E1-50	VIP					SM-EBKED_S123_E1-50	LAMP5											SM-GE632_S028_E1-50	L6b		SM-DAIGS_S43_E1-50	IT
SM-EBKE9_S042_E1-50	PVALB		SM-GE63A_S134_E1-50	SST		SM-DD45E_S133_E1-50	VIP					SM-EBKED_S183_E1-50	LAMP5											SM-GE632_S029_E1-50	L6b		SM-DAIGS_S44_E1-50	IT
SM-EBKE9_S097_E1-50	PVALB		SM-GE63A_S156_E1-50	SST		SM-DD45E_S135_E1-50	VIP					SM-EBKED_S187_E1-50	LAMP5											SM-GE632_S042_E1-50	L6b		SM-DAIGS_S45_E1-50	IT
SM-EBKE9_S111_E1-50	PVALB		SM-GE63A_S158_E1-50	SST		SM-DD45F_S010_E1-50	VIP					SM-EBKEE_S004_E1-50	LAMP5											SM-GE632_S047_E1-50	L6b		SM-DAIGS_S49_E1-50	IT
SM-EBKE9_S124_E1-50	PVALB		SM-GE63A_S164_E1-50	SST		SM-DD45F_S012_E1-50	VIP					SM-EBKEE_S010_E1-50	LAMP5											SM-GE632_S125_E1-50	L6b		SM-DAIGS_S52_E1-50	IT
SM-EBKE9_S132_E1-50	PVALB		SM-GE62U_S015_E1-50	SST		SM-DD45F_S015_E1-50	VIP					SM-EBKEE_S017_E1-50	LAMP5											SM-GE632_S127_E1-50	L6b		SM-DAIGS_S53_E1-50	IT
SM-EBKE9_S134_E1-50	PVALB		SM-GE62U_S023_E1-50	SST		SM-DD45F_S017_E1-50	VIP					SM-EBKEE_S027_E1-50	LAMP5											SM-GE632_S129_E1-50	L6b		SM-DAIGS_S54_E1-50	IT
SM-EBKEA_S017_E1-50	PVALB		SM-GE62U_S100_E1-50	SST		SM-DD45F_S018_E1-50	VIP					SM-EBKEE_S034_E1-50	LAMP5											SM-GE632_S131_E1-50	L6b		SM-DAIGS_S55_E1-50	IT
SM-EBKEA_S035_E1-50	PVALB		SM-GE62U_S134_E1-50	SST		SM-DD45F_S029_E1-50	VIP					SM-EBKEE_S109_E1-50	LAMP5											SM-GE632_S138_E1-50	L6b		SM-DAIGS_S70_E1-50	IT
SM-EBKEA_S038_E1-50	PVALB		SM-GE62U_S146_E1-50	SST		SM-DD45F_S030_E1-50	VIP					SM-EBKEE_S111_E1-50	LAMP5											SM-GE632_S140_E1-50	L6b		SM-DAIGS_S73_E1-50	IT
SM-EBKEA_S134_E1-50	PVALB		SM-GE62U_S158_E1-50	SST		SM-DD45F_S033_E1-50	VIP					SM-EBKEE_S113_E1-50	LAMP5											SM-GE632_S143_E1-50	L6b		SM-DAIGS_S79_E1-50	IT
SM-EBKEB_S002_E1-50	PVALB		SM-GE62V_S011_E1-50	SST		SM-DD45F_S042_E1-50	VIP					SM-EBKEE_S130_E1-50	LAMP5											SM-GE62Q_S122_E1-50	L6b		SM-DAIGS_S81_E1-50	IT
SM-EBKEB_S039_E1-50	PVALB		SM-GE62V_S017_E1-50	SST		SM-DD45F_S047_E1-50	VIP					SM-GE634_S114_E1-50	LAMP5											SM-GE62Q_S125_E1-50	L6b		SM-DAIGS_S83_E1-50	IT
SM-EBKEB_S101_E1-50	PVALB		SM-GE62V_S022_E1-50	SST		SM-DD45F_S098_E1-50	VIP					SM-GE634_S119_E1-50	LAMP5											SM-GE62Q_S130_E1-50	L6b		SM-DAIGS_S84_E1-50	IT
SM-EBKEB_S102_E1-50	PVALB		SM-GE62V_S117_E1-50	SST		SM-DD45F_S101_E1-50	VIP					SM-GE634_S121_E1-50	LAMP5											SM-GE62Q_S134_E1-50	L6b		SM-DAIGS_S85_E1-50	IT
SM-EBKEB_S114_E1-50	PVALB		SM-GE62V_S135_E1-50	SST		SM-DD45F_S118_E1-50	VIP					SM-GE634_S126_E1-50	LAMP5											SM-GE62Q_S143_E1-50	L6b		SM-DAIGS_S86_E1-50	IT
SM-EBKEB_S117_E1-50	PVALB		SM-GE62V_S156_E1-50	SST		SM-DD45F_S145_E1-50	VIP					SM-GE634_S132_E1-50	LAMP5											SM-GE62R_S030_E1-50	L6b		SM-DAIGS_S87_E1-50	IT
SM-EBKEB_S145_E1-50	PVALB		SM-GE62W_S002_E1-50	SST		SM-DD45F_S147_E1-50	VIP					SM-GE634_S134_E1-50	LAMP5											SM-GE62R_S037_E1-50	L6b		SM-DAIGS_S90_E1-50	IT
SM-EBKEB_S148_E1-50	PVALB		SM-GE62W_S009_E1-50	SST		SM-DD45F_S149_E1-50	VIP					SM-GE634_S138_E1-50	LAMP5											SM-GE62R_S122_E1-50	L6b		SM-DAIGS_S92_E1-50	IT
SM-EBKEB_S149_E1-50	PVALB		SM-GE62W_S034_E1-50	SST		SM-DD45F_S151_E1-50	VIP					SM-GE634_S141_E1-50	LAMP5											SM-GE62R_S141_E1-50	L6b		SM-DAIGS_S93_E1-50	IT
SM-EBKEC_S018_E1-50	PVALB		SM-GE62W_S036_E1-50	SST		SM-DD45F_S153_E1-50	VIP					SM-GE634_S146_E1-50	LAMP5											SM-GE62S_S041_E1-50	L6b		SM-DAIGS_S95_E1-50	IT
SM-EBKEC_S030_E1-50	PVALB		SM-GE62W_S110_E1-50	SST		SM-DD45F_S154_E1-50	VIP					SM-GE634_S147_E1-50	LAMP5											SM-GE62S_S044_E1-50	L6b		SM-DAIGT_S02_E1-50	IT
SM-EBKEC_S101_E1-50	PVALB		SM-GE62W_S179_E1-50	SST		SM-DD45F_S155_E1-50	VIP					SM-GE634_S162_E1-50	LAMP5											SM-GE62S_S045_E1-50	L6b		SM-DAIGT_S03_E1-50	IT
SM-EBKEC_S114_E1-50	PVALB		SM-GE62X_S018_E1-50	SST		SM-DD45F_S156_E1-50	VIP					SM-GE636_S009_E1-50	LAMP5											SM-GE63X_S005_E1-50	L6b		SM-DAIGT_S06_E1-50	IT
SM-EBKEC_S122_E1-50	PVALB		SM-GE62X_S051_E1-50	SST		SM-DD45F_S158_E1-50	VIP					SM-GE636_S028_E1-50	LAMP5											SM-GE63X_S009_E1-50	L6b		SM-DAIGT_S14_E1-50	IT
SM-EBKED_S010_E1-50	PVALB		SM-GE62X_S085_E1-50	SST		SM-DD45F_S163_E1-50	VIP					SM-GE636_S050_E1-50	LAMP5											SM-GE63X_S015_E1-50	L6b		SM-DAIGT_S26_E1-50	IT
SM-EBKED_S011_E1-50	PVALB		SM-GE62X_S103_E1-50	SST		SM-DD45G_S065_E1-50	VIP					SM-GE636_S054_E1-50	LAMP5											SM-GE63X_S020_E1-50	L6b		SM-DAIGT_S30_E1-50	IT
SM-EBKED_S013_E1-50	PVALB		SM-GE62X_S126_E1-50	SST		SM-DD45G_S067_E1-50	VIP					SM-GE636_S068_E1-50	LAMP5											SM-GE63X_S023_E1-50	L6b		SM-DAIGT_S31_E1-50	IT
SM-EBKED_S017_E1-50	PVALB		SM-GE62X_S180_E1-50	SST		SM-DD45G_S071_E1-50	VIP					SM-GE636_S098_E1-50	LAMP5														SM-DAIGT_S34_E1-50	IT
SM-EBKED_S090_E1-50	PVALB		SM-GE62X_S185_E1-50	SST		SM-DD45G_S073_E1-50	VIP					SM-GE636_S107_E1-50	LAMP5														SM-DAIGT_S42_E1-50	IT
SM-EBKED_S095_E1-50	PVALB		SM-GE62Y_S002_E1-50	SST		SM-DD45G_S075_E1-50	VIP					SM-GE636_S124_E1-50	LAMP5														SM-DAIGT_S43_E1-50	IT
SM-EBKED_S100_E1-50	PVALB		SM-GE62Y_S009_E1-50	SST		SM-DD45G_S077_E1-50	VIP					SM-GE636_S131_E1-50	LAMP5														SM-DAIGT_S44_E1-50	IT
SM-EBKED_S102_E1-50	PVALB		SM-GE62Y_S014_E1-50	SST		SM-DD45G_S078_E1-50	VIP					SM-GE636_S137_E1-50	LAMP5														SM-DAIGT_S46_E1-50	IT
SM-EBKED_S110_E1-50	PVALB		SM-GE62Y_S082_E1-50	SST		SM-DD45G_S164_E1-50	VIP					SM-GE636_S143_E1-50	LAMP5														SM-DAIGT_S47_E1-50	IT
SM-EBKED_S116_E1-50	PVALB		SM-GE62Y_S095_E1-50	SST		SM-DD45G_S169_E1-50	VIP					SM-GE636_S145_E1-50	LAMP5														SM-DAIGT_S50_E1-50	IT
SM-EBKED_S144_E1-50	PVALB		SM-GE62Y_S155_E1-50	SST		SM-DD45G_S170_E1-50	VIP					SM-GE636_S149_E1-50	LAMP5														SM-DAIGT_S52_E1-50	IT
SM-EBKED_S182_E1-50	PVALB		SM-GE62Y_S157_E1-50	SST		SM-DD45G_S171_E1-50	VIP					SM-GE636_S156_E1-50	LAMP5														SM-DAIGT_S53_E1-50	IT
SM-EBKEE_S009_E1-50	PVALB		SM-GE632_S019_E1-50	SST		SM-DD45G_S173_E1-50	VIP					SM-GE637_S034_E1-50	LAMP5														SM-DAIGT_S57_E1-50	IT
SM-EBKEE_S013_E1-50	PVALB		SM-GE632_S108_E1-50	SST		SM-DD45G_S175_E1-50	VIP					SM-GE637_S109_E1-50	LAMP5														SM-DAIGT_S58_E1-50	IT
SM-EBKEE_S014_E1-50	PVALB		SM-GE632_S109_E1-50	SST		SM-DD45H_S087_E1-50	VIP					SM-GE637_S117_E1-50	LAMP5														SM-DAIGT_S61_E1-50	IT
SM-EBKEE_S020_E1-50	PVALB		SM-GE632_S134_E1-50	SST		SM-DD45H_S095_E1-50	VIP					SM-GE638_S003_E1-50	LAMP5														SM-DAIGT_S63_E1-50	IT
SM-EBKEE_S022_E1-50	PVALB		SM-GE632_S141_E1-50	SST		SM-DD45N_S162_E1-50	VIP					SM-GE638_S028_E1-50	LAMP5														SM-DAIGT_S67_E1-50	IT
SM-EBKEE_S023_E1-50	PVALB		SM-GE62Q_S097_E1-50	SST		SM-DD45N_S163_E1-50	VIP					SM-GE638_S029_E1-50	LAMP5														SM-DAIGT_S68_E1-50	IT
SM-EBKEE_S028_E1-50	PVALB		SM-GE62Q_S129_E1-50	SST		SM-DD45N_S166_E1-50	VIP					SM-GE638_S045_E1-50	LAMP5														SM-DAIGT_S70_E1-50	IT
SM-EBKEE_S093_E1-50	PVALB		SM-GE62R_S014_E1-50	SST		SM-DD45N_S167_E1-50	VIP					SM-GE638_S105_E1-50	LAMP5														SM-DAIGT_S73_E1-50	IT
SM-EBKEE_S108_E1-50	PVALB		SM-GE62R_S025_E1-50	SST		SM-DD45N_S169_E1-50	VIP					SM-GE638_S133_E1-50	LAMP5														SM-DAIGT_S74_E1-50	IT
SM-EBKEE_S116_E1-50	PVALB		SM-GE62R_S026_E1-50	SST		SM-DD45N_S170_E1-50	VIP					SM-GE638_S139_E1-50	LAMP5														SM-DAIGT_S76_E1-50	IT
SM-EBKEE_S121_E1-50	PVALB		SM-GE62R_S035_E1-50	SST		SM-DD45N_S172_E1-50	VIP					SM-GE638_S140_E1-50	LAMP5														SM-DAIGT_S77_E1-50	IT
SM-GE634_S117_E1-50	PVALB		SM-GE62R_S040_E1-50	SST		SM-DD45N_S174_E1-50	VIP					SM-GE639_S014_E1-50	LAMP5														SM-DAIGT_S78_E1-50	IT
SM-GE634_S153_E1-50	PVALB		SM-GE62R_S117_E1-50	SST		SM-DD45Q_S075_E1-50	VIP					SM-GE639_S021_E1-50	LAMP5														SM-DAIGT_S85_E1-50	IT
SM-GE636_S002_E1-50	PVALB		SM-GE62R_S125_E1-50	SST		SM-DD45Q_S145_E1-50	VIP					SM-GE639_S046_E1-50	LAMP5														SM-DAIGT_S86_E1-50	IT
SM-GE636_S023_E1-50	PVALB		SM-GE62S_S020_E1-50	SST		SM-DD45Q_S146_E1-50	VIP					SM-GE639_S110_E1-50	LAMP5														SM-DAIGT_S89_E1-50	IT
SM-GE636_S031_E1-50	PVALB		SM-GE62S_S035_E1-50	SST		SM-DD45Q_S147_E1-50	VIP					SM-GE639_S118_E1-50	LAMP5														SM-DAIGT_S90_E1-50	IT
SM-GE636_S114_E1-50	PVALB		SM-GE63X_S006_E1-50	SST		SM-DD45Q_S148_E1-50	VIP					SM-GE639_S121_E1-50	LAMP5														SM-DAIGT_S91_E1-50	IT
SM-GE636_S118_E1-50	PVALB		SM-GE63Y_S191_E1-50	SST		SM-DD45Q_S153_E1-50	VIP					SM-GE639_S156_E1-50	LAMP5														SM-DAIGT_S93_E1-50	IT
SM-GE636_S122_E1-50	PVALB		SM-GE63M_S108_E1-50	SST		SM-DD45Q_S154_E1-50	VIP					SM-GE639_S188_E1-50	LAMP5														SM-DAIGT_S94_E1-50	IT
SM-GE636_S135_E1-50	PVALB					SM-DD45Q_S156_E1-50	VIP					SM-GE63A_S058_E1-50	LAMP5														SM-DAIGT_S95_E1-50	IT
SM-GE636_S165_E1-50	PVALB					SM-DD45Q_S157_E1-50	VIP					SM-GE63A_S060_E1-50	LAMP5														SM-DAIGZ_S05_E1-50	IT
SM-GE637_S011_E1-50	PVALB					SM-DD45Q_S158_E1-50	VIP					SM-GE63A_S084_E1-50	LAMP5														SM-DAIGZ_S07_E1-50	IT
SM-GE637_S106_E1-50	PVALB					SM-DD45Q_S159_E1-50	VIP					SM-GE63A_S111_E1-50	LAMP5														SM-DAIGZ_S13_E1-50	IT
SM-GE637_S119_E1-50	PVALB					SM-DD45Q_S161_E1-50	VIP					SM-GE63A_S130_E1-50	LAMP5														SM-DAIGZ_S14_E1-50	IT
SM-GE637_S140_E1-50	PVALB					SM-DD45Q_S162_E1-50	VIP					SM-GE62U_S010_E1-50	LAMP5														SM-DAIGZ_S15_E1-50	IT
SM-GE638_S019_E1-50	PVALB					SM-DD45Q_S163_E1-50	VIP					SM-GE62U_S021_E1-50	LAMP5														SM-DAIGZ_S20_E1-50	IT
SM-GE638_S020_E1-50	PVALB					SM-DD45Q_S166_E1-50	VIP					SM-GE62U_S043_E1-50	LAMP5														SM-DAIGZ_S21_E1-50	IT
SM-GE638_S026_E1-50	PVALB					SM-DD45V_S027_E1-50	VIP					SM-GE62U_S066_E1-50	LAMP5														SM-DAIGZ_S25_E1-50	IT
SM-GE638_S038_E1-50	PVALB					SM-DD45V_S039_E1-50	VIP					SM-GE62U_S071_E1-50	LAMP5														SM-DAIGZ_S28_E1-50	IT
SM-GE638_S043_E1-50	PVALB					SM-DD45V_S061_E1-50	VIP					SM-GE62U_S131_E1-50	LAMP5														SM-DAIGZ_S29_E1-50	IT
SM-GE638_S098_E1-50	PVALB					SM-DD45V_S093_E1-50	VIP					SM-GE62U_S149_E1-50	LAMP5														SM-DAIGZ_S31_E1-50	IT
SM-GE638_S110_E1-50	PVALB					SM-DD45V_S137_E1-50	VIP					SM-GE62V_S045_E1-50	LAMP5														SM-DAIGZ_S33_E1-50	IT
SM-GE638_S174_E1-50	PVALB					SM-DD45V_S140_E1-50	VIP					SM-GE62V_S054_E1-50	LAMP5														SM-DAIGZ_S34_E1-50	IT
SM-GE638_S177_E1-50	PVALB					SM-DD45V_S142_E1-50	VIP					SM-GE62V_S105_E1-50	LAMP5														SM-DAIGZ_S35_E1-50	IT
SM-GE638_S187_E1-50	PVALB					SM-DD45V_S150_E1-50	VIP					SM-GE62V_S109_E1-50	LAMP5														SM-DAIGZ_S37_E1-50	IT
SM-GE638_S191_E1-50	PVALB					SM-DD45V_S189_E1-50	VIP					SM-GE62V_S141_E1-50	LAMP5														SM-DAIGZ_S38_E1-50	IT
SM-GE639_S004_E1-50	PVALB					SM-DD45W_S030_E1-50	VIP					SM-GE62V_S146_E1-50	LAMP5														SM-DAIGZ_S41_E1-50	IT
SM-GE639_S007_E1-50	PVALB					SM-DD45W_S031_E1-50	VIP					SM-GE62V_S150_E1-50	LAMP5														SM-DAIGZ_S44_E1-50	IT
SM-GE639_S092_E1-50	PVALB					SM-DD45W_S042_E1-50	VIP					SM-GE62W_S038_E1-50	LAMP5														SM-DAIGZ_S49_E1-50	IT
SM-GE639_S099_E1-50	PVALB					SM-DD45W_S053_E1-50	VIP					SM-GE62W_S041_E1-50	LAMP5														SM-DAIGZ_S52_E1-50	IT
SM-GE639_S101_E1-50	PVALB					SM-DD45W_S055_E1-50	VIP					SM-GE62W_S145_E1-50	LAMP5														SM-DAIGZ_S54_E1-50	IT
SM-GE639_S103_E1-50	PVALB					SM-DD45W_S060_E1-50	VIP					SM-GE62W_S149_E1-50	LAMP5														SM-DAIGZ_S55_E1-50	IT
SM-GE639_S104_E1-50	PVALB					SM-DD45W_S061_E1-50	VIP					SM-GE62X_S029_E1-50	LAMP5														SM-DAIGZ_S58_E1-50	IT
SM-GE639_S190_E1-50	PVALB					SM-DD45W_S099_E1-50	VIP					SM-GE62X_S031_E1-50	LAMP5														SM-DAIGZ_S60_E1-50	IT
SM-GE63A_S001_E1-50	PVALB					SM-DD45W_S102_E1-50	VIP					SM-GE62X_S035_E1-50	LAMP5														SM-DAIH1_S02_E1-50	IT
SM-GE63A_S018_E1-50	PVALB					SM-DD45W_S108_E1-50	VIP					SM-GE62X_S037_E1-50	LAMP5														SM-DAIH1_S05_E1-50	IT
SM-GE63A_S054_E1-50	PVALB					SM-DD461_S125_E1-50	VIP					SM-GE62X_S105_E1-50	LAMP5														SM-DAIH1_S09_E1-50	IT
SM-GE63A_S078_E1-50	PVALB					SM-DD461_S127_E1-50	VIP					SM-GE62X_S140_E1-50	LAMP5														SM-DAIH1_S10_E1-50	IT
SM-GE63A_S097_E1-50	PVALB					SM-DD461_S137_E1-50	VIP					SM-GE62X_S186_E1-50	LAMP5														SM-DAIH1_S11_E1-50	IT
SM-GE63A_S098_E1-50	PVALB					SM-DD461_S181_E1-50	VIP					SM-GE62Y_S003_E1-50	LAMP5														SM-DAIH1_S13_E1-50	IT
SM-GE63A_S126_E1-50	PVALB					SM-DD462_S011_E1-50	VIP					SM-GE62Y_S019_E1-50	LAMP5														SM-DAIH1_S18_E1-50	IT
SM-GE63A_S141_E1-50	PVALB					SM-DD462_S022_E1-50	VIP					SM-GE62Y_S020_E1-50	LAMP5														SM-DAIH1_S22_E1-50	IT
SM-GE62U_S003_E1-50	PVALB					SM-DD462_S027_E1-50	VIP					SM-GE62Y_S069_E1-50	LAMP5														SM-DAIH1_S23_E1-50	IT
SM-GE62U_S034_E1-50	PVALB					SM-DD462_S028_E1-50	VIP					SM-GE62Y_S075_E1-50	LAMP5														SM-DAIH1_S27_E1-50	IT
SM-GE62U_S107_E1-50	PVALB					SM-DD462_S053_E1-50	VIP					SM-GE62Y_S125_E1-50	LAMP5														SM-DAIH1_S31_E1-50	IT
SM-GE62U_S117_E1-50	PVALB					SM-DD462_S060_E1-50	VIP					SM-GE62Y_S147_E1-50	LAMP5														SM-DAIH1_S33_E1-50	IT
SM-GE62U_S121_E1-50	PVALB					SM-DD462_S061_E1-50	VIP					SM-GE62Z_S062_E1-50	LAMP5														SM-DAIH1_S35_E1-50	IT
SM-GE62V_S061_E1-50	PVALB					SM-DD462_S062_E1-50	VIP					SM-GE62Z_S099_E1-50	LAMP5														SM-DAIH1_S36_E1-50	IT
SM-GE62V_S098_E1-50	PVALB					SM-DD462_S063_E1-50	VIP					SM-GE62Z_S106_E1-50	LAMP5														SM-DAIH1_S38_E1-50	IT
SM-GE62V_S134_E1-50	PVALB					SM-DD462_S090_E1-50	VIP					SM-GE62Z_S111_E1-50	LAMP5														SM-DAIH1_S44_E1-50	IT
SM-GE62W_S030_E1-50	PVALB					SM-DD462_S116_E1-50	VIP					SM-GE62Z_S162_E1-50	LAMP5														SM-DAIH1_S45_E1-50	IT
SM-GE62W_S081_E1-50	PVALB					SM-DD462_S119_E1-50	VIP					SM-GE62Z_S163_E1-50	LAMP5														SM-DAIH1_S50_E1-50	IT
SM-GE62W_S177_E1-50	PVALB					SM-DD462_S123_E1-50	VIP					SM-GE62Z_S171_E1-50	LAMP5														SM-DAIH1_S51_E1-50	IT
SM-GE62W_S185_E1-50	PVALB					SM-DD462_S153_E1-50	VIP					SM-GE632_S009_E1-50	LAMP5														SM-DAIH1_S55_E1-50	IT
SM-GE62W_S186_E1-50	PVALB					SM-DD462_S186_E1-50	VIP					SM-GE632_S011_E1-50	LAMP5														SM-DAIH1_S60_E1-50	IT
SM-GE62X_S084_E1-50	PVALB					SM-DD465_S099_E1-50	VIP					SM-GE632_S044_E1-50	LAMP5														SM-DAIH1_S92_E1-50	IT
SM-GE62X_S089_E1-50	PVALB					SM-DD465_S100_E1-50	VIP					SM-GE632_S115_E1-50	LAMP5														SM-DAIH1_S93_E1-50	IT
SM-GE62X_S183_E1-50	PVALB					SM-DD465_S101_E1-50	VIP					SM-GE632_S135_E1-50	LAMP5														SM-DAIH2_S02_E1-50	IT
SM-GE62X_S187_E1-50	PVALB					SM-DD465_S102_E1-50	VIP					SM-GE62Q_S110_E1-50	LAMP5														SM-DAIH2_S09_E1-50	IT
SM-GE62X_S189_E1-50	PVALB					SM-DD465_S106_E1-50	VIP					SM-GE62R_S001_E1-50	LAMP5														SM-DAIH2_S12_E1-50	IT
SM-GE62Y_S068_E1-50	PVALB					SM-DD465_S108_E1-50	VIP					SM-GE62R_S006_E1-50	LAMP5														SM-DAIH2_S13_E1-50	IT
SM-GE62Y_S070_E1-50	PVALB					SM-DD465_S109_E1-50	VIP					SM-GE62R_S010_E1-50	LAMP5														SM-DAIH2_S18_E1-50	IT
SM-GE62Y_S077_E1-50	PVALB					SM-DD466_S098_E1-50	VIP					SM-GE62R_S017_E1-50	LAMP5														SM-DAIH2_S20_E1-50	IT
SM-GE62Y_S146_E1-50	PVALB					SM-DD466_S100_E1-50	VIP					SM-GE62R_S034_E1-50	LAMP5														SM-DAIH2_S21_E1-50	IT
SM-GE62Z_S036_E1-50	PVALB					SM-DD466_S102_E1-50	VIP					SM-GE62R_S121_E1-50	LAMP5														SM-DAIH2_S22_E1-50	IT
SM-GE62Z_S070_E1-50	PVALB					SM-DD466_S103_E1-50	VIP					SM-GE62R_S135_E1-50	LAMP5														SM-DAIH2_S26_E1-50	IT
SM-GE62Z_S165_E1-50	PVALB					SM-DD466_S106_E1-50	VIP					SM-GE62R_S137_E1-50	LAMP5														SM-DAIH2_S27_E1-50	IT
SM-GE632_S017_E1-50	PVALB					SM-DD466_S107_E1-50	VIP					SM-GE62S_S046_E1-50	LAMP5														SM-DAIH2_S30_E1-50	IT
SM-GE632_S018_E1-50	PVALB					SM-DD466_S110_E1-50	VIP					SM-GE63X_S019_E1-50	LAMP5														SM-DAIH2_S33_E1-50	IT
SM-GE632_S020_E1-50	PVALB					SM-DD467_S059_E1-50	VIP					SM-GE63X_S074_E1-50	LAMP5														SM-DAIH2_S34_E1-50	IT
SM-GE632_S026_E1-50	PVALB					SM-DD467_S060_E1-50	VIP					SM-GE63X_S094_E1-50	LAMP5														SM-DAIH2_S36_E1-50	IT
SM-GE632_S119_E1-50	PVALB					SM-DD467_S066_E1-50	VIP					SM-GE63X_S157_E1-50	LAMP5														SM-DAIH2_S37_E1-50	IT
SM-GE632_S139_E1-50	PVALB					SM-DD467_S075_E1-50	VIP					SM-GE63Y_S081_E1-50	LAMP5														SM-DAIH2_S39_E1-50	IT
SM-GE62Q_S098_E1-50	PVALB					SM-DD467_S076_E1-50	VIP					SM-GE63Y_S179_E1-50	LAMP5														SM-DAIH2_S42_E1-50	IT
SM-GE62Q_S100_E1-50	PVALB					SM-DD467_S081_E1-50	VIP					SM-GE63M_S009_E1-50	LAMP5														SM-DAIH2_S43_E1-50	IT
SM-GE62R_S007_E1-50	PVALB					SM-DD467_S085_E1-50	VIP					SM-GE63M_S013_E1-50	LAMP5														SM-DAIH2_S55_E1-50	IT
SM-GE62R_S011_E1-50	PVALB					SM-DD467_S089_E1-50	VIP					SM-GE63M_S014_E1-50	LAMP5														SM-DAIH2_S58_E1-50	IT
SM-GE62R_S015_E1-50	PVALB					SM-DD467_S092_E1-50	VIP					SM-GE63M_S074_E1-50	LAMP5														SM-DAIH2_S62_E1-50	IT
SM-GE62R_S108_E1-50	PVALB					SM-DD467_S093_E1-50	VIP					SM-GE63M_S086_E1-50	LAMP5														SM-DAIH2_S67_E1-50	IT
SM-GE62S_S012_E1-50	PVALB					SM-DD467_S161_E1-50	VIP					SM-GE63M_S110_E1-50	LAMP5														SM-DAIH2_S68_E1-50	IT
SM-GE62S_S013_E1-50	PVALB					SM-DD467_S172_E1-50	VIP					SM-GE63M_S115_E1-50	LAMP5														SM-DAIH2_S69_E1-50	IT
SM-GE62S_S047_E1-50	PVALB					SM-EBKE9_S046_E1-50	VIP					SM-GE63M_S125_E1-50	LAMP5														SM-DAIH3_S09_E1-50	IT
SM-GE63X_S013_E1-50	PVALB					SM-EBKE9_S113_E1-50	VIP					SM-GE63M_S132_E1-50	LAMP5														SM-DAIH3_S12_E1-50	IT
SM-GE63X_S021_E1-50	PVALB					SM-EBKE9_S115_E1-50	VIP					SM-GE63M_S143_E1-50	LAMP5														SM-DAIH3_S13_E1-50	IT
SM-GE63X_S142_E1-50	PVALB					SM-EBKEA_S034_E1-50	VIP					SM-GE63M_S145_E1-50	LAMP5														SM-DAIH3_S14_E1-50	IT
SM-GE63X_S146_E1-50	PVALB					SM-EBKEA_S044_E1-50	VIP					SM-GE63M_S149_E1-50	LAMP5														SM-DAIH3_S15_E1-50	IT
SM-GE63X_S191_E1-50	PVALB					SM-EBKEA_S053_E1-50	VIP					SM-GE63M_S151_E1-50	LAMP5														SM-DAIH3_S17_E1-50	IT
SM-GE63Y_S177_E1-50	PVALB					SM-EBKEA_S123_E1-50	VIP					SM-GE63M_S161_E1-50	LAMP5														SM-DAIH3_S18_E1-50	IT
SM-GE63M_S025_E1-50	PVALB					SM-EBKEB_S035_E1-50	VIP					SM-GE63M_S163_E1-50	LAMP5														SM-DAIH3_S19_E1-50	IT
SM-GE63M_S186_E1-50	PVALB					SM-EBKEC_S052_E1-50	VIP																				SM-DAIH3_S21_E1-50	IT
						SM-EBKEC_S058_E1-50	VIP																				SM-DAIH3_S22_E1-50	IT
						SM-EBKEC_S121_E1-50	VIP																				SM-DAIH3_S26_E1-50	IT
						SM-EBKEC_S125_E1-50	VIP																				SM-DAIH3_S30_E1-50	IT
						SM-EBKEC_S126_E1-50	VIP																				SM-DAIH3_S34_E1-50	IT
						SM-EBKEC_S127_E1-50	VIP																				SM-DAIH3_S38_E1-50	IT
						SM-EBKEC_S130_E1-50	VIP																				SM-DAIH3_S39_E1-50	IT
						SM-EBKEC_S132_E1-50	VIP																				SM-DAIH3_S42_E1-50	IT
						SM-EBKEC_S154_E1-50	VIP																				SM-DAIH3_S45_E1-50	IT
						SM-EBKED_S007_E1-50	VIP																				SM-DAIH3_S47_E1-50	IT
						SM-EBKED_S035_E1-50	VIP																				SM-DAIH3_S49_E1-50	IT
						SM-EBKED_S081_E1-50	VIP																				SM-DAIH3_S52_E1-50	IT
						SM-EBKED_S085_E1-50	VIP																				SM-DAIH3_S53_E1-50	IT
						SM-EBKED_S099_E1-50	VIP																				SM-DAIH3_S54_E1-50	IT
						SM-EBKED_S185_E1-50	VIP																				SM-DAIH3_S55_E1-50	IT
						SM-EBKEE_S114_E1-50	VIP																				SM-DAIH3_S58_E1-50	IT
						SM-EBKEE_S115_E1-50	VIP																				SM-DAIH3_S62_E1-50	IT
						SM-EBKEE_S124_E1-50	VIP																				SM-DAIH3_S68_E1-50	IT
						SM-EBKEE_S132_E1-50	VIP																				SM-DAIH3_S69_E1-50	IT
						SM-GE634_S122_E1-50	VIP																				SM-DAIH3_S70_E1-50	IT
						SM-GE634_S129_E1-50	VIP																				SM-DAIH3_S73_E1-50	IT
						SM-GE634_S130_E1-50	VIP																				SM-DAIH3_S75_E1-50	IT
						SM-GE634_S131_E1-50	VIP																				SM-DAIH3_S81_E1-50	IT
						SM-GE634_S133_E1-50	VIP																				SM-DAIH3_S82_E1-50	IT
						SM-GE634_S135_E1-50	VIP																				SM-DAIH3_S84_E1-50	IT
						SM-GE634_S137_E1-50	VIP																				SM-DAIH3_S85_E1-50	IT
						SM-GE634_S140_E1-50	VIP																				SM-DAIH3_S87_E1-50	IT
						SM-GE634_S142_E1-50	VIP																				SM-DAIH4_S12_E1-50	IT
						SM-GE634_S143_E1-50	VIP																				SM-DAIH4_S19_E1-50	IT
						SM-GE634_S145_E1-50	VIP																				SM-DAIH4_S20_E1-50	IT
						SM-GE634_S150_E1-50	VIP																				SM-DAIH4_S22_E1-50	IT
						SM-GE634_S151_E1-50	VIP																				SM-DAIH4_S23_E1-50	IT
						SM-GE634_S161_E1-50	VIP																				SM-DAIH4_S25_E1-50	IT
						SM-GE636_S027_E1-50	VIP																				SM-DAIH4_S26_E1-50	IT
						SM-GE636_S030_E1-50	VIP																				SM-DAIH4_S27_E1-50	IT
						SM-GE636_S038_E1-50	VIP																				SM-DAIH4_S30_E1-50	IT
						SM-GE636_S039_E1-50	VIP																				SM-DAIH4_S31_E1-50	IT
						SM-GE636_S042_E1-50	VIP																				SM-DAIH4_S34_E1-50	IT
						SM-GE636_S045_E1-50	VIP																				SM-DAIH4_S37_E1-50	IT
						SM-GE636_S047_E1-50	VIP																				SM-DAIH4_S39_E1-50	IT
						SM-GE636_S052_E1-50	VIP																				SM-DAIH4_S44_E1-50	IT
						SM-GE636_S053_E1-50	VIP																				SM-DAIH4_S49_E1-50	IT
						SM-GE636_S055_E1-50	VIP																				SM-DAIH4_S50_E1-50	IT
						SM-GE636_S097_E1-50	VIP																				SM-DAIH4_S51_E1-50	IT
						SM-GE636_S126_E1-50	VIP																				SM-DAIH4_S52_E1-50	IT
						SM-GE636_S129_E1-50	VIP																				SM-DAIH4_S55_E1-50	IT
						SM-GE636_S130_E1-50	VIP																				SM-DAIH4_S59_E1-50	IT
						SM-GE636_S134_E1-50	VIP																				SM-DAIH4_S60_E1-50	IT
						SM-GE636_S140_E1-50	VIP																				SM-DAIH4_S61_E1-50	IT
						SM-GE636_S148_E1-50	VIP																				SM-DAIH4_S67_E1-50	IT
						SM-GE636_S150_E1-50	VIP																				SM-DAIH4_S71_E1-50	IT
						SM-GE636_S151_E1-50	VIP																				SM-DAIH4_S75_E1-50	IT
						SM-GE636_S154_E1-50	VIP																				SM-DAIH4_S78_E1-50	IT
						SM-GE636_S155_E1-50	VIP																				SM-DAIH4_S79_E1-50	IT
						SM-GE636_S158_E1-50	VIP																				SM-DAIH4_S81_E1-50	IT
						SM-GE637_S005_E1-50	VIP																				SM-DAIH4_S82_E1-50	IT
						SM-GE637_S012_E1-50	VIP																				SM-DAIH4_S83_E1-50	IT
						SM-GE637_S020_E1-50	VIP																				SM-DAIH4_S84_E1-50	IT
						SM-GE637_S022_E1-50	VIP																				SM-DAIH4_S86_E1-50	IT
						SM-GE637_S023_E1-50	VIP																				SM-DAIH4_S87_E1-50	IT
						SM-GE637_S039_E1-50	VIP																				SM-DAIH4_S89_E1-50	IT
						SM-GE637_S126_E1-50	VIP																				SM-DAIH4_S92_E1-50	IT
						SM-GE637_S143_E1-50	VIP																				SM-DAIH4_S94_E1-50	IT
						SM-GE638_S022_E1-50	VIP																				SM-DAIHF_S02_E1-50	IT
						SM-GE638_S034_E1-50	VIP																				SM-DAIHF_S04_E1-50	IT
						SM-GE638_S037_E1-50	VIP																				SM-DAIHF_S12_E1-50	IT
						SM-GE638_S039_E1-50	VIP																				SM-DAIHF_S14_E1-50	IT
						SM-GE638_S129_E1-50	VIP																				SM-DAIHF_S17_E1-50	IT
						SM-GE638_S169_E1-50	VIP																				SM-DAIHF_S18_E1-50	IT
						SM-GE639_S005_E1-50	VIP																				SM-DAIHF_S19_E1-50	IT
						SM-GE639_S013_E1-50	VIP																				SM-DAIHF_S22_E1-50	IT
						SM-GE639_S015_E1-50	VIP																				SM-DAIHF_S25_E1-50	IT
						SM-GE639_S017_E1-50	VIP																				SM-DAIHF_S27_E1-50	IT
						SM-GE639_S034_E1-50	VIP																				SM-DAIHF_S29_E1-50	IT
						SM-GE639_S090_E1-50	VIP																				SM-DAIHF_S31_E1-50	IT
						SM-GE639_S145_E1-50	VIP																				SM-DAIHF_S33_E1-50	IT
						SM-GE639_S146_E1-50	VIP																				SM-DAIHF_S34_E1-50	IT
						SM-GE639_S149_E1-50	VIP																				SM-DAIHF_S38_E1-50	IT
						SM-GE639_S157_E1-50	VIP																				SM-DAIHF_S41_E1-50	IT
						SM-GE639_S159_E1-50	VIP																				SM-DAIHF_S43_E1-50	IT
						SM-GE639_S163_E1-50	VIP																				SM-DAIHF_S46_E1-50	IT
						SM-GE639_S164_E1-50	VIP																				SM-DAIHF_S51_E1-50	IT
						SM-GE639_S186_E1-50	VIP																				SM-DAIHF_S54_E1-50	IT
						SM-GE63A_S007_E1-50	VIP																				SM-DAIHF_S60_E1-50	IT
						SM-GE63A_S038_E1-50	VIP																				SM-DAIHF_S61_E1-50	IT
						SM-GE63A_S053_E1-50	VIP																				SM-DAIHF_S63_E1-50	IT
						SM-GE63A_S057_E1-50	VIP																				SM-DAIHF_S65_E1-50	IT
						SM-GE63A_S059_E1-50	VIP																				SM-DAIHF_S66_E1-50	IT
						SM-GE63A_S061_E1-50	VIP																				SM-DAIHF_S68_E1-50	IT
						SM-GE63A_S062_E1-50	VIP																				SM-DAIHF_S70_E1-50	IT
						SM-GE63A_S065_E1-50	VIP																				SM-DAIHF_S71_E1-50	IT
						SM-GE63A_S066_E1-50	VIP																				SM-DAIHF_S81_E1-50	IT
						SM-GE63A_S079_E1-50	VIP																				SM-DAIHJ_S01_E1-50	IT
						SM-GE63A_S103_E1-50	VIP																				SM-DAIHJ_S02_E1-50	IT
						SM-GE63A_S113_E1-50	VIP																				SM-DAIHJ_S03_E1-50	IT
						SM-GE63A_S114_E1-50	VIP																				SM-DAIHJ_S04_E1-50	IT
						SM-GE63A_S119_E1-50	VIP																				SM-DAIHJ_S05_E1-50	IT
						SM-GE63A_S123_E1-50	VIP																				SM-DAIHJ_S06_E1-50	IT
						SM-GE63A_S125_E1-50	VIP																				SM-DAIHJ_S09_E1-50	IT
						SM-GE63A_S132_E1-50	VIP																				SM-DAIHJ_S11_E1-50	IT
						SM-GE63A_S140_E1-50	VIP																				SM-DAIHJ_S12_E1-50	IT
						SM-GE63A_S159_E1-50	VIP																				SM-DAIHJ_S13_E1-50	IT
						SM-GE62U_S069_E1-50	VIP																				SM-DAIHJ_S15_E1-50	IT
						SM-GE62U_S106_E1-50	VIP																				SM-DAIHJ_S18_E1-50	IT
						SM-GE62V_S014_E1-50	VIP																				SM-DAIHJ_S21_E1-50	IT
						SM-GE62V_S015_E1-50	VIP																				SM-DAIHJ_S22_E1-50	IT
						SM-GE62V_S038_E1-50	VIP																				SM-DAIHJ_S34_E1-50	IT
						SM-GE62V_S097_E1-50	VIP																				SM-DAIHJ_S35_E1-50	IT
						SM-GE62W_S001_E1-50	VIP																				SM-DAIHJ_S59_E1-50	IT
						SM-GE62W_S005_E1-50	VIP																				SM-DAIHJ_S60_E1-50	IT
						SM-GE62W_S021_E1-50	VIP																				SM-DAIHJ_S63_E1-50	IT
						SM-GE62W_S039_E1-50	VIP																				SM-DAIHJ_S70_E1-50	IT
						SM-GE62W_S044_E1-50	VIP																				SM-DAIHJ_S71_E1-50	IT
						SM-GE62W_S124_E1-50	VIP																				SM-DAIHJ_S73_E1-50	IT
						SM-GE62Y_S083_E1-50	VIP																				SM-DAIHJ_S75_E1-50	IT
						SM-GE62Y_S121_E1-50	VIP																				SM-DAIHJ_S78_E1-50	IT
						SM-GE62Y_S122_E1-50	VIP																				SM-DAIHJ_S79_E1-50	IT
						SM-GE62Y_S126_E1-50	VIP																				SM-DAIHK_S02_E1-50	IT
						SM-GE62Y_S137_E1-50	VIP																				SM-DAIHK_S03_E1-50	IT
						SM-GE62Y_S139_E1-50	VIP																				SM-DAIHK_S06_E1-50	IT
						SM-GE62Y_S149_E1-50	VIP																				SM-DAIHK_S07_E1-50	IT
						SM-GE62Y_S153_E1-50	VIP																				SM-DAIHK_S11_E1-50	IT
						SM-GE62Y_S158_E1-50	VIP																				SM-DAIHK_S13_E1-50	IT
						SM-GE62Z_S028_E1-50	VIP																				SM-DAIHK_S18_E1-50	IT
						SM-GE62Z_S029_E1-50	VIP																				SM-DAIHK_S19_E1-50	IT
						SM-GE62Z_S035_E1-50	VIP																				SM-DAIHK_S20_E1-50	IT
						SM-GE62Z_S058_E1-50	VIP																				SM-DAIHK_S23_E1-50	IT
						SM-GE62Z_S138_E1-50	VIP																				SM-DAIHK_S27_E1-50	IT
						SM-GE632_S004_E1-50	VIP																				SM-DAIHK_S41_E1-50	IT
						SM-GE632_S027_E1-50	VIP																				SM-DAIHK_S43_E1-50	IT
						SM-GE632_S030_E1-50	VIP																				SM-DAIHK_S49_E1-50	IT
						SM-GE632_S099_E1-50	VIP																				SM-DAIHK_S55_E1-50	IT
						SM-GE632_S100_E1-50	VIP																				SM-DAIHK_S58_E1-50	IT
						SM-GE632_S102_E1-50	VIP																				SM-DD43I_S01_E1-50	IT
						SM-GE632_S106_E1-50	VIP																				SM-DD43I_S06_E1-50	IT
						SM-GE632_S116_E1-50	VIP																				SM-DD43I_S07_E1-50	IT
						SM-GE632_S118_E1-50	VIP																				SM-DD43I_S10_E1-50	IT
						SM-GE632_S124_E1-50	VIP																				SM-DD43I_S13_E1-50	IT
						SM-GE62Q_S105_E1-50	VIP																				SM-DD43I_S17_E1-50	IT
						SM-GE62Q_S109_E1-50	VIP																				SM-DD43I_S19_E1-50	IT
						SM-GE62Q_S113_E1-50	VIP																				SM-DD43I_S20_E1-50	IT
						SM-GE62Q_S114_E1-50	VIP																				SM-DD43I_S21_E1-50	IT
						SM-GE62Q_S116_E1-50	VIP																				SM-DD43I_S26_E1-50	IT
						SM-GE62Q_S117_E1-50	VIP																				SM-DD43I_S28_E1-50	IT
						SM-GE62Q_S139_E1-50	VIP																				SM-DD43I_S30_E1-50	IT
						SM-GE62R_S002_E1-50	VIP																				SM-DD43I_S36_E1-50	IT
						SM-GE62R_S003_E1-50	VIP																				SM-DD43I_S37_E1-50	IT
						SM-GE62R_S029_E1-50	VIP																				SM-DD43I_S38_E1-50	IT
						SM-GE62R_S099_E1-50	VIP																				SM-DD43I_S49_E1-50	IT
						SM-GE62R_S101_E1-50	VIP																				SM-DD43I_S50_E1-50	IT
						SM-GE62R_S102_E1-50	VIP																				SM-DD43I_S51_E1-50	IT
						SM-GE62R_S106_E1-50	VIP																				SM-DD43I_S52_E1-50	IT
						SM-GE62R_S114_E1-50	VIP																				SM-DD43I_S53_E1-50	IT
						SM-GE62R_S115_E1-50	VIP																				SM-DD43I_S55_E1-50	IT
						SM-GE62S_S025_E1-50	VIP																				SM-DD43I_S57_E1-50	IT
						SM-GE63X_S001_E1-50	VIP																				SM-DD43I_S58_E1-50	IT
						SM-GE63X_S076_E1-50	VIP																				SM-DD43I_S59_E1-50	IT
						SM-GE63X_S078_E1-50	VIP																				SM-DD43I_S60_E1-50	IT
						SM-GE63X_S081_E1-50	VIP																				SM-DD43I_S61_E1-50	IT
						SM-GE63X_S083_E1-50	VIP																				SM-DD43I_S63_E1-50	IT
						SM-GE63X_S084_E1-50	VIP																				SM-DD43I_S65_E1-50	IT
						SM-GE63X_S085_E1-50	VIP																				SM-DD43I_S66_E1-50	IT
						SM-GE63X_S087_E1-50	VIP																				SM-DD43I_S67_E1-50	IT
						SM-GE63X_S089_E1-50	VIP																				SM-DD43I_S68_E1-50	IT
						SM-GE63X_S139_E1-50	VIP																				SM-DD43I_S69_E1-50	IT
						SM-GE63X_S154_E1-50	VIP																				SM-DD43I_S71_E1-50	IT
						SM-GE63X_S155_E1-50	VIP																				SM-DD43J_S01_E1-50	IT
						SM-GE63X_S159_E1-50	VIP																				SM-DD43J_S05_E1-50	IT
						SM-GE63X_S165_E1-50	VIP																				SM-DD43J_S06_E1-50	IT
						SM-GE63X_S178_E1-50	VIP																				SM-DD43J_S07_E1-50	IT
						SM-GE63X_S183_E1-50	VIP																				SM-DD43J_S09_E1-50	IT
						SM-GE63X_S187_E1-50	VIP																				SM-DD43J_S10_E1-50	IT
						SM-GE63Y_S086_E1-50	VIP																				SM-DD43J_S13_E1-50	IT
						SM-GE63Y_S091_E1-50	VIP																				SM-DD43J_S14_E1-50	IT
						SM-GE63M_S001_E1-50	VIP																				SM-DD43J_S15_E1-50	IT
						SM-GE63M_S003_E1-50	VIP																				SM-DD43J_S17_E1-50	IT
						SM-GE63M_S005_E1-50	VIP																				SM-DD43J_S18_E1-50	IT
						SM-GE63M_S006_E1-50	VIP																				SM-DD43J_S19_E1-50	IT
						SM-GE63M_S015_E1-50	VIP																				SM-DD43J_S20_E1-50	IT
						SM-GE63M_S017_E1-50	VIP																				SM-DD43J_S21_E1-50	IT
						SM-GE63M_S018_E1-50	VIP																				SM-DD43J_S23_E1-50	IT
						SM-GE63M_S022_E1-50	VIP																				SM-DD43J_S42_E1-50	IT
						SM-GE63M_S028_E1-50	VIP																				SM-DD43J_S43_E1-50	IT
						SM-GE63M_S029_E1-50	VIP																				SM-DD43J_S44_E1-50	IT
						SM-GE63M_S031_E1-50	VIP																				SM-DD43J_S45_E1-50	IT
						SM-GE63M_S033_E1-50	VIP																				SM-DD43J_S47_E1-50	IT
						SM-GE63M_S034_E1-50	VIP																				SM-DD43J_S57_E1-50	IT
						SM-GE63M_S036_E1-50	VIP																				SM-DD43J_S59_E1-50	IT
						SM-GE63M_S038_E1-50	VIP																				SM-DD43J_S60_E1-50	IT
						SM-GE63M_S046_E1-50	VIP																				SM-DD43J_S62_E1-50	IT
						SM-GE63M_S050_E1-50	VIP																				SM-DD43J_S66_E1-50	IT
						SM-GE63M_S051_E1-50	VIP																				SM-DD43J_S67_E1-50	IT
						SM-GE63M_S054_E1-50	VIP																				SM-DD43J_S69_E1-50	IT
						SM-GE63M_S055_E1-50	VIP																				SM-DD43J_S70_E1-50	IT
						SM-GE63M_S058_E1-50	VIP																				SM-DD43J_S71_E1-50	IT
						SM-GE63M_S059_E1-50	VIP																				SM-DD43J_S74_E1-50	IT
						SM-GE63M_S077_E1-50	VIP																				SM-DD43J_S76_E1-50	IT
						SM-GE63M_S079_E1-50	VIP																				SM-DD43J_S77_E1-50	IT
						SM-GE63M_S082_E1-50	VIP																				SM-DD43J_S78_E1-50	IT
						SM-GE63M_S083_E1-50	VIP																				SM-DD43J_S87_E1-50	IT
						SM-GE63M_S089_E1-50	VIP																				SM-DD43J_S89_E1-50	IT
						SM-GE63M_S090_E1-50	VIP																				SM-DD43J_S92_E1-50	IT
						SM-GE63M_S094_E1-50	VIP																				SM-DD43K_S02_E1-50	IT
						SM-GE63M_S095_E1-50	VIP																				SM-DD43K_S06_E1-50	IT
						SM-GE63M_S097_E1-50	VIP																				SM-DD43K_S07_E1-50	IT
						SM-GE63M_S102_E1-50	VIP																				SM-DD43K_S11_E1-50	IT
						SM-GE63M_S107_E1-50	VIP																				SM-DD43K_S13_E1-50	IT
						SM-GE63M_S111_E1-50	VIP																				SM-DD43K_S15_E1-50	IT
						SM-GE63M_S113_E1-50	VIP																				SM-DD43K_S33_E1-50	IT
						SM-GE63M_S121_E1-50	VIP																				SM-DD43K_S34_E1-50	IT
						SM-GE63M_S127_E1-50	VIP																				SM-DD43K_S35_E1-50	IT
						SM-GE63M_S133_E1-50	VIP																				SM-DD43K_S36_E1-50	IT
						SM-GE63M_S135_E1-50	VIP																				SM-DD43K_S42_E1-50	IT
						SM-GE63M_S137_E1-50	VIP																				SM-DD43K_S43_E1-50	IT
						SM-GE63M_S138_E1-50	VIP																				SM-DD43K_S50_E1-50	IT
						SM-GE63M_S141_E1-50	VIP																				SM-DD43K_S52_E1-50	IT
						SM-GE63M_S147_E1-50	VIP																				SM-DD43K_S54_E1-50	IT
						SM-GE63M_S154_E1-50	VIP																				SM-DD43K_S66_E1-50	IT
						SM-GE63M_S162_E1-50	VIP																				SM-DD43K_S67_E1-50	IT
						SM-GE63M_S166_E1-50	VIP																				SM-DD43K_S71_E1-50	IT
						SM-GE63M_S168_E1-50	VIP																				SM-DD43K_S73_E1-50	IT
						SM-GE63M_S180_E1-50	VIP																				SM-DD43K_S75_E1-50	IT
						SM-GE63M_S182_E1-50	VIP																				SM-DD43K_S77_E1-50	IT
						SM-GE63M_S187_E1-50	VIP																				SM-DD43K_S82_E1-50	IT
						SM-GE63M_S191_E1-50	VIP																				SM-DD43K_S83_E1-50	IT
																											SM-DD43K_S84_E1-50	IT
																											SM-DD43K_S85_E1-50	IT
																											SM-DD43K_S86_E1-50	IT
																											SM-DD43K_S89_E1-50	IT
																											SM-DD43K_S92_E1-50	IT
																											SM-DD43K_S94_E1-50	IT
																											SM-DD43O_S42_E1-50	IT
																											SM-DD43O_S47_E1-50	IT
																											SM-DD43O_S51_E1-50	IT
																											SM-DD43O_S54_E1-50	IT
																											SM-DD43O_S61_E1-50	IT
																											SM-DD43O_S62_E1-50	IT
																											SM-DD43O_S65_E1-50	IT
																											SM-DD43O_S70_E1-50	IT
																											SM-DD43O_S71_E1-50	IT
																											SM-DD43O_S74_E1-50	IT
																											SM-DD43O_S77_E1-50	IT
																											SM-DD43O_S79_E1-50	IT
																											SM-DD43O_S81_E1-50	IT
																											SM-DD43O_S83_E1-50	IT
																											SM-DD43O_S85_E1-50	IT
																											SM-DD43P_S59_E1-50	IT
																											SM-DD43P_S60_E1-50	IT
																											SM-DD43P_S61_E1-50	IT
																											SM-DD43P_S63_E1-50	IT
																											SM-DD43P_S65_E1-50	IT
																											SM-DD43P_S66_E1-50	IT
																											SM-DD43P_S68_E1-50	IT
																											SM-DD43P_S69_E1-50	IT
																											SM-DD43P_S70_E1-50	IT
																											SM-DD43P_S71_E1-50	IT
																											SM-DD43P_S74_E1-50	IT
																											SM-DD43T_S20_E1-50	IT
																											SM-DD43T_S25_E1-50	IT
																											SM-DD43T_S26_E1-50	IT
																											SM-DD43T_S43_E1-50	IT
																											SM-DD43T_S49_E1-50	IT
																											SM-DD43T_S53_E1-50	IT
																											SM-DD43T_S54_E1-50	IT
																											SM-DD43T_S61_E1-50	IT
																											SM-DD43T_S62_E1-50	IT
																											SM-DD43T_S63_E1-50	IT
																											SM-DD43T_S66_E1-50	IT
																											SM-DD43T_S67_E1-50	IT
																											SM-DD43T_S69_E1-50	IT
																											SM-DD43T_S70_E1-50	IT
																											SM-DD43T_S77_E1-50	IT
																											SM-DD43T_S79_E1-50	IT
																											SM-DD43U_S17_E1-50	IT
																											SM-DD43U_S18_E1-50	IT
																											SM-DD43U_S19_E1-50	IT
																											SM-DD43U_S20_E1-50	IT
																											SM-DD43U_S22_E1-50	IT
																											SM-DD43U_S23_E1-50	IT
																											SM-DD43U_S25_E1-50	IT
																											SM-DD43U_S26_E1-50	IT
																											SM-DD43U_S27_E1-50	IT
																											SM-DD43U_S29_E1-50	IT
																											SM-DD43U_S30_E1-50	IT
																											SM-DD43U_S33_E1-50	IT
																											SM-DD43U_S34_E1-50	IT
																											SM-DD43U_S35_E1-50	IT
																											SM-DD43U_S36_E1-50	IT
																											SM-DD43U_S38_E1-50	IT
																											SM-DD43U_S39_E1-50	IT
																											SM-DD43U_S49_E1-50	IT
																											SM-DD43U_S52_E1-50	IT
																											SM-DD43U_S53_E1-50	IT
																											SM-DD43U_S59_E1-50	IT
																											SM-DD43U_S65_E1-50	IT
																											SM-DD43U_S66_E1-50	IT
																											SM-DD43U_S73_E1-50	IT
																											SM-DD43U_S74_E1-50	IT
																											SM-DD43U_S77_E1-50	IT
																											SM-DD43U_S79_E1-50	IT
																											SM-DD43Y_S05_E1-50	IT
																											SM-DD43Y_S06_E1-50	IT
																											SM-DD43Y_S35_E1-50	IT
																											SM-DD43Y_S36_E1-50	IT
																											SM-DD43Y_S38_E1-50	IT
																											SM-DD43Y_S39_E1-50	IT
																											SM-DD43Y_S41_E1-50	IT
																											SM-DD43Y_S42_E1-50	IT
																											SM-DD43Y_S43_E1-50	IT
																											SM-DD43Y_S44_E1-50	IT
																											SM-DD43Y_S45_E1-50	IT
																											SM-DD43Y_S47_E1-50	IT
																											SM-DD43Y_S50_E1-50	IT
																											SM-DD43Y_S51_E1-50	IT
																											SM-DD43Y_S53_E1-50	IT
																											SM-DD43Y_S54_E1-50	IT
																											SM-DD43Y_S55_E1-50	IT
																											SM-DD43Z_S01_E1-50	IT
																											SM-DD43Z_S02_E1-50	IT
																											SM-DD43Z_S05_E1-50	IT
																											SM-DD43Z_S34_E1-50	IT
																											SM-DD43Z_S35_E1-50	IT
																											SM-DD43Z_S36_E1-50	IT
																											SM-DD43Z_S37_E1-50	IT
																											SM-DD43Z_S38_E1-50	IT
																											SM-DD43Z_S39_E1-50	IT
																											SM-DD43Z_S43_E1-50	IT
																											SM-DD43Z_S47_E1-50	IT
																											SM-DD43Z_S52_E1-50	IT
																											SM-DD43Z_S54_E1-50	IT
																											SM-DD43Z_S55_E1-50	IT
																											SM-DD441_S02_E1-50	IT
																											SM-DD441_S07_E1-50	IT
																											SM-DD441_S10_E1-50	IT
																											SM-DD441_S11_E1-50	IT
																											SM-DD441_S33_E1-50	IT
																											SM-DD441_S37_E1-50	IT
																											SM-DD441_S38_E1-50	IT
																											SM-DD441_S39_E1-50	IT
																											SM-DD441_S41_E1-50	IT
																											SM-DD441_S42_E1-50	IT
																											SM-DD441_S45_E1-50	IT
																											SM-DD441_S47_E1-50	IT
																											SM-DD441_S49_E1-50	IT
																											SM-DD441_S52_E1-50	IT
																											SM-DD441_S54_E1-50	IT
																											SM-DD441_S55_E1-50	IT
																											SM-DD441_S61_E1-50	IT
																											SM-DD441_S62_E1-50	IT
																											SM-DD441_S63_E1-50	IT
																											SM-DD445_S12_E1-50	IT
																											SM-DD445_S13_E1-50	IT
																											SM-DD445_S14_E1-50	IT
																											SM-DD445_S33_E1-50	IT
																											SM-DD445_S35_E1-50	IT
																											SM-DD445_S36_E1-50	IT
																											SM-DD445_S38_E1-50	IT
																											SM-DD445_S39_E1-50	IT
																											SM-DD445_S41_E1-50	IT
																											SM-DD445_S42_E1-50	IT
																											SM-DD445_S43_E1-50	IT
																											SM-DD445_S45_E1-50	IT
																											SM-DD445_S46_E1-50	IT
																											SM-DD445_S49_E1-50	IT
																											SM-DD445_S51_E1-50	IT
																											SM-DD445_S53_E1-50	IT
																											SM-DD445_S55_E1-50	IT
																											SM-DD445_S58_E1-50	IT
																											SM-DD445_S59_E1-50	IT
																											SM-DD445_S65_E1-50	IT
																											SM-DD445_S68_E1-50	IT
																											SM-DD445_S69_E1-50	IT
																											SM-DD445_S73_E1-50	IT
																											SM-DD445_S75_E1-50	IT
																											SM-DD445_S77_E1-50	IT
																											SM-DD445_S79_E1-50	IT
																											SM-DD446_S25_E1-50	IT
																											SM-DD446_S27_E1-50	IT
																											SM-DD446_S30_E1-50	IT
																											SM-DD446_S46_E1-50	IT
																											SM-DD446_S49_E1-50	IT
																											SM-DD446_S55_E1-50	IT
																											SM-DD446_S66_E1-50	IT
																											SM-DD446_S67_E1-50	IT
																											SM-DD446_S73_E1-50	IT
																											SM-DD446_S76_E1-50	IT
																											SM-DD447_S10_E1-50	IT
																											SM-DD447_S11_E1-50	IT
																											SM-DD447_S14_E1-50	IT
																											SM-DD447_S22_E1-50	IT
																											SM-DD447_S23_E1-50	IT
																											SM-DD447_S29_E1-50	IT
																											SM-DD447_S30_E1-50	IT
																											SM-DD447_S31_E1-50	IT
																											SM-DD448_S02_E1-50	IT
																											SM-DD448_S06_E1-50	IT
																											SM-DD448_S15_E1-50	IT
																											SM-DD448_S23_E1-50	IT
																											SM-DD44E_S09_E1-50	IT
																											SM-DD44E_S13_E1-50	IT
																											SM-DD44E_S18_E1-50	IT
																											SM-DD44E_S19_E1-50	IT
																											SM-DD44E_S21_E1-50	IT
																											SM-DD44E_S22_E1-50	IT
																											SM-DD44E_S33_E1-50	IT
																											SM-DD44E_S34_E1-50	IT
																											SM-DD44E_S37_E1-50	IT
																											SM-DD44E_S38_E1-50	IT
																											SM-DD44E_S41_E1-50	IT
																											SM-DD44E_S42_E1-50	IT
																											SM-DD44E_S43_E1-50	IT
																											SM-DD44E_S44_E1-50	IT
																											SM-DD44E_S47_E1-50	IT
																											SM-DD44E_S50_E1-50	IT
																											SM-DD44E_S51_E1-50	IT
																											SM-DD44E_S53_E1-50	IT
																											SM-DD44E_S54_E1-50	IT
																											SM-DD44F_S01_E1-50	IT
																											SM-DD44F_S04_E1-50	IT
																											SM-DD44F_S33_E1-50	IT
																											SM-DD44F_S38_E1-50	IT
																											SM-DD44F_S39_E1-50	IT
																											SM-DD44F_S43_E1-50	IT
																											SM-DD44F_S44_E1-50	IT
																											SM-DD44F_S50_E1-50	IT
																											SM-DD44F_S51_E1-50	IT
																											SM-DD44F_S53_E1-50	IT
																											SM-DD44F_S55_E1-50	IT
																											SM-DD44G_S03_E1-50	IT
																											SM-DD44G_S05_E1-50	IT
																											SM-DD44G_S09_E1-50	IT
																											SM-DD44G_S14_E1-50	IT
																											SM-DD44G_S34_E1-50	IT
																											SM-DD44G_S36_E1-50	IT
																											SM-DD44G_S37_E1-50	IT
																											SM-DD44G_S38_E1-50	IT
																											SM-DD44G_S43_E1-50	IT
																											SM-DD44G_S44_E1-50	IT
																											SM-DD44G_S45_E1-50	IT
																											SM-DD44G_S47_E1-50	IT
																											SM-DD44G_S49_E1-50	IT
																											SM-DD44G_S50_E1-50	IT
																											SM-DD44G_S51_E1-50	IT
																											SM-DD44G_S52_E1-50	IT
																											SM-DD44G_S53_E1-50	IT
																											SM-DD44G_S54_E1-50	IT
																											SM-DD44G_S55_E1-50	IT
																											SM-DD44I_S06_E1-50	IT
																											SM-DD44I_S09_E1-50	IT
																											SM-DD44I_S13_E1-50	IT
																											SM-DD44I_S15_E1-50	IT
																											SM-DD44I_S38_E1-50	IT
																											SM-DD44I_S39_E1-50	IT
																											SM-DD44I_S41_E1-50	IT
																											SM-DD44I_S46_E1-50	IT
																											SM-DD44I_S47_E1-50	IT
																											SM-DD44I_S49_E1-50	IT
																											SM-DD44I_S50_E1-50	IT
																											SM-DD44I_S51_E1-50	IT
																											SM-DD44I_S52_E1-50	IT
																											SM-DD44I_S55_E1-50	IT
																											SM-DD44J_S04_E1-50	IT
																											SM-DD44J_S06_E1-50	IT
																											SM-DD44J_S07_E1-50	IT
																											SM-DD44J_S10_E1-50	IT
																											SM-DD44J_S25_E1-50	IT
																											SM-DD44J_S26_E1-50	IT
																											SM-DD44J_S27_E1-50	IT
																											SM-DD44J_S28_E1-50	IT
																											SM-DD44J_S29_E1-50	IT
																											SM-DD44J_S30_E1-50	IT
																											SM-DD44J_S31_E1-50	IT
																											SM-DD44J_S43_E1-50	IT
																											SM-DD44J_S44_E1-50	IT
																											SM-DD44J_S45_E1-50	IT
																											SM-DD44J_S50_E1-50	IT
																											SM-DD44J_S51_E1-50	IT
																											SM-DD44J_S52_E1-50	IT
																											SM-DD44J_S54_E1-50	IT
																											SM-DD44J_S55_E1-50	IT
																											SM-DD44J_S57_E1-50	IT
																											SM-DD44J_S58_E1-50	IT
																											SM-DD44J_S59_E1-50	IT
																											SM-DD44J_S62_E1-50	IT
																											SM-DD44J_S67_E1-50	IT
																											SM-DD44J_S71_E1-50	IT
																											SM-DD44J_S74_E1-50	IT
																											SM-DD44J_S76_E1-50	IT
																											SM-DD44J_S77_E1-50	IT
																											SM-DD44K_S03_E1-50	IT
																											SM-DD44K_S06_E1-50	IT
																											SM-DD44K_S07_E1-50	IT
																											SM-DD44K_S11_E1-50	IT
																											SM-DD44K_S25_E1-50	IT
																											SM-DD44K_S26_E1-50	IT
																											SM-DD44K_S27_E1-50	IT
																											SM-DD44K_S28_E1-50	IT
																											SM-DD44K_S29_E1-50	IT
																											SM-DD44K_S30_E1-50	IT
																											SM-DD44K_S33_E1-50	IT
																											SM-DD44K_S36_E1-50	IT
																											SM-DD44K_S38_E1-50	IT
																											SM-DD44K_S39_E1-50	IT
																											SM-DD44K_S50_E1-50	IT
																											SM-DD44K_S51_E1-50	IT
																											SM-DD44K_S55_E1-50	IT
																											SM-DD44K_S57_E1-50	IT
																											SM-DD44K_S66_E1-50	IT
																											SM-DD44V_S03_E1-50	IT
																											SM-DD44V_S04_E1-50	IT
																											SM-DD44V_S25_E1-50	IT
																											SM-DD44V_S28_E1-50	IT
																											SM-DD44V_S30_E1-50	IT
																											SM-DD44V_S33_E1-50	IT
																											SM-DD44V_S37_E1-50	IT
																											SM-DD44V_S38_E1-50	IT
																											SM-DD44W_S05_E1-50	IT
																											SM-DD44W_S07_E1-50	IT
																											SM-DD44W_S29_E1-50	IT
																											SM-DD44W_S30_E1-50	IT
																											SM-DD44W_S31_E1-50	IT
																											SM-DD44W_S33_E1-50	IT
																											SM-DD44W_S34_E1-50	IT
																											SM-DD44X_S09_E1-50	IT
																											SM-DD44X_S12_E1-50	IT
																											SM-DD44X_S33_E1-50	IT
																											SM-DD44X_S35_E1-50	IT
																											SM-DD44X_S41_E1-50	IT
																											SM-DD44X_S42_E1-50	IT
																											SM-DD44X_S45_E1-50	IT
																											SM-DD44X_S46_E1-50	IT
																											SM-DD44Y_S04_E1-50	IT
																											SM-DD44Y_S05_E1-50	IT
																											SM-DD44Y_S06_E1-50	IT
																											SM-DD44Y_S07_E1-50	IT
																											SM-DD44Y_S33_E1-50	IT
																											SM-DD44Y_S35_E1-50	IT
																											SM-DD44Y_S38_E1-50	IT
																											SM-DD44Y_S39_E1-50	IT
																											SM-DD44Y_S41_E1-50	IT
																											SM-DD44Y_S45_E1-50	IT
																											SM-DD44Y_S46_E1-50	IT
																											SM-DD44Y_S52_E1-50	IT
																											SM-DD44Y_S53_E1-50	IT
																											SM-DD44Z_S02_E1-50	IT
																											SM-DD44Z_S06_E1-50	IT
																											SM-DD44Z_S25_E1-50	IT
																											SM-DD44Z_S27_E1-50	IT
																											SM-DD44Z_S28_E1-50	IT
																											SM-DD44Z_S30_E1-50	IT
																											SM-DD44Z_S36_E1-50	IT
																											SM-DD44Z_S37_E1-50	IT
																											SM-DD44Z_S39_E1-50	IT
																											SM-DD44Z_S41_E1-50	IT
																											SM-DD44Z_S43_E1-50	IT
																											SM-DD44Z_S45_E1-50	IT
																											SM-DD44Z_S57_E1-50	IT
																											SM-DD44Z_S58_E1-50	IT
																											SM-DD44Z_S59_E1-50	IT
																											SM-DD44Z_S61_E1-50	IT
																											SM-DD44Z_S81_E1-50	IT
																											SM-DD44Z_S82_E1-50	IT
																											SM-DD44Z_S84_E1-50	IT
																											SM-DD44Z_S86_E1-50	IT
																											SM-DD44Z_S89_E1-50	IT
																											SM-DD44Z_S90_E1-50	IT
																											SM-DD451_S45_E1-50	IT
																											SM-DD451_S47_E1-50	IT
																											SM-DD451_S51_E1-50	IT
																											SM-DD451_S54_E1-50	IT
																											SM-DD451_S55_E1-50	IT
																											SM-DD451_S66_E1-50	IT
																											SM-DD451_S69_E1-50	IT
																											SM-DD451_S73_E1-50	IT
																											SM-DD451_S74_E1-50	IT
																											SM-DD451_S75_E1-50	IT
																											SM-DD451_S76_E1-50	IT
																											SM-DD451_S78_E1-50	IT
																											SM-DD451_S82_E1-50	IT
																											SM-DD451_S83_E1-50	IT
																											SM-DD451_S90_E1-50	IT
																											SM-DD451_S91_E1-50	IT
																											SM-DD451_S94_E1-50	IT
																											SM-DD451_S95_E1-50	IT
																											SM-DD452_S43_E1-50	IT
																											SM-DD452_S44_E1-50	IT
																											SM-DD452_S50_E1-50	IT
																											SM-DD452_S54_E1-50	IT
																											SM-DD452_S76_E1-50	IT
																											SM-DD452_S90_E1-50	IT
																											SM-DD453_S25_E1-50	IT
																											SM-DD453_S28_E1-50	IT
																											SM-DD453_S35_E1-50	IT
																											SM-DD453_S37_E1-50	IT
																											SM-DD453_S38_E1-50	IT
																											SM-DD453_S44_E1-50	IT
																											SM-DD453_S47_E1-50	IT
																											SM-DD453_S54_E1-50	IT
																											SM-DD453_S59_E1-50	IT
																											SM-DD453_S63_E1-50	IT
																											SM-DD453_S71_E1-50	IT
																											SM-DD453_S81_E1-50	IT
																											SM-DD453_S86_E1-50	IT
																											SM-DD453_S87_E1-50	IT
																											SM-DD453_S93_E1-50	IT
																											SM-DD454_S51_E1-50	IT
																											SM-DD454_S54_E1-50	IT
																											SM-DD454_S60_E1-50	IT
																											SM-DD454_S61_E1-50	IT
																											SM-DD454_S69_E1-50	IT
																											SM-DD454_S70_E1-50	IT
																											SM-DD454_S78_E1-50	IT
																											SM-DD454_S79_E1-50	IT
																											SM-DD455_S50_E1-50	IT
																											SM-DD455_S51_E1-50	IT
																											SM-DD455_S54_E1-50	IT
																											SM-DD455_S57_E1-50	IT
																											SM-DD455_S58_E1-50	IT
																											SM-DD455_S60_E1-50	IT
																											SM-DD455_S61_E1-50	IT
																											SM-DD455_S62_E1-50	IT
																											SM-DD455_S65_E1-50	IT
																											SM-DD455_S69_E1-50	IT
																											SM-DD455_S70_E1-50	IT
																											SM-DD455_S71_E1-50	IT
																											SM-DD455_S73_E1-50	IT
																											SM-DD455_S78_E1-50	IT
																											SM-DD455_S84_E1-50	IT
																											SM-DD455_S85_E1-50	IT
																											SM-DD456_S50_E1-50	IT
																											SM-DD456_S57_E1-50	IT
																											SM-DD456_S60_E1-50	IT
																											SM-DD456_S79_E1-50	IT
																											SM-DD456_S83_E1-50	IT
																											SM-DD456_S86_E1-50	IT
																											SM-DD456_S87_E1-50	IT
																											SM-DD456_S92_E1-50	IT
																											SM-DD457_S44_E1-50	IT
																											SM-DD457_S49_E1-50	IT
																											SM-DD457_S55_E1-50	IT
																											SM-DD457_S57_E1-50	IT
																											SM-DD457_S58_E1-50	IT
																											SM-DD457_S60_E1-50	IT
																											SM-DD457_S61_E1-50	IT
																											SM-DD457_S67_E1-50	IT
																											SM-DD457_S68_E1-50	IT
																											SM-DD457_S69_E1-50	IT
																											SM-DD457_S77_E1-50	IT
																											SM-DD457_S79_E1-50	IT
																											SM-DD457_S91_E1-50	IT
																											SM-DD457_S95_E1-50	IT
																											SM-DD458_S12_E1-50	IT
																											SM-DD458_S13_E1-50	IT
																											SM-DD458_S15_E1-50	IT
																											SM-DD458_S17_E1-50	IT
																											SM-DD458_S18_E1-50	IT
																											SM-DD458_S19_E1-50	IT
																											SM-DD458_S20_E1-50	IT
																											SM-DD458_S22_E1-50	IT
																											SM-DD458_S27_E1-50	IT
																											SM-DD458_S28_E1-50	IT
																											SM-DD458_S42_E1-50	IT
																											SM-DD458_S43_E1-50	IT
																											SM-DD458_S53_E1-50	IT
																											SM-DD458_S65_E1-50	IT
																											SM-DD458_S66_E1-50	IT
																											SM-DD458_S69_E1-50	IT
																											SM-DD458_S73_E1-50	IT
																											SM-DD458_S74_E1-50	IT
																											SM-DD458_S75_E1-50	IT
																											SM-DD458_S77_E1-50	IT
																											SM-DD458_S81_E1-50	IT
																											SM-DD458_S82_E1-50	IT
																											SM-DD458_S85_E1-50	IT
																											SM-DD458_S86_E1-50	IT
																											SM-DD458_S89_E1-50	IT
																											SM-DD458_S92_E1-50	IT
																											SM-DD458_S94_E1-50	IT
																											SM-DD459_S03_E1-50	IT
																											SM-DD459_S20_E1-50	IT
																											SM-DD459_S21_E1-50	IT
																											SM-DD459_S29_E1-50	IT
																											SM-DD459_S34_E1-50	IT
																											SM-DD459_S35_E1-50	IT
																											SM-DD459_S37_E1-50	IT
																											SM-DD459_S41_E1-50	IT
																											SM-DD459_S47_E1-50	IT
																											SM-DD459_S54_E1-50	IT
																											SM-DD459_S58_E1-50	IT
																											SM-DD459_S78_E1-50	IT
																											SM-DD459_S86_E1-50	IT
																											SM-DD459_S87_E1-50	IT
																											SM-DD459_S92_E1-50	IT
																											SM-DD45A_S02_E1-50	IT
																											SM-DD45A_S03_E1-50	IT
																											SM-DD45A_S04_E1-50	IT
																											SM-DD45A_S06_E1-50	IT
																											SM-DD45A_S12_E1-50	IT
																											SM-DD45A_S13_E1-50	IT
																											SM-DD45A_S14_E1-50	IT
																											SM-DD45A_S30_E1-50	IT
																											SM-DD45A_S37_E1-50	IT
																											SM-DD45A_S39_E1-50	IT
																											SM-DD45A_S44_E1-50	IT
																											SM-DD45A_S45_E1-50	IT
																											SM-DD45A_S57_E1-50	IT
																											SM-DD45A_S59_E1-50	IT
																											SM-DD45A_S63_E1-50	IT
																											SM-DD45A_S91_E1-50	IT
																											SM-DD45A_S92_E1-50	IT
																											SM-DD45A_S95_E1-50	IT
																											SM-DD45B_S02_E1-50	IT
																											SM-DD45B_S03_E1-50	IT
																											SM-DD45B_S04_E1-50	IT
																											SM-DD45B_S09_E1-50	IT
																											SM-DD45B_S13_E1-50	IT
																											SM-DD45B_S15_E1-50	IT
																											SM-DD45B_S20_E1-50	IT
																											SM-DD45B_S41_E1-50	IT
																											SM-DD45B_S43_E1-50	IT
																											SM-DD45B_S53_E1-50	IT
																											SM-DD45E_S002_E1-50	IT
																											SM-DD45E_S003_E1-50	IT
																											SM-DD45E_S011_E1-50	IT
																											SM-DD45E_S025_E1-50	IT
																											SM-DD45E_S026_E1-50	IT
																											SM-DD45E_S028_E1-50	IT
																											SM-DD45E_S029_E1-50	IT
																											SM-DD45E_S030_E1-50	IT
																											SM-DD45E_S031_E1-50	IT
																											SM-DD45E_S033_E1-50	IT
																											SM-DD45E_S037_E1-50	IT
																											SM-DD45E_S043_E1-50	IT
																											SM-DD45E_S044_E1-50	IT
																											SM-DD45E_S045_E1-50	IT
																											SM-DD45E_S047_E1-50	IT
																											SM-DD45E_S049_E1-50	IT
																											SM-DD45E_S061_E1-50	IT
																											SM-DD45E_S062_E1-50	IT
																											SM-DD45E_S106_E1-50	IT
																											SM-DD45E_S107_E1-50	IT
																											SM-DD45E_S109_E1-50	IT
																											SM-DD45E_S114_E1-50	IT
																											SM-DD45E_S115_E1-50	IT
																											SM-DD45E_S118_E1-50	IT
																											SM-DD45E_S121_E1-50	IT
																											SM-DD45E_S126_E1-50	IT
																											SM-DD45E_S131_E1-50	IT
																											SM-DD45E_S134_E1-50	IT
																											SM-DD45E_S137_E1-50	IT
																											SM-DD45E_S140_E1-50	IT
																											SM-DD45E_S142_E1-50	IT
																											SM-DD45E_S143_E1-50	IT
																											SM-DD45E_S151_E1-50	IT
																											SM-DD45E_S153_E1-50	IT
																											SM-DD45E_S159_E1-50	IT
																											SM-DD45E_S164_E1-50	IT
																											SM-DD45F_S011_E1-50	IT
																											SM-DD45F_S014_E1-50	IT
																											SM-DD45F_S019_E1-50	IT
																											SM-DD45F_S022_E1-50	IT
																											SM-DD45F_S023_E1-50	IT
																											SM-DD45F_S025_E1-50	IT
																											SM-DD45F_S026_E1-50	IT
																											SM-DD45F_S027_E1-50	IT
																											SM-DD45F_S035_E1-50	IT
																											SM-DD45F_S041_E1-50	IT
																											SM-DD45F_S044_E1-50	IT
																											SM-DD45F_S051_E1-50	IT
																											SM-DD45F_S055_E1-50	IT
																											SM-DD45F_S058_E1-50	IT
																											SM-DD45F_S061_E1-50	IT
																											SM-DD45F_S099_E1-50	IT
																											SM-DD45F_S102_E1-50	IT
																											SM-DD45F_S116_E1-50	IT
																											SM-DD45F_S161_E1-50	IT
																											SM-DD45F_S162_E1-50	IT
																											SM-DD45F_S166_E1-50	IT
																											SM-DD45F_S171_E1-50	IT
																											SM-DD45F_S172_E1-50	IT
																											SM-DD45F_S174_E1-50	IT
																											SM-DD45F_S175_E1-50	IT
																											SM-DD45G_S005_E1-50	IT
																											SM-DD45G_S006_E1-50	IT
																											SM-DD45G_S010_E1-50	IT
																											SM-DD45G_S014_E1-50	IT
																											SM-DD45G_S083_E1-50	IT
																											SM-DD45G_S086_E1-50	IT
																											SM-DD45G_S087_E1-50	IT
																											SM-DD45G_S090_E1-50	IT
																											SM-DD45G_S093_E1-50	IT
																											SM-DD45G_S095_E1-50	IT
																											SM-DD45G_S098_E1-50	IT
																											SM-DD45G_S100_E1-50	IT
																											SM-DD45G_S103_E1-50	IT
																											SM-DD45G_S109_E1-50	IT
																											SM-DD45G_S111_E1-50	IT
																											SM-DD45G_S113_E1-50	IT
																											SM-DD45G_S116_E1-50	IT
																											SM-DD45G_S172_E1-50	IT
																											SM-DD45G_S186_E1-50	IT
																											SM-DD45G_S188_E1-50	IT
																											SM-DD45G_S191_E1-50	IT
																											SM-DD45H_S089_E1-50	IT
																											SM-DD45H_S090_E1-50	IT
																											SM-DD45H_S091_E1-50	IT
																											SM-DD45H_S093_E1-50	IT
																											SM-DD45H_S094_E1-50	IT
																											SM-DD45H_S169_E1-50	IT
																											SM-DD45H_S170_E1-50	IT
																											SM-DD45H_S171_E1-50	IT
																											SM-DD45H_S173_E1-50	IT
																											SM-DD45H_S174_E1-50	IT
																											SM-DD45H_S175_E1-50	IT
																											SM-DD45H_S177_E1-50	IT
																											SM-DD45H_S180_E1-50	IT
																											SM-DD45H_S182_E1-50	IT
																											SM-DD45H_S183_E1-50	IT
																											SM-DD45H_S187_E1-50	IT
																											SM-DD45H_S189_E1-50	IT
																											SM-DD45P_S087_E1-50	IT
																											SM-DD45P_S089_E1-50	IT
																											SM-DD45P_S095_E1-50	IT
																											SM-DD45P_S180_E1-50	IT
																											SM-DD45P_S183_E1-50	IT
																											SM-DD45P_S185_E1-50	IT
																											SM-DD45Q_S074_E1-50	IT
																											SM-DD45Q_S079_E1-50	IT
																											SM-DD45Q_S090_E1-50	IT
																											SM-DD45Q_S091_E1-50	IT
																											SM-DD45Q_S092_E1-50	IT
																											SM-DD45Q_S093_E1-50	IT
																											SM-DD45Q_S094_E1-50	IT
																											SM-DD45Q_S169_E1-50	IT
																											SM-DD45Q_S172_E1-50	IT
																											SM-DD45Q_S174_E1-50	IT
																											SM-DD45Q_S177_E1-50	IT
																											SM-DD45V_S025_E1-50	IT
																											SM-DD45V_S031_E1-50	IT
																											SM-DD45V_S035_E1-50	IT
																											SM-DD45V_S036_E1-50	IT
																											SM-DD45V_S038_E1-50	IT
																											SM-DD45V_S042_E1-50	IT
																											SM-DD45V_S054_E1-50	IT
																											SM-DD45V_S055_E1-50	IT
																											SM-DD45V_S058_E1-50	IT
																											SM-DD45V_S060_E1-50	IT
																											SM-DD45V_S063_E1-50	IT
																											SM-DD45V_S074_E1-50	IT
																											SM-DD45V_S075_E1-50	IT
																											SM-DD45V_S079_E1-50	IT
																											SM-DD45V_S084_E1-50	IT
																											SM-DD45V_S087_E1-50	IT
																											SM-DD45V_S090_E1-50	IT
																											SM-DD45V_S091_E1-50	IT
																											SM-DD45V_S092_E1-50	IT
																											SM-DD45V_S095_E1-50	IT
																											SM-DD45V_S121_E1-50	IT
																											SM-DD45V_S126_E1-50	IT
																											SM-DD45V_S138_E1-50	IT
																											SM-DD45V_S149_E1-50	IT
																											SM-DD45V_S153_E1-50	IT
																											SM-DD45V_S156_E1-50	IT
																											SM-DD45V_S157_E1-50	IT
																											SM-DD45V_S158_E1-50	IT
																											SM-DD45V_S163_E1-50	IT
																											SM-DD45V_S165_E1-50	IT
																											SM-DD45V_S167_E1-50	IT
																											SM-DD45V_S180_E1-50	IT
																											SM-DD45V_S186_E1-50	IT
																											SM-DD45V_S188_E1-50	IT
																											SM-DD45V_S190_E1-50	IT
																											SM-DD45W_S025_E1-50	IT
																											SM-DD45W_S026_E1-50	IT
																											SM-DD45W_S029_E1-50	IT
																											SM-DD45W_S036_E1-50	IT
																											SM-DD45W_S038_E1-50	IT
																											SM-DD45W_S039_E1-50	IT
																											SM-DD45W_S041_E1-50	IT
																											SM-DD45W_S043_E1-50	IT
																											SM-DD45W_S044_E1-50	IT
																											SM-DD45W_S050_E1-50	IT
																											SM-DD45W_S063_E1-50	IT
																											SM-DD45W_S097_E1-50	IT
																											SM-DD45W_S100_E1-50	IT
																											SM-DD45W_S101_E1-50	IT
																											SM-DD45W_S105_E1-50	IT
																											SM-DD45W_S106_E1-50	IT
																											SM-DD45W_S109_E1-50	IT
																											SM-DD45W_S110_E1-50	IT
																											SM-DD45W_S111_E1-50	IT
																											SM-DD45W_S113_E1-50	IT
																											SM-DD45W_S114_E1-50	IT
																											SM-DD45W_S115_E1-50	IT
																											SM-DD45W_S116_E1-50	IT
																											SM-DD45W_S119_E1-50	IT
																											SM-DD45W_S121_E1-50	IT
																											SM-DD45W_S123_E1-50	IT
																											SM-DD45W_S125_E1-50	IT
																											SM-DD45W_S126_E1-50	IT
																											SM-DD45W_S127_E1-50	IT
																											SM-DD45W_S129_E1-50	IT
																											SM-DD45W_S130_E1-50	IT
																											SM-DD45W_S131_E1-50	IT
																											SM-DD45W_S132_E1-50	IT
																											SM-DD45W_S133_E1-50	IT
																											SM-DD45W_S134_E1-50	IT
																											SM-DD45W_S135_E1-50	IT
																											SM-DD45W_S137_E1-50	IT
																											SM-DD45W_S138_E1-50	IT
																											SM-DD45W_S140_E1-50	IT
																											SM-DD45W_S143_E1-50	IT
																											SM-DD45W_S147_E1-50	IT
																											SM-DD45W_S149_E1-50	IT
																											SM-DD45X_S009_E1-50	IT
																											SM-DD45X_S010_E1-50	IT
																											SM-DD45X_S011_E1-50	IT
																											SM-DD45X_S013_E1-50	IT
																											SM-DD45X_S014_E1-50	IT
																											SM-DD45X_S017_E1-50	IT
																											SM-DD45X_S018_E1-50	IT
																											SM-DD45X_S020_E1-50	IT
																											SM-DD45X_S021_E1-50	IT
																											SM-DD45X_S022_E1-50	IT
																											SM-DD45X_S026_E1-50	IT
																											SM-DD45X_S027_E1-50	IT
																											SM-DD45X_S028_E1-50	IT
																											SM-DD45X_S029_E1-50	IT
																											SM-DD45X_S031_E1-50	IT
																											SM-DD45X_S036_E1-50	IT
																											SM-DD45X_S037_E1-50	IT
																											SM-DD45X_S038_E1-50	IT
																											SM-DD45X_S044_E1-50	IT
																											SM-DD45X_S054_E1-50	IT
																											SM-DD45X_S057_E1-50	IT
																											SM-DD45X_S058_E1-50	IT
																											SM-DD45X_S063_E1-50	IT
																											SM-DD45X_S067_E1-50	IT
																											SM-DD45X_S068_E1-50	IT
																											SM-DD45X_S071_E1-50	IT
																											SM-DD45X_S097_E1-50	IT
																											SM-DD45X_S099_E1-50	IT
																											SM-DD45X_S101_E1-50	IT
																											SM-DD45X_S102_E1-50	IT
																											SM-DD45X_S104_E1-50	IT
																											SM-DD45X_S113_E1-50	IT
																											SM-DD45X_S114_E1-50	IT
																											SM-DD45X_S115_E1-50	IT
																											SM-DD45X_S117_E1-50	IT
																											SM-DD45X_S118_E1-50	IT
																											SM-DD45X_S119_E1-50	IT
																											SM-DD45X_S120_E1-50	IT
																											SM-DD45X_S121_E1-50	IT
																											SM-DD45X_S122_E1-50	IT
																											SM-DD45X_S123_E1-50	IT
																											SM-DD45X_S125_E1-50	IT
																											SM-DD45X_S126_E1-50	IT
																											SM-DD45X_S127_E1-50	IT
																											SM-DD45X_S129_E1-50	IT
																											SM-DD45X_S131_E1-50	IT
																											SM-DD45X_S132_E1-50	IT
																											SM-DD45X_S133_E1-50	IT
																											SM-DD45X_S134_E1-50	IT
																											SM-DD45X_S135_E1-50	IT
																											SM-DD45X_S147_E1-50	IT
																											SM-DD45X_S148_E1-50	IT
																											SM-DD45X_S149_E1-50	IT
																											SM-DD45X_S150_E1-50	IT
																											SM-DD45X_S154_E1-50	IT
																											SM-DD45X_S155_E1-50	IT
																											SM-DD45X_S156_E1-50	IT
																											SM-DD461_S099_E1-50	IT
																											SM-DD461_S100_E1-50	IT
																											SM-DD461_S105_E1-50	IT
																											SM-DD461_S106_E1-50	IT
																											SM-DD461_S108_E1-50	IT
																											SM-DD461_S110_E1-50	IT
																											SM-DD461_S113_E1-50	IT
																											SM-DD461_S114_E1-50	IT
																											SM-DD461_S115_E1-50	IT
																											SM-DD461_S118_E1-50	IT
																											SM-DD461_S124_E1-50	IT
																											SM-DD461_S129_E1-50	IT
																											SM-DD461_S130_E1-50	IT
																											SM-DD461_S131_E1-50	IT
																											SM-DD461_S132_E1-50	IT
																											SM-DD461_S133_E1-50	IT
																											SM-DD461_S135_E1-50	IT
																											SM-DD461_S138_E1-50	IT
																											SM-DD461_S139_E1-50	IT
																											SM-DD461_S140_E1-50	IT
																											SM-DD461_S161_E1-50	IT
																											SM-DD461_S165_E1-50	IT
																											SM-DD461_S169_E1-50	IT
																											SM-DD461_S173_E1-50	IT
																											SM-DD461_S174_E1-50	IT
																											SM-DD461_S180_E1-50	IT
																											SM-DD461_S183_E1-50	IT
																											SM-DD461_S187_E1-50	IT
																											SM-DD461_S191_E1-50	IT
																											SM-DD462_S004_E1-50	IT
																											SM-DD462_S005_E1-50	IT
																											SM-DD462_S006_E1-50	IT
																											SM-DD462_S007_E1-50	IT
																											SM-DD462_S013_E1-50	IT
																											SM-DD462_S017_E1-50	IT
																											SM-DD462_S018_E1-50	IT
																											SM-DD462_S019_E1-50	IT
																											SM-DD462_S021_E1-50	IT
																											SM-DD462_S025_E1-50	IT
																											SM-DD462_S030_E1-50	IT
																											SM-DD462_S033_E1-50	IT
																											SM-DD462_S034_E1-50	IT
																											SM-DD462_S035_E1-50	IT
																											SM-DD462_S036_E1-50	IT
																											SM-DD462_S038_E1-50	IT
																											SM-DD462_S039_E1-50	IT
																											SM-DD462_S045_E1-50	IT
																											SM-DD462_S046_E1-50	IT
																											SM-DD462_S051_E1-50	IT
																											SM-DD462_S052_E1-50	IT
																											SM-DD462_S055_E1-50	IT
																											SM-DD462_S057_E1-50	IT
																											SM-DD462_S073_E1-50	IT
																											SM-DD462_S074_E1-50	IT
																											SM-DD462_S076_E1-50	IT
																											SM-DD462_S077_E1-50	IT
																											SM-DD462_S081_E1-50	IT
																											SM-DD462_S085_E1-50	IT
																											SM-DD462_S087_E1-50	IT
																											SM-DD462_S092_E1-50	IT
																											SM-DD462_S097_E1-50	IT
																											SM-DD462_S098_E1-50	IT
																											SM-DD462_S099_E1-50	IT
																											SM-DD462_S105_E1-50	IT
																											SM-DD462_S107_E1-50	IT
																											SM-DD462_S110_E1-50	IT
																											SM-DD462_S113_E1-50	IT
																											SM-DD462_S114_E1-50	IT
																											SM-DD462_S115_E1-50	IT
																											SM-DD462_S121_E1-50	IT
																											SM-DD462_S122_E1-50	IT
																											SM-DD462_S125_E1-50	IT
																											SM-DD462_S130_E1-50	IT
																											SM-DD462_S131_E1-50	IT
																											SM-DD462_S133_E1-50	IT
																											SM-DD462_S134_E1-50	IT
																											SM-DD462_S135_E1-50	IT
																											SM-DD462_S137_E1-50	IT
																											SM-DD462_S138_E1-50	IT
																											SM-DD462_S139_E1-50	IT
																											SM-DD462_S140_E1-50	IT
																											SM-DD462_S142_E1-50	IT
																											SM-DD462_S146_E1-50	IT
																											SM-DD462_S147_E1-50	IT
																											SM-DD462_S155_E1-50	IT
																											SM-DD462_S158_E1-50	IT
																											SM-DD462_S161_E1-50	IT
																											SM-DD462_S165_E1-50	IT
																											SM-DD462_S166_E1-50	IT
																											SM-DD462_S178_E1-50	IT
																											SM-DD462_S179_E1-50	IT
																											SM-DD462_S182_E1-50	IT
																											SM-DD462_S183_E1-50	IT
																											SM-DD462_S185_E1-50	IT
																											SM-DD462_S188_E1-50	IT
																											SM-DD462_S190_E1-50	IT
																											SM-DD465_S103_E1-50	IT
																											SM-DD466_S111_E1-50	IT
																											SM-DD467_S067_E1-50	IT
																											SM-DD467_S073_E1-50	IT
																											SM-DD467_S079_E1-50	IT
																											SM-DD467_S082_E1-50	IT
																											SM-DD467_S084_E1-50	IT
																											SM-DD467_S087_E1-50	IT
																											SM-DD467_S147_E1-50	IT
																											SM-DD467_S148_E1-50	IT
																											SM-DD467_S150_E1-50	IT
																											SM-DD467_S162_E1-50	IT
																											SM-DD467_S163_E1-50	IT
																											SM-DD467_S167_E1-50	IT
																											SM-DD467_S169_E1-50	IT
																											SM-DD467_S171_E1-50	IT
																											SM-DD467_S173_E1-50	IT
																											SM-DD467_S183_E1-50	IT
																											SM-DD467_S185_E1-50	IT
																											SM-DD467_S187_E1-50	IT
																											SM-DD467_S191_E1-50	IT
																											SM-DD468_S049_E1-50	IT
																											SM-DD468_S053_E1-50	IT
																											SM-DD468_S058_E1-50	IT
																											SM-DD468_S060_E1-50	IT
																											SM-EBKE9_S002_E1-50	IT
																											SM-EBKE9_S011_E1-50	IT
																											SM-EBKE9_S012_E1-50	IT
																											SM-EBKE9_S013_E1-50	IT
																											SM-EBKE9_S018_E1-50	IT
																											SM-EBKE9_S020_E1-50	IT
																											SM-EBKE9_S022_E1-50	IT
																											SM-EBKE9_S028_E1-50	IT
																											SM-EBKE9_S029_E1-50	IT
																											SM-EBKE9_S041_E1-50	IT
																											SM-EBKE9_S043_E1-50	IT
																											SM-EBKE9_S045_E1-50	IT
																											SM-EBKE9_S047_E1-50	IT
																											SM-EBKE9_S103_E1-50	IT
																											SM-EBKE9_S106_E1-50	IT
																											SM-EBKE9_S107_E1-50	IT
																											SM-EBKE9_S114_E1-50	IT
																											SM-EBKE9_S119_E1-50	IT
																											SM-EBKE9_S121_E1-50	IT
																											SM-EBKE9_S130_E1-50	IT
																											SM-EBKE9_S133_E1-50	IT
																											SM-EBKE9_S135_E1-50	IT
																											SM-EBKE9_S138_E1-50	IT
																											SM-EBKE9_S142_E1-50	IT
																											SM-EBKEA_S013_E1-50	IT
																											SM-EBKEA_S014_E1-50	IT
																											SM-EBKEA_S020_E1-50	IT
																											SM-EBKEA_S022_E1-50	IT
																											SM-EBKEA_S027_E1-50	IT
																											SM-EBKEA_S030_E1-50	IT
																											SM-EBKEA_S041_E1-50	IT
																											SM-EBKEA_S049_E1-50	IT
																											SM-EBKEA_S050_E1-50	IT
																											SM-EBKEA_S097_E1-50	IT
																											SM-EBKEA_S100_E1-50	IT
																											SM-EBKEA_S101_E1-50	IT
																											SM-EBKEA_S118_E1-50	IT
																											SM-EBKEA_S122_E1-50	IT
																											SM-EBKEA_S124_E1-50	IT
																											SM-EBKEA_S126_E1-50	IT
																											SM-EBKEA_S131_E1-50	IT
																											SM-EBKEA_S132_E1-50	IT
																											SM-EBKEA_S135_E1-50	IT
																											SM-EBKEA_S138_E1-50	IT
																											SM-EBKEA_S140_E1-50	IT
																											SM-EBKEA_S147_E1-50	IT
																											SM-EBKEA_S151_E1-50	IT
																											SM-EBKEB_S010_E1-50	IT
																											SM-EBKEB_S028_E1-50	IT
																											SM-EBKEB_S029_E1-50	IT
																											SM-EBKEB_S031_E1-50	IT
																											SM-EBKEB_S034_E1-50	IT
																											SM-EBKEB_S045_E1-50	IT
																											SM-EBKEB_S050_E1-50	IT
																											SM-EBKEB_S052_E1-50	IT
																											SM-EBKEB_S058_E1-50	IT
																											SM-EBKEB_S097_E1-50	IT
																											SM-EBKEB_S098_E1-50	IT
																											SM-EBKEB_S105_E1-50	IT
																											SM-EBKEB_S107_E1-50	IT
																											SM-EBKEB_S108_E1-50	IT
																											SM-EBKEB_S109_E1-50	IT
																											SM-EBKEB_S111_E1-50	IT
																											SM-EBKEB_S113_E1-50	IT
																											SM-EBKEB_S116_E1-50	IT
																											SM-EBKEB_S119_E1-50	IT
																											SM-EBKEB_S131_E1-50	IT
																											SM-EBKEB_S135_E1-50	IT
																											SM-EBKEB_S137_E1-50	IT
																											SM-EBKEB_S138_E1-50	IT
																											SM-EBKEB_S139_E1-50	IT
																											SM-EBKEB_S141_E1-50	IT
																											SM-EBKEB_S142_E1-50	IT
																											SM-EBKEB_S143_E1-50	IT
																											SM-EBKEB_S146_E1-50	IT
																											SM-EBKEB_S147_E1-50	IT
																											SM-EBKEB_S153_E1-50	IT
																											SM-EBKEB_S154_E1-50	IT
																											SM-EBKEB_S158_E1-50	IT
																											SM-EBKEC_S010_E1-50	IT
																											SM-EBKEC_S012_E1-50	IT
																											SM-EBKEC_S014_E1-50	IT
																											SM-EBKEC_S020_E1-50	IT
																											SM-EBKEC_S021_E1-50	IT
																											SM-EBKEC_S023_E1-50	IT
																											SM-EBKEC_S041_E1-50	IT
																											SM-EBKEC_S042_E1-50	IT
																											SM-EBKEC_S043_E1-50	IT
																											SM-EBKEC_S044_E1-50	IT
																											SM-EBKEC_S045_E1-50	IT
																											SM-EBKEC_S049_E1-50	IT
																											SM-EBKEC_S050_E1-50	IT
																											SM-EBKEC_S053_E1-50	IT
																											SM-EBKEC_S097_E1-50	IT
																											SM-EBKEC_S099_E1-50	IT
																											SM-EBKEC_S100_E1-50	IT
																											SM-EBKEC_S102_E1-50	IT
																											SM-EBKEC_S105_E1-50	IT
																											SM-EBKEC_S106_E1-50	IT
																											SM-EBKEC_S107_E1-50	IT
																											SM-EBKEC_S108_E1-50	IT
																											SM-EBKEC_S109_E1-50	IT
																											SM-EBKEC_S110_E1-50	IT
																											SM-EBKEC_S111_E1-50	IT
																											SM-EBKEC_S113_E1-50	IT
																											SM-EBKEC_S115_E1-50	IT
																											SM-EBKEC_S117_E1-50	IT
																											SM-EBKEC_S118_E1-50	IT
																											SM-EBKEC_S119_E1-50	IT
																											SM-EBKEC_S123_E1-50	IT
																											SM-EBKEC_S124_E1-50	IT
																											SM-EBKEC_S129_E1-50	IT
																											SM-EBKEC_S133_E1-50	IT
																											SM-EBKEC_S134_E1-50	IT
																											SM-EBKEC_S145_E1-50	IT
																											SM-EBKEC_S146_E1-50	IT
																											SM-EBKEC_S149_E1-50	IT
																											SM-EBKEC_S153_E1-50	IT
																											SM-EBKEC_S155_E1-50	IT
																											SM-EBKEC_S156_E1-50	IT
																											SM-EBKEC_S157_E1-50	IT
																											SM-EBKEC_S159_E1-50	IT
																											SM-EBKED_S001_E1-50	IT
																											SM-EBKED_S006_E1-50	IT
																											SM-EBKED_S014_E1-50	IT
																											SM-EBKED_S015_E1-50	IT
																											SM-EBKED_S019_E1-50	IT
																											SM-EBKED_S020_E1-50	IT
																											SM-EBKED_S021_E1-50	IT
																											SM-EBKED_S022_E1-50	IT
																											SM-EBKED_S023_E1-50	IT
																											SM-EBKED_S026_E1-50	IT
																											SM-EBKED_S027_E1-50	IT
																											SM-EBKED_S028_E1-50	IT
																											SM-EBKED_S029_E1-50	IT
																											SM-EBKED_S030_E1-50	IT
																											SM-EBKED_S031_E1-50	IT
																											SM-EBKED_S033_E1-50	IT
																											SM-EBKED_S034_E1-50	IT
																											SM-EBKED_S036_E1-50	IT
																											SM-EBKED_S037_E1-50	IT
																											SM-EBKED_S038_E1-50	IT
																											SM-EBKED_S039_E1-50	IT
																											SM-EBKED_S041_E1-50	IT
																											SM-EBKED_S042_E1-50	IT
																											SM-EBKED_S043_E1-50	IT
																											SM-EBKED_S044_E1-50	IT
																											SM-EBKED_S045_E1-50	IT
																											SM-EBKED_S046_E1-50	IT
																											SM-EBKED_S047_E1-50	IT
																											SM-EBKED_S089_E1-50	IT
																											SM-EBKED_S091_E1-50	IT
																											SM-EBKED_S092_E1-50	IT
																											SM-EBKED_S097_E1-50	IT
																											SM-EBKED_S098_E1-50	IT
																											SM-EBKED_S101_E1-50	IT
																											SM-EBKED_S103_E1-50	IT
																											SM-EBKED_S106_E1-50	IT
																											SM-EBKED_S109_E1-50	IT
																											SM-EBKED_S111_E1-50	IT
																											SM-EBKED_S113_E1-50	IT
																											SM-EBKED_S115_E1-50	IT
																											SM-EBKED_S119_E1-50	IT
																											SM-EBKED_S121_E1-50	IT
																											SM-EBKED_S122_E1-50	IT
																											SM-EBKED_S124_E1-50	IT
																											SM-EBKED_S125_E1-50	IT
																											SM-EBKED_S126_E1-50	IT
																											SM-EBKED_S127_E1-50	IT
																											SM-EBKED_S129_E1-50	IT
																											SM-EBKED_S130_E1-50	IT
																											SM-EBKED_S131_E1-50	IT
																											SM-EBKED_S132_E1-50	IT
																											SM-EBKED_S133_E1-50	IT
																											SM-EBKED_S134_E1-50	IT
																											SM-EBKED_S137_E1-50	IT
																											SM-EBKED_S138_E1-50	IT
																											SM-EBKED_S139_E1-50	IT
																											SM-EBKED_S140_E1-50	IT
																											SM-EBKED_S142_E1-50	IT
																											SM-EBKED_S143_E1-50	IT
																											SM-EBKED_S177_E1-50	IT
																											SM-EBKEE_S002_E1-50	IT
																											SM-EBKEE_S005_E1-50	IT
																											SM-EBKEE_S007_E1-50	IT
																											SM-EBKEE_S011_E1-50	IT
																											SM-EBKEE_S012_E1-50	IT
																											SM-EBKEE_S018_E1-50	IT
																											SM-EBKEE_S019_E1-50	IT
																											SM-EBKEE_S021_E1-50	IT
																											SM-EBKEE_S025_E1-50	IT
																											SM-EBKEE_S026_E1-50	IT
																											SM-EBKEE_S029_E1-50	IT
																											SM-EBKEE_S030_E1-50	IT
																											SM-EBKEE_S031_E1-50	IT
																											SM-EBKEE_S033_E1-50	IT
																											SM-EBKEE_S036_E1-50	IT
																											SM-EBKEE_S037_E1-50	IT
																											SM-EBKEE_S038_E1-50	IT
																											SM-EBKEE_S039_E1-50	IT
																											SM-EBKEE_S041_E1-50	IT
																											SM-EBKEE_S042_E1-50	IT
																											SM-EBKEE_S043_E1-50	IT
																											SM-EBKEE_S044_E1-50	IT
																											SM-EBKEE_S045_E1-50	IT
																											SM-EBKEE_S046_E1-50	IT
																											SM-EBKEE_S090_E1-50	IT
																											SM-EBKEE_S091_E1-50	IT
																											SM-EBKEE_S097_E1-50	IT
																											SM-EBKEE_S099_E1-50	IT
																											SM-EBKEE_S100_E1-50	IT
																											SM-EBKEE_S101_E1-50	IT
																											SM-EBKEE_S103_E1-50	IT
																											SM-EBKEE_S105_E1-50	IT
																											SM-EBKEE_S107_E1-50	IT
																											SM-EBKEE_S110_E1-50	IT
																											SM-EBKEE_S117_E1-50	IT
																											SM-EBKEE_S118_E1-50	IT
																											SM-EBKEE_S122_E1-50	IT
																											SM-EBKEE_S123_E1-50	IT
																											SM-EBKEE_S125_E1-50	IT
																											SM-EBKEE_S126_E1-50	IT
																											SM-EBKEE_S129_E1-50	IT
																											SM-EBKEE_S131_E1-50	IT
																											SM-EBKEE_S133_E1-50	IT
																											SM-EBKEE_S135_E1-50	IT
																											SM-EBKEE_S137_E1-50	IT
																											SM-EBKEE_S138_E1-50	IT
																											SM-EBKEE_S139_E1-50	IT
																											SM-EBKEE_S140_E1-50	IT
																											SM-EBKEE_S141_E1-50	IT
																											SM-EBKEE_S142_E1-50	IT
																											SM-EBKEE_S143_E1-50	IT
																											SM-EBKEE_S145_E1-50	IT
																											SM-EBKEE_S146_E1-50	IT
																											SM-EBKEE_S148_E1-50	IT
																											SM-EBKEE_S149_E1-50	IT
																											SM-EBKEE_S150_E1-50	IT
																											SM-EBKEE_S151_E1-50	IT
																											SM-EBKEE_S153_E1-50	IT
																											SM-EBKEE_S154_E1-50	IT
																											SM-EBKEE_S155_E1-50	IT
																											SM-EBKEE_S156_E1-50	IT
																											SM-EBKEE_S157_E1-50	IT
																											SM-EBKEE_S158_E1-50	IT
																											SM-EBKEE_S159_E1-50	IT
																											SM-GE634_S097_E1-50	IT
																											SM-GE634_S098_E1-50	IT
																											SM-GE634_S099_E1-50	IT
																											SM-GE634_S102_E1-50	IT
																											SM-GE634_S103_E1-50	IT
																											SM-GE634_S115_E1-50	IT
																											SM-GE634_S118_E1-50	IT
																											SM-GE634_S125_E1-50	IT
																											SM-GE634_S127_E1-50	IT
																											SM-GE634_S139_E1-50	IT
																											SM-GE634_S154_E1-50	IT
																											SM-GE634_S155_E1-50	IT
																											SM-GE634_S157_E1-50	IT
																											SM-GE634_S158_E1-50	IT
																											SM-GE634_S163_E1-50	IT
																											SM-GE634_S164_E1-50	IT
																											SM-GE634_S165_E1-50	IT
																											SM-GE634_S166_E1-50	IT
																											SM-GE634_S167_E1-50	IT
																											SM-GE634_S169_E1-50	IT
																											SM-GE634_S170_E1-50	IT
																											SM-GE634_S171_E1-50	IT
																											SM-GE634_S173_E1-50	IT
																											SM-GE634_S174_E1-50	IT
																											SM-GE634_S175_E1-50	IT
																											SM-GE636_S010_E1-50	IT
																											SM-GE636_S013_E1-50	IT
																											SM-GE636_S015_E1-50	IT
																											SM-GE636_S017_E1-50	IT
																											SM-GE636_S018_E1-50	IT
																											SM-GE636_S019_E1-50	IT
																											SM-GE636_S020_E1-50	IT
																											SM-GE636_S021_E1-50	IT
																											SM-GE636_S022_E1-50	IT
																											SM-GE636_S025_E1-50	IT
																											SM-GE636_S026_E1-50	IT
																											SM-GE636_S029_E1-50	IT
																											SM-GE636_S033_E1-50	IT
																											SM-GE636_S034_E1-50	IT
																											SM-GE636_S035_E1-50	IT
																											SM-GE636_S037_E1-50	IT
																											SM-GE636_S049_E1-50	IT
																											SM-GE636_S058_E1-50	IT
																											SM-GE636_S059_E1-50	IT
																											SM-GE636_S060_E1-50	IT
																											SM-GE636_S061_E1-50	IT
																											SM-GE636_S062_E1-50	IT
																											SM-GE636_S063_E1-50	IT
																											SM-GE636_S065_E1-50	IT
																											SM-GE636_S066_E1-50	IT
																											SM-GE636_S067_E1-50	IT
																											SM-GE636_S069_E1-50	IT
																											SM-GE636_S070_E1-50	IT
																											SM-GE636_S071_E1-50	IT
																											SM-GE636_S099_E1-50	IT
																											SM-GE636_S100_E1-50	IT
																											SM-GE636_S102_E1-50	IT
																											SM-GE636_S106_E1-50	IT
																											SM-GE636_S108_E1-50	IT
																											SM-GE636_S113_E1-50	IT
																											SM-GE636_S115_E1-50	IT
																											SM-GE636_S116_E1-50	IT
																											SM-GE636_S119_E1-50	IT
																											SM-GE636_S121_E1-50	IT
																											SM-GE636_S123_E1-50	IT
																											SM-GE636_S125_E1-50	IT
																											SM-GE636_S127_E1-50	IT
																											SM-GE636_S132_E1-50	IT
																											SM-GE636_S138_E1-50	IT
																											SM-GE636_S139_E1-50	IT
																											SM-GE636_S141_E1-50	IT
																											SM-GE636_S142_E1-50	IT
																											SM-GE636_S153_E1-50	IT
																											SM-GE636_S161_E1-50	IT
																											SM-GE636_S162_E1-50	IT
																											SM-GE636_S163_E1-50	IT
																											SM-GE636_S164_E1-50	IT
																											SM-GE636_S166_E1-50	IT
																											SM-GE636_S169_E1-50	IT
																											SM-GE636_S171_E1-50	IT
																											SM-GE636_S172_E1-50	IT
																											SM-GE636_S173_E1-50	IT
																											SM-GE636_S174_E1-50	IT
																											SM-GE636_S175_E1-50	IT
																											SM-GE636_S186_E1-50	IT
																											SM-GE636_S187_E1-50	IT
																											SM-GE636_S188_E1-50	IT
																											SM-GE636_S189_E1-50	IT
																											SM-GE636_S190_E1-50	IT
																											SM-GE636_S191_E1-50	IT
																											SM-GE637_S001_E1-50	IT
																											SM-GE637_S003_E1-50	IT
																											SM-GE637_S006_E1-50	IT
																											SM-GE637_S007_E1-50	IT
																											SM-GE637_S009_E1-50	IT
																											SM-GE637_S013_E1-50	IT
																											SM-GE637_S014_E1-50	IT
																											SM-GE637_S018_E1-50	IT
																											SM-GE637_S021_E1-50	IT
																											SM-GE637_S025_E1-50	IT
																											SM-GE637_S026_E1-50	IT
																											SM-GE637_S027_E1-50	IT
																											SM-GE637_S028_E1-50	IT
																											SM-GE637_S029_E1-50	IT
																											SM-GE637_S030_E1-50	IT
																											SM-GE637_S031_E1-50	IT
																											SM-GE637_S033_E1-50	IT
																											SM-GE637_S035_E1-50	IT
																											SM-GE637_S036_E1-50	IT
																											SM-GE637_S037_E1-50	IT
																											SM-GE637_S105_E1-50	IT
																											SM-GE637_S107_E1-50	IT
																											SM-GE637_S108_E1-50	IT
																											SM-GE637_S110_E1-50	IT
																											SM-GE637_S111_E1-50	IT
																											SM-GE637_S113_E1-50	IT
																											SM-GE637_S115_E1-50	IT
																											SM-GE637_S116_E1-50	IT
																											SM-GE637_S118_E1-50	IT
																											SM-GE637_S121_E1-50	IT
																											SM-GE637_S123_E1-50	IT
																											SM-GE637_S124_E1-50	IT
																											SM-GE637_S125_E1-50	IT
																											SM-GE637_S127_E1-50	IT
																											SM-GE637_S130_E1-50	IT
																											SM-GE637_S131_E1-50	IT
																											SM-GE637_S132_E1-50	IT
																											SM-GE637_S135_E1-50	IT
																											SM-GE637_S137_E1-50	IT
																											SM-GE637_S138_E1-50	IT
																											SM-GE637_S139_E1-50	IT
																											SM-GE637_S141_E1-50	IT
																											SM-GE637_S142_E1-50	IT
																											SM-GE638_S001_E1-50	IT
																											SM-GE638_S002_E1-50	IT
																											SM-GE638_S004_E1-50	IT
																											SM-GE638_S005_E1-50	IT
																											SM-GE638_S006_E1-50	IT
																											SM-GE638_S018_E1-50	IT
																											SM-GE638_S021_E1-50	IT
																											SM-GE638_S023_E1-50	IT
																											SM-GE638_S025_E1-50	IT
																											SM-GE638_S027_E1-50	IT
																											SM-GE638_S030_E1-50	IT
																											SM-GE638_S031_E1-50	IT
																											SM-GE638_S032_E1-50	IT
																											SM-GE638_S033_E1-50	IT
																											SM-GE638_S035_E1-50	IT
																											SM-GE638_S036_E1-50	IT
																											SM-GE638_S041_E1-50	IT
																											SM-GE638_S042_E1-50	IT
																											SM-GE638_S044_E1-50	IT
																											SM-GE638_S047_E1-50	IT
																											SM-GE638_S099_E1-50	IT
																											SM-GE638_S100_E1-50	IT
																											SM-GE638_S102_E1-50	IT
																											SM-GE638_S103_E1-50	IT
																											SM-GE638_S106_E1-50	IT
																											SM-GE638_S108_E1-50	IT
																											SM-GE638_S121_E1-50	IT
																											SM-GE638_S123_E1-50	IT
																											SM-GE638_S125_E1-50	IT
																											SM-GE638_S126_E1-50	IT
																											SM-GE638_S127_E1-50	IT
																											SM-GE638_S130_E1-50	IT
																											SM-GE638_S131_E1-50	IT
																											SM-GE638_S132_E1-50	IT
																											SM-GE638_S134_E1-50	IT
																											SM-GE638_S135_E1-50	IT
																											SM-GE638_S137_E1-50	IT
																											SM-GE638_S138_E1-50	IT
																											SM-GE638_S141_E1-50	IT
																											SM-GE638_S142_E1-50	IT
																											SM-GE638_S143_E1-50	IT
																											SM-GE638_S144_E1-50	IT
																											SM-GE638_S172_E1-50	IT
																											SM-GE638_S173_E1-50	IT
																											SM-GE638_S178_E1-50	IT
																											SM-GE638_S179_E1-50	IT
																											SM-GE638_S180_E1-50	IT
																											SM-GE638_S182_E1-50	IT
																											SM-GE638_S183_E1-50	IT
																											SM-GE638_S189_E1-50	IT
																											SM-GE639_S002_E1-50	IT
																											SM-GE639_S010_E1-50	IT
																											SM-GE639_S011_E1-50	IT
																											SM-GE639_S012_E1-50	IT
																											SM-GE639_S019_E1-50	IT
																											SM-GE639_S020_E1-50	IT
																											SM-GE639_S022_E1-50	IT
																											SM-GE639_S033_E1-50	IT
																											SM-GE639_S035_E1-50	IT
																											SM-GE639_S036_E1-50	IT
																											SM-GE639_S037_E1-50	IT
																											SM-GE639_S038_E1-50	IT
																											SM-GE639_S039_E1-50	IT
																											SM-GE639_S040_E1-50	IT
																											SM-GE639_S041_E1-50	IT
																											SM-GE639_S043_E1-50	IT
																											SM-GE639_S045_E1-50	IT
																											SM-GE639_S047_E1-50	IT
																											SM-GE639_S082_E1-50	IT
																											SM-GE639_S086_E1-50	IT
																											SM-GE639_S091_E1-50	IT
																											SM-GE639_S094_E1-50	IT
																											SM-GE639_S098_E1-50	IT
																											SM-GE639_S102_E1-50	IT
																											SM-GE639_S105_E1-50	IT
																											SM-GE639_S109_E1-50	IT
																											SM-GE639_S111_E1-50	IT
																											SM-GE639_S113_E1-50	IT
																											SM-GE639_S114_E1-50	IT
																											SM-GE639_S115_E1-50	IT
																											SM-GE639_S116_E1-50	IT
																											SM-GE639_S117_E1-50	IT
																											SM-GE639_S119_E1-50	IT
																											SM-GE639_S123_E1-50	IT
																											SM-GE639_S124_E1-50	IT
																											SM-GE639_S125_E1-50	IT
																											SM-GE639_S126_E1-50	IT
																											SM-GE639_S127_E1-50	IT
																											SM-GE639_S137_E1-50	IT
																											SM-GE639_S138_E1-50	IT
																											SM-GE639_S139_E1-50	IT
																											SM-GE639_S140_E1-50	IT
																											SM-GE639_S141_E1-50	IT
																											SM-GE639_S142_E1-50	IT
[truncated: 457 more rows]

## Sheet: MTG
This set contains cells from the region_label "MTG"
MTG GABAergic
Pvalb			Sst			Vip
exp_component_name	subclass_label		exp_component_name	subclass_label		exp_component_name	subclass_label
LS-15005h_S50_E1-50	PVALB		LS-15005h_S42_E1-50	SST		LS-15005h_S02_E1-50	VIP
LS-15005h_S54_E1-50	PVALB		LS-15005h_S84_E1-50	SST		LS-15005h_S05_E1-50	VIP
LS-15005h_S59_E1-50	PVALB		LS-15028_S74_E1-50	SST		LS-15005h_S06_E1-50	VIP
LS-15028_S35_E1-50	PVALB		LS-15028_S78_E1-50	SST		LS-15005h_S14_E1-50	VIP
LS-15028_S79_E1-50	PVALB		LS-15039_S46_E1-50	SST		LS-15005h_S23_E1-50	VIP
LS-15028_S90_E1-50	PVALB		LS-15039_S54_E1-50	SST		LS-15005h_S27_E1-50	VIP
LS-15028_S93_E1-50	PVALB		LS-15039_S58_E1-50	SST		LS-15005h_S28_E1-50	VIP
LS-15039_S45_E1-50	PVALB		LS-15039_S82_E1-50	SST		LS-15005h_S33_E1-50	VIP
LS-15039_S61_E1-50	PVALB		LS-15040_S51_E1-50	SST		LS-15005h_S36_E1-50	VIP
LS-15040_S57_E1-50	PVALB		LS-15051_S02_E1-50	SST		LS-15005h_S83_E1-50	VIP
LS-15040_S94_E1-50	PVALB		LS-15088_S41_E1-50	SST		LS-15028_S01_E1-50	VIP
LS-15093_S19_E1-50	PVALB		LS-15088_S73_E1-50	SST		LS-15028_S03_E1-50	VIP
LS-15093_S57_E1-50	PVALB		LS-15088_S82_E1-50	SST		LS-15028_S05_E1-50	VIP
LS-15093_S58_E1-50	PVALB		LS-15092_S50_E1-50	SST		LS-15028_S06_E1-50	VIP
LS-15093_S69_E1-50	PVALB		LS-15093_S45_E1-50	SST		LS-15028_S07_E1-50	VIP
LS-15397_S71_E1-50	PVALB		LS-15093_S55_E1-50	SST		LS-15028_S34_E1-50	VIP
LS-15502_S31_E1-50	PVALB		LS-15093_S59_E1-50	SST		LS-15028_S39_E1-50	VIP
LS-15502_S93_E1-50	PVALB		LS-15094_S46_E1-50	SST		LS-15028_S46_E1-50	VIP
LS-15503_S19_E1-50	PVALB		LS-15302_S35_E1-50	SST		LS-15028_S47_E1-50	VIP
LS-15503_S44_E1-50	PVALB		LS-15303_S11_E1-50	SST		LS-15028_S50_E1-50	VIP
LS-15503_S83_E1-50	PVALB		LS-15303_S15_E1-50	SST		LS-15028_S51_E1-50	VIP
LS-15504_S01_E1-50	PVALB		LS-15303_S17_E1-50	SST		LS-15028_S60_E1-50	VIP
LS-15504_S11_E1-50	PVALB		LS-15303_S25_E1-50	SST		LS-15028_S82_E1-50	VIP
LS-15504_S54_E1-50	PVALB		LS-15303_S63_E1-50	SST		LS-15028_S83_E1-50	VIP
LS-15504_S77_E1-50	PVALB		LS-15303_S94_E1-50	SST		LS-15093_S11_E1-50	VIP
LS-15504_S82_E1-50	PVALB		LS-15304_S10_E1-50	SST		LS-15093_S74_E1-50	VIP
LS-15505_S36_E1-50	PVALB		LS-15304_S21_E1-50	SST		LS-15397_S26_E1-50	VIP
LS-15505_S54_E1-50	PVALB		LS-15304_S41_E1-50	SST		LS-15502_S02_E1-50	VIP
LS-15506_S25_E2-50	PVALB		LS-15304_S58_E1-50	SST		LS-15502_S03_E1-50	VIP
LS-15506_S42_E2-50	PVALB		LS-15397_S51_E1-50	SST		LS-15502_S12_E1-50	VIP
LS-15506_S62_E2-50	PVALB		LS-15397_S62_E1-50	SST		LS-15502_S14_E1-50	VIP
LS-15506_S87_E2-50	PVALB		LS-15397_S70_E1-50	SST		LS-15502_S15_E1-50	VIP
LS-15511_S38_E2-50	PVALB		LS-15502_S34_E1-50	SST		LS-15502_S30_E1-50	VIP
LS-15511_S77_E2-50	PVALB		LS-15502_S37_E1-50	SST		LS-15503_S03_E1-50	VIP
LS-15512_S43_E1-50	PVALB		LS-15502_S75_E1-50	SST		LS-15503_S08_E1-50	VIP
LS-15512_S46_E1-50	PVALB		LS-15502_S77_E1-50	SST		LS-15504_S07_E1-50	VIP
LS-15516_S46_E1-50	PVALB		LS-15503_S38_E1-50	SST		LS-15504_S27_E1-50	VIP
LS-15516_S48_E1-50	PVALB		LS-15503_S89_E1-50	SST		LS-15505_S03_E1-50	VIP
LS-15517_S11_E1-50	PVALB		LS-15504_S12_E1-50	SST		LS-15505_S04_E1-50	VIP
LS-15517_S31_E1-50	PVALB		LS-15504_S18_E1-50	SST		LS-15505_S07_E1-50	VIP
LS-15518_S20_E1-50	PVALB		LS-15504_S59_E1-50	SST		LS-15505_S08_E1-50	VIP
LS-15518_S42_E1-50	PVALB		LS-15505_S51_E1-50	SST		LS-15505_S28_E1-50	VIP
LS-15518_S45_E1-50	PVALB		LS-15506_S10_E2-50	SST		LS-15505_S30_E1-50	VIP
LS-15518_S79_E1-50	PVALB		LS-15506_S18_E2-50	SST		LS-15505_S38_E1-50	VIP
LS-15518_S84_E1-50	PVALB		LS-15506_S57_E2-50	SST		LS-15506_S02_E2-50	VIP
LS-15518_S94_E1-50	PVALB		LS-15511_S12_E2-50	SST		LS-15506_S06_E2-50	VIP
LS-15523_S76_E1-50	PVALB		LS-15511_S14_E2-50	SST		LS-15506_S39_E2-50	VIP
LS-15527_S47_E1-50	PVALB		LS-15511_S18_E2-50	SST		LS-15506_S63_E2-50	VIP
LS-15527_S53_E1-50	PVALB		LS-15511_S28_E2-50	SST		LS-15512_S17_E1-50	VIP
LS-15527_S65_E1-50	PVALB		LS-15511_S36_E2-50	SST		LS-15512_S42_E1-50	VIP
LS-15527_S89_E1-50	PVALB		LS-15512_S15_E1-50	SST		LS-15512_S44_E1-50	VIP
LS-15528_S06_E1-50	PVALB		LS-15512_S53_E1-50	SST		LS-15512_S47_E1-50	VIP
LS-15528_S07_E1-50	PVALB		LS-15512_S71_E1-50	SST		LS-15512_S74_E1-50	VIP
LS-15528_S65_E1-50	PVALB		LS-15516_S05_E1-50	SST		LS-15517_S14_E1-50	VIP
LS-15528_S70_E1-50	PVALB		LS-15516_S31_E1-50	SST		LS-15517_S23_E1-50	VIP
LS-15528_S83_E1-50	PVALB		LS-15516_S68_E1-50	SST		LS-15517_S38_E1-50	VIP
LS-15530_S03_E1-50	PVALB		LS-15516_S78_E1-50	SST		LS-15517_S78_E1-50	VIP
LS-15530_S09_E1-50	PVALB		LS-15516_S84_E1-50	SST		LS-15518_S05_E1-50	VIP
LS-15530_S22_E1-50	PVALB		LS-15517_S33_E1-50	SST		LS-15518_S12_E1-50	VIP
LS-15530_S42_E1-50	PVALB		LS-15517_S36_E1-50	SST		LS-15518_S21_E1-50	VIP
LS-15530_S61_E1-50	PVALB		LS-15517_S60_E1-50	SST		LS-15518_S76_E1-50	VIP
LS-15530_S92_E1-50	PVALB		LS-15517_S79_E1-50	SST		LS-15523_S01_E1-50	VIP
LS-15531_S15_E1-50	PVALB		LS-15517_S90_E1-50	SST		LS-15523_S04_E1-50	VIP
LS-15531_S19_E1-50	PVALB		LS-15518_S15_E1-50	SST		LS-15523_S20_E1-50	VIP
LS-15531_S39_E1-50	PVALB		LS-15518_S25_E1-50	SST		LS-15523_S23_E1-50	VIP
LS-15531_S54_E1-50	PVALB		LS-15518_S30_E1-50	SST		LS-15523_S25_E1-50	VIP
LS-15531_S65_E1-50	PVALB		LS-15518_S35_E1-50	SST		LS-15523_S26_E1-50	VIP
LS-15535_S55_E1-50	PVALB		LS-15518_S82_E1-50	SST		LS-15523_S29_E1-50	VIP
LS-15535_S81_E1-50	PVALB		LS-15523_S38_E1-50	SST		LS-15523_S47_E1-50	VIP
LS-15536_S12_E1-50	PVALB		LS-15523_S42_E1-50	SST		LS-15527_S06_E1-50	VIP
LS-15536_S23_E1-50	PVALB		LS-15523_S77_E1-50	SST		LS-15527_S09_E1-50	VIP
LS-15536_S66_E1-50	PVALB		LS-15523_S83_E1-50	SST		LS-15527_S12_E1-50	VIP
LS-15540_S13_E1-50	PVALB		LS-15523_S87_E1-50	SST		LS-15527_S22_E1-50	VIP
LS-15540_S16_E1-50	PVALB		LS-15527_S13_E1-50	SST		LS-15527_S33_E1-50	VIP
LS-15540_S30_E1-50	PVALB		LS-15527_S62_E1-50	SST		LS-15527_S37_E1-50	VIP
LS-15540_S41_E1-50	PVALB		LS-15527_S83_E1-50	SST		LS-15527_S39_E1-50	VIP
LS-15540_S61_E1-50	PVALB		LS-15527_S90_E1-50	SST		LS-15527_S43_E1-50	VIP
LS-15540_S78_E1-50	PVALB		LS-15528_S63_E1-50	SST		LS-15527_S46_E1-50	VIP
LS-15547_S10_E1-50	PVALB		LS-15528_S94_E1-50	SST		LS-15527_S50_E1-50	VIP
LS-15547_S19_E1-50	PVALB		LS-15530_S14_E1-50	SST		LS-15527_S91_E1-50	VIP
LS-15547_S33_E1-50	PVALB		LS-15530_S31_E1-50	SST		LS-15528_S03_E1-50	VIP
LS-15547_S65_E1-50	PVALB		LS-15530_S37_E1-50	SST		LS-15528_S04_E1-50	VIP
LS-15547_S76_E1-50	PVALB		LS-15530_S67_E1-50	SST		LS-15528_S14_E1-50	VIP
LS-15547_S79_E1-50	PVALB		LS-15530_S84_E1-50	SST		LS-15528_S19_E1-50	VIP
LS-15547_S81_E1-50	PVALB		LS-15530_S95_E1-50	SST		LS-15528_S22_E1-50	VIP
LS-15547_S82_E1-50	PVALB		LS-15531_S10_E1-50	SST		LS-15528_S26_E1-50	VIP
LS-15548_S21_E1-50	PVALB		LS-15531_S11_E1-50	SST		LS-15528_S27_E1-50	VIP
LS-15548_S42_E1-50	PVALB		LS-15531_S21_E1-50	SST		LS-15528_S30_E1-50	VIP
LS-15548_S51_E1-50	PVALB		LS-15531_S46_E1-50	SST		LS-15528_S43_E1-50	VIP
LS-15549_S46_E1-50	PVALB		LS-15531_S69_E1-50	SST		LS-15530_S02_E1-50	VIP
LS-15549_S55_E1-50	PVALB		LS-15531_S76_E1-50	SST		LS-15530_S06_E1-50	VIP
LS-15549_S90_E1-50	PVALB		LS-15535_S01_E1-50	SST		LS-15530_S07_E1-50	VIP
LS-15559_S18_E1-50	PVALB		LS-15535_S11_E1-50	SST		LS-15530_S27_E1-50	VIP
LS-15559_S46_E1-50	PVALB		LS-15535_S28_E1-50	SST		LS-15531_S13_E1-50	VIP
LS-15563_S02_E1-50	PVALB		LS-15535_S53_E1-50	SST		LS-15531_S18_E1-50	VIP
LS-15563_S36_E1-50	PVALB		LS-15535_S76_E1-50	SST		LS-15531_S25_E1-50	VIP
LS-15563_S55_E1-50	PVALB		LS-15536_S71_E1-50	SST		LS-15535_S07_E1-50	VIP
LS-15563_S68_E1-50	PVALB		LS-15537_S42_E1-50	SST		LS-15535_S13_E1-50	VIP
LS-15563_S71_E1-50	PVALB		LS-15537_S47_E1-50	SST		LS-15535_S34_E1-50	VIP
LS-15564_S53_E1-50	PVALB		LS-15537_S49_E1-50	SST		LS-15535_S43_E1-50	VIP
LS-15564_S60_E1-50	PVALB		LS-15537_S60_E1-50	SST		LS-15536_S42_E1-50	VIP
LS-15564_S65_E1-50	PVALB		LS-15537_S89_E1-50	SST		LS-15536_S69_E1-50	VIP
LS-15565_S26_E1-50	PVALB		LS-15540_S65_E1-50	SST		LS-15536_S70_E1-50	VIP
LS-15565_S50_E1-50	PVALB		LS-15540_S86_E1-50	SST		LS-15536_S74_E1-50	VIP
LS-15565_S51_E1-50	PVALB		LS-15540_S92_E1-50	SST		LS-15537_S02_E1-50	VIP
LS-15565_S53_E1-50	PVALB		LS-15540_S94_E1-50	SST		LS-15537_S22_E1-50	VIP
LS-15565_S62_E1-50	PVALB		LS-15547_S69_E1-50	SST		LS-15537_S68_E1-50	VIP
LS-15565_S85_E1-50	PVALB		LS-15547_S71_E1-50	SST		LS-15537_S92_E1-50	VIP
LS-15566_S23_E1-50	PVALB		LS-15547_S73_E1-50	SST		LS-15537_S93_E1-50	VIP
LS-15566_S83_E1-50	PVALB		LS-15548_S19_E1-50	SST		LS-15540_S07_E1-50	VIP
LS-15566_S91_E1-50	PVALB		LS-15548_S28_E1-50	SST		LS-15540_S17_E1-50	VIP
LS-15567_S89_E1-50	PVALB		LS-15548_S29_E1-50	SST		LS-15547_S03_E1-50	VIP
LS-15567_S95_E1-50	PVALB		LS-15548_S79_E1-50	SST		LS-15547_S15_E1-50	VIP
LS-15568_S33_E1-50	PVALB		LS-15548_S83_E1-50	SST		LS-15547_S22_E1-50	VIP
LS-15568_S37_E1-50	PVALB		LS-15549_S18_E1-50	SST		LS-15547_S28_E1-50	VIP
LS-15568_S63_E1-50	PVALB		LS-15549_S66_E1-50	SST		LS-15547_S39_E1-50	VIP
LS-15568_S73_E1-50	PVALB		LS-15549_S68_E1-50	SST		LS-15547_S61_E1-50	VIP
LS-15568_S86_E1-50	PVALB		LS-15559_S75_E1-50	SST		LS-15547_S66_E1-50	VIP
LS-15568_S91_E1-50	PVALB		LS-15559_S79_E1-50	SST		LS-15547_S84_E1-50	VIP
LS-15568_S95_E1-50	PVALB		LS-15563_S18_E1-50	SST		LS-15548_S55_E1-50	VIP
LS-15569_S02_E1-50	PVALB		LS-15563_S84_E1-50	SST		LS-15548_S58_E1-50	VIP
LS-15569_S20_E1-50	PVALB		LS-15564_S41_E1-50	SST		LS-15548_S60_E1-50	VIP
LS-15569_S28_E1-50	PVALB		LS-15564_S43_E1-50	SST		LS-15548_S90_E1-50	VIP
LS-15569_S33_E1-50	PVALB		LS-15565_S83_E1-50	SST		LS-15549_S26_E1-50	VIP
LS-15569_S35_E1-50	PVALB		LS-15566_S90_E1-50	SST		LS-15549_S50_E1-50	VIP
LS-15569_S57_E1-50	PVALB		LS-15566_S92_E1-50	SST		LS-15549_S82_E1-50	VIP
LS-15569_S81_E1-50	PVALB		LS-15567_S13_E1-50	SST		LS-15559_S06_E1-50	VIP
LS-15570_S13_E1-50	PVALB		LS-15567_S49_E1-50	SST		LS-15559_S10_E1-50	VIP
LS-15570_S38_E1-50	PVALB		LS-15567_S65_E1-50	SST		LS-15559_S20_E1-50	VIP
SQ-80005_S25_E1-50	PVALB		LS-15567_S76_E1-50	SST		LS-15559_S50_E1-50	VIP
SQ-80005_S27_E1-50	PVALB		LS-15568_S30_E1-50	SST		LS-15559_S54_E1-50	VIP
SQ-80007_S05_E1-50	PVALB		LS-15568_S84_E1-50	SST		LS-15559_S71_E1-50	VIP
SQ-80007_S57_E1-50	PVALB		LS-15569_S27_E1-50	SST		LS-15559_S73_E1-50	VIP
SQ-80007_S84_E1-50	PVALB		LS-15569_S36_E1-50	SST		LS-15559_S77_E1-50	VIP
SQ-80007_S87_E1-50	PVALB		LS-15569_S44_E1-50	SST		LS-15563_S15_E1-50	VIP
SQ-80009_S06_E1-50	PVALB		LS-15569_S58_E1-50	SST		LS-15563_S20_E1-50	VIP
SQ-80009_S18_E1-50	PVALB		LS-15569_S71_E1-50	SST		LS-15563_S27_E1-50	VIP
SQ-80009_S31_E1-50	PVALB		LS-15569_S85_E1-50	SST		LS-15563_S34_E1-50	VIP
SQ-80009_S38_E1-50	PVALB		LS-15570_S37_E1-50	SST		LS-15563_S61_E1-50	VIP
SQ-80009_S90_E1-50	PVALB		LS-15570_S54_E1-50	SST		LS-15564_S02_E1-50	VIP
SQ-80009_S94_E1-50	PVALB		LS-15570_S89_E1-50	SST		LS-15564_S11_E1-50	VIP
SQ-80013_S19_E1-50	PVALB		SQ-80005_S29_E1-50	SST		LS-15564_S25_E1-50	VIP
SQ-80013_S35_E1-50	PVALB		SQ-80005_S34_E1-50	SST		LS-15564_S27_E1-50	VIP
SQ-80013_S89_E1-50	PVALB		SQ-80005_S38_E1-50	SST		LS-15564_S42_E1-50	VIP
SQ-80013_S93_E1-50	PVALB		SQ-80007_S42_E1-50	SST		LS-15564_S44_E1-50	VIP
SQ-80016_S53_E1-50	PVALB		SQ-80007_S61_E1-50	SST		LS-15564_S50_E1-50	VIP
SQ-80016_S59_E1-50	PVALB		SQ-80009_S03_E1-50	SST		LS-15564_S87_E1-50	VIP
SQ-80016_S74_E1-50	PVALB		SQ-80009_S14_E1-50	SST		LS-15564_S92_E1-50	VIP
SM-CZ1X2_S27_E1-50	PVALB		SQ-80009_S15_E1-50	SST		LS-15565_S03_E1-50	VIP
SM-CZ1X3_S49_E1-50	PVALB		SQ-80013_S61_E1-50	SST		LS-15565_S15_E1-50	VIP
SM-CZ1X3_S50_E1-50	PVALB		SQ-80016_S29_E1-50	SST		LS-15565_S39_E1-50	VIP
SM-CZ1X3_S57_E1-50	PVALB		SQ-80016_S42_E1-50	SST		LS-15565_S60_E1-50	VIP
SM-CZ1X3_S62_E1-50	PVALB		SM-CZ1X2_S07_E1-50	SST		LS-15565_S61_E1-50	VIP
SM-CZ1X3_S76_E1-50	PVALB		SM-CZ1X2_S18_E1-50	SST		LS-15565_S63_E1-50	VIP
SM-CZ1X3_S82_E1-50	PVALB		SM-CZ1X2_S69_E1-50	SST		LS-15565_S71_E1-50	VIP
SM-CZ1X3_S84_E1-50	PVALB		SM-CZ1X2_S83_E1-50	SST		LS-15565_S77_E1-50	VIP
SM-CZ1X4_S11_E1-50	PVALB		SM-CZ1X2_S86_E1-50	SST		LS-15565_S78_E1-50	VIP
SM-CZ1X5_S09_E1-50	PVALB		SM-CZ1X3_S10_E1-50	SST		LS-15566_S44_E1-50	VIP
SM-CZ1X5_S62_E1-50	PVALB		SM-CZ1X3_S25_E1-50	SST		LS-15566_S68_E1-50	VIP
SM-CZ1X5_S76_E1-50	PVALB		SM-CZ1X3_S52_E1-50	SST		LS-15566_S81_E1-50	VIP
SM-CZ1X6_S05_E1-50	PVALB		SM-CZ1X3_S63_E1-50	SST		LS-15566_S84_E1-50	VIP
SM-CZ1X6_S35_E1-50	PVALB		SM-CZ1X3_S74_E1-50	SST		LS-15566_S85_E1-50	VIP
SM-CZ1X6_S37_E1-50	PVALB		SM-CZ1X4_S05_E1-50	SST		LS-15566_S89_E1-50	VIP
SM-CZ1X6_S71_E1-50	PVALB		SM-CZ1X4_S49_E1-50	SST		LS-15567_S03_E1-50	VIP
SM-CZ1X6_S77_E1-50	PVALB		SM-CZ1X4_S51_E1-50	SST		LS-15567_S15_E1-50	VIP
SM-CZ1X6_S92_E1-50	PVALB		SM-CZ1X4_S91_E1-50	SST		LS-15567_S18_E1-50	VIP
SM-CZ1X8_S08_E1-50	PVALB		SM-CZ1X4_S92_E1-50	SST		LS-15567_S21_E1-50	VIP
SM-CZ1X9_S18_E1-50	PVALB		SM-CZ1X5_S46_E1-50	SST		LS-15567_S33_E1-50	VIP
LS-15571_S06_E1-50	PVALB		SM-CZ1X6_S15_E1-50	SST		LS-15567_S74_E1-50	VIP
LS-15571_S15_E1-50	PVALB		SM-CZ1X6_S22_E1-50	SST		LS-15567_S78_E1-50	VIP
LS-15575_S37_E1-50	PVALB		SM-CZ1X6_S27_E1-50	SST		LS-15567_S81_E1-50	VIP
LS-15578_S61_E1-50	PVALB		SM-CZ1X6_S78_E1-50	SST		LS-15567_S82_E1-50	VIP
LS-15578_S73_E1-50	PVALB		SM-CZ1X6_S84_E1-50	SST		LS-15567_S85_E1-50	VIP
LS-15578_S87_E1-50	PVALB		SM-CZ1X7_S01_E1-50	SST		LS-15568_S05_E1-50	VIP
LS-15585_S20_E1-50	PVALB		SM-CZ1X8_S03_E1-50	SST		LS-15568_S25_E1-50	VIP
SM-D9EPJ_S14_E1-50	PVALB		SM-CZ1X8_S06_E1-50	SST		LS-15568_S43_E1-50	VIP
SM-D9EPK_S35_E1-50	PVALB		SM-CZ1X9_S15_E1-50	SST		LS-15568_S47_E1-50	VIP
SM-D9EPL_S37_E1-50	PVALB		LS-15571_S03_E1-50	SST		LS-15568_S74_E1-50	VIP
SM-D9EPF_S06_E1-50	PVALB		LS-15575_S34_E1-50	SST		LS-15568_S82_E1-50	VIP
SM-D9EP9_S89_E1-50	PVALB		SM-D9EPK_S33_E1-50	SST		LS-15569_S06_E1-50	VIP
SM-D9EOU_S89_E1-50	PVALB		SM-D9EPK_S39_E1-50	SST		LS-15569_S13_E1-50	VIP
SM-D9EOW_S90_E1-50	PVALB		SM-D9EP7_S93_E1-50	SST		LS-15569_S47_E1-50	VIP
SM-D9EOX_S90_E1-50	PVALB		SM-D9EP9_S87_E1-50	SST		LS-15569_S53_E1-50	VIP
SM-D9EOY_S79_E1-50	PVALB		SM-D9EOU_S81_E1-50	SST		LS-15569_S54_E1-50	VIP
SM-D9EOY_S82_E1-50	PVALB		SM-D9EOV_S86_E1-50	SST		LS-15569_S63_E1-50	VIP
SM-D9EOY_S84_E1-50	PVALB		SM-D9EOV_S92_E1-50	SST		LS-15569_S69_E1-50	VIP
SM-D9EOY_S87_E1-50	PVALB		SM-D9EOY_S91_E1-50	SST		LS-15569_S84_E1-50	VIP
SM-D9EOZ_S69_E1-50	PVALB		SM-D9EOZ_S67_E1-50	SST		LS-15569_S86_E1-50	VIP
SM-D9EOZ_S95_E1-50	PVALB		SM-D9EOZ_S87_E1-50	SST		LS-15569_S87_E1-50	VIP
SM-D9EP2_S65_E1-50	PVALB		SM-D9EOZ_S90_E1-50	SST		LS-15570_S07_E1-50	VIP
SM-D9EP2_S74_E1-50	PVALB		SM-D9EP1_S66_E1-50	SST		LS-15570_S36_E1-50	VIP
SM-D9EP2_S75_E1-50	PVALB		SM-D9EP1_S86_E1-50	SST		LS-15570_S46_E1-50	VIP
SM-D9EP2_S77_E1-50	PVALB		SM-D9EOM_S85_E1-50	SST		LS-15570_S76_E1-50	VIP
SM-D9EP2_S85_E1-50	PVALB		SM-D9EOR_S27_E1-50	SST		LS-15570_S78_E1-50	VIP
SM-D9EP2_S87_E1-50	PVALB		SM-D9EOR_S36_E1-50	SST		LS-15570_S82_E1-50	VIP
SM-D9EOM_S65_E1-50	PVALB		SM-D9EPR_S58_E1-50	SST		LS-15570_S83_E1-50	VIP
SM-D9EOP_S43_E1-50	PVALB		SM-D9EPR_S62_E1-50	SST		SQ-80005_S02_E1-50	VIP
SM-D9EOR_S37_E1-50	PVALB		SM-D9EPS_S11_E1-50	SST		SQ-80007_S04_E1-50	VIP
SM-D9EPR_S17_E1-50	PVALB		SM-D9EPS_S26_E1-50	SST		SQ-80007_S23_E1-50	VIP
SM-D9EPR_S51_E1-50	PVALB		SM-D9EPS_S44_E1-50	SST		SQ-80007_S34_E1-50	VIP
SM-D9EPR_S53_E1-50	PVALB		SM-D9EPS_S63_E1-50	SST		SQ-80007_S37_E1-50	VIP
SM-D9EPR_S59_E1-50	PVALB		SM-D9EPS_S82_E1-50	SST		SQ-80007_S58_E1-50	VIP
SM-D9EPS_S43_E1-50	PVALB		SM-D9EPT_S33_E1-50	SST		SQ-80007_S63_E1-50	VIP
SM-D9EPS_S52_E1-50	PVALB		SM-D9EPT_S39_E1-50	SST		SQ-80007_S73_E1-50	VIP
SM-D9EPS_S76_E1-50	PVALB		SM-D9EPT_S61_E1-50	SST		SQ-80007_S78_E1-50	VIP
SM-D9EPS_S83_E1-50	PVALB		SM-D9EPT_S67_E1-50	SST		SQ-80009_S10_E1-50	VIP
SM-D9EPS_S86_E1-50	PVALB		SM-D9EPT_S70_E1-50	SST		SQ-80009_S25_E1-50	VIP
SM-D9EPT_S57_E1-50	PVALB		SM-D9EPU_S12_E1-50	SST		SQ-80009_S30_E1-50	VIP
SM-D9EPU_S30_E1-50	PVALB		SM-D9EPU_S67_E1-50	SST		SQ-80009_S54_E1-50	VIP
SM-D9EPU_S41_E1-50	PVALB		SM-D9EPU_S69_E1-50	SST		SQ-80009_S73_E1-50	VIP
SM-D9EPU_S61_E1-50	PVALB		SM-D9EPV_S05_E1-50	SST		SQ-80009_S74_E1-50	VIP
SM-D9EPV_S25_E1-50	PVALB		SM-D9EPV_S26_E1-50	SST		SQ-80009_S76_E1-50	VIP
SM-D9EPV_S35_E1-50	PVALB		SM-D9EPV_S31_E1-50	SST		SQ-80009_S91_E1-50	VIP
SM-D9EPV_S36_E1-50	PVALB		SM-D9EPV_S51_E1-50	SST		SQ-80013_S01_E1-50	VIP
SM-D9EPW_S11_E1-50	PVALB		SM-D9EPV_S52_E1-50	SST		SQ-80013_S03_E1-50	VIP
SM-D9EPW_S23_E1-50	PVALB		SM-D9EPW_S19_E1-50	SST		SQ-80013_S13_E1-50	VIP
SM-D9EPW_S51_E1-50	PVALB		LS-15902_S33_E1-50	SST		SQ-80013_S21_E1-50	VIP
SM-D9EPY_S50_E1-50	PVALB		LS-15902_S53_E1-50	SST		SQ-80013_S29_E1-50	VIP
LS-15902_S54_E1-50	PVALB		LS-15902_S55_E1-50	SST		SQ-80013_S34_E1-50	VIP
LS-15902_S81_E1-50	PVALB		LS-15902_S73_E1-50	SST		SQ-80013_S36_E1-50	VIP
LS-15903_S81_E1-50	PVALB		LS-15902_S76_E1-50	SST		SQ-80013_S43_E1-50	VIP
LS-15903_S82_E1-50	PVALB		LS-15903_S42_E1-50	SST		SQ-80013_S50_E1-50	VIP
LS-15903_S89_E1-50	PVALB		LS-15903_S47_E1-50	SST		SQ-80013_S54_E1-50	VIP
LS-15904_S05_E1-50	PVALB		LS-15903_S61_E1-50	SST		SQ-80013_S85_E1-50	VIP
LS-15904_S61_E1-50	PVALB		LS-15903_S92_E1-50	SST		SQ-80016_S11_E1-50	VIP
LS-15904_S73_E1-50	PVALB		LS-15904_S57_E1-50	SST		SQ-80016_S26_E1-50	VIP
LS-15904_S79_E1-50	PVALB		LS-15904_S65_E1-50	SST		SQ-80016_S28_E1-50	VIP
LS-15904_S81_E1-50	PVALB		LS-15904_S68_E1-50	SST		SQ-80016_S43_E1-50	VIP
LS-15905_S07_E1-50	PVALB		LS-15904_S87_E1-50	SST		SQ-80016_S58_E1-50	VIP
LS-15905_S11_E1-50	PVALB		LS-15905_S66_E1-50	SST		SQ-80016_S85_E1-50	VIP
LS-15905_S68_E1-50	PVALB		LS-15906_S60_E1-50	SST		SM-CZ1X2_S06_E1-50	VIP
LS-15906_S15_E1-50	PVALB		LS-15908_S63_E1-50	SST		SM-CZ1X2_S29_E1-50	VIP
LS-15906_S74_E1-50	PVALB		LS-15908_S85_E1-50	SST		SM-CZ1X2_S36_E1-50	VIP
LS-15906_S95_E1-50	PVALB		LS-15914_S33_E1-50	SST		SM-CZ1X2_S39_E1-50	VIP
LS-15907_S58_E1-50	PVALB		LS-15914_S57_E1-50	SST		SM-CZ1X2_S58_E1-50	VIP
LS-15907_S61_E1-50	PVALB		LS-15914_S74_E1-50	SST		SM-CZ1X2_S59_E1-50	VIP
LS-15907_S87_E1-50	PVALB		LS-15915_S46_E1-50	SST		SM-CZ1X2_S70_E1-50	VIP
LS-15908_S55_E1-50	PVALB		LS-15923_S61_E1-50	SST		SM-CZ1X2_S93_E1-50	VIP
LS-15908_S70_E1-50	PVALB		LS-15923_S65_E1-50	SST		SM-CZ1X3_S12_E1-50	VIP
LS-15909_S42_E1-50	PVALB		LS-15924_S13_E1-50	SST		SM-CZ1X3_S42_E1-50	VIP
LS-15909_S70_E1-50	PVALB		LS-15924_S27_E1-50	SST		SM-CZ1X3_S46_E1-50	VIP
LS-15909_S78_E1-50	PVALB		LS-15924_S63_E1-50	SST		SM-CZ1X3_S51_E1-50	VIP
LS-15909_S95_E1-50	PVALB		LS-15924_S68_E1-50	SST		SM-CZ1X3_S61_E1-50	VIP
LS-15914_S41_E1-50	PVALB		LS-15924_S73_E1-50	SST		SM-CZ1X3_S67_E1-50	VIP
LS-15914_S47_E1-50	PVALB		LS-15924_S77_E1-50	SST		SM-CZ1X3_S87_E1-50	VIP
LS-15914_S75_E1-50	PVALB		LS-15927_S79_E1-50	SST		SM-CZ1X4_S04_E1-50	VIP
LS-15915_S67_E1-50	PVALB		LS-15927_S95_E1-50	SST		SM-CZ1X4_S12_E1-50	VIP
LS-15915_S95_E1-50	PVALB		LS-15928_S05_E1-50	SST		SM-CZ1X4_S15_E1-50	VIP
LS-15923_S60_E1-50	PVALB		LS-15928_S65_E1-50	SST		SM-CZ1X4_S17_E1-50	VIP
LS-15923_S70_E1-50	PVALB		LS-15928_S89_E1-50	SST		SM-CZ1X4_S47_E1-50	VIP
LS-15923_S93_E1-50	PVALB		SM-D9CXK_S19_E1-50	SST		SM-CZ1X4_S54_E1-50	VIP
LS-15924_S69_E1-50	PVALB		SM-D9CXL_S17_E1-50	SST		SM-CZ1X4_S55_E1-50	VIP
LS-15925_S10_E1-50	PVALB		SM-D9CXM_S60_E1-50	SST		SM-CZ1X4_S65_E1-50	VIP
LS-15925_S61_E1-50	PVALB		SM-D9CXM_S62_E1-50	SST		SM-CZ1X5_S03_E1-50	VIP
LS-15925_S82_E1-50	PVALB		SM-D9CXN_S55_E1-50	SST		SM-CZ1X5_S06_E1-50	VIP
LS-15927_S78_E1-50	PVALB		SM-D9CXS_S37_E1-50	SST		SM-CZ1X5_S50_E1-50	VIP
LS-15927_S83_E1-50	PVALB		SM-D9CXU_S26_E1-50	SST		SM-CZ1X5_S61_E1-50	VIP
LS-15927_S84_E1-50	PVALB		SM-D9CXU_S39_E1-50	SST		SM-CZ1X5_S66_E1-50	VIP
LS-15927_S94_E1-50	PVALB		SM-D9CXU_S60_E1-50	SST		SM-CZ1X6_S31_E1-50	VIP
LS-15928_S71_E1-50	PVALB		SM-D9CXU_S93_E1-50	SST		SM-CZ1X6_S55_E1-50	VIP
LS-15928_S73_E1-50	PVALB		SM-D9CXV_S68_E1-50	SST		SM-CZ1X7_S06_E1-50	VIP
LS-15928_S91_E1-50	PVALB		SM-D9CXV_S73_E1-50	SST		SM-CZ1X9_S07_E1-50	VIP
SM-D9CXK_S10_E1-50	PVALB		SM-D9CXZ_S22_E1-50	SST		SM-CZ1X9_S12_E1-50	VIP
SM-D9CXL_S18_E1-50	PVALB		SM-D9CXZ_S28_E1-50	SST		SM-CZ1X9_S13_E1-50	VIP
SM-D9CXL_S47_E1-50	PVALB		SM-D9CXZ_S39_E1-50	SST		SM-CZ1X9_S22_E1-50	VIP
SM-D9CXM_S55_E1-50	PVALB		SM-D9CXZ_S63_E1-50	SST		LS-15571_S10_E1-50	VIP
SM-D9CXN_S42_E1-50	PVALB		SM-D9CY1_S03_E1-50	SST		LS-15571_S11_E1-50	VIP
SM-D9CXS_S26_E1-50	PVALB		SM-D9CY1_S18_E1-50	SST		LS-15573_S02_E1-50	VIP
SM-D9CXS_S31_E1-50	PVALB		SM-D9CY1_S43_E1-50	SST		LS-15573_S20_E1-50	VIP
SM-D9CXS_S34_E1-50	PVALB		SM-D9CY1_S48_E1-50	SST		LS-15573_S21_E1-50	VIP
SM-D9CXS_S38_E1-50	PVALB		SM-D9CY1_S58_E1-50	SST		LS-15574_S02_E1-50	VIP
SM-D9CXS_S77_E1-50	PVALB		SM-D9CY2_S19_E1-50	SST		LS-15574_S03_E1-50	VIP
SM-D9CXT_S26_E1-50	PVALB		SM-D9CY2_S33_E1-50	SST		LS-15574_S21_E1-50	VIP
SM-D9CXT_S29_E1-50	PVALB		SM-D9CY2_S56_E1-50	SST		LS-15574_S27_E1-50	VIP
SM-D9CXT_S78_E1-50	PVALB		SM-D9CY3_S45_E1-50	SST		LS-15575_S02_E1-50	VIP
SM-D9CXT_S93_E1-50	PVALB		SM-D9CY4_S21_E1-50	SST		LS-15575_S03_E1-50	VIP
SM-D9CXU_S18_E1-50	PVALB		SM-D9CY4_S27_E1-50	SST		LS-15575_S20_E1-50	VIP
SM-D9CXU_S61_E1-50	PVALB		SM-D9CY4_S39_E1-50	SST		LS-15575_S23_E1-50	VIP
SM-D9CXU_S85_E1-50	PVALB		SM-D9CY4_S43_E1-50	SST		LS-15575_S25_E1-50	VIP
SM-D9CXV_S60_E1-50	PVALB		SM-D9CY4_S46_E1-50	SST		LS-15575_S26_E1-50	VIP
SM-D9CXV_S69_E1-50	PVALB		SM-D9CY4_S61_E1-50	SST		LS-15575_S38_E1-50	VIP
SM-D9CXZ_S30_E1-50	PVALB		SM-D9CY4_S66_E1-50	SST		LS-15578_S02_E1-50	VIP
SM-D9CXZ_S31_E1-50	PVALB		SM-D9CY4_S91_E1-50	SST		LS-15578_S06_E1-50	VIP
SM-D9CXZ_S57_E1-50	PVALB		SM-D9CY4_S92_E1-50	SST		LS-15578_S77_E1-50	VIP
SM-D9CXZ_S90_E1-50	PVALB		SM-D9CY5_S67_E1-50	SST		LS-15578_S90_E1-50	VIP
SM-D9CY1_S04_E1-50	PVALB		SM-D9CY6_S76_E1-50	SST		LS-15578_S91_E1-50	VIP
SM-D9CY1_S09_E1-50	PVALB		SM-D9CY6_S85_E1-50	SST		LS-15578_S93_E1-50	VIP
SM-D9CY1_S13_E1-50	PVALB		SM-D9CY8_S38_E1-50	SST		LS-15578_S94_E1-50	VIP
SM-D9CY1_S25_E1-50	PVALB		SM-D9CY8_S53_E1-50	SST		LS-15584_S04_E1-50	VIP
SM-D9CY1_S37_E1-50	PVALB		SM-D9CY9_S34_E1-50	SST		LS-15584_S09_E1-50	VIP
SM-D9CY1_S86_E1-50	PVALB		SM-D9CY9_S50_E1-50	SST		LS-15584_S13_E1-50	VIP
SM-D9CY2_S25_E1-50	PVALB		SM-D9CY9_S53_E1-50	SST		LS-15584_S38_E1-50	VIP
SM-D9CY2_S30_E1-50	PVALB		SM-D9CYC_S23_E1-50	SST		LS-15584_S39_E1-50	VIP
SM-D9CY2_S42_E1-50	PVALB		SM-D9CYD_S74_E1-50	SST		LS-15584_S47_E1-50	VIP
SM-D9CY2_S67_E1-50	PVALB		SM-D9CYD_S90_E1-50	SST		LS-15585_S06_E1-50	VIP
SM-D9CY2_S89_E1-50	PVALB		SM-D9CYE_S84_E1-50	SST		LS-15585_S15_E1-50	VIP
SM-D9CY2_S92_E1-50	PVALB		SM-D9CYE_S91_E1-50	SST		LS-15585_S23_E1-50	VIP
SM-D9CY2_S93_E1-50	PVALB		SM-D9CYG_S11_E1-50	SST		LS-15585_S26_E1-50	VIP
SM-D9CY3_S23_E1-50	PVALB		SM-D9CYG_S66_E1-50	SST		LS-15585_S27_E1-50	VIP
SM-D9CY3_S53_E1-50	PVALB		SM-D9CYI_S18_E1-50	SST		SM-D9EPJ_S09_E1-50	VIP
SM-D9CY3_S74_E1-50	PVALB		SM-D9CYJ_S42_E1-50	SST		SM-D9EPJ_S10_E1-50	VIP
SM-D9CY3_S83_E1-50	PVALB		SM-D9CYJ_S66_E1-50	SST		SM-D9EPJ_S12_E1-50	VIP
SM-D9CY4_S45_E1-50	PVALB		SM-D9CYK_S18_E1-50	SST		SM-D9EPJ_S13_E1-50	VIP
SM-D9CY4_S51_E1-50	PVALB		SM-D9CYK_S65_E1-50	SST		SM-D9EPJ_S15_E1-50	VIP
SM-D9CY4_S54_E1-50	PVALB		SM-D9CYK_S73_E1-50	SST		SM-D9EPJ_S28_E1-50	VIP
SM-D9CY4_S58_E1-50	PVALB		SM-D9CYK_S81_E1-50	SST		SM-D9EPJ_S29_E1-50	VIP
SM-D9CY4_S83_E1-50	PVALB		SM-D9CYL_S36_E1-50	SST		SM-D9EPK_S17_E1-50	VIP
SM-D9CY4_S94_E1-50	PVALB		SM-D9CYL_S53_E1-50	SST		SM-D9EPK_S20_E1-50	VIP
SM-D9CY5_S37_E1-50	PVALB		SM-D9CYL_S61_E1-50	SST		SM-D9EPL_S10_E1-50	VIP
SM-D9CY5_S38_E1-50	PVALB		SM-D9CYL_S62_E1-50	SST		SM-D9EPL_S13_E1-50	VIP
SM-D9CY5_S39_E1-50	PVALB		SM-D9CYL_S94_E1-50	SST		SM-D9EPL_S15_E1-50	VIP
SM-D9CY5_S55_E1-50	PVALB		SM-D9CYM_S15_E1-50	SST		SM-D9EPL_S19_E1-50	VIP
SM-D9CY5_S68_E1-50	PVALB		SM-D9CYM_S37_E1-50	SST		SM-D9EPL_S20_E1-50	VIP
SM-D9CY6_S54_E1-50	PVALB		SM-D9CYM_S77_E1-50	SST		SM-D9EPL_S21_E1-50	VIP
SM-D9CY6_S61_E1-50	PVALB		SM-D9CYM_S94_E1-50	SST		SM-D9EPL_S24_E1-50	VIP
SM-D9CY8_S39_E1-50	PVALB		SM-D9CYO_S01_E1-50	SST		SM-D9EPL_S27_E1-50	VIP
SM-D9CY8_S73_E1-50	PVALB		SM-D9CYO_S14_E1-50	SST		SM-D9EPL_S29_E1-50	VIP
SM-D9CY9_S39_E1-50	PVALB		SM-D9CYO_S21_E1-50	SST		SM-D9EPL_S33_E1-50	VIP
SM-D9CY9_S85_E1-50	PVALB		SM-D9CYQ_S25_E1-50	SST		SM-D9EPL_S35_E1-50	VIP
SM-D9CY9_S86_E1-50	PVALB		SM-D9CYQ_S71_E1-50	SST		SM-D9EPE_S08_E1-50	VIP
SM-D9CY9_S87_E1-50	PVALB		SM-D9CYQ_S77_E1-50	SST		SM-D9EPE_S12_E1-50	VIP
SM-D9CY9_S91_E1-50	PVALB		SM-D9CYR_S49_E1-50	SST		SM-D9EPE_S18_E1-50	VIP
SM-D9CYC_S26_E1-50	PVALB		SM-D9CYR_S54_E1-50	SST		SM-D9EPE_S20_E1-50	VIP
SM-D9CYC_S28_E1-50	PVALB		SM-D9CYS_S36_E1-50	SST		SM-D9EPE_S23_E1-50	VIP
SM-D9CYC_S38_E1-50	PVALB		SM-D9CYS_S50_E1-50	SST		SM-D9EPE_S29_E1-50	VIP
SM-D9CYC_S69_E1-50	PVALB		SM-D9CYU_S67_E1-50	SST		SM-D9EPE_S30_E1-50	VIP
SM-D9CYC_S74_E1-50	PVALB		SM-D9CYU_S69_E1-50	SST		SM-D9EPE_S31_E1-50	VIP
SM-D9CYC_S91_E1-50	PVALB		SM-D9CYU_S77_E1-50	SST		SM-D9EPE_S32_E1-50	VIP
SM-D9CYC_S94_E1-50	PVALB		SM-D9CYU_S82_E1-50	SST		SM-D9EPF_S18_E1-50	VIP
SM-D9CYD_S19_E1-50	PVALB		SM-D9CYW_S45_E1-50	SST		SM-D9EPF_S19_E1-50	VIP
SM-D9CYD_S25_E1-50	PVALB		SM-D9CYX_S10_E1-50	SST		SM-D9EP6_S89_E1-50	VIP
SM-D9CYD_S36_E1-50	PVALB		SM-D9CYX_S28_E1-50	SST		SM-D9EP6_S90_E1-50	VIP
SM-D9CYD_S45_E1-50	PVALB		SM-D9CYX_S76_E1-50	SST		SM-D9EP6_S94_E1-50	VIP
SM-D9CYD_S47_E1-50	PVALB		SM-D9CYX_S79_E1-50	SST		SM-D9EP6_S95_E1-50	VIP
SM-D9CYD_S57_E1-50	PVALB		SM-D9CYY_S02_E1-50	SST		SM-D9EOU_S92_E1-50	VIP
SM-D9CYD_S63_E1-50	PVALB		SM-D9CYY_S17_E1-50	SST		SM-D9EOX_S74_E1-50	VIP
SM-D9CYD_S83_E1-50	PVALB		SM-D9CYY_S63_E1-50	SST		SM-D9EOX_S82_E1-50	VIP
SM-D9CYD_S94_E1-50	PVALB		SM-D9CYY_S65_E1-50	SST		SM-D9EOX_S86_E1-50	VIP
SM-D9CYE_S19_E1-50	PVALB		SM-D9CYY_S74_E1-50	SST		SM-D9EOX_S87_E1-50	VIP
SM-D9CYE_S66_E1-50	PVALB		SM-D9CYY_S76_E1-50	SST		SM-D9EOX_S93_E1-50	VIP
SM-D9CYE_S74_E1-50	PVALB		SM-D9CYY_S79_E1-50	SST		SM-D9EOY_S85_E1-50	VIP
SM-D9CYE_S94_E1-50	PVALB		SM-D9CYZ_S03_E1-50	SST		SM-D9EOY_S86_E1-50	VIP
SM-D9CYF_S01_E1-50	PVALB		SM-D9CYZ_S18_E1-50	SST		SM-D9EOM_S66_E1-50	VIP
SM-D9CYF_S21_E1-50	PVALB		SM-D9CYZ_S49_E1-50	SST		SM-D9EON_S61_E1-50	VIP
SM-D9CYF_S60_E1-50	PVALB		SM-D9CYZ_S86_E1-50	SST		SM-D9EON_S62_E1-50	VIP
SM-D9CYG_S07_E1-50	PVALB		SM-D9CYZ_S90_E1-50	SST		SM-D9EON_S75_E1-50	VIP
SM-D9CYG_S19_E1-50	PVALB		SM-D9CZ1_S07_E1-50	SST		SM-D9EON_S82_E1-50	VIP
SM-D9CYG_S67_E1-50	PVALB		SM-D9CZ1_S18_E1-50	SST		SM-D9EON_S86_E1-50	VIP
SM-D9CYG_S89_E1-50	PVALB		SM-D9CZ1_S76_E1-50	SST		SM-D9EON_S91_E1-50	VIP
SM-D9CYI_S29_E1-50	PVALB		SM-D9CZ1_S81_E1-50	SST		SM-D9EON_S95_E1-50	VIP
SM-D9CYI_S34_E1-50	PVALB		SM-D9CZ3_S55_E1-50	SST		SM-D9EOO_S52_E1-50	VIP
SM-D9CYI_S70_E1-50	PVALB		SM-D9CZ3_S83_E1-50	SST		SM-D9EPR_S01_E1-50	VIP
SM-D9CYI_S86_E1-50	PVALB		SM-D9CZ4_S14_E1-50	SST		SM-D9EPR_S02_E1-50	VIP
SM-D9CYJ_S22_E1-50	PVALB		SM-D9CZ4_S50_E1-50	SST		SM-D9EPR_S39_E1-50	VIP
SM-D9CYJ_S44_E1-50	PVALB		SM-D9CZ5_S41_E1-50	SST		SM-D9EPS_S01_E1-50	VIP
SM-D9CYJ_S63_E1-50	PVALB		SM-D9CZ5_S45_E1-50	SST		SM-D9EPS_S05_E1-50	VIP
SM-D9CYJ_S71_E1-50	PVALB		SM-D9CZ7_S17_E1-50	SST		SM-D9EPS_S29_E1-50	VIP
SM-D9CYK_S75_E1-50	PVALB		SM-D9CZ7_S25_E1-50	SST		SM-D9EPS_S51_E1-50	VIP
SM-D9CYK_S91_E1-50	PVALB		SM-D9CZ7_S37_E1-50	SST		SM-D9EPT_S04_E1-50	VIP
SM-D9CYL_S28_E1-50	PVALB		SM-D9CZ7_S39_E1-50	SST		SM-D9EPT_S12_E1-50	VIP
SM-D9CYL_S42_E1-50	PVALB		SM-D9CZ8_S22_E1-50	SST		SM-D9EPT_S18_E1-50	VIP
SM-D9CYL_S46_E1-50	PVALB		SM-D9CZ8_S29_E1-50	SST		SM-D9EPT_S19_E1-50	VIP
SM-D9CYL_S70_E1-50	PVALB		SM-D9CZ8_S50_E1-50	SST		SM-D9EPT_S25_E1-50	VIP
SM-D9CYL_S74_E1-50	PVALB		SM-D9CZ9_S27_E1-50	SST		SM-D9EPT_S28_E1-50	VIP
SM-D9CYM_S10_E1-50	PVALB		SM-D9CZ9_S33_E1-50	SST		SM-D9EPT_S30_E1-50	VIP
SM-D9CYM_S42_E1-50	PVALB		SM-D9CZA_S49_E1-50	SST		SM-D9EPT_S34_E1-50	VIP
SM-D9CYM_S62_E1-50	PVALB		SM-D9CZB_S02_E1-50	SST		SM-D9EPT_S55_E1-50	VIP
SM-D9CYM_S67_E1-50	PVALB		SM-D9CZC_S55_E1-50	SST		SM-D9EPU_S09_E1-50	VIP
SM-D9CYN_S62_E1-50	PVALB		SM-D9CZC_S59_E1-50	SST		SM-D9EPU_S21_E1-50	VIP
SM-D9CYN_S63_E1-50	PVALB		SM-D9CZC_S92_E1-50	SST		SM-D9EPU_S47_E1-50	VIP
SM-D9CYN_S79_E1-50	PVALB		SM-D9CZD_S23_E1-50	SST		SM-D9EPV_S46_E1-50	VIP
SM-D9CYN_S81_E1-50	PVALB		SM-D9CZG_S03_E1-50	SST		SM-D9EPW_S18_E1-50	VIP
SM-D9CYO_S53_E1-50	PVALB		SM-D9CZG_S14_E1-50	SST		SM-D9EPY_S37_E1-50	VIP
SM-D9CYO_S57_E1-50	PVALB		SM-D9CZG_S46_E1-50	SST		SM-D9EPY_S39_E1-50	VIP
SM-D9CYO_S58_E1-50	PVALB		SM-D9CZG_S62_E1-50	SST		SM-D9EPY_S59_E1-50	VIP
SM-D9CYQ_S26_E1-50	PVALB		SM-D9CZH_S34_E1-50	SST		SM-D9EPY_S63_E1-50	VIP
SM-D9CYQ_S35_E1-50	PVALB		SM-D9CZH_S95_E1-50	SST		SM-D9EPY_S67_E1-50	VIP
SM-D9CYQ_S68_E1-50	PVALB		SM-D9CZI_S03_E1-50	SST		SM-D9EPY_S68_E1-50	VIP
SM-D9CYQ_S70_E1-50	PVALB		SM-D9CZI_S04_E1-50	SST		SM-D9EPY_S70_E1-50	VIP
SM-D9CYQ_S82_E1-50	PVALB		SM-D9CZI_S05_E1-50	SST		SM-D9EPY_S94_E1-50	VIP
SM-D9CYQ_S92_E1-50	PVALB		SM-D9CZI_S30_E1-50	SST		SM-D9EPY_S95_E1-50	VIP
SM-D9CYR_S03_E1-50	PVALB		SM-D9CZJ_S81_E1-50	SST		LS-15902_S38_E1-50	VIP
SM-D9CYR_S29_E1-50	PVALB		SM-D9CZJ_S83_E1-50	SST		LS-15902_S58_E1-50	VIP
SM-D9CYR_S82_E1-50	PVALB		SM-D9CZN_S14_E1-50	SST		LS-15902_S71_E1-50	VIP
SM-D9CYR_S94_E1-50	PVALB		SM-D9CZN_S21_E1-50	SST		LS-15903_S68_E1-50	VIP
SM-D9CYS_S21_E1-50	PVALB		SM-D9CZN_S22_E1-50	SST		LS-15903_S73_E1-50	VIP
SM-D9CYS_S53_E1-50	PVALB		SM-D9CZN_S47_E1-50	SST		LS-15903_S74_E1-50	VIP
SM-D9CYS_S57_E1-50	PVALB		SM-D9CZO_S46_E1-50	SST		LS-15904_S17_E1-50	VIP
SM-D9CYS_S84_E1-50	PVALB		SM-D9CZO_S47_E1-50	SST		LS-15904_S18_E1-50	VIP
SM-D9CYS_S85_E1-50	PVALB		SM-D9CZO_S54_E1-50	SST		LS-15904_S21_E1-50	VIP
SM-D9CYU_S06_E1-50	PVALB		SM-D9CZO_S87_E1-50	SST		LS-15905_S04_E1-50	VIP
SM-D9CYU_S55_E1-50	PVALB		SM-D9CZR_S52_E1-50	SST		LS-15905_S10_E1-50	VIP
SM-D9CYU_S70_E1-50	PVALB		SM-D9CZS_S24_E1-50	SST		LS-15905_S30_E1-50	VIP
SM-D9CYW_S01_E1-50	PVALB		SM-D9CZS_S37_E1-50	SST		LS-15905_S40_E1-50	VIP
SM-D9CYW_S04_E1-50	PVALB		SM-D9CZU_S29_E1-50	SST		LS-15906_S14_E1-50	VIP
SM-D9CYW_S19_E1-50	PVALB		SM-D9CZU_S30_E1-50	SST		LS-15906_S18_E1-50	VIP
SM-D9CYW_S55_E1-50	PVALB		SM-D9CZU_S42_E1-50	SST		LS-15906_S22_E1-50	VIP
SM-D9CYW_S76_E1-50	PVALB		SM-D9CZU_S55_E1-50	SST		LS-15906_S42_E1-50	VIP
SM-D9CYX_S04_E1-50	PVALB		SM-D9CZV_S10_E1-50	SST		LS-15906_S61_E1-50	VIP
SM-D9CYX_S38_E1-50	PVALB		SM-D9CZV_S30_E1-50	SST		LS-15907_S11_E1-50	VIP
SM-D9CYX_S61_E1-50	PVALB		SM-D9CZV_S31_E1-50	SST		LS-15907_S28_E1-50	VIP
SM-D9CYY_S01_E1-50	PVALB		SM-D9CZV_S39_E1-50	SST		LS-15907_S31_E1-50	VIP
SM-D9CYY_S22_E1-50	PVALB		SM-D9CZW_S29_E1-50	SST		LS-15907_S45_E1-50	VIP
SM-D9CYY_S23_E1-50	PVALB		SM-D9CZW_S34_E1-50	SST		LS-15907_S49_E1-50	VIP
SM-D9CYY_S77_E1-50	PVALB		SM-D9CZW_S38_E1-50	SST		LS-15907_S69_E1-50	VIP
SM-D9CYZ_S01_E1-50	PVALB		SM-D9CZW_S44_E1-50	SST		LS-15908_S12_E1-50	VIP
SM-D9CYZ_S51_E1-50	PVALB		SM-D9CZW_S70_E1-50	SST		LS-15908_S14_E1-50	VIP
SM-D9CYZ_S68_E1-50	PVALB		SM-D9CZW_S83_E1-50	SST		LS-15908_S23_E1-50	VIP
SM-D9CYZ_S70_E1-50	PVALB		SM-D9CZX_S03_E1-50	SST		LS-15908_S30_E1-50	VIP
SM-D9CYZ_S87_E1-50	PVALB		SM-D9CZX_S53_E1-50	SST		LS-15908_S35_E1-50	VIP
SM-D9CZ1_S10_E1-50	PVALB		SM-D9CZX_S65_E1-50	SST		LS-15908_S39_E1-50	VIP
SM-D9CZ1_S39_E1-50	PVALB		SM-D9CZX_S74_E1-50	SST		LS-15908_S50_E1-50	VIP
SM-D9CZ1_S54_E1-50	PVALB		SM-D9CZX_S91_E1-50	SST		LS-15908_S51_E1-50	VIP
SM-D9CZ1_S66_E1-50	PVALB		SM-D9CZY_S31_E1-50	SST		LS-15909_S17_E1-50	VIP
SM-D9CZ1_S70_E1-50	PVALB		SM-D9CZY_S81_E1-50	SST		LS-15909_S18_E1-50	VIP
SM-D9CZ1_S73_E1-50	PVALB		SM-D9D11_S47_E1-50	SST		LS-15909_S20_E1-50	VIP
SM-D9CZ1_S77_E1-50	PVALB		SM-D9D15_S03_E1-50	SST		LS-15909_S25_E1-50	VIP
SM-D9CZ3_S13_E1-50	PVALB		SM-D9D15_S07_E1-50	SST		LS-15909_S28_E1-50	VIP
SM-D9CZ3_S52_E1-50	PVALB		SM-D9D15_S11_E1-50	SST		LS-15909_S37_E1-50	VIP
SM-D9CZ3_S70_E1-50	PVALB		SM-D9D15_S31_E1-50	SST		LS-15909_S45_E1-50	VIP
SM-D9CZ3_S76_E1-50	PVALB		SM-D9D15_S34_E1-50	SST		LS-15909_S47_E1-50	VIP
SM-D9CZ3_S78_E1-50	PVALB		SM-D9D15_S55_E1-50	SST		LS-15909_S66_E1-50	VIP
SM-D9CZ3_S85_E1-50	PVALB		SM-D9D15_S71_E1-50	SST		LS-15909_S69_E1-50	VIP
SM-D9CZ3_S93_E1-50	PVALB		SM-D9D16_S06_E1-50	SST		LS-15914_S49_E1-50	VIP
SM-D9CZ4_S27_E1-50	PVALB		SM-D9D16_S60_E1-50	SST		LS-15914_S61_E1-50	VIP
SM-D9CZ4_S37_E1-50	PVALB		SM-D9D17_S07_E1-50	SST		LS-15915_S43_E1-50	VIP
SM-D9CZ4_S42_E1-50	PVALB		SM-D9D17_S49_E1-50	SST		LS-15915_S44_E1-50	VIP
SM-D9CZ4_S44_E1-50	PVALB		SM-D9D6P_S54_E1-50	SST		LS-15915_S52_E1-50	VIP
SM-D9CZ4_S78_E1-50	PVALB		SM-D9D6Q_S25_E1-50	SST		LS-15915_S69_E1-50	VIP
SM-D9CZ4_S83_E1-50	PVALB		SM-D9D6Q_S29_E1-50	SST		LS-15923_S40_E1-50	VIP
SM-D9CZ5_S10_E1-50	PVALB		SM-D9D6Q_S79_E1-50	SST		LS-15923_S52_E1-50	VIP
SM-D9CZ5_S33_E1-50	PVALB		SM-D9D6Q_S89_E1-50	SST		LS-15923_S59_E1-50	VIP
SM-D9CZ5_S52_E1-50	PVALB		SM-D9D6Q_S91_E1-50	SST		LS-15923_S69_E1-50	VIP
SM-D9CZ5_S86_E1-50	PVALB		SM-D9D6S_S09_E1-50	SST		LS-15923_S81_E1-50	VIP
SM-D9CZ7_S27_E1-50	PVALB		SM-D9D6S_S20_E1-50	SST		LS-15923_S82_E1-50	VIP
SM-D9CZ7_S36_E1-50	PVALB		SM-D9D6S_S49_E1-50	SST		LS-15924_S55_E1-50	VIP
SM-D9CZ7_S47_E1-50	PVALB		SM-D9D6S_S60_E1-50	SST		LS-15925_S11_E1-50	VIP
SM-D9CZ7_S53_E1-50	PVALB		SM-D9D6S_S81_E1-50	SST		LS-15925_S65_E1-50	VIP
SM-D9CZ7_S73_E1-50	PVALB		SM-D9D6T_S12_E1-50	SST		LS-15925_S66_E1-50	VIP
SM-D9CZ8_S19_E1-50	PVALB		SM-D9D6T_S15_E1-50	SST		LS-15925_S68_E1-50	VIP
SM-D9CZ8_S21_E1-50	PVALB		SM-D9D6T_S19_E1-50	SST		LS-15925_S74_E1-50	VIP
SM-D9CZ8_S37_E1-50	PVALB		SM-D9D6T_S25_E1-50	SST		LS-15925_S75_E1-50	VIP
SM-D9CZ8_S75_E1-50	PVALB		SM-D9D6T_S38_E1-50	SST		LS-15925_S84_E1-50	VIP
SM-D9CZ8_S93_E1-50	PVALB		SM-D9D6T_S53_E1-50	SST		LS-15926_S69_E1-50	VIP
SM-D9CZ9_S25_E1-50	PVALB		SM-D9D6U_S22_E1-50	SST		LS-15926_S76_E1-50	VIP
SM-D9CZ9_S31_E1-50	PVALB		SM-D9D6U_S30_E1-50	SST		LS-15926_S77_E1-50	VIP
SM-D9CZ9_S35_E1-50	PVALB		SM-D9D6W_S62_E1-50	SST		LS-15926_S81_E1-50	VIP
SM-D9CZ9_S47_E1-50	PVALB		SM-D9D6X_S18_E1-50	SST		LS-15926_S93_E1-50	VIP
SM-D9CZ9_S49_E1-50	PVALB		SM-D9D6X_S58_E1-50	SST		LS-15927_S57_E1-50	VIP
SM-D9CZ9_S50_E1-50	PVALB		SM-D9D6Y_S06_E1-50	SST		LS-15927_S63_E1-50	VIP
SM-D9CZ9_S63_E1-50	PVALB		SM-D9D6Y_S15_E1-50	SST		LS-15927_S75_E1-50	VIP
SM-D9CZ9_S85_E1-50	PVALB		SM-D9D6Y_S66_E1-50	SST		LS-15927_S81_E1-50	VIP
SM-D9CZ9_S86_E1-50	PVALB		SM-D9D6Y_S71_E1-50	SST		LS-15928_S60_E1-50	VIP
SM-D9CZA_S07_E1-50	PVALB		SM-D9D6Z_S35_E1-50	SST		LS-15928_S75_E1-50	VIP
SM-D9CZA_S58_E1-50	PVALB		SM-D9D6Z_S41_E1-50	SST		LS-15928_S78_E1-50	VIP
SM-D9CZA_S63_E1-50	PVALB		SM-D9D6Z_S73_E1-50	SST		LS-15928_S81_E1-50	VIP
SM-D9CZA_S78_E1-50	PVALB		SM-D9D6Z_S74_E1-50	SST		SM-D9CXK_S21_E1-50	VIP
SM-D9CZB_S01_E1-50	PVALB		SM-D9D73_S18_E1-50	SST		SM-D9CXK_S25_E1-50	VIP
SM-D9CZB_S03_E1-50	PVALB		SM-D9D73_S50_E1-50	SST		SM-D9CXK_S27_E1-50	VIP
SM-D9CZB_S07_E1-50	PVALB		SM-D9D73_S51_E1-50	SST		SM-D9CXK_S33_E1-50	VIP
SM-D9CZB_S59_E1-50	PVALB		SM-D9D73_S73_E1-50	SST		SM-D9CXK_S36_E1-50	VIP
SM-D9CZC_S60_E1-50	PVALB		SM-D9D73_S78_E1-50	SST		SM-D9CXK_S39_E1-50	VIP
SM-D9CZC_S67_E1-50	PVALB		SM-D9D73_S79_E1-50	SST		SM-D9CXK_S47_E1-50	VIP
SM-D9CZC_S72_E1-50	PVALB		SM-D9D74_S04_E1-50	SST		SM-D9CXK_S52_E1-50	VIP
SM-D9CZD_S09_E1-50	PVALB		SM-D9D74_S15_E1-50	SST		SM-D9CXL_S28_E1-50	VIP
SM-D9CZD_S15_E1-50	PVALB		SM-D9D74_S52_E1-50	SST		SM-D9CXL_S29_E1-50	VIP
SM-D9CZD_S93_E1-50	PVALB		SM-D9D74_S57_E1-50	SST		SM-D9CXL_S42_E1-50	VIP
SM-D9CZG_S54_E1-50	PVALB		SM-D9D75_S06_E1-50	SST		SM-D9CXL_S46_E1-50	VIP
SM-D9CZG_S84_E1-50	PVALB		SM-D9D75_S18_E1-50	SST		SM-D9CXM_S02_E1-50	VIP
SM-D9CZG_S85_E1-50	PVALB		SM-D9D75_S44_E1-50	SST		SM-D9CXM_S05_E1-50	VIP
SM-D9CZH_S14_E1-50	PVALB		SM-D9D75_S67_E1-50	SST		SM-D9CXM_S19_E1-50	VIP
SM-D9CZH_S82_E1-50	PVALB		SM-D9D75_S71_E1-50	SST		SM-D9CXM_S22_E1-50	VIP
SM-D9CZI_S15_E1-50	PVALB		SM-D9D76_S05_E1-50	SST		SM-D9CXM_S29_E1-50	VIP
SM-D9CZI_S23_E1-50	PVALB		SM-D9D76_S21_E1-50	SST		SM-D9CXM_S38_E1-50	VIP
SM-D9CZI_S35_E1-50	PVALB		SM-D9D79_S26_E1-50	SST		SM-D9CXM_S63_E1-50	VIP
SM-D9CZI_S52_E1-50	PVALB		SM-D9D79_S38_E1-50	SST		SM-D9CXN_S06_E1-50	VIP
SM-D9CZI_S54_E1-50	PVALB		SM-D9D79_S68_E1-50	SST		SM-D9CXN_S07_E1-50	VIP
SM-D9CZJ_S19_E1-50	PVALB		SM-D9D7C_S30_E1-50	SST		SM-D9CXN_S10_E1-50	VIP
SM-D9CZJ_S39_E1-50	PVALB		SM-D9D7C_S36_E1-50	SST		SM-D9CXN_S14_E1-50	VIP
SM-D9CZJ_S85_E1-50	PVALB		SM-D9D7C_S41_E1-50	SST		SM-D9CXN_S26_E1-50	VIP
SM-D9CZN_S19_E1-50	PVALB		SM-D9D7C_S63_E1-50	SST		SM-D9CXN_S28_E1-50	VIP
SM-D9CZN_S35_E1-50	PVALB		SM-D9D7C_S67_E1-50	SST		SM-D9CXN_S29_E1-50	VIP
SM-D9CZN_S45_E1-50	PVALB		SM-D9D7C_S79_E1-50	SST		SM-D9CXN_S30_E1-50	VIP
SM-D9CZN_S63_E1-50	PVALB		SM-D9D7D_S44_E1-50	SST		SM-D9CXN_S35_E1-50	VIP
SM-D9CZN_S86_E1-50	PVALB		SM-D9D7D_S45_E1-50	SST		SM-D9CXN_S50_E1-50	VIP
SM-D9CZO_S15_E1-50	PVALB		SM-D9D7D_S54_E1-50	SST		SM-D9CXN_S51_E1-50	VIP
SM-D9CZO_S22_E1-50	PVALB		SM-D9D7D_S60_E1-50	SST		SM-D9CXN_S54_E1-50	VIP
SM-D9CZO_S30_E1-50	PVALB		SM-D9D7D_S76_E1-50	SST		SM-D9CXS_S01_E1-50	VIP
SM-D9CZO_S60_E1-50	PVALB		SM-D9D7E_S26_E1-50	SST		SM-D9CXS_S05_E1-50	VIP
SM-D9CZO_S62_E1-50	PVALB		SM-D9D7E_S62_E1-50	SST		SM-D9CXS_S27_E1-50	VIP
SM-D9CZR_S23_E1-50	PVALB		SM-D9D7E_S71_E1-50	SST		SM-D9CXS_S28_E1-50	VIP
SM-D9CZR_S29_E1-50	PVALB		SM-D9D7E_S77_E1-50	SST		SM-D9CXS_S35_E1-50	VIP
SM-D9CZR_S36_E1-50	PVALB		SM-D9D7E_S81_E1-50	SST		SM-D9CXS_S51_E1-50	VIP
SM-D9CZR_S44_E1-50	PVALB		SM-D9D7E_S87_E1-50	SST		SM-D9CXS_S67_E1-50	VIP
SM-D9CZR_S47_E1-50	PVALB		SM-D9D7F_S50_E1-50	SST		SM-D9CXS_S68_E1-50	VIP
SM-D9CZR_S83_E1-50	PVALB		SM-D9D7F_S93_E1-50	SST		SM-D9CXS_S69_E1-50	VIP
SM-D9CZR_S87_E1-50	PVALB		SM-D9D7F_S94_E1-50	SST		SM-D9CXS_S79_E1-50	VIP
SM-D9CZR_S91_E1-50	PVALB		SM-D9D7H_S41_E1-50	SST		SM-D9CXS_S86_E1-50	VIP
SM-D9CZS_S09_E1-50	PVALB		SM-D9D7H_S47_E1-50	SST		SM-D9CXS_S90_E1-50	VIP
SM-D9CZS_S35_E1-50	PVALB		SM-D9D7H_S52_E1-50	SST		SM-D9CXS_S91_E1-50	VIP
SM-D9CZS_S38_E1-50	PVALB		SM-D9D7H_S55_E1-50	SST		SM-D9CXT_S05_E1-50	VIP
SM-D9CZS_S42_E1-50	PVALB		SM-D9D7I_S11_E1-50	SST		SM-D9CXT_S06_E1-50	VIP
SM-D9CZS_S55_E1-50	PVALB		SM-D9D7I_S71_E1-50	SST		SM-D9CXT_S09_E1-50	VIP
SM-D9CZS_S83_E1-50	PVALB		SM-D9D7J_S09_E1-50	SST		SM-D9CXT_S11_E1-50	VIP
SM-D9CZU_S03_E1-50	PVALB		SM-D9D7J_S10_E1-50	SST		SM-D9CXT_S23_E1-50	VIP
SM-D9CZU_S23_E1-50	PVALB		SM-D9D7J_S12_E1-50	SST		SM-D9CXT_S35_E1-50	VIP
SM-D9CZU_S28_E1-50	PVALB		SM-D9D7J_S60_E1-50	SST		SM-D9CXT_S41_E1-50	VIP
SM-D9CZU_S34_E1-50	PVALB		SM-D9D7J_S79_E1-50	SST		SM-D9CXT_S42_E1-50	VIP
SM-D9CZU_S43_E1-50	PVALB		SM-D9D7K_S01_E1-50	SST		SM-D9CXT_S44_E1-50	VIP
SM-D9CZU_S62_E1-50	PVALB		SM-D9D7K_S02_E1-50	SST		SM-D9CXT_S45_E1-50	VIP
SM-D9CZU_S65_E1-50	PVALB		SM-D9D7K_S03_E1-50	SST		SM-D9CXT_S47_E1-50	VIP
SM-D9CZU_S90_E1-50	PVALB		SM-D9D7K_S07_E1-50	SST		SM-D9CXT_S49_E1-50	VIP
SM-D9CZV_S25_E1-50	PVALB		SM-D9D7K_S11_E1-50	SST		SM-D9CXT_S62_E1-50	VIP
SM-D9CZV_S34_E1-50	PVALB		SM-D9D7K_S21_E1-50	SST		SM-D9CXT_S74_E1-50	VIP
SM-D9CZV_S35_E1-50	PVALB		SM-D9D7L_S05_E1-50	SST		SM-D9CXT_S82_E1-50	VIP
SM-D9CZV_S43_E1-50	PVALB		SM-D9D7L_S14_E1-50	SST		SM-D9CXU_S02_E1-50	VIP
SM-D9CZV_S47_E1-50	PVALB		SM-D9D7L_S19_E1-50	SST		SM-D9CXU_S05_E1-50	VIP
SM-D9CZV_S60_E1-50	PVALB		SM-D9D7L_S26_E1-50	SST		SM-D9CXU_S10_E1-50	VIP
SM-D9CZW_S21_E1-50	PVALB		SM-D9D7L_S95_E1-50	SST		SM-D9CXU_S12_E1-50	VIP
SM-D9CZW_S42_E1-50	PVALB		SM-D9D7T_S42_E1-50	SST		SM-D9CXU_S13_E1-50	VIP
SM-D9CZW_S46_E1-50	PVALB		SM-D9D7T_S64_E1-50	SST		SM-D9CXU_S41_E1-50	VIP
SM-D9CZW_S49_E1-50	PVALB		SM-D9D7U_S50_E1-50	SST		SM-D9CXU_S54_E1-50	VIP
SM-D9CZW_S53_E1-50	PVALB		SM-D9D7U_S57_E1-50	SST		SM-D9CXU_S81_E1-50	VIP
SM-D9CZX_S22_E1-50	PVALB		SM-D9D7Z_S48_E1-50	SST		SM-D9CXU_S82_E1-50	VIP
SM-D9CZX_S30_E1-50	PVALB		SM-D9D81_S37_E1-50	SST		SM-D9CXV_S29_E1-50	VIP
SM-D9CZX_S66_E1-50	PVALB		SM-D9D82_S29_E1-50	SST		SM-D9CXV_S33_E1-50	VIP
SM-D9CZX_S89_E1-50	PVALB		SM-D9D83_S37_E1-50	SST		SM-D9CXV_S34_E1-50	VIP
SM-D9CZY_S26_E1-50	PVALB		SM-D9D83_S52_E1-50	SST		SM-D9CXV_S36_E1-50	VIP
SM-D9CZY_S42_E1-50	PVALB		SM-D9D8U_S83_E1-50	SST		SM-D9CXV_S45_E1-50	VIP
SM-D9CZY_S43_E1-50	PVALB		SM-D9D8U_S92_E1-50	SST		SM-D9CXV_S46_E1-50	VIP
SM-D9CZY_S50_E1-50	PVALB		SM-D9D8X_S91_E1-50	SST		SM-D9CXV_S53_E1-50	VIP
SM-D9CZZ_S18_E1-50	PVALB		SM-D9D95_S55_E1-50	SST		SM-D9CXV_S61_E1-50	VIP
SM-D9CZZ_S77_E1-50	PVALB		SM-D9D97_S62_E1-50	SST		SM-D9CXZ_S01_E1-50	VIP
SM-D9CZZ_S82_E1-50	PVALB		SM-D9D97_S68_E1-50	SST		SM-D9CXZ_S14_E1-50	VIP
SM-D9D11_S61_E1-50	PVALB		SM-D9D99_S77_E1-50	SST		SM-D9CXZ_S18_E1-50	VIP
SM-D9D11_S82_E1-50	PVALB		SM-D9D9A_S65_E1-50	SST		SM-D9CXZ_S70_E1-50	VIP
SM-D9D11_S90_E1-50	PVALB		SM-D9D9C_S26_E1-50	SST		SM-D9CXZ_S71_E1-50	VIP
SM-D9D12_S36_E1-50	PVALB		SM-D9D9C_S34_E1-50	SST		SM-D9CXZ_S77_E1-50	VIP
SM-D9D12_S85_E1-50	PVALB		SM-D9D9D_S18_E1-50	SST		SM-D9CY1_S06_E1-50	VIP
SM-D9D15_S12_E1-50	PVALB		SM-D9E4N_S34_E1-50	SST		SM-D9CY1_S34_E1-50	VIP
SM-D9D15_S27_E1-50	PVALB		SM-D9E4P_S19_E1-50	SST		SM-D9CY1_S65_E1-50	VIP
SM-D9D15_S38_E1-50	PVALB		SM-D9E5F_S69_E1-50	SST		SM-D9CY1_S67_E1-50	VIP
SM-D9D15_S45_E1-50	PVALB		SM-D9E5G_S09_E1-50	SST		SM-D9CY1_S71_E1-50	VIP
SM-D9D15_S51_E1-50	PVALB		SM-D9E5H_S55_E1-50	SST		SM-D9CY1_S74_E1-50	VIP
SM-D9D15_S62_E1-50	PVALB		SM-D9E5I_S14_E1-50	SST		SM-D9CY1_S76_E1-50	VIP
SM-D9D16_S41_E1-50	PVALB		SM-D9E5I_S69_E1-50	SST		SM-D9CY2_S28_E1-50	VIP
SM-D9D16_S57_E1-50	PVALB		SM-D9E5L_S83_E1-50	SST		SM-D9CY2_S34_E1-50	VIP
SM-D9D17_S12_E1-50	PVALB		SM-D9E59_S30_E1-50	SST		SM-D9CY2_S35_E1-50	VIP
SM-D9D17_S19_E1-50	PVALB		SM-D9E5Y_S14_E1-50	SST		SM-D9CY2_S94_E1-50	VIP
SM-D9D17_S23_E1-50	PVALB		SM-D9E64_S15_E1-50	SST		SM-D9CY3_S25_E1-50	VIP
SM-D9D17_S44_E1-50	PVALB		SM-D9E64_S64_E1-50	SST		SM-D9CY3_S28_E1-50	VIP
SM-D9D17_S47_E1-50	PVALB		SM-D9E64_S66_E1-50	SST		SM-D9CY3_S35_E1-50	VIP
SM-D9D17_S73_E1-50	PVALB		SM-D9E64_S91_E1-50	SST		SM-D9CY3_S42_E1-50	VIP
SM-D9D17_S84_E1-50	PVALB		SM-D9E64_S95_E1-50	SST		SM-D9CY3_S79_E1-50	VIP
SM-D9D6P_S23_E1-50	PVALB		SM-D9E65_S04_E1-50	SST		SM-D9CY4_S29_E1-50	VIP
SM-D9D6P_S30_E1-50	PVALB		SM-D9E65_S05_E1-50	SST		SM-D9CY4_S36_E1-50	VIP
SM-D9D6P_S42_E1-50	PVALB		SM-D9E65_S21_E1-50	SST		SM-D9CY4_S60_E1-50	VIP
SM-D9D6P_S46_E1-50	PVALB		SM-D9E65_S66_E1-50	SST		SM-D9CY5_S19_E1-50	VIP
SM-D9D6P_S59_E1-50	PVALB		SM-D9E68_S31_E1-50	SST		SM-D9CY5_S22_E1-50	VIP
SM-D9D6P_S85_E1-50	PVALB		SM-D9E68_S44_E1-50	SST		SM-D9CY5_S25_E1-50	VIP
SM-D9D6P_S89_E1-50	PVALB		SM-D9E68_S59_E1-50	SST		SM-D9CY5_S31_E1-50	VIP
SM-D9D6Q_S75_E1-50	PVALB		SM-D9E68_S95_E1-50	SST		SM-D9CY5_S65_E1-50	VIP
SM-D9D6Q_S84_E1-50	PVALB		SM-D9E69_S33_E1-50	SST		SM-D9CY6_S21_E1-50	VIP
SM-D9D6S_S15_E1-50	PVALB		SM-D9E69_S43_E1-50	SST		SM-D9CY6_S26_E1-50	VIP
SM-D9D6S_S23_E1-50	PVALB		SM-D9E69_S54_E1-50	SST		SM-D9CY6_S29_E1-50	VIP
SM-D9D6S_S45_E1-50	PVALB		SM-D9E69_S83_E1-50	SST		SM-D9CY6_S45_E1-50	VIP
SM-D9D6S_S78_E1-50	PVALB		SM-D9E69_S86_E1-50	SST		SM-D9CY8_S01_E1-50	VIP
SM-D9D6T_S01_E1-50	PVALB		SM-D9E6A_S39_E1-50	SST		SM-D9CY8_S18_E1-50	VIP
SM-D9D6T_S17_E1-50	PVALB		SM-D9E6B_S22_E1-50	SST		SM-D9CY8_S31_E1-50	VIP
SM-D9D6T_S20_E1-50	PVALB		SM-D9E6B_S61_E1-50	SST		SM-D9CY8_S36_E1-50	VIP
SM-D9D6T_S33_E1-50	PVALB		SM-D9E6B_S68_E1-50	SST		SM-D9CY8_S77_E1-50	VIP
SM-D9D6T_S61_E1-50	PVALB		SM-D9E6C_S57_E1-50	SST		SM-D9CY8_S90_E1-50	VIP
SM-D9D6U_S13_E1-50	PVALB		SM-D9E6F_S73_E1-50	SST		SM-D9CY8_S93_E1-50	VIP
SM-D9D6U_S15_E1-50	PVALB		SM-D9E6G_S59_E1-50	SST		SM-D9CY9_S01_E1-50	VIP
SM-D9D6U_S21_E1-50	PVALB		SM-D9E6H_S23_E1-50	SST		SM-D9CY9_S05_E1-50	VIP
SM-D9D6U_S25_E1-50	PVALB		SM-D9E6H_S36_E1-50	SST		SM-D9CY9_S11_E1-50	VIP
SM-D9D6U_S42_E1-50	PVALB		SM-D9E6I_S65_E1-50	SST		SM-D9CY9_S71_E1-50	VIP
SM-D9D6U_S44_E1-50	PVALB		SM-D9E6J_S30_E1-50	SST		SM-D9CY9_S76_E1-50	VIP
SM-D9D6U_S58_E1-50	PVALB		SM-D9E6J_S47_E1-50	SST		SM-D9CY9_S77_E1-50	VIP
SM-D9D6V_S03_E1-50	PVALB		SM-D9E6J_S54_E1-50	SST		SM-D9CY9_S78_E1-50	VIP
SM-D9D6V_S49_E1-50	PVALB		SM-D9E6J_S71_E1-50	SST		SM-D9CY9_S79_E1-50	VIP
SM-D9D6V_S75_E1-50	PVALB		SM-D9E6K_S26_E1-50	SST		SM-D9CY9_S92_E1-50	VIP
SM-D9D6V_S85_E1-50	PVALB		SM-D9E6K_S77_E1-50	SST		SM-D9CYC_S11_E1-50	VIP
SM-D9D6W_S31_E1-50	PVALB		SM-D9E6L_S06_E1-50	SST		SM-D9CYC_S54_E1-50	VIP
SM-D9D6W_S89_E1-50	PVALB		SM-D9E6L_S71_E1-50	SST		SM-D9CYC_S90_E1-50	VIP
SM-D9D6X_S15_E1-50	PVALB		SM-D9E6M_S11_E1-50	SST		SM-D9CYD_S02_E1-50	VIP
SM-D9D6X_S21_E1-50	PVALB		SM-D9E6M_S27_E1-50	SST		SM-D9CYD_S04_E1-50	VIP
SM-D9D6X_S26_E1-50	PVALB		SM-D9E6N_S02_E1-50	SST		SM-D9CYD_S06_E1-50	VIP
SM-D9D6Y_S50_E1-50	PVALB		SM-D9E6N_S04_E1-50	SST		SM-D9CYD_S28_E1-50	VIP
SM-D9D6Y_S61_E1-50	PVALB		SM-D9E6N_S73_E1-50	SST		SM-D9CYD_S29_E1-50	VIP
SM-D9D6Z_S02_E1-50	PVALB		SM-D9E6O_S25_E1-50	SST		SM-D9CYD_S68_E1-50	VIP
SM-D9D6Z_S04_E1-50	PVALB		SM-D9E6O_S84_E1-50	SST		SM-D9CYE_S06_E1-50	VIP
SM-D9D6Z_S20_E1-50	PVALB		SM-D9E6P_S27_E1-50	SST		SM-D9CYE_S17_E1-50	VIP
SM-D9D6Z_S26_E1-50	PVALB		SM-D9E6P_S71_E1-50	SST		SM-D9CYE_S52_E1-50	VIP
SM-D9D6Z_S29_E1-50	PVALB		SM-D9E6P_S94_E1-50	SST		SM-D9CYF_S02_E1-50	VIP
SM-D9D6Z_S43_E1-50	PVALB		SM-D9E6Q_S06_E1-50	SST		SM-D9CYF_S27_E1-50	VIP
SM-D9D73_S29_E1-50	PVALB		SM-D9EQ2_S61_E1-50	SST		SM-D9CYF_S29_E1-50	VIP
SM-D9D73_S36_E1-50	PVALB		SM-D9EQ5_S60_E1-50	SST		SM-D9CYF_S33_E1-50	VIP
SM-D9D73_S45_E1-50	PVALB		SM-D9EQ6_S49_E1-50	SST		SM-D9CYF_S35_E1-50	VIP
SM-D9D73_S52_E1-50	PVALB		SM-D9EQG_S03_E1-50	SST		SM-D9CYF_S39_E1-50	VIP
SM-D9D73_S75_E1-50	PVALB		SM-D9EQG_S68_E1-50	SST		SM-D9CYF_S46_E1-50	VIP
SM-D9D73_S77_E1-50	PVALB		SM-D9EQG_S82_E1-50	SST		SM-D9CYF_S50_E1-50	VIP
SM-D9D74_S30_E1-50	PVALB		SM-GE65R_S091_E1-50	SST		SM-D9CYF_S61_E1-50	VIP
SM-D9D74_S47_E1-50	PVALB					SM-D9CYG_S39_E1-50	VIP
SM-D9D74_S71_E1-50	PVALB					SM-D9CYG_S44_E1-50	VIP
SM-D9D74_S83_E1-50	PVALB					SM-D9CYG_S47_E1-50	VIP
SM-D9D74_S92_E1-50	PVALB					SM-D9CYG_S95_E1-50	VIP
SM-D9D75_S03_E1-50	PVALB					SM-D9CYI_S11_E1-50	VIP
SM-D9D75_S09_E1-50	PVALB					SM-D9CYI_S47_E1-50	VIP
SM-D9D75_S10_E1-50	PVALB					SM-D9CYI_S61_E1-50	VIP
SM-D9D75_S73_E1-50	PVALB					SM-D9CYI_S62_E1-50	VIP
SM-D9D75_S74_E1-50	PVALB					SM-D9CYI_S77_E1-50	VIP
SM-D9D75_S76_E1-50	PVALB					SM-D9CYJ_S11_E1-50	VIP
SM-D9D75_S81_E1-50	PVALB					SM-D9CYJ_S13_E1-50	VIP
SM-D9D76_S09_E1-50	PVALB					SM-D9CYJ_S18_E1-50	VIP
SM-D9D76_S22_E1-50	PVALB					SM-D9CYJ_S26_E1-50	VIP
SM-D9D76_S49_E1-50	PVALB					SM-D9CYJ_S34_E1-50	VIP
SM-D9D79_S14_E1-50	PVALB					SM-D9CYJ_S82_E1-50	VIP
SM-D9D79_S17_E1-50	PVALB					SM-D9CYJ_S84_E1-50	VIP
SM-D9D79_S53_E1-50	PVALB					SM-D9CYJ_S90_E1-50	VIP
SM-D9D79_S75_E1-50	PVALB					SM-D9CYJ_S93_E1-50	VIP
SM-D9D79_S78_E1-50	PVALB					SM-D9CYK_S04_E1-50	VIP
SM-D9D79_S83_E1-50	PVALB					SM-D9CYK_S26_E1-50	VIP
SM-D9D79_S89_E1-50	PVALB					SM-D9CYK_S31_E1-50	VIP
SM-D9D79_S91_E1-50	PVALB					SM-D9CYK_S34_E1-50	VIP
SM-D9D79_S95_E1-50	PVALB					SM-D9CYK_S39_E1-50	VIP
SM-D9D7C_S01_E1-50	PVALB					SM-D9CYK_S45_E1-50	VIP
SM-D9D7C_S12_E1-50	PVALB					SM-D9CYK_S86_E1-50	VIP
SM-D9D7C_S34_E1-50	PVALB					SM-D9CYK_S94_E1-50	VIP
SM-D9D7C_S60_E1-50	PVALB					SM-D9CYL_S03_E1-50	VIP
SM-D9D7C_S71_E1-50	PVALB					SM-D9CYL_S05_E1-50	VIP
SM-D9D7C_S77_E1-50	PVALB					SM-D9CYL_S14_E1-50	VIP
SM-D9D7D_S17_E1-50	PVALB					SM-D9CYL_S31_E1-50	VIP
SM-D9D7E_S30_E1-50	PVALB					SM-D9CYL_S41_E1-50	VIP
SM-D9D7E_S37_E1-50	PVALB					SM-D9CYL_S43_E1-50	VIP
SM-D9D7E_S43_E1-50	PVALB					SM-D9CYL_S78_E1-50	VIP
SM-D9D7E_S75_E1-50	PVALB					SM-D9CYL_S79_E1-50	VIP
SM-D9D7E_S76_E1-50	PVALB					SM-D9CYN_S17_E1-50	VIP
SM-D9D7E_S79_E1-50	PVALB					SM-D9CYN_S50_E1-50	VIP
SM-D9D7E_S86_E1-50	PVALB					SM-D9CYN_S55_E1-50	VIP
SM-D9D7F_S18_E1-50	PVALB					SM-D9CYN_S60_E1-50	VIP
SM-D9D7F_S47_E1-50	PVALB					SM-D9CYN_S68_E1-50	VIP
SM-D9D7F_S49_E1-50	PVALB					SM-D9CYN_S71_E1-50	VIP
SM-D9D7F_S51_E1-50	PVALB					SM-D9CYN_S76_E1-50	VIP
SM-D9D7F_S55_E1-50	PVALB					SM-D9CYN_S78_E1-50	VIP
SM-D9D7F_S92_E1-50	PVALB					SM-D9CYN_S82_E1-50	VIP
SM-D9D7H_S22_E1-50	PVALB					SM-D9CYN_S86_E1-50	VIP
SM-D9D7H_S45_E1-50	PVALB					SM-D9CYN_S87_E1-50	VIP
SM-D9D7H_S46_E1-50	PVALB					SM-D9CYN_S94_E1-50	VIP
SM-D9D7H_S53_E1-50	PVALB					SM-D9CYO_S09_E1-50	VIP
SM-D9D7H_S54_E1-50	PVALB					SM-D9CYO_S15_E1-50	VIP
SM-D9D7H_S57_E1-50	PVALB					SM-D9CYO_S26_E1-50	VIP
SM-D9D7H_S60_E1-50	PVALB					SM-D9CYO_S61_E1-50	VIP
SM-D9D7H_S62_E1-50	PVALB					SM-D9CYO_S70_E1-50	VIP
SM-D9D7H_S69_E1-50	PVALB					SM-D9CYO_S71_E1-50	VIP
SM-D9D7H_S94_E1-50	PVALB					SM-D9CYO_S73_E1-50	VIP
SM-D9D7I_S05_E1-50	PVALB					SM-D9CYO_S75_E1-50	VIP
SM-D9D7I_S12_E1-50	PVALB					SM-D9CYO_S89_E1-50	VIP
SM-D9D7I_S18_E1-50	PVALB					SM-D9CYO_S91_E1-50	VIP
SM-D9D7I_S43_E1-50	PVALB					SM-D9CYQ_S02_E1-50	VIP
SM-D9D7I_S78_E1-50	PVALB					SM-D9CYQ_S19_E1-50	VIP
SM-D9D7J_S03_E1-50	PVALB					SM-D9CYQ_S21_E1-50	VIP
SM-D9D7J_S20_E1-50	PVALB					SM-D9CYQ_S78_E1-50	VIP
SM-D9D7J_S23_E1-50	PVALB					SM-D9CYQ_S90_E1-50	VIP
SM-D9D7J_S68_E1-50	PVALB					SM-D9CYQ_S91_E1-50	VIP
SM-D9D7K_S06_E1-50	PVALB					SM-D9CYQ_S93_E1-50	VIP
SM-D9D7K_S10_E1-50	PVALB					SM-D9CYR_S02_E1-50	VIP
SM-D9D7K_S29_E1-50	PVALB					SM-D9CYR_S09_E1-50	VIP
SM-D9D7K_S45_E1-50	PVALB					SM-D9CYR_S14_E1-50	VIP
SM-D9D7K_S76_E1-50	PVALB					SM-D9CYR_S15_E1-50	VIP
SM-D9D7L_S09_E1-50	PVALB					SM-D9CYR_S36_E1-50	VIP
SM-D9D7L_S94_E1-50	PVALB					SM-D9CYR_S86_E1-50	VIP
SM-D9D7R_S52_E1-50	PVALB					SM-D9CYS_S55_E1-50	VIP
SM-D9D7S_S47_E1-50	PVALB					SM-D9CYS_S82_E1-50	VIP
SM-D9D7T_S61_E1-50	PVALB					SM-D9CYS_S89_E1-50	VIP
SM-D9D7U_S27_E1-50	PVALB					SM-D9CYS_S92_E1-50	VIP
SM-D9D7U_S67_E1-50	PVALB					SM-D9CYU_S11_E1-50	VIP
SM-D9D7Z_S19_E1-50	PVALB					SM-D9CYU_S12_E1-50	VIP
SM-D9D7Z_S40_E1-50	PVALB					SM-D9CYU_S13_E1-50	VIP
SM-D9D81_S18_E1-50	PVALB					SM-D9CYU_S15_E1-50	VIP
SM-D9D81_S35_E1-50	PVALB					SM-D9CYU_S17_E1-50	VIP
SM-D9D81_S42_E1-50	PVALB					SM-D9CYU_S22_E1-50	VIP
SM-D9D83_S42_E1-50	PVALB					SM-D9CYU_S37_E1-50	VIP
SM-D9D8M_S25_E1-50	PVALB					SM-D9CYU_S41_E1-50	VIP
SM-D9D8N_S03_E1-50	PVALB					SM-D9CYU_S52_E1-50	VIP
SM-D9D8N_S06_E1-50	PVALB					SM-D9CYU_S87_E1-50	VIP
SM-D9D8N_S18_E1-50	PVALB					SM-D9CYW_S25_E1-50	VIP
SM-D9D8N_S43_E1-50	PVALB					SM-D9CYW_S41_E1-50	VIP
SM-D9D8N_S46_E1-50	PVALB					SM-D9CYW_S51_E1-50	VIP
SM-D9D8U_S77_E1-50	PVALB					SM-D9CYW_S62_E1-50	VIP
SM-D9D8U_S87_E1-50	PVALB					SM-D9CYW_S65_E1-50	VIP
SM-D9D8V_S01_E1-50	PVALB					SM-D9CYW_S66_E1-50	VIP
SM-D9D8V_S05_E1-50	PVALB					SM-D9CYW_S69_E1-50	VIP
SM-D9D8W_S89_E1-50	PVALB					SM-D9CYW_S89_E1-50	VIP
SM-D9D91_S33_E1-50	PVALB					SM-D9CYW_S90_E1-50	VIP
SM-D9D91_S42_E1-50	PVALB					SM-D9CYX_S02_E1-50	VIP
SM-D9E4I_S95_E1-50	PVALB					SM-D9CYX_S12_E1-50	VIP
SM-D9E4N_S29_E1-50	PVALB					SM-D9CYX_S13_E1-50	VIP
SM-D9E4N_S31_E1-50	PVALB					SM-D9CYX_S26_E1-50	VIP
SM-D9E4O_S36_E1-50	PVALB					SM-D9CYX_S54_E1-50	VIP
SM-D9E4P_S23_E1-50	PVALB					SM-D9CYX_S91_E1-50	VIP
SM-D9E4P_S34_E1-50	PVALB					SM-D9CYY_S05_E1-50	VIP
SM-D9E5F_S42_E1-50	PVALB					SM-D9CYY_S10_E1-50	VIP
SM-D9E5F_S45_E1-50	PVALB					SM-D9CYY_S36_E1-50	VIP
SM-D9E5F_S51_E1-50	PVALB					SM-D9CYY_S37_E1-50	VIP
SM-D9E5F_S53_E1-50	PVALB					SM-D9CYY_S43_E1-50	VIP
SM-D9E5F_S57_E1-50	PVALB					SM-D9CYY_S52_E1-50	VIP
SM-D9E5G_S60_E1-50	PVALB					SM-D9CYY_S54_E1-50	VIP
SM-D9E5H_S04_E1-50	PVALB					SM-D9CYY_S59_E1-50	VIP
SM-D9E5H_S46_E1-50	PVALB					SM-D9CYY_S91_E1-50	VIP
SM-D9E5H_S50_E1-50	PVALB					SM-D9CYY_S92_E1-50	VIP
SM-D9E5H_S57_E1-50	PVALB					SM-D9CYY_S94_E1-50	VIP
SM-D9E5H_S61_E1-50	PVALB					SM-D9CZ1_S35_E1-50	VIP
SM-D9E5I_S52_E1-50	PVALB					SM-D9CZ1_S68_E1-50	VIP
SM-D9E5L_S95_E1-50	PVALB					SM-D9CZ1_S82_E1-50	VIP
SM-D9E58_S21_E1-50	PVALB					SM-D9CZ1_S84_E1-50	VIP
SM-D9E58_S64_E1-50	PVALB					SM-D9CZ1_S85_E1-50	VIP
SM-D9E5Y_S75_E1-50	PVALB					SM-D9CZ1_S86_E1-50	VIP
SM-D9E5Z_S17_E1-50	PVALB					SM-D9CZ1_S90_E1-50	VIP
SM-D9E64_S12_E1-50	PVALB					SM-D9CZ1_S92_E1-50	VIP
SM-D9E64_S58_E1-50	PVALB					SM-D9CZ3_S01_E1-50	VIP
SM-D9E64_S61_E1-50	PVALB					SM-D9CZ3_S03_E1-50	VIP
SM-D9E64_S65_E1-50	PVALB					SM-D9CZ3_S23_E1-50	VIP
SM-D9E65_S12_E1-50	PVALB					SM-D9CZ3_S26_E1-50	VIP
SM-D9E68_S26_E1-50	PVALB					SM-D9CZ3_S89_E1-50	VIP
SM-D9E68_S30_E1-50	PVALB					SM-D9CZ4_S02_E1-50	VIP
SM-D9E68_S60_E1-50	PVALB					SM-D9CZ4_S21_E1-50	VIP
SM-D9E68_S84_E1-50	PVALB					SM-D9CZ4_S25_E1-50	VIP
SM-D9E68_S85_E1-50	PVALB					SM-D9CZ4_S26_E1-50	VIP
SM-D9E69_S37_E1-50	PVALB					SM-D9CZ4_S79_E1-50	VIP
SM-D9E6A_S25_E1-50	PVALB					SM-D9CZ4_S85_E1-50	VIP
SM-D9E6A_S31_E1-50	PVALB					SM-D9CZ4_S86_E1-50	VIP
SM-D9E6A_S35_E1-50	PVALB					SM-D9CZ4_S91_E1-50	VIP
SM-D9E6A_S46_E1-50	PVALB					SM-D9CZ4_S92_E1-50	VIP
SM-D9E6A_S79_E1-50	PVALB					SM-D9CZ4_S93_E1-50	VIP
SM-D9E6B_S51_E1-50	PVALB					SM-D9CZ4_S95_E1-50	VIP
SM-D9E6B_S84_E1-50	PVALB					SM-D9CZ5_S05_E1-50	VIP
SM-D9E6C_S66_E1-50	PVALB					SM-D9CZ5_S12_E1-50	VIP
SM-D9E6E_S60_E1-50	PVALB					SM-D9CZ5_S17_E1-50	VIP
SM-D9E6F_S49_E1-50	PVALB					SM-D9CZ5_S59_E1-50	VIP
SM-D9E6F_S58_E1-50	PVALB					SM-D9CZ5_S83_E1-50	VIP
SM-D9E6G_S16_E1-50	PVALB					SM-D9CZ5_S92_E1-50	VIP
SM-D9E6G_S25_E1-50	PVALB					SM-D9CZ5_S94_E1-50	VIP
SM-D9E6H_S25_E1-50	PVALB					SM-D9CZ7_S05_E1-50	VIP
SM-D9E6H_S33_E1-50	PVALB					SM-D9CZ7_S43_E1-50	VIP
SM-D9E6H_S49_E1-50	PVALB					SM-D9CZ8_S18_E1-50	VIP
SM-D9E6I_S74_E1-50	PVALB					SM-D9CZ8_S23_E1-50	VIP
SM-D9E6J_S22_E1-50	PVALB					SM-D9CZ8_S25_E1-50	VIP
SM-D9E6J_S28_E1-50	PVALB					SM-D9CZ8_S35_E1-50	VIP
SM-D9E6K_S35_E1-50	PVALB					SM-D9CZ8_S38_E1-50	VIP
SM-D9E6K_S61_E1-50	PVALB					SM-D9CZ8_S39_E1-50	VIP
SM-D9E6L_S01_E1-50	PVALB					SM-D9CZ8_S44_E1-50	VIP
SM-D9E6L_S02_E1-50	PVALB					SM-D9CZ8_S49_E1-50	VIP
SM-D9E6L_S10_E1-50	PVALB					SM-D9CZ8_S60_E1-50	VIP
SM-D9E6L_S15_E1-50	PVALB					SM-D9CZ8_S86_E1-50	VIP
SM-D9E6L_S23_E1-50	PVALB					SM-D9CZ9_S03_E1-50	VIP
SM-D9E6M_S19_E1-50	PVALB					SM-D9CZ9_S21_E1-50	VIP
SM-D9E6M_S76_E1-50	PVALB					SM-D9CZ9_S42_E1-50	VIP
SM-D9E6N_S05_E1-50	PVALB					SM-D9CZ9_S53_E1-50	VIP
SM-D9E6N_S07_E1-50	PVALB					SM-D9CZ9_S54_E1-50	VIP
SM-D9E6N_S14_E1-50	PVALB					SM-D9CZ9_S60_E1-50	VIP
SM-D9E6N_S21_E1-50	PVALB					SM-D9CZ9_S66_E1-50	VIP
SM-D9E6N_S72_E1-50	PVALB					SM-D9CZ9_S67_E1-50	VIP
SM-D9E6O_S04_E1-50	PVALB					SM-D9CZ9_S68_E1-50	VIP
SM-D9E6O_S22_E1-50	PVALB					SM-D9CZ9_S69_E1-50	VIP
SM-D9E6O_S30_E1-50	PVALB					SM-D9CZ9_S70_E1-50	VIP
SM-D9E6O_S83_E1-50	PVALB					SM-D9CZA_S35_E1-50	VIP
SM-D9E6Q_S15_E1-50	PVALB					SM-D9CZA_S68_E1-50	VIP
SM-D9E6Q_S21_E1-50	PVALB					SM-D9CZA_S73_E1-50	VIP
SM-D9EQ2_S64_E1-50	PVALB					SM-D9CZA_S86_E1-50	VIP
SM-D9EQ2_S72_E1-50	PVALB					SM-D9CZA_S87_E1-50	VIP
SM-D9EQ5_S58_E1-50	PVALB					SM-D9CZA_S91_E1-50	VIP
SM-D9EQ7_S65_E1-50	PVALB					SM-D9CZB_S19_E1-50	VIP
SM-D9EQ8_S65_E1-50	PVALB					SM-D9CZB_S37_E1-50	VIP
SM-D9EQG_S05_E1-50	PVALB					SM-D9CZB_S52_E1-50	VIP
SM-D9EQG_S18_E1-50	PVALB					SM-D9CZB_S66_E1-50	VIP
SM-D9EQG_S23_E1-50	PVALB					SM-D9CZB_S86_E1-50	VIP
SM-D9EQG_S91_E1-50	PVALB					SM-D9CZB_S95_E1-50	VIP
SM-GE65R_S081_E1-50	PVALB					SM-D9CZC_S77_E1-50	VIP
						SM-D9CZD_S60_E1-50	VIP
						SM-D9CZD_S66_E1-50	VIP
						SM-D9CZG_S09_E1-50	VIP
						SM-D9CZG_S30_E1-50	VIP
						SM-D9CZG_S59_E1-50	VIP
						SM-D9CZG_S63_E1-50	VIP
						SM-D9CZG_S73_E1-50	VIP
						SM-D9CZG_S74_E1-50	VIP
						SM-D9CZG_S76_E1-50	VIP
						SM-D9CZG_S77_E1-50	VIP
						SM-D9CZG_S79_E1-50	VIP
						SM-D9CZG_S82_E1-50	VIP
						SM-D9CZG_S94_E1-50	VIP
						SM-D9CZH_S37_E1-50	VIP
						SM-D9CZH_S38_E1-50	VIP
						SM-D9CZH_S44_E1-50	VIP
						SM-D9CZH_S50_E1-50	VIP
						SM-D9CZH_S51_E1-50	VIP
						SM-D9CZH_S55_E1-50	VIP
						SM-D9CZH_S59_E1-50	VIP
						SM-D9CZI_S49_E1-50	VIP
						SM-D9CZI_S51_E1-50	VIP
						SM-D9CZI_S57_E1-50	VIP
						SM-D9CZI_S67_E1-50	VIP
						SM-D9CZI_S68_E1-50	VIP
						SM-D9CZI_S69_E1-50	VIP
						SM-D9CZI_S70_E1-50	VIP
						SM-D9CZI_S92_E1-50	VIP
						SM-D9CZJ_S02_E1-50	VIP
						SM-D9CZJ_S17_E1-50	VIP
						SM-D9CZJ_S28_E1-50	VIP
						SM-D9CZJ_S30_E1-50	VIP
						SM-D9CZJ_S45_E1-50	VIP
						SM-D9CZJ_S52_E1-50	VIP
						SM-D9CZJ_S70_E1-50	VIP
						SM-D9CZN_S03_E1-50	VIP
						SM-D9CZN_S12_E1-50	VIP
						SM-D9CZO_S17_E1-50	VIP
						SM-D9CZO_S58_E1-50	VIP
						SM-D9CZO_S70_E1-50	VIP
						SM-D9CZR_S13_E1-50	VIP
						SM-D9CZR_S14_E1-50	VIP
						SM-D9CZR_S19_E1-50	VIP
						SM-D9CZR_S46_E1-50	VIP
						SM-D9CZR_S92_E1-50	VIP
						SM-D9CZS_S13_E1-50	VIP
						SM-D9CZS_S75_E1-50	VIP
						SM-D9CZS_S78_E1-50	VIP
						SM-D9CZS_S79_E1-50	VIP
						SM-D9CZS_S92_E1-50	VIP
						SM-D9CZU_S12_E1-50	VIP
						SM-D9CZU_S20_E1-50	VIP
						SM-D9CZU_S78_E1-50	VIP
						SM-D9CZV_S01_E1-50	VIP
						SM-D9CZV_S04_E1-50	VIP
						SM-D9CZV_S66_E1-50	VIP
						SM-D9CZV_S75_E1-50	VIP
						SM-D9CZV_S76_E1-50	VIP
						SM-D9CZV_S78_E1-50	VIP
						SM-D9CZW_S16_E1-50	VIP
						SM-D9CZW_S63_E1-50	VIP
						SM-D9CZW_S82_E1-50	VIP
						SM-D9CZX_S28_E1-50	VIP
						SM-D9CZX_S36_E1-50	VIP
						SM-D9CZX_S37_E1-50	VIP
						SM-D9CZY_S09_E1-50	VIP
						SM-D9CZY_S11_E1-50	VIP
						SM-D9CZY_S12_E1-50	VIP
						SM-D9CZY_S13_E1-50	VIP
						SM-D9CZY_S28_E1-50	VIP
						SM-D9CZY_S30_E1-50	VIP
						SM-D9CZY_S37_E1-50	VIP
						SM-D9CZY_S57_E1-50	VIP
						SM-D9CZY_S59_E1-50	VIP
						SM-D9CZY_S67_E1-50	VIP
						SM-D9CZY_S71_E1-50	VIP
						SM-D9CZY_S87_E1-50	VIP
						SM-D9CZZ_S02_E1-50	VIP
						SM-D9CZZ_S07_E1-50	VIP
						SM-D9CZZ_S11_E1-50	VIP
						SM-D9CZZ_S20_E1-50	VIP
						SM-D9CZZ_S49_E1-50	VIP
						SM-D9CZZ_S51_E1-50	VIP
						SM-D9CZZ_S53_E1-50	VIP
						SM-D9CZZ_S61_E1-50	VIP
						SM-D9CZZ_S62_E1-50	VIP
						SM-D9CZZ_S65_E1-50	VIP
						SM-D9CZZ_S70_E1-50	VIP
						SM-D9CZZ_S71_E1-50	VIP
						SM-D9CZZ_S75_E1-50	VIP
						SM-D9D11_S01_E1-50	VIP
						SM-D9D11_S05_E1-50	VIP
						SM-D9D11_S10_E1-50	VIP
						SM-D9D11_S11_E1-50	VIP
						SM-D9D11_S23_E1-50	VIP
						SM-D9D11_S25_E1-50	VIP
						SM-D9D11_S27_E1-50	VIP
						SM-D9D11_S43_E1-50	VIP
						SM-D9D11_S67_E1-50	VIP
						SM-D9D11_S68_E1-50	VIP
						SM-D9D11_S69_E1-50	VIP
						SM-D9D11_S77_E1-50	VIP
						SM-D9D11_S81_E1-50	VIP
						SM-D9D12_S01_E1-50	VIP
						SM-D9D12_S03_E1-50	VIP
						SM-D9D12_S06_E1-50	VIP
						SM-D9D12_S10_E1-50	VIP
						SM-D9D12_S13_E1-50	VIP
						SM-D9D12_S15_E1-50	VIP
						SM-D9D12_S18_E1-50	VIP
						SM-D9D12_S19_E1-50	VIP
						SM-D9D12_S20_E1-50	VIP
						SM-D9D12_S22_E1-50	VIP
						SM-D9D12_S34_E1-50	VIP
						SM-D9D12_S60_E1-50	VIP
						SM-D9D12_S61_E1-50	VIP
						SM-D9D12_S73_E1-50	VIP
						SM-D9D12_S74_E1-50	VIP
						SM-D9D12_S75_E1-50	VIP
						SM-D9D12_S86_E1-50	VIP
						SM-D9D12_S90_E1-50	VIP
						SM-D9D12_S92_E1-50	VIP
						SM-D9D15_S52_E1-50	VIP
						SM-D9D15_S57_E1-50	VIP
						SM-D9D16_S28_E1-50	VIP
						SM-D9D16_S33_E1-50	VIP
						SM-D9D16_S37_E1-50	VIP
						SM-D9D16_S53_E1-50	VIP
						SM-D9D17_S41_E1-50	VIP
						SM-D9D17_S52_E1-50	VIP
						SM-D9D17_S83_E1-50	VIP
						SM-D9D6P_S27_E1-50	VIP
						SM-D9D6P_S29_E1-50	VIP
						SM-D9D6P_S33_E1-50	VIP
						SM-D9D6P_S49_E1-50	VIP
						SM-D9D6P_S55_E1-50	VIP
						SM-D9D6Q_S02_E1-50	VIP
						SM-D9D6Q_S05_E1-50	VIP
						SM-D9D6Q_S49_E1-50	VIP
						SM-D9D6Q_S54_E1-50	VIP
						SM-D9D6Q_S74_E1-50	VIP
						SM-D9D6Q_S93_E1-50	VIP
						SM-D9D6S_S06_E1-50	VIP
						SM-D9D6S_S11_E1-50	VIP
						SM-D9D6S_S19_E1-50	VIP
						SM-D9D6S_S26_E1-50	VIP
						SM-D9D6S_S31_E1-50	VIP
						SM-D9D6S_S57_E1-50	VIP
						SM-D9D6S_S65_E1-50	VIP
						SM-D9D6S_S91_E1-50	VIP
						SM-D9D6S_S93_E1-50	VIP
						SM-D9D6S_S95_E1-50	VIP
						SM-D9D6T_S30_E1-50	VIP
						SM-D9D6T_S59_E1-50	VIP
						SM-D9D6T_S70_E1-50	VIP
						SM-D9D6T_S71_E1-50	VIP
						SM-D9D6T_S79_E1-50	VIP
						SM-D9D6U_S05_E1-50	VIP
						SM-D9D6U_S41_E1-50	VIP
						SM-D9D6U_S71_E1-50	VIP
						SM-D9D6U_S73_E1-50	VIP
						SM-D9D6U_S75_E1-50	VIP
						SM-D9D6U_S94_E1-50	VIP
						SM-D9D6V_S04_E1-50	VIP
						SM-D9D6V_S14_E1-50	VIP
						SM-D9D6V_S65_E1-50	VIP
						SM-D9D6V_S67_E1-50	VIP
						SM-D9D6V_S78_E1-50	VIP
						SM-D9D6V_S81_E1-50	VIP
						SM-D9D6W_S14_E1-50	VIP
						SM-D9D6W_S15_E1-50	VIP
						SM-D9D6W_S34_E1-50	VIP
						SM-D9D6W_S36_E1-50	VIP
						SM-D9D6W_S47_E1-50	VIP
						SM-D9D6W_S55_E1-50	VIP
						SM-D9D6W_S76_E1-50	VIP
						SM-D9D6W_S82_E1-50	VIP
						SM-D9D6W_S84_E1-50	VIP
						SM-D9D6W_S92_E1-50	VIP
						SM-D9D6W_S95_E1-50	VIP
						SM-D9D6X_S02_E1-50	VIP
						SM-D9D6X_S12_E1-50	VIP
						SM-D9D6X_S19_E1-50	VIP
						SM-D9D6X_S27_E1-50	VIP
						SM-D9D6X_S34_E1-50	VIP
						SM-D9D6X_S38_E1-50	VIP
						SM-D9D6X_S65_E1-50	VIP
						SM-D9D6X_S68_E1-50	VIP
						SM-D9D6X_S83_E1-50	VIP
						SM-D9D6X_S86_E1-50	VIP
						SM-D9D6Y_S28_E1-50	VIP
						SM-D9D6Y_S33_E1-50	VIP
						SM-D9D6Y_S34_E1-50	VIP
						SM-D9D6Y_S35_E1-50	VIP
						SM-D9D6Y_S36_E1-50	VIP
						SM-D9D6Y_S41_E1-50	VIP
						SM-D9D6Y_S45_E1-50	VIP
						SM-D9D6Y_S75_E1-50	VIP
						SM-D9D6Y_S79_E1-50	VIP
						SM-D9D6Y_S93_E1-50	VIP
						SM-D9D6Z_S07_E1-50	VIP
						SM-D9D6Z_S09_E1-50	VIP
						SM-D9D6Z_S23_E1-50	VIP
						SM-D9D6Z_S33_E1-50	VIP
						SM-D9D6Z_S53_E1-50	VIP
						SM-D9D6Z_S65_E1-50	VIP
						SM-D9D6Z_S76_E1-50	VIP
						SM-D9D6Z_S82_E1-50	VIP
						SM-D9D73_S13_E1-50	VIP
						SM-D9D73_S41_E1-50	VIP
						SM-D9D73_S42_E1-50	VIP
						SM-D9D73_S63_E1-50	VIP
						SM-D9D73_S87_E1-50	VIP
						SM-D9D74_S02_E1-50	VIP
						SM-D9D74_S34_E1-50	VIP
						SM-D9D74_S39_E1-50	VIP
						SM-D9D74_S45_E1-50	VIP
						SM-D9D74_S60_E1-50	VIP
						SM-D9D74_S69_E1-50	VIP
						SM-D9D75_S33_E1-50	VIP
						SM-D9D75_S41_E1-50	VIP
						SM-D9D75_S55_E1-50	VIP
						SM-D9D75_S59_E1-50	VIP
						SM-D9D75_S63_E1-50	VIP
						SM-D9D75_S69_E1-50	VIP
						SM-D9D75_S75_E1-50	VIP
						SM-D9D75_S89_E1-50	VIP
						SM-D9D76_S29_E1-50	VIP
						SM-D9D76_S30_E1-50	VIP
						SM-D9D76_S54_E1-50	VIP
						SM-D9D79_S22_E1-50	VIP
						SM-D9D79_S30_E1-50	VIP
						SM-D9D79_S49_E1-50	VIP
						SM-D9D7C_S17_E1-50	VIP
						SM-D9D7C_S26_E1-50	VIP
						SM-D9D7C_S29_E1-50	VIP
						SM-D9D7C_S31_E1-50	VIP
						SM-D9D7C_S37_E1-50	VIP
						SM-D9D7C_S38_E1-50	VIP
						SM-D9D7C_S39_E1-50	VIP
						SM-D9D7C_S58_E1-50	VIP
						SM-D9D7D_S09_E1-50	VIP
						SM-D9D7D_S19_E1-50	VIP
						SM-D9D7D_S22_E1-50	VIP
						SM-D9D7D_S33_E1-50	VIP
						SM-D9D7D_S63_E1-50	VIP
						SM-D9D7D_S84_E1-50	VIP
						SM-D9D7D_S87_E1-50	VIP
						SM-D9D7E_S13_E1-50	VIP
						SM-D9D7E_S21_E1-50	VIP
						SM-D9D7E_S25_E1-50	VIP
						SM-D9D7E_S29_E1-50	VIP
						SM-D9D7E_S45_E1-50	VIP
						SM-D9D7E_S94_E1-50	VIP
						SM-D9D7E_S95_E1-50	VIP
						SM-D9D7F_S01_E1-50	VIP
						SM-D9D7F_S20_E1-50	VIP
						SM-D9D7F_S21_E1-50	VIP
						SM-D9D7F_S52_E1-50	VIP
						SM-D9D7F_S69_E1-50	VIP
						SM-D9D7F_S71_E1-50	VIP
						SM-D9D7F_S82_E1-50	VIP
						SM-D9D7F_S84_E1-50	VIP
						SM-D9D7F_S87_E1-50	VIP
						SM-D9D7H_S04_E1-50	VIP
						SM-D9D7H_S20_E1-50	VIP
						SM-D9D7H_S23_E1-50	VIP
						SM-D9D7H_S70_E1-50	VIP
						SM-D9D7H_S79_E1-50	VIP
						SM-D9D7H_S82_E1-50	VIP
						SM-D9D7I_S25_E1-50	VIP
						SM-D9D7I_S26_E1-50	VIP
						SM-D9D7I_S30_E1-50	VIP
						SM-D9D7I_S44_E1-50	VIP
						SM-D9D7I_S49_E1-50	VIP
						SM-D9D7I_S50_E1-50	VIP
						SM-D9D7I_S54_E1-50	VIP
						SM-D9D7I_S65_E1-50	VIP
						SM-D9D7I_S76_E1-50	VIP
						SM-D9D7J_S38_E1-50	VIP
						SM-D9D7K_S25_E1-50	VIP
						SM-D9D7K_S36_E1-50	VIP
						SM-D9D7K_S59_E1-50	VIP
						SM-D9D7K_S60_E1-50	VIP
						SM-D9D7K_S63_E1-50	VIP
						SM-D9D7K_S65_E1-50	VIP
						SM-D9D7K_S74_E1-50	VIP
						SM-D9D7K_S77_E1-50	VIP
						SM-D9D7K_S79_E1-50	VIP
						SM-D9D7L_S02_E1-50	VIP
						SM-D9D7L_S52_E1-50	VIP
						SM-D9D7L_S65_E1-50	VIP
						SM-D9D7L_S70_E1-50	VIP
						SM-D9D7L_S71_E1-50	VIP
						SM-D9D7L_S74_E1-50	VIP
						SM-D9D7R_S03_E1-50	VIP
						SM-D9D7R_S19_E1-50	VIP
						SM-D9D7R_S20_E1-50	VIP
						SM-D9D7R_S22_E1-50	VIP
						SM-D9D7R_S37_E1-50	VIP
						SM-D9D7S_S26_E1-50	VIP
						SM-D9D7T_S19_E1-50	VIP
						SM-D9D7T_S21_E1-50	VIP
						SM-D9D7T_S23_E1-50	VIP
						SM-D9D7T_S35_E1-50	VIP
						SM-D9D7T_S44_E1-50	VIP
						SM-D9D7T_S62_E1-50	VIP
						SM-D9D7U_S18_E1-50	VIP
						SM-D9D7U_S23_E1-50	VIP
						SM-D9D7U_S60_E1-50	VIP
						SM-D9D7U_S63_E1-50	VIP
						SM-D9D7U_S72_E1-50	VIP
						SM-D9D7Z_S34_E1-50	VIP
						SM-D9D81_S31_E1-50	VIP
						SM-D9D83_S26_E1-50	VIP
						SM-D9D83_S30_E1-50	VIP
						SM-D9D83_S31_E1-50	VIP
						SM-D9D83_S40_E1-50	VIP
						SM-D9D83_S59_E1-50	VIP
						SM-D9D8A_S11_E1-50	VIP
						SM-D9D8A_S18_E1-50	VIP
						SM-D9D8B_S18_E1-50	VIP
						SM-D9D8L_S11_E1-50	VIP
						SM-D9D8L_S27_E1-50	VIP
						SM-D9D8L_S33_E1-50	VIP
						SM-D9D8L_S36_E1-50	VIP
						SM-D9D8L_S68_E1-50	VIP
						SM-D9D8L_S71_E1-50	VIP
						SM-D9D8L_S77_E1-50	VIP
						SM-D9D8M_S05_E1-50	VIP
						SM-D9D8M_S10_E1-50	VIP
						SM-D9D8M_S12_E1-50	VIP
						SM-D9D8M_S19_E1-50	VIP
						SM-D9D8M_S23_E1-50	VIP
						SM-D9D8M_S84_E1-50	VIP
						SM-D9D8N_S09_E1-50	VIP
						SM-D9D8N_S11_E1-50	VIP
						SM-D9D8N_S15_E1-50	VIP
						SM-D9D8N_S20_E1-50	VIP
						SM-D9D8N_S35_E1-50	VIP
						SM-D9D8N_S36_E1-50	VIP
						SM-D9D8T_S34_E1-50	VIP
						SM-D9D8T_S39_E1-50	VIP
						SM-D9D8T_S73_E1-50	VIP
						SM-D9D8T_S75_E1-50	VIP
						SM-D9D8T_S85_E1-50	VIP
						SM-D9D8U_S35_E1-50	VIP
						SM-D9D8U_S45_E1-50	VIP
						SM-D9D8U_S70_E1-50	VIP
						SM-D9D8U_S91_E1-50	VIP
						SM-D9D8V_S11_E1-50	VIP
						SM-D9D8V_S14_E1-50	VIP
						SM-D9D8V_S46_E1-50	VIP
						SM-D9D8V_S62_E1-50	VIP
						SM-D9D8V_S63_E1-50	VIP
						SM-D9D8W_S01_E1-50	VIP
						SM-D9D8W_S09_E1-50	VIP
						SM-D9D8W_S13_E1-50	VIP
						SM-D9D8W_S14_E1-50	VIP
						SM-D9D8W_S15_E1-50	VIP
						SM-D9D8W_S50_E1-50	VIP
						SM-D9D8W_S58_E1-50	VIP
						SM-D9D8W_S59_E1-50	VIP
						SM-D9D8W_S68_E1-50	VIP
						SM-D9D8W_S69_E1-50	VIP
						SM-D9D8W_S70_E1-50	VIP
						SM-D9D8X_S01_E1-50	VIP
						SM-D9D8X_S05_E1-50	VIP
						SM-D9D8X_S06_E1-50	VIP
						SM-D9D8X_S07_E1-50	VIP
						SM-D9D8X_S10_E1-50	VIP
						SM-D9D8X_S14_E1-50	VIP
						SM-D9D8X_S17_E1-50	VIP
						SM-D9D8X_S19_E1-50	VIP
						SM-D9D8X_S23_E1-50	VIP
						SM-D9D8Y_S02_E1-50	VIP
						SM-D9D8Y_S03_E1-50	VIP
						SM-D9D8Y_S06_E1-50	VIP
						SM-D9D8Y_S09_E1-50	VIP
						SM-D9D8Y_S10_E1-50	VIP
						SM-D9D8Y_S12_E1-50	VIP
						SM-D9D8Y_S15_E1-50	VIP
						SM-D9D8Y_S17_E1-50	VIP
						SM-D9D8Y_S19_E1-50	VIP
						SM-D9D8Y_S21_E1-50	VIP
						SM-D9D8Y_S22_E1-50	VIP
						SM-D9D8Y_S23_E1-50	VIP
						SM-D9D8Y_S25_E1-50	VIP
						SM-D9D8Y_S29_E1-50	VIP
						SM-D9D8Z_S05_E1-50	VIP
						SM-D9D8Z_S12_E1-50	VIP
						SM-D9D8Z_S15_E1-50	VIP
						SM-D9D8Z_S17_E1-50	VIP
						SM-D9D8Z_S18_E1-50	VIP
						SM-D9D8Z_S21_E1-50	VIP
						SM-D9D8Z_S22_E1-50	VIP
						SM-D9D8Z_S27_E1-50	VIP
						SM-D9D8Z_S28_E1-50	VIP
						SM-D9D8Z_S29_E1-50	VIP
						SM-D9D8Z_S30_E1-50	VIP
						SM-D9D91_S01_E1-50	VIP
						SM-D9D91_S04_E1-50	VIP
						SM-D9D91_S11_E1-50	VIP
						SM-D9D91_S13_E1-50	VIP
						SM-D9D91_S15_E1-50	VIP
						SM-D9D91_S18_E1-50	VIP
						SM-D9D91_S20_E1-50	VIP
						SM-D9D91_S21_E1-50	VIP
						SM-D9D91_S23_E1-50	VIP
						SM-D9D91_S29_E1-50	VIP
						SM-D9D91_S91_E1-50	VIP
						SM-D9D92_S01_E1-50	VIP
						SM-D9D92_S04_E1-50	VIP
						SM-D9D92_S07_E1-50	VIP
						SM-D9D92_S10_E1-50	VIP
						SM-D9D92_S13_E1-50	VIP
						SM-D9D92_S15_E1-50	VIP
						SM-D9D92_S28_E1-50	VIP
						SM-D9D92_S31_E1-50	VIP
						SM-D9D92_S91_E1-50	VIP
						SM-D9D92_S93_E1-50	VIP
						SM-D9D93_S03_E1-50	VIP
						SM-D9D93_S09_E1-50	VIP
						SM-D9D94_S10_E1-50	VIP
						SM-D9D94_S15_E1-50	VIP
						SM-D9D94_S18_E1-50	VIP
						SM-D9D94_S20_E1-50	VIP
						SM-D9D94_S23_E1-50	VIP
						SM-D9D95_S03_E1-50	VIP
						SM-D9D95_S05_E1-50	VIP
						SM-D9D95_S20_E1-50	VIP
						SM-D9D95_S22_E1-50	VIP
						SM-D9D95_S23_E1-50	VIP
						SM-D9D96_S01_E1-50	VIP
						SM-D9D96_S02_E1-50	VIP
						SM-D9D96_S04_E1-50	VIP
						SM-D9D96_S07_E1-50	VIP
						SM-D9D96_S10_E1-50	VIP
						SM-D9D96_S11_E1-50	VIP
						SM-D9D96_S14_E1-50	VIP
						SM-D9D97_S01_E1-50	VIP
						SM-D9D97_S03_E1-50	VIP
						SM-D9D97_S04_E1-50	VIP
						SM-D9D97_S06_E1-50	VIP
						SM-D9D97_S10_E1-50	VIP
						SM-D9D97_S11_E1-50	VIP
						SM-D9D97_S14_E1-50	VIP
						SM-D9D97_S15_E1-50	VIP
						SM-D9D97_S17_E1-50	VIP
						SM-D9D97_S20_E1-50	VIP
						SM-D9D98_S90_E1-50	VIP
						SM-D9D98_S94_E1-50	VIP
						SM-D9D9B_S93_E1-50	VIP
						SM-D9D9F_S05_E1-50	VIP
						SM-D9D9F_S07_E1-50	VIP
						SM-D9D9F_S15_E1-50	VIP
						SM-D9E4I_S79_E1-50	VIP
						SM-D9E4I_S94_E1-50	VIP
						SM-D9E4L_S76_E1-50	VIP
						SM-D9E4L_S78_E1-50	VIP
						SM-D9E4L_S81_E1-50	VIP
						SM-D9E4L_S83_E1-50	VIP
						SM-D9E4L_S84_E1-50	VIP
						SM-D9E4N_S19_E1-50	VIP
						SM-D9E4N_S21_E1-50	VIP
						SM-D9E4N_S30_E1-50	VIP
						SM-D9E4O_S19_E1-50	VIP
						SM-D9E4O_S22_E1-50	VIP
						SM-D9E4O_S23_E1-50	VIP
						SM-D9E4O_S30_E1-50	VIP
						SM-D9E4O_S35_E1-50	VIP
						SM-D9E4P_S18_E1-50	VIP
						SM-D9E4P_S21_E1-50	VIP
						SM-D9E4P_S28_E1-50	VIP
						SM-D9E4P_S31_E1-50	VIP
						SM-D9E5F_S03_E1-50	VIP
						SM-D9E5F_S44_E1-50	VIP
						SM-D9E5F_S50_E1-50	VIP
						SM-D9E5F_S60_E1-50	VIP
						SM-D9E5G_S03_E1-50	VIP
						SM-D9E5G_S04_E1-50	VIP
						SM-D9E5G_S43_E1-50	VIP
						SM-D9E5H_S42_E1-50	VIP
						SM-D9E5H_S43_E1-50	VIP
						SM-D9E5I_S11_E1-50	VIP
						SM-D9E5I_S49_E1-50	VIP
						SM-D9E5I_S53_E1-50	VIP
						SM-D9E5I_S60_E1-50	VIP
						SM-D9E5I_S67_E1-50	VIP
						SM-D9E5K_S36_E1-50	VIP
						SM-D9E5K_S76_E1-50	VIP
						SM-D9E5K_S82_E1-50	VIP
						SM-D9E5K_S83_E1-50	VIP
						SM-D9E5L_S81_E1-50	VIP
						SM-D9E5L_S85_E1-50	VIP
						SM-D9E5L_S86_E1-50	VIP
						SM-D9E5L_S87_E1-50	VIP
						SM-D9E5L_S89_E1-50	VIP
						SM-D9E5L_S90_E1-50	VIP
						SM-D9E5L_S91_E1-50	VIP
						SM-D9E5L_S92_E1-50	VIP
						SM-D9E5L_S93_E1-50	VIP
						SM-D9E5M_S04_E1-50	VIP
						SM-D9E5M_S82_E1-50	VIP
						SM-D9E5M_S83_E1-50	VIP
						SM-D9E5M_S85_E1-50	VIP
						SM-D9E5M_S86_E1-50	VIP
						SM-D9E5M_S87_E1-50	VIP
						SM-D9E5M_S90_E1-50	VIP
						SM-D9E5M_S94_E1-50	VIP
						SM-D9E57_S89_E1-50	VIP
						SM-D9E57_S90_E1-50	VIP
						SM-D9E57_S93_E1-50	VIP
						SM-D9E5Y_S41_E1-50	VIP
						SM-D9E5Y_S46_E1-50	VIP
						SM-D9E5Y_S47_E1-50	VIP
						SM-D9E5Y_S54_E1-50	VIP
						SM-D9E5Y_S77_E1-50	VIP
						SM-D9E5Z_S49_E1-50	VIP
						SM-D9E5Z_S55_E1-50	VIP
						SM-D9E5Z_S60_E1-50	VIP
						SM-D9E5Z_S61_E1-50	VIP
						SM-D9E5Z_S92_E1-50	VIP
						SM-D9E5Z_S94_E1-50	VIP
						SM-D9E65_S57_E1-50	VIP
						SM-D9E65_S76_E1-50	VIP
						SM-D9E68_S27_E1-50	VIP
						SM-D9E68_S28_E1-50	VIP
						SM-D9E68_S35_E1-50	VIP
						SM-D9E69_S61_E1-50	VIP
						SM-D9E6A_S29_E1-50	VIP
						SM-D9E6A_S30_E1-50	VIP
						SM-D9E6B_S82_E1-50	VIP
						SM-D9E6E_S57_E1-50	VIP
						SM-D9E6F_S44_E1-50	VIP
						SM-D9E6F_S51_E1-50	VIP
						SM-D9E6F_S68_E1-50	VIP
						SM-D9E6G_S65_E1-50	VIP
						SM-D9E6H_S26_E1-50	VIP
						SM-D9E6H_S38_E1-50	VIP
						SM-D9E6H_S53_E1-50	VIP
						SM-D9E6I_S28_E1-50	VIP
						SM-D9E6I_S35_E1-50	VIP
						SM-D9E6L_S20_E1-50	VIP
						SM-D9E6L_S90_E1-50	VIP
						SM-D9E6L_S93_E1-50	VIP
						SM-D9E6L_S94_E1-50	VIP
						SM-D9E6M_S28_E1-50	VIP
						SM-D9E6M_S82_E1-50	VIP
						SM-D9E6M_S87_E1-50	VIP
						SM-D9E6M_S91_E1-50	VIP
						SM-D9E6N_S84_E1-50	VIP
						SM-D9E6O_S28_E1-50	VIP
						SM-D9E6O_S91_E1-50	VIP
						SM-D9E6P_S07_E1-50	VIP
						SM-D9E6P_S78_E1-50	VIP
						SM-D9E6Q_S33_E1-50	VIP
						SM-D9EQ3_S70_E1-50	VIP
						SM-D9EQ4_S66_E1-50	VIP
						SM-D9EQG_S04_E1-50	VIP
						SM-D9EQG_S92_E1-50	VIP

## Sheet: Sensory Cortex
This set contains cells from the region_label "S1lm", "S1ul", "V1C", "A1C"
Sensory Cortex GABAergic
Pvalb			Sst			Vip
exp_component_name	subclass_label		exp_component_name	subclass_label		exp_component_name	subclass_label
SM-GE5VP_S039_E1-50	PVALB		SM-GE5VP_S047_E1-50	SST		SM-GE5VP_S060_E1-50	VIP
SM-GE5VP_S129_E1-50	PVALB		SM-GE5VP_S082_E1-50	SST		SM-GE5VP_S063_E1-50	VIP
SM-GE5VP_S140_E1-50	PVALB		SM-GE5VP_S084_E1-50	SST		SM-GE5VP_S068_E1-50	VIP
SM-GE5VP_S175_E1-50	PVALB		SM-GE5VP_S085_E1-50	SST		SM-GE5VP_S069_E1-50	VIP
SM-GE5VQ_S042_E1-50	PVALB		SM-GE5VP_S092_E1-50	SST		SM-GE5VP_S126_E1-50	VIP
SM-GE5VQ_S045_E1-50	PVALB		SM-GE5VP_S131_E1-50	SST		SM-GE5VP_S162_E1-50	VIP
SM-GE5VQ_S051_E1-50	PVALB		SM-GE5VP_S155_E1-50	SST		SM-GE5VP_S164_E1-50	VIP
SM-GE5VQ_S063_E1-50	PVALB		SM-GE5VP_S166_E1-50	SST		SM-GE5VP_S167_E1-50	VIP
SM-GE5VQ_S076_E1-50	PVALB		SM-GE5VP_S169_E1-50	SST		SM-GE5VQ_S033_E1-50	VIP
SM-GE5VQ_S146_E1-50	PVALB		SM-GE5VP_S173_E1-50	SST		SM-GE5VQ_S043_E1-50	VIP
SM-GE5VQ_S147_E1-50	PVALB		SM-GE5VP_S174_E1-50	SST		SM-GE5VQ_S067_E1-50	VIP
SM-GE5VQ_S149_E1-50	PVALB		SM-GE5VQ_S034_E1-50	SST		SM-GE5VQ_S068_E1-50	VIP
SM-GE5VQ_S165_E1-50	PVALB		SM-GE5VQ_S037_E1-50	SST		SM-GE5VQ_S069_E1-50	VIP
SM-GE5VQ_S186_E1-50	PVALB		SM-GE5VQ_S038_E1-50	SST		SM-GE5VQ_S142_E1-50	VIP
SM-GE5VV_S057_E1-50	PVALB		SM-GE5VQ_S066_E1-50	SST		SM-GE5VQ_S145_E1-50	VIP
SM-GE5VV_S090_E1-50	PVALB		SM-GE5VQ_S075_E1-50	SST		SM-GE5VQ_S158_E1-50	VIP
SM-GE5VV_S135_E1-50	PVALB		SM-GE5VQ_S153_E1-50	SST		SM-GE5VV_S033_E1-50	VIP
SM-GE5VV_S147_E1-50	PVALB		SM-GE5VQ_S154_E1-50	SST		SM-GE5VV_S034_E1-50	VIP
SM-GE5VV_S148_E1-50	PVALB		SM-GE5VQ_S155_E1-50	SST		SM-GE5VV_S035_E1-50	VIP
SM-GE5VV_S149_E1-50	PVALB		SM-GE5VQ_S157_E1-50	SST		SM-GE5VV_S037_E1-50	VIP
SM-GE5VG_S060_E1-50	PVALB		SM-GE5VQ_S159_E1-50	SST		SM-GE5VV_S065_E1-50	VIP
SM-GE5VG_S062_E1-50	PVALB		SM-GE5VV_S145_E1-50	SST		SM-GE5VV_S078_E1-50	VIP
SM-GE5VG_S076_E1-50	PVALB		SM-GE5VV_S146_E1-50	SST		SM-GE5VV_S082_E1-50	VIP
SM-GE5VG_S140_E1-50	PVALB		SM-GE5VG_S045_E1-50	SST		SM-GE5VV_S132_E1-50	VIP
SM-GE5VJ_S183_E1-50	PVALB		SM-GE5VG_S046_E1-50	SST		SM-GE5VV_S151_E1-50	VIP
SM-GE5VK_S035_E1-50	PVALB		SM-GE5VG_S073_E1-50	SST		SM-GE5VV_S172_E1-50	VIP
SM-GE5VK_S090_E1-50	PVALB		SM-GE5VG_S074_E1-50	SST		SM-GE5VV_S173_E1-50	VIP
SM-GE5V8_S190_E1-50	PVALB		SM-GE5VG_S075_E1-50	SST		SM-GE5VG_S078_E1-50	VIP
SM-GE5V9_S062_E1-50	PVALB		SM-GE5VG_S077_E1-50	SST		SM-GE5VJ_S138_E1-50	VIP
SM-GE5V9_S073_E1-50	PVALB		SM-GE5VG_S177_E1-50	SST		SM-GE5VJ_S141_E1-50	VIP
SM-GE5VE_S178_E1-50	PVALB		SM-GE5VG_S180_E1-50	SST		SM-GE5VJ_S142_E1-50	VIP
SM-GE5VE_S180_E1-50	PVALB		SM-GE5VJ_S170_E1-50	SST		SM-GE5VJ_S151_E1-50	VIP
SM-GE5VF_S084_E1-50	PVALB		SM-GE5VJ_S172_E1-50	SST		SM-GE5VK_S034_E1-50	VIP
SM-GE5VF_S091_E1-50	PVALB		SM-GE5VJ_S177_E1-50	SST		SM-GE5VK_S039_E1-50	VIP
SM-GE5VF_S094_E1-50	PVALB		SM-GE5VJ_S178_E1-50	SST		SM-GE5V8_S149_E1-50	VIP
SM-GE5VF_S165_E1-50	PVALB		SM-GE5VK_S045_E1-50	SST		SM-GE5V8_S156_E1-50	VIP
SM-GE5VF_S167_E1-50	PVALB		SM-GE5VK_S095_E1-50	SST		SM-GE5V9_S042_E1-50	VIP
SM-GE5VF_S169_E1-50	PVALB		SM-GE5V8_S159_E1-50	SST		SM-GE5V9_S050_E1-50	VIP
SM-GE5VF_S172_E1-50	PVALB		SM-GE5V9_S034_E1-50	SST		SM-GE5V9_S051_E1-50	VIP
SM-GE5VF_S189_E1-50	PVALB		SM-GE5VF_S081_E1-50	SST		SM-GE5V9_S091_E1-50	VIP
SM-GE5VF_S191_E1-50	PVALB		SM-GE5UZ_S162_E1-50	SST		SM-GE5V9_S094_E1-50	VIP
SM-GE5UZ_S068_E1-50	PVALB		SM-GE5UZ_S169_E1-50	SST		SM-GE5VE_S171_E1-50	VIP
SM-GE5UZ_S087_E1-50	PVALB		SM-GE5UZ_S173_E1-50	SST		SM-GE5VE_S173_E1-50	VIP
SM-GE5UZ_S141_E1-50	PVALB		SM-GE5V1_S073_E1-50	SST		SM-GE5VE_S181_E1-50	VIP
SM-GE5UZ_S145_E1-50	PVALB		SM-GE5V1_S081_E1-50	SST		SM-GE5VF_S067_E1-50	VIP
SM-GE5UZ_S147_E1-50	PVALB		SM-GE5V1_S094_E1-50	SST		SM-GE5VF_S145_E1-50	VIP
SM-GE5UZ_S151_E1-50	PVALB		SM-GE5V1_S155_E1-50	SST		SM-GE5VF_S146_E1-50	VIP
SM-GE5UZ_S183_E1-50	PVALB		SM-GE5V2_S114_E1-50	SST		SM-GE5VF_S150_E1-50	VIP
SM-GE5V1_S006_E1-50	PVALB		SM-GE5V2_S122_E1-50	SST		SM-GE5VF_S185_E1-50	VIP
SM-GE5V1_S033_E1-50	PVALB		SM-GE5V2_S123_E1-50	SST		SM-GE5UZ_S033_E1-50	VIP
SM-GE5V1_S036_E1-50	PVALB		SM-GE5V2_S124_E1-50	SST		SM-GE5UZ_S035_E1-50	VIP
SM-GE5V1_S049_E1-50	PVALB		SM-GE5V2_S127_E1-50	SST		SM-GE5UZ_S039_E1-50	VIP
SM-GE5V1_S051_E1-50	PVALB		SM-GE5V3_S025_E1-50	SST		SM-GE5UZ_S043_E1-50	VIP
SM-GE5V1_S145_E1-50	PVALB		SM-GE5V3_S027_E1-50	SST		SM-GE5UZ_S045_E1-50	VIP
SM-GE5V1_S153_E1-50	PVALB		SM-GE5V3_S028_E1-50	SST		SM-GE5UZ_S062_E1-50	VIP
SM-GE5V1_S154_E1-50	PVALB		SM-GE5V4_S035_E1-50	SST		SM-GE5UZ_S123_E1-50	VIP
SM-GE5V1_S158_E1-50	PVALB		SM-GE5V4_S036_E1-50	SST		SM-GE5UZ_S124_E1-50	VIP
SM-GE5V1_S177_E1-50	PVALB		SM-GE5V4_S037_E1-50	SST		SM-GE5UZ_S164_E1-50	VIP
SM-GE5V1_S179_E1-50	PVALB		SM-GE5V4_S108_E1-50	SST		SM-GE5UZ_S165_E1-50	VIP
SM-GE5V2_S108_E1-50	PVALB		SM-GE5V4_S111_E1-50	SST		SM-GE5UZ_S170_E1-50	VIP
SM-GE5V2_S119_E1-50	PVALB		SM-GE5V4_S123_E1-50	SST		SM-GE5UZ_S171_E1-50	VIP
SM-GE5V2_S140_E1-50	PVALB		SM-GE5V4_S149_E1-50	SST		SM-GE5UZ_S174_E1-50	VIP
SM-GE5V2_S156_E1-50	PVALB		SM-GE5V4_S155_E1-50	SST		SM-GE5V1_S017_E1-50	VIP
SM-GE5V2_S157_E1-50	PVALB		SM-GE5V4_S158_E1-50	SST		SM-GE5V1_S025_E1-50	VIP
SM-GE5V3_S003_E1-50	PVALB		SM-GE5PD_S151_E1-50	SST		SM-GE5V1_S027_E1-50	VIP
SM-GE5V3_S022_E1-50	PVALB		SM-GE5PD_S170_E1-50	SST		SM-GE5V1_S057_E1-50	VIP
SM-GE5V3_S026_E1-50	PVALB		SM-GE5PD_S187_E1-50	SST		SM-GE5V1_S061_E1-50	VIP
SM-GE5V3_S030_E1-50	PVALB		SM-GE5PD_S190_E1-50	SST		SM-GE5V1_S065_E1-50	VIP
SM-GE5V3_S038_E1-50	PVALB		SM-GE5PF_S018_E1-50	SST		SM-GE5V1_S068_E1-50	VIP
SM-GE5V3_S054_E1-50	PVALB		SM-GE5PF_S023_E1-50	SST		SM-GE5V1_S109_E1-50	VIP
SM-GE5V3_S110_E1-50	PVALB		SM-GE5PF_S075_E1-50	SST		SM-GE5V1_S121_E1-50	VIP
SM-GE5V3_S114_E1-50	PVALB		SM-GE5PF_S078_E1-50	SST		SM-GE5V1_S122_E1-50	VIP
SM-GE5V3_S121_E1-50	PVALB		SM-GE5PF_S164_E1-50	SST		SM-GE5V1_S123_E1-50	VIP
SM-GE5V3_S124_E1-50	PVALB		SM-GE5PG_S181_E1-50	SST		SM-GE5V1_S137_E1-50	VIP
SM-GE5V3_S134_E1-50	PVALB		SM-GE5PG_S191_E1-50	SST		SM-GE5V1_S174_E1-50	VIP
SM-GE5V4_S028_E1-50	PVALB		SM-GE5P5_S081_E1-50	SST		SM-GE5V1_S186_E1-50	VIP
SM-GE5V4_S076_E1-50	PVALB		SM-GE5P5_S083_E1-50	SST		SM-GE5V2_S100_E1-50	VIP
SM-GE5V4_S078_E1-50	PVALB		SM-GE5P5_S086_E1-50	SST		SM-GE5V2_S125_E1-50	VIP
SM-GE5V4_S118_E1-50	PVALB		SM-GE5P5_S089_E1-50	SST		SM-GE5V2_S126_E1-50	VIP
SM-GE5V4_S142_E1-50	PVALB		SM-GE5P5_S093_E1-50	SST		SM-GE5V2_S161_E1-50	VIP
SM-GE5V4_S146_E1-50	PVALB		SM-GE5P5_S125_E1-50	SST		SM-GE5V2_S162_E1-50	VIP
SM-GE5V4_S151_E1-50	PVALB		SM-GE5P5_S126_E1-50	SST		SM-GE5V2_S164_E1-50	VIP
SM-GE5V4_S156_E1-50	PVALB		SM-GE5P5_S129_E1-50	SST		SM-GE5V2_S165_E1-50	VIP
SM-GE5V7_S091_E1-50	PVALB		SM-GE5P5_S130_E1-50	SST		SM-GE5V2_S170_E1-50	VIP
SM-GE5V7_S170_E1-50	PVALB		SM-GE5P5_S181_E1-50	SST		SM-GE5V2_S172_E1-50	VIP
SM-GE5PD_S126_E1-50	PVALB		SM-GE5P5_S183_E1-50	SST		SM-GE5V3_S057_E1-50	VIP
SM-GE5PD_S133_E1-50	PVALB		SM-GE5P6_S036_E1-50	SST		SM-GE5V3_S060_E1-50	VIP
SM-GE5PD_S150_E1-50	PVALB		SM-GE5P6_S039_E1-50	SST		SM-GE5V3_S062_E1-50	VIP
SM-GE5PD_S181_E1-50	PVALB		SM-GE5P6_S073_E1-50	SST		SM-GE5V3_S063_E1-50	VIP
SM-GE5PF_S014_E1-50	PVALB		SM-GE5P6_S074_E1-50	SST		SM-GE5V3_S065_E1-50	VIP
SM-GE5PF_S015_E1-50	PVALB		SM-GE5P6_S087_E1-50	SST		SM-GE5V3_S066_E1-50	VIP
SM-GE5PF_S082_E1-50	PVALB		SM-GE5P6_S091_E1-50	SST		SM-GE5V3_S068_E1-50	VIP
SM-GE5PF_S087_E1-50	PVALB		SM-GE5P6_S097_E1-50	SST		SM-GE5V3_S070_E1-50	VIP
SM-GE5PF_S091_E1-50	PVALB		SM-GE5P6_S138_E1-50	SST		SM-GE5V3_S071_E1-50	VIP
SM-GE5PF_S117_E1-50	PVALB		SM-GE5P6_S139_E1-50	SST		SM-GE5V3_S074_E1-50	VIP
SM-GE5PF_S175_E1-50	PVALB		SM-GE5P7_S049_E1-50	SST		SM-GE5V3_S076_E1-50	VIP
SM-GE5PG_S113_E1-50	PVALB		SM-GE5P7_S050_E1-50	SST		SM-GE5V3_S079_E1-50	VIP
SM-GE5PG_S132_E1-50	PVALB		SM-GE5P7_S053_E1-50	SST		SM-GE5V3_S154_E1-50	VIP
SM-GE5PG_S147_E1-50	PVALB		SM-GE5P7_S054_E1-50	SST		SM-GE5V3_S157_E1-50	VIP
SM-GE5PG_S148_E1-50	PVALB		SM-GE5P7_S057_E1-50	SST		SM-GE5V3_S163_E1-50	VIP
SM-GE5PG_S149_E1-50	PVALB		SM-GE5P7_S098_E1-50	SST		SM-GE5V3_S165_E1-50	VIP
SM-GE5PG_S179_E1-50	PVALB		SM-GE5P7_S186_E1-50	SST		SM-GE5V3_S171_E1-50	VIP
SM-GE5PG_S186_E1-50	PVALB		SM-GE5P8_S010_E1-50	SST		SM-GE5V3_S175_E1-50	VIP
SM-GE5P3_S141_E1-50	PVALB		SM-GE5P8_S033_E1-50	SST		SM-GE5V4_S047_E1-50	VIP
SM-GE5P3_S188_E1-50	PVALB		SM-GE5P8_S034_E1-50	SST		SM-GE5V4_S053_E1-50	VIP
SM-GE5P5_S031_E1-50	PVALB		SM-GE5P8_S035_E1-50	SST		SM-GE5V4_S106_E1-50	VIP
SM-GE5P5_S074_E1-50	PVALB		SM-GE5P8_S039_E1-50	SST		SM-GE5V4_S110_E1-50	VIP
SM-GE5P5_S085_E1-50	PVALB		SM-GE5P8_S063_E1-50	SST		SM-GE5V4_S150_E1-50	VIP
SM-GE5P5_S092_E1-50	PVALB		SM-GE5P8_S129_E1-50	SST		SM-GE5V4_S159_E1-50	VIP
SM-GE5P5_S135_E1-50	PVALB		SM-GE5P8_S147_E1-50	SST		SM-GE5PD_S107_E1-50	VIP
SM-GE5P5_S139_E1-50	PVALB		SM-GE5P8_S173_E1-50	SST		SM-GE5PD_S117_E1-50	VIP
SM-GE5P5_S157_E1-50	PVALB		SM-GE5P8_S174_E1-50	SST		SM-GE5PD_S119_E1-50	VIP
SM-GE5P5_S178_E1-50	PVALB		SM-GE5OV_S167_E1-50	SST		SM-GE5PD_S142_E1-50	VIP
SM-GE5P5_S185_E1-50	PVALB		SM-GE5OV_S188_E1-50	SST		SM-GE5PD_S188_E1-50	VIP
SM-GE5P5_S186_E1-50	PVALB		SM-GE5OW_S010_E1-50	SST		SM-GE5PF_S009_E1-50	VIP
SM-GE5P6_S005_E1-50	PVALB		SM-GE5OW_S023_E1-50	SST		SM-GE5PF_S059_E1-50	VIP
SM-GE5P6_S075_E1-50	PVALB		SM-GE5OW_S060_E1-50	SST		SM-GE5PF_S065_E1-50	VIP
SM-GE5P6_S077_E1-50	PVALB		SM-GE5OX_S001_E1-50	SST		SM-GE5PF_S077_E1-50	VIP
SM-GE5P6_S078_E1-50	PVALB		SM-GE5OX_S004_E1-50	SST		SM-GE5PF_S085_E1-50	VIP
SM-GE5P6_S083_E1-50	PVALB		SM-GE5OX_S021_E1-50	SST		SM-GE5PF_S122_E1-50	VIP
SM-GE5P6_S089_E1-50	PVALB		SM-GE5OX_S097_E1-50	SST		SM-GE5PF_S123_E1-50	VIP
SM-GE5P6_S090_E1-50	PVALB		SM-GE5OX_S098_E1-50	SST		SM-GE5PF_S132_E1-50	VIP
SM-GE5P6_S094_E1-50	PVALB		SM-GE5OX_S108_E1-50	SST		SM-GE5PF_S134_E1-50	VIP
SM-GE5P6_S100_E1-50	PVALB		SM-GE5OX_S137_E1-50	SST		SM-GE5PF_S163_E1-50	VIP
SM-GE5P6_S142_E1-50	PVALB		SM-GE5OX_S142_E1-50	SST		SM-GE5PF_S170_E1-50	VIP
SM-GE5P6_S143_E1-50	PVALB		SM-GE5OY_S010_E1-50	SST		SM-GE5PF_S171_E1-50	VIP
SM-GE5P7_S007_E1-50	PVALB		SM-GE5OY_S014_E1-50	SST		SM-GE5PF_S173_E1-50	VIP
SM-GE5P7_S013_E1-50	PVALB		SM-GE5OY_S021_E1-50	SST		SM-GE5PG_S117_E1-50	VIP
SM-GE5P7_S015_E1-50	PVALB		SM-GE5OY_S043_E1-50	SST		SM-GE5PG_S122_E1-50	VIP
SM-GE5P7_S093_E1-50	PVALB		SM-GE5OY_S116_E1-50	SST		SM-GE5PG_S131_E1-50	VIP
SM-GE5P7_S100_E1-50	PVALB		SM-GE5OY_S117_E1-50	SST		SM-GE5PG_S145_E1-50	VIP
SM-GE5P7_S106_E1-50	PVALB		SM-GE5OY_S119_E1-50	SST		SM-GE5PG_S164_E1-50	VIP
SM-GE5P7_S114_E1-50	PVALB		SM-GE5OZ_S001_E1-50	SST		SM-GE5PG_S166_E1-50	VIP
SM-GE5P8_S070_E1-50	PVALB		SM-GE5OZ_S002_E1-50	SST		SM-GE5PG_S173_E1-50	VIP
SM-GE5P8_S110_E1-50	PVALB		SM-GE5OZ_S007_E1-50	SST		SM-GE5PG_S175_E1-50	VIP
SM-GE5P8_S145_E1-50	PVALB		SM-GE5OZ_S009_E1-50	SST		SM-GE5PG_S180_E1-50	VIP
SM-GE5P8_S161_E1-50	PVALB		SM-GE5OZ_S010_E1-50	SST		SM-GE5P3_S106_E1-50	VIP
SM-GE5P8_S165_E1-50	PVALB		SM-GE5OZ_S011_E1-50	SST		SM-GE5P3_S110_E1-50	VIP
SM-GE5OV_S069_E1-50	PVALB		SM-GE5OZ_S012_E1-50	SST		SM-GE5P3_S114_E1-50	VIP
SM-GE5OV_S073_E1-50	PVALB		SM-GE5OZ_S030_E1-50	SST		SM-GE5P3_S116_E1-50	VIP
SM-GE5OV_S074_E1-50	PVALB		SM-GE5OZ_S098_E1-50	SST		SM-GE5P3_S119_E1-50	VIP
SM-GE5OV_S140_E1-50	PVALB		SM-GE5OZ_S099_E1-50	SST		SM-GE5P3_S123_E1-50	VIP
SM-GE5OV_S149_E1-50	PVALB		SM-GE5OZ_S106_E1-50	SST		SM-GE5P3_S126_E1-50	VIP
SM-GE5OV_S179_E1-50	PVALB		SM-GE5OZ_S107_E1-50	SST		SM-GE5P3_S179_E1-50	VIP
SM-GE5OV_S191_E1-50	PVALB		SM-GE5OZ_S108_E1-50	SST		SM-GE5P3_S181_E1-50	VIP
SM-GE5OW_S009_E1-50	PVALB		SM-GE5OZ_S109_E1-50	SST		SM-GE5P3_S185_E1-50	VIP
SM-GE5OW_S044_E1-50	PVALB		SM-GE5OZ_S110_E1-50	SST		SM-GE5P3_S186_E1-50	VIP
SM-GE5OX_S026_E1-50	PVALB		SM-GE5OZ_S117_E1-50	SST		SM-GE5P3_S190_E1-50	VIP
SM-GE5OX_S028_E1-50	PVALB		SM-GE5OZ_S119_E1-50	SST		SM-GE5P3_S191_E1-50	VIP
SM-GE5OX_S068_E1-50	PVALB		SM-GE5OZ_S190_E1-50	SST		SM-GE5P4_S013_E1-50	VIP
SM-GE5OX_S074_E1-50	PVALB		SM-GE5OG_S167_E1-50	SST		SM-GE5P4_S014_E1-50	VIP
SM-GE5OX_S099_E1-50	PVALB		SM-GE5OG_S170_E1-50	SST		SM-GE5P4_S029_E1-50	VIP
SM-GE5OX_S103_E1-50	PVALB		SM-GE5OG_S180_E1-50	SST		SM-GE5P4_S108_E1-50	VIP
SM-GE5OX_S107_E1-50	PVALB		SM-GE5OG_S182_E1-50	SST		SM-GE5P4_S109_E1-50	VIP
SM-GE5OX_S110_E1-50	PVALB		SM-GE5OH_S066_E1-50	SST		SM-GE5P4_S111_E1-50	VIP
SM-GE5OX_S111_E1-50	PVALB		SM-GE5OH_S070_E1-50	SST		SM-GE5P4_S114_E1-50	VIP
SM-GE5OX_S117_E1-50	PVALB		SM-GE5OH_S073_E1-50	SST		SM-GE5P4_S119_E1-50	VIP
SM-GE5OX_S119_E1-50	PVALB		SM-GE5OH_S075_E1-50	SST		SM-GE5P4_S127_E1-50	VIP
SM-GE5OX_S141_E1-50	PVALB		SM-GE5OH_S076_E1-50	SST		SM-GE5P4_S169_E1-50	VIP
SM-GE5OY_S066_E1-50	PVALB		SM-GE5OH_S078_E1-50	SST		SM-GE5P4_S179_E1-50	VIP
SM-GE5OY_S073_E1-50	PVALB		SM-GE5OH_S115_E1-50	SST		SM-GE5P5_S010_E1-50	VIP
SM-GE5OY_S174_E1-50	PVALB		SM-GE5OH_S161_E1-50	SST		SM-GE5P5_S021_E1-50	VIP
SM-GE5OY_S178_E1-50	PVALB		SM-GE5OH_S175_E1-50	SST		SM-GE5P5_S022_E1-50	VIP
SM-GE5OZ_S004_E1-50	PVALB		SM-GE5OH_S188_E1-50	SST		SM-GE5P5_S073_E1-50	VIP
SM-GE5OZ_S015_E1-50	PVALB		SM-GE5OI_S125_E1-50	SST		SM-GE5P5_S075_E1-50	VIP
SM-GE5OZ_S028_E1-50	PVALB		SM-GE5OI_S126_E1-50	SST		SM-GE5P5_S078_E1-50	VIP
SM-GE5OZ_S029_E1-50	PVALB		SM-GE5OJ_S004_E1-50	SST		SM-GE5P5_S090_E1-50	VIP
SM-GE5OZ_S111_E1-50	PVALB		SM-GE5OJ_S125_E1-50	SST		SM-GE5P5_S094_E1-50	VIP
SM-GE5OZ_S113_E1-50	PVALB		SM-GE5OK_S019_E1-50	SST		SM-GE5P5_S113_E1-50	VIP
SM-GE5OZ_S161_E1-50	PVALB		SM-GE5OK_S022_E1-50	SST		SM-GE5P5_S122_E1-50	VIP
SM-GE5OZ_S174_E1-50	PVALB		SM-GE5OK_S027_E1-50	SST		SM-GE5P5_S132_E1-50	VIP
SM-GE5OZ_S178_E1-50	PVALB		SM-GE5OK_S031_E1-50	SST		SM-GE5P5_S190_E1-50	VIP
SM-GE5OZ_S188_E1-50	PVALB		SM-GE5OK_S122_E1-50	SST		SM-GE5P6_S037_E1-50	VIP
SM-GE5OG_S166_E1-50	PVALB		SM-GE5OK_S166_E1-50	SST		SM-GE5P6_S076_E1-50	VIP
SM-GE5OG_S169_E1-50	PVALB		SM-GE5OM_S150_E1-50	SST		SM-GE5P6_S081_E1-50	VIP
SM-GE5OG_S174_E1-50	PVALB		SM-GE5OM_S161_E1-50	SST		SM-GE5P6_S085_E1-50	VIP
SM-GE5OH_S067_E1-50	PVALB		SM-GE5OM_S165_E1-50	SST		SM-GE5P6_S092_E1-50	VIP
SM-GE5OH_S074_E1-50	PVALB		SM-GE5ON_S058_E1-50	SST		SM-GE5P6_S093_E1-50	VIP
SM-GE5OH_S094_E1-50	PVALB		SM-GE5ON_S059_E1-50	SST		SM-GE5P6_S137_E1-50	VIP
SM-GE5OH_S101_E1-50	PVALB		SM-GE5ON_S062_E1-50	SST		SM-GE5P7_S011_E1-50	VIP
SM-GE5OH_S110_E1-50	PVALB		SM-GE5ON_S156_E1-50	SST		SM-GE5P7_S012_E1-50	VIP
SM-GE5OH_S114_E1-50	PVALB		SM-GE5ON_S158_E1-50	SST		SM-GE5P7_S014_E1-50	VIP
SM-GE5OH_S169_E1-50	PVALB		SM-GE5OO_S045_E1-50	SST		SM-GE5P7_S052_E1-50	VIP
SM-GE5OH_S170_E1-50	PVALB		SM-GE5OO_S075_E1-50	SST		SM-GE5P7_S097_E1-50	VIP
SM-GE5OH_S189_E1-50	PVALB		SM-GE5OO_S084_E1-50	SST		SM-GE5P7_S099_E1-50	VIP
SM-GE5OI_S017_E1-50	PVALB		SM-GE5OO_S093_E1-50	SST		SM-GE5P7_S105_E1-50	VIP
SM-GE5OI_S020_E1-50	PVALB		SM-GE5OO_S105_E1-50	SST		SM-GE5P7_S109_E1-50	VIP
SM-GE5OI_S117_E1-50	PVALB		SM-GE5OO_S108_E1-50	SST		SM-GE5P7_S118_E1-50	VIP
SM-GE5OJ_S020_E1-50	PVALB		SM-GE5OO_S109_E1-50	SST		SM-GE5P7_S145_E1-50	VIP
SM-GE5OK_S003_E1-50	PVALB		SM-GE5OO_S113_E1-50	SST		SM-GE5P7_S154_E1-50	VIP
SM-GE5OK_S018_E1-50	PVALB		SM-GE5OO_S123_E1-50	SST		SM-GE5P7_S155_E1-50	VIP
SM-GE5OK_S130_E1-50	PVALB		SM-GE5OO_S134_E1-50	SST		SM-GE5P7_S157_E1-50	VIP
SM-GE5OK_S149_E1-50	PVALB		SM-GE5OO_S179_E1-50	SST		SM-GE5P7_S161_E1-50	VIP
SM-GE5OK_S162_E1-50	PVALB		SM-GE5OP_S006_E1-50	SST		SM-GE5P7_S164_E1-50	VIP
SM-GE5OK_S172_E1-50	PVALB		SM-GE5OP_S007_E1-50	SST		SM-GE5P7_S165_E1-50	VIP
SM-GE5OK_S174_E1-50	PVALB		SM-GE5OP_S010_E1-50	SST		SM-GE5P7_S166_E1-50	VIP
SM-GE5OM_S129_E1-50	PVALB		SM-GE5OP_S012_E1-50	SST		SM-GE5P8_S001_E1-50	VIP
SM-GE5OM_S140_E1-50	PVALB		SM-GE5OP_S015_E1-50	SST		SM-GE5P8_S004_E1-50	VIP
SM-GE5OM_S187_E1-50	PVALB		SM-GE5OP_S020_E1-50	SST		SM-GE5P8_S007_E1-50	VIP
SM-GE5ON_S068_E1-50	PVALB		SM-GE5OP_S022_E1-50	SST		SM-GE5P8_S037_E1-50	VIP
SM-GE5ON_S107_E1-50	PVALB		SM-GE5OP_S027_E1-50	SST		SM-GE5P8_S060_E1-50	VIP
SM-GE5ON_S139_E1-50	PVALB		SM-GE5OP_S031_E1-50	SST		SM-GE5P8_S077_E1-50	VIP
SM-GE5ON_S188_E1-50	PVALB		SM-GE5OP_S033_E1-50	SST		SM-GE5P8_S148_E1-50	VIP
SM-GE5OO_S028_E1-50	PVALB		SM-GE5OP_S035_E1-50	SST		SM-GE5P8_S162_E1-50	VIP
SM-GE5OO_S031_E1-50	PVALB		SM-GE5OP_S039_E1-50	SST		SM-GE5P8_S188_E1-50	VIP
SM-GE5OO_S073_E1-50	PVALB		SM-GE5OP_S047_E1-50	SST		SM-GE5OV_S026_E1-50	VIP
SM-GE5OO_S076_E1-50	PVALB		SM-GE5OP_S073_E1-50	SST		SM-GE5OV_S027_E1-50	VIP
SM-GE5OO_S092_E1-50	PVALB		SM-GE5OP_S105_E1-50	SST		SM-GE5OV_S030_E1-50	VIP
SM-GE5OO_S095_E1-50	PVALB		SM-GE5OP_S106_E1-50	SST		SM-GE5OV_S104_E1-50	VIP
SM-GE5OO_S111_E1-50	PVALB		SM-GE5OP_S107_E1-50	SST		SM-GE5OV_S125_E1-50	VIP
SM-GE5OO_S115_E1-50	PVALB		SM-GE5OP_S110_E1-50	SST		SM-GE5OV_S126_E1-50	VIP
SM-GE5OO_S117_E1-50	PVALB		SM-GE5OP_S111_E1-50	SST		SM-GE5OV_S129_E1-50	VIP
SM-GE5OO_S118_E1-50	PVALB		SM-GE5OP_S125_E1-50	SST		SM-GE5OV_S133_E1-50	VIP
SM-GE5OO_S174_E1-50	PVALB		SM-GE5OP_S126_E1-50	SST		SM-GE5OV_S173_E1-50	VIP
SM-GE5OO_S175_E1-50	PVALB		SM-GE5OP_S147_E1-50	SST		SM-GE5OW_S014_E1-50	VIP
SM-GE5OO_S188_E1-50	PVALB		SM-GE5OQ_S005_E1-50	SST		SM-GE5OW_S018_E1-50	VIP
SM-GE5OP_S002_E1-50	PVALB		SM-GE5OQ_S097_E1-50	SST		SM-GE5OW_S020_E1-50	VIP
SM-GE5OP_S017_E1-50	PVALB		SM-GE5OQ_S102_E1-50	SST		SM-GE5OW_S021_E1-50	VIP
SM-GE5OP_S019_E1-50	PVALB		SM-GE5OQ_S106_E1-50	SST		SM-GE5OW_S073_E1-50	VIP
SM-GE5OP_S026_E1-50	PVALB		SM-GE5OQ_S110_E1-50	SST		SM-GE5OX_S002_E1-50	VIP
SM-GE5OP_S030_E1-50	PVALB		SM-GE5OQ_S111_E1-50	SST		SM-GE5OX_S009_E1-50	VIP
SM-GE5OP_S042_E1-50	PVALB		SM-GE5OQ_S124_E1-50	SST		SM-GE5OX_S013_E1-50	VIP
SM-GE5OP_S068_E1-50	PVALB		SM-GE5OQ_S127_E1-50	SST		SM-GE5OX_S017_E1-50	VIP
SM-GE5OP_S076_E1-50	PVALB		SM-GE5OR_S025_E1-50	SST		SM-GE5OX_S018_E1-50	VIP
SM-GE5OP_S078_E1-50	PVALB		SM-GE5OR_S097_E1-50	SST		SM-GE5OX_S070_E1-50	VIP
SM-GE5OP_S098_E1-50	PVALB		SM-GE5OR_S106_E1-50	SST		SM-GE5OX_S100_E1-50	VIP
SM-GE5OP_S103_E1-50	PVALB		SM-GE5OR_S110_E1-50	SST		SM-GE5OX_S124_E1-50	VIP
SM-GE5OP_S118_E1-50	PVALB		SM-GE5OR_S118_E1-50	SST		SM-GE5OX_S125_E1-50	VIP
SM-GE5OP_S135_E1-50	PVALB		SM-GE5OS_S023_E1-50	SST		SM-GE5OX_S145_E1-50	VIP
SM-GE5OP_S150_E1-50	PVALB		SM-GE5O5_S015_E1-50	SST		SM-GE5OX_S149_E1-50	VIP
SM-GE5OP_S166_E1-50	PVALB		SM-GE5O5_S042_E1-50	SST		SM-GE5OX_S151_E1-50	VIP
SM-GE5OP_S171_E1-50	PVALB		SM-GE5O5_S043_E1-50	SST		SM-GE5OX_S156_E1-50	VIP
SM-GE5OP_S175_E1-50	PVALB		SM-GE5O5_S044_E1-50	SST		SM-GE5OY_S015_E1-50	VIP
SM-GE5OQ_S001_E1-50	PVALB		SM-GE5O5_S045_E1-50	SST		SM-GE5OY_S020_E1-50	VIP
SM-GE5OQ_S004_E1-50	PVALB		SM-GE5O5_S053_E1-50	SST		SM-GE5OY_S023_E1-50	VIP
SM-GE5OQ_S010_E1-50	PVALB		SM-GE5O5_S055_E1-50	SST		SM-GE5OY_S025_E1-50	VIP
SM-GE5OQ_S015_E1-50	PVALB		SM-GE5O5_S147_E1-50	SST		SM-GE5OY_S027_E1-50	VIP
SM-GE5OQ_S018_E1-50	PVALB		SM-GE5O5_S158_E1-50	SST		SM-GE5OY_S028_E1-50	VIP
SM-GE5OQ_S021_E1-50	PVALB		SM-GE5O8_S138_E1-50	SST		SM-GE5OY_S029_E1-50	VIP
SM-GE5OQ_S044_E1-50	PVALB		SM-GE5O8_S141_E1-50	SST		SM-GE5OY_S031_E1-50	VIP
SM-GE5OQ_S063_E1-50	PVALB		SM-GE5O8_S147_E1-50	SST		SM-GE5OY_S038_E1-50	VIP
SM-GE5OQ_S098_E1-50	PVALB		SM-GE5O8_S161_E1-50	SST		SM-GE5OY_S050_E1-50	VIP
SM-GE5OQ_S103_E1-50	PVALB		SM-GE5O8_S162_E1-50	SST		SM-GE5OY_S100_E1-50	VIP
SM-GE5OQ_S133_E1-50	PVALB		SM-GE5O9_S041_E1-50	SST		SM-GE5OY_S113_E1-50	VIP
SM-GE5OQ_S139_E1-50	PVALB		SM-GE5O9_S060_E1-50	SST		SM-GE5OY_S114_E1-50	VIP
SM-GE5OQ_S149_E1-50	PVALB		SM-GE5O9_S109_E1-50	SST		SM-GE5OY_S122_E1-50	VIP
SM-GE5OR_S011_E1-50	PVALB		SM-GE5O9_S138_E1-50	SST		SM-GE5OY_S123_E1-50	VIP
SM-GE5OR_S033_E1-50	PVALB		SM-GE5O9_S141_E1-50	SST		SM-GE5OY_S127_E1-50	VIP
SM-GE5OR_S038_E1-50	PVALB		SM-GE5O9_S142_E1-50	SST		SM-GE5OY_S135_E1-50	VIP
SM-GE5OR_S041_E1-50	PVALB		SM-GE5O9_S154_E1-50	SST		SM-GE5OY_S141_E1-50	VIP
SM-GE5OR_S049_E1-50	PVALB		SM-GE5O9_S156_E1-50	SST		SM-GE5OY_S142_E1-50	VIP
SM-GE5OR_S055_E1-50	PVALB		SM-GE5OA_S033_E1-50	SST		SM-GE5OY_S143_E1-50	VIP
SM-GE5OR_S107_E1-50	PVALB		SM-GE5OA_S034_E1-50	SST		SM-GE5OY_S146_E1-50	VIP
SM-GE5OR_S119_E1-50	PVALB		SM-GE5OA_S108_E1-50	SST		SM-GE5OY_S147_E1-50	VIP
SM-GE5OS_S009_E1-50	PVALB		SM-GE5OA_S110_E1-50	SST		SM-GE5OY_S156_E1-50	VIP
SM-GE5OS_S021_E1-50	PVALB		SM-GE5TI_S053_E1-50	SST		SM-GE5OY_S157_E1-50	VIP
SM-GE5O5_S011_E1-50	PVALB		SM-GE4R5_S004_E1-50	SST		SM-GE5OY_S159_E1-50	VIP
SM-GE5O5_S025_E1-50	PVALB		SM-GE4R5_S015_E1-50	SST		SM-GE5OY_S161_E1-50	VIP
SM-GE5O5_S036_E1-50	PVALB		SM-GE4R5_S033_E1-50	SST		SM-GE5OY_S162_E1-50	VIP
SM-GE5O5_S052_E1-50	PVALB		SM-GE4R5_S044_E1-50	SST		SM-GE5OY_S166_E1-50	VIP
SM-GE5O5_S101_E1-50	PVALB		SM-GE4R5_S107_E1-50	SST		SM-GE5OZ_S005_E1-50	VIP
SM-GE5O5_S113_E1-50	PVALB		SM-GE4R5_S142_E1-50	SST		SM-GE5OZ_S013_E1-50	VIP
SM-GE5O5_S129_E1-50	PVALB		SM-GE4R5_S155_E1-50	SST		SM-GE5OZ_S025_E1-50	VIP
SM-GE5O5_S155_E1-50	PVALB		SM-GE4R5_S159_E1-50	SST		SM-GE5OZ_S031_E1-50	VIP
SM-GE5O5_S167_E1-50	PVALB		SM-GE4R5_S190_E1-50	SST		SM-GE5OZ_S049_E1-50	VIP
SM-GE5O5_S180_E1-50	PVALB		SM-GE4R6_S001_E1-50	SST		SM-GE5OZ_S052_E1-50	VIP
SM-GE5O5_S189_E1-50	PVALB		SM-GE4R6_S034_E1-50	SST		SM-GE5OZ_S102_E1-50	VIP
SM-GE5O5_S190_E1-50	PVALB		SM-GE4R6_S097_E1-50	SST		SM-GE5OZ_S105_E1-50	VIP
SM-GE5O8_S139_E1-50	PVALB		SM-GE4R6_S103_E1-50	SST		SM-GE5OZ_S115_E1-50	VIP
SM-GE5O8_S140_E1-50	PVALB		SM-GE4R6_S111_E1-50	SST		SM-GE5OZ_S116_E1-50	VIP
SM-GE5O8_S145_E1-50	PVALB		SM-GE4R6_S147_E1-50	SST		SM-GE5OZ_S135_E1-50	VIP
SM-GE5O9_S047_E1-50	PVALB		SM-GE4R6_S162_E1-50	SST		SM-GE5OZ_S142_E1-50	VIP
SM-GE5O9_S049_E1-50	PVALB		SM-GE4R7_S034_E1-50	SST		SM-GE5OZ_S143_E1-50	VIP
SM-GE5O9_S054_E1-50	PVALB		SM-GE4R7_S052_E1-50	SST		SM-GE5OG_S162_E1-50	VIP
SM-GE5O9_S057_E1-50	PVALB		SM-GE4R7_S111_E1-50	SST		SM-GE5OG_S163_E1-50	VIP
SM-GE5O9_S063_E1-50	PVALB		SM-GE4R7_S115_E1-50	SST		SM-GE5OG_S164_E1-50	VIP
SM-GE5O9_S073_E1-50	PVALB		SM-GE4R7_S125_E1-50	SST		SM-GE5OG_S175_E1-50	VIP
SM-GE5O9_S082_E1-50	PVALB		SM-GE4R7_S126_E1-50	SST		SM-GE5OH_S069_E1-50	VIP
SM-GE5O9_S125_E1-50	PVALB		SM-GE4R7_S127_E1-50	SST		SM-GE5OH_S086_E1-50	VIP
SM-GE5O9_S137_E1-50	PVALB		SM-GE4R7_S140_E1-50	SST		SM-GE5OI_S002_E1-50	VIP
SM-GE5O9_S139_E1-50	PVALB		SM-GE4R7_S156_E1-50	SST		SM-GE5OI_S013_E1-50	VIP
SM-GE5O9_S149_E1-50	PVALB		SM-GE4RA_S006_E1-50	SST		SM-GE5OI_S015_E1-50	VIP
SM-GE5O9_S153_E1-50	PVALB		SM-GE4RA_S009_E1-50	SST		SM-GE5OI_S109_E1-50	VIP
SM-GE5O9_S191_E1-50	PVALB		SM-GE4RA_S017_E1-50	SST		SM-GE5OJ_S009_E1-50	VIP
SM-GE5OA_S019_E1-50	PVALB		SM-GE4RA_S018_E1-50	SST		SM-GE5OJ_S015_E1-50	VIP
SM-GE5OA_S038_E1-50	PVALB		SM-GE4RA_S019_E1-50	SST		SM-GE5OK_S014_E1-50	VIP
SM-GE5OA_S043_E1-50	PVALB		SM-GE4RA_S028_E1-50	SST		SM-GE5OK_S023_E1-50	VIP
SM-GE5OA_S044_E1-50	PVALB		SM-GE4RA_S043_E1-50	SST		SM-GE5OK_S028_E1-50	VIP
SM-GE5OA_S100_E1-50	PVALB		SM-GE4RA_S050_E1-50	SST		SM-GE5OK_S105_E1-50	VIP
SM-GE5OA_S111_E1-50	PVALB		SM-GE4RA_S051_E1-50	SST		SM-GE5OK_S106_E1-50	VIP
SM-GE5OA_S171_E1-50	PVALB		SM-GE4RA_S106_E1-50	SST		SM-GE5OK_S109_E1-50	VIP
SM-GE5OA_S175_E1-50	PVALB		SM-GE4RA_S121_E1-50	SST		SM-GE5OK_S110_E1-50	VIP
SM-GE5TI_S062_E1-50	PVALB		SM-GE4RA_S123_E1-50	SST		SM-GE5OK_S117_E1-50	VIP
SM-GE5TI_S095_E1-50	PVALB		SM-GE4RA_S141_E1-50	SST		SM-GE5OK_S124_E1-50	VIP
SM-GE4R5_S073_E1-50	PVALB		SM-GE4RB_S018_E1-50	SST		SM-GE5OK_S167_E1-50	VIP
SM-GE4R5_S074_E1-50	PVALB		SM-GE4RB_S019_E1-50	SST		SM-GE5OK_S183_E1-50	VIP
SM-GE4R5_S093_E1-50	PVALB		SM-GE4RB_S027_E1-50	SST		SM-GE5OM_S164_E1-50	VIP
SM-GE4R5_S138_E1-50	PVALB		SM-GE4RB_S047_E1-50	SST		SM-GE5ON_S050_E1-50	VIP
SM-GE4R5_S157_E1-50	PVALB		SM-GE4RB_S055_E1-50	SST		SM-GE5ON_S061_E1-50	VIP
SM-GE4R5_S188_E1-50	PVALB		SM-GE4RB_S115_E1-50	SST		SM-GE5ON_S063_E1-50	VIP
SM-GE4R6_S007_E1-50	PVALB		SM-GE4RB_S121_E1-50	SST		SM-GE5ON_S085_E1-50	VIP
SM-GE4R6_S025_E1-50	PVALB		SM-GE4RB_S122_E1-50	SST		SM-GE5ON_S086_E1-50	VIP
SM-GE4R6_S036_E1-50	PVALB		SM-GE4RB_S131_E1-50	SST		SM-GE5ON_S147_E1-50	VIP
SM-GE4R6_S043_E1-50	PVALB		SM-GE4RB_S142_E1-50	SST		SM-GE5ON_S148_E1-50	VIP
SM-GE4R6_S047_E1-50	PVALB		SM-GE4RB_S154_E1-50	SST		SM-GE5ON_S153_E1-50	VIP
SM-GE4R6_S065_E1-50	PVALB		SM-GE4RC_S156_E1-50	SST		SM-GE5ON_S182_E1-50	VIP
SM-GE4R6_S067_E1-50	PVALB		SM-GE4RC_S171_E1-50	SST		SM-GE5ON_S183_E1-50	VIP
SM-GE4R6_S069_E1-50	PVALB		SM-GE5VW_S043_E1-50	SST		SM-GE5OO_S043_E1-50	VIP
SM-GE4R6_S093_E1-50	PVALB		SM-GE5VW_S049_E1-50	SST		SM-GE5OO_S116_E1-50	VIP
SM-GE4R6_S115_E1-50	PVALB		SM-GE5VW_S055_E1-50	SST		SM-GE5OO_S130_E1-50	VIP
SM-GE4R6_S126_E1-50	PVALB		SM-GE5VW_S060_E1-50	SST		SM-GE5OO_S180_E1-50	VIP
SM-GE4R6_S129_E1-50	PVALB		SM-GE5VW_S061_E1-50	SST		SM-GE5OP_S003_E1-50	VIP
SM-GE4R6_S137_E1-50	PVALB		SM-GE5VW_S063_E1-50	SST		SM-GE5OP_S004_E1-50	VIP
SM-GE4R6_S138_E1-50	PVALB		SM-GE5VW_S081_E1-50	SST		SM-GE5OP_S023_E1-50	VIP
SM-GE4R6_S146_E1-50	PVALB		SM-GE5VW_S083_E1-50	SST		SM-GE5OP_S097_E1-50	VIP
SM-GE4R6_S149_E1-50	PVALB		SM-GE5VW_S086_E1-50	SST		SM-GE5OP_S102_E1-50	VIP
SM-GE4R6_S159_E1-50	PVALB		SM-GE5VW_S091_E1-50	SST		SM-GE5OP_S124_E1-50	VIP
SM-GE4R7_S001_E1-50	PVALB		SM-GE5VW_S180_E1-50	SST		SM-GE5OQ_S009_E1-50	VIP
SM-GE4R7_S013_E1-50	PVALB		SM-GE5VX_S043_E1-50	SST		SM-GE5OQ_S011_E1-50	VIP
SM-GE4R7_S047_E1-50	PVALB		SM-GE5VX_S179_E1-50	SST		SM-GE5OQ_S126_E1-50	VIP
SM-GE4R7_S055_E1-50	PVALB		SM-GE5VY_S066_E1-50	SST		SM-GE5OQ_S131_E1-50	VIP
SM-GE4R7_S057_E1-50	PVALB		SM-GE5VY_S068_E1-50	SST		SM-GE5OR_S098_E1-50	VIP
SM-GE4R7_S067_E1-50	PVALB		SM-GE5VY_S071_E1-50	SST		SM-GE5OR_S099_E1-50	VIP
SM-GE4R7_S076_E1-50	PVALB		SM-GE5VY_S074_E1-50	SST		SM-GE5OS_S015_E1-50	VIP
SM-GE4R7_S157_E1-50	PVALB		SM-GE4QO_S021_E1-50	SST		SM-GE5OS_S017_E1-50	VIP
SM-GE4R7_S162_E1-50	PVALB		SM-GE4QO_S030_E1-50	SST		SM-GE5OS_S031_E1-50	VIP
SM-GE4R7_S173_E1-50	PVALB		SM-GE4QO_S031_E1-50	SST		SM-GE5O5_S058_E1-50	VIP
SM-GE4R7_S181_E1-50	PVALB		SM-GE4QO_S100_E1-50	SST		SM-GE5O5_S134_E1-50	VIP
SM-GE4RA_S025_E1-50	PVALB		SM-GE4QO_S101_E1-50	SST		SM-GE5O5_S138_E1-50	VIP
SM-GE4RA_S060_E1-50	PVALB		SM-GE4QO_S113_E1-50	SST		SM-GE5O5_S140_E1-50	VIP
SM-GE4RA_S070_E1-50	PVALB		SM-GE4QO_S121_E1-50	SST		SM-GE5O5_S143_E1-50	VIP
SM-GE4RA_S071_E1-50	PVALB		SM-GE4QR_S025_E1-50	SST		SM-GE5O5_S151_E1-50	VIP
SM-GE4RA_S086_E1-50	PVALB		SM-GE4QR_S027_E1-50	SST		SM-GE5O8_S103_E1-50	VIP
SM-GE4RA_S091_E1-50	PVALB		SM-GE4QR_S033_E1-50	SST		SM-GE5O8_S142_E1-50	VIP
SM-GE4RA_S094_E1-50	PVALB		SM-GE4QR_S043_E1-50	SST		SM-GE5O8_S149_E1-50	VIP
SM-GE4RA_S098_E1-50	PVALB		SM-GE4QR_S044_E1-50	SST		SM-GE5O8_S166_E1-50	VIP
SM-GE4RA_S119_E1-50	PVALB		SM-GE4QR_S045_E1-50	SST		SM-GE5O9_S003_E1-50	VIP
SM-GE4RA_S126_E1-50	PVALB		SM-GE4QR_S050_E1-50	SST		SM-GE5O9_S006_E1-50	VIP
SM-GE4RA_S130_E1-50	PVALB		SM-GE4QR_S057_E1-50	SST		SM-GE5O9_S042_E1-50	VIP
SM-GE4RA_S132_E1-50	PVALB		SM-GE4QR_S061_E1-50	SST		SM-GE5O9_S046_E1-50	VIP
SM-GE4RA_S135_E1-50	PVALB		SM-GE4QR_S065_E1-50	SST		SM-GE5O9_S050_E1-50	VIP
SM-GE4RA_S139_E1-50	PVALB		SM-GE4QR_S068_E1-50	SST		SM-GE5O9_S058_E1-50	VIP
SM-GE4RA_S142_E1-50	PVALB		SM-GE4QR_S122_E1-50	SST		SM-GE5O9_S062_E1-50	VIP
SM-GE4RA_S143_E1-50	PVALB		SM-GE4QR_S126_E1-50	SST		SM-GE5O9_S090_E1-50	VIP
SM-GE4RA_S148_E1-50	PVALB		SM-GE4QR_S131_E1-50	SST		SM-GE5O9_S107_E1-50	VIP
SM-GE4RA_S150_E1-50	PVALB		SM-GE4QR_S133_E1-50	SST		SM-GE5O9_S118_E1-50	VIP
SM-GE4RA_S169_E1-50	PVALB		SM-GE4QR_S142_E1-50	SST		SM-GE5O9_S143_E1-50	VIP
SM-GE4RA_S189_E1-50	PVALB		SM-GE4QR_S143_E1-50	SST		SM-GE5O9_S148_E1-50	VIP
SM-GE4RB_S041_E1-50	PVALB		SM-GE4QR_S147_E1-50	SST		SM-GE5O9_S155_E1-50	VIP
SM-GE4RB_S045_E1-50	PVALB		SM-GE4QR_S150_E1-50	SST		SM-GE5O9_S158_E1-50	VIP
SM-GE4RB_S057_E1-50	PVALB		SM-GE4QR_S155_E1-50	SST		SM-GE5OA_S001_E1-50	VIP
SM-GE4RB_S078_E1-50	PVALB		SM-GE4QS_S025_E1-50	SST		SM-GE5OA_S035_E1-50	VIP
SM-GE4RB_S086_E1-50	PVALB		SM-GE4QS_S027_E1-50	SST		SM-GE5OA_S041_E1-50	VIP
SM-GE4RB_S118_E1-50	PVALB		SM-GE4QS_S028_E1-50	SST		SM-GE5OA_S061_E1-50	VIP
SM-GE4RB_S123_E1-50	PVALB		SM-GE4QS_S029_E1-50	SST		SM-GE5OA_S070_E1-50	VIP
SM-GE4RB_S127_E1-50	PVALB		SM-GE4QS_S041_E1-50	SST		SM-GE5OA_S097_E1-50	VIP
SM-GE4RB_S137_E1-50	PVALB		SM-GE4QS_S042_E1-50	SST		SM-GE5OA_S101_E1-50	VIP
SM-GE4RB_S139_E1-50	PVALB		SM-GE4QS_S046_E1-50	SST		SM-GE5OA_S102_E1-50	VIP
SM-GE4RB_S149_E1-50	PVALB		SM-GE4QS_S054_E1-50	SST		SM-GE5OA_S105_E1-50	VIP
SM-GE4RB_S162_E1-50	PVALB		SM-GE4QS_S063_E1-50	SST		SM-GE5OA_S107_E1-50	VIP
SM-GE4RB_S172_E1-50	PVALB		SM-GE4QS_S068_E1-50	SST		SM-GE5OA_S127_E1-50	VIP
SM-GE4RB_S178_E1-50	PVALB		SM-GE4QS_S075_E1-50	SST		SM-GE5OA_S129_E1-50	VIP
SM-GE4RB_S189_E1-50	PVALB		SM-GE4QS_S130_E1-50	SST		SM-GE5TG_S037_E1-50	VIP
SM-GE4RC_S158_E1-50	PVALB		SM-GE4QS_S134_E1-50	SST		SM-GE5TG_S044_E1-50	VIP
SM-GE4RC_S183_E1-50	PVALB		SM-GE4QS_S135_E1-50	SST		SM-GE5TG_S122_E1-50	VIP
SM-GE5VW_S075_E1-50	PVALB		SM-GE4QS_S139_E1-50	SST		SM-GE5TG_S143_E1-50	VIP
SM-GE5VW_S076_E1-50	PVALB		SM-GE4QS_S153_E1-50	SST		SM-GE5TI_S052_E1-50	VIP
SM-GE5VW_S093_E1-50	PVALB		SM-GE4QS_S156_E1-50	SST		SM-GE5TI_S061_E1-50	VIP
SM-GE5VW_S101_E1-50	PVALB		SM-GE4QS_S161_E1-50	SST		SM-GE5TI_S074_E1-50	VIP
SM-GE5VW_S135_E1-50	PVALB		SM-GE4QS_S162_E1-50	SST		SM-GE4R5_S001_E1-50	VIP
SM-GE5VW_S140_E1-50	PVALB		SM-GE4QS_S167_E1-50	SST		SM-GE4R5_S003_E1-50	VIP
SM-GE5VW_S142_E1-50	PVALB		SM-GE4QS_S169_E1-50	SST		SM-GE4R5_S006_E1-50	VIP
SM-GE5VW_S154_E1-50	PVALB		SM-GE4QS_S172_E1-50	SST		SM-GE4R5_S010_E1-50	VIP
SM-GE5VW_S167_E1-50	PVALB		SM-GE4QT_S033_E1-50	SST		SM-GE4R5_S045_E1-50	VIP
SM-GE5VX_S013_E1-50	PVALB		SM-GE4QT_S035_E1-50	SST		SM-GE4R5_S098_E1-50	VIP
SM-GE5VX_S052_E1-50	PVALB		SM-GE4QT_S038_E1-50	SST		SM-GE4R5_S129_E1-50	VIP
SM-GE5VX_S063_E1-50	PVALB		SM-GE4QT_S043_E1-50	SST		SM-GE4R5_S130_E1-50	VIP
SM-GE5VX_S095_E1-50	PVALB		SM-GE4QT_S051_E1-50	SST		SM-GE4R5_S132_E1-50	VIP
SM-GE5VX_S148_E1-50	PVALB		SM-GE4QT_S052_E1-50	SST		SM-GE4R5_S143_E1-50	VIP
SM-GE5VX_S156_E1-50	PVALB		SM-GE4QT_S053_E1-50	SST		SM-GE4R5_S171_E1-50	VIP
SM-GE5VX_S159_E1-50	PVALB		SM-GE4QT_S054_E1-50	SST		SM-GE4R5_S189_E1-50	VIP
SM-GE5VY_S082_E1-50	PVALB		SM-GE4QT_S065_E1-50	SST		SM-GE4R6_S005_E1-50	VIP
SM-GE5VY_S093_E1-50	PVALB		SM-GE4QT_S071_E1-50	SST		SM-GE4R6_S039_E1-50	VIP
SM-GE4QO_S027_E1-50	PVALB		SM-GE4QT_S073_E1-50	SST		SM-GE4R6_S059_E1-50	VIP
SM-GE4QO_S028_E1-50	PVALB		SM-GE4QT_S076_E1-50	SST		SM-GE4R6_S109_E1-50	VIP
SM-GE4QO_S057_E1-50	PVALB		SM-GE4QT_S137_E1-50	SST		SM-GE4R6_S130_E1-50	VIP
SM-GE4QO_S105_E1-50	PVALB		SM-GE4QT_S147_E1-50	SST		SM-GE4R7_S002_E1-50	VIP
SM-GE4QO_S106_E1-50	PVALB		SM-GE4QT_S151_E1-50	SST		SM-GE4R7_S006_E1-50	VIP
SM-GE4QO_S110_E1-50	PVALB		SM-GE4QT_S161_E1-50	SST		SM-GE4R7_S017_E1-50	VIP
SM-GE4QR_S030_E1-50	PVALB		SM-GE4QT_S163_E1-50	SST		SM-GE4R7_S018_E1-50	VIP
SM-GE4QR_S031_E1-50	PVALB		SM-GE4QT_S164_E1-50	SST		SM-GE4R7_S022_E1-50	VIP
SM-GE4QR_S049_E1-50	PVALB		SM-GE4QT_S165_E1-50	SST		SM-GE4R7_S113_E1-50	VIP
SM-GE4QR_S052_E1-50	PVALB		SM-GE4QT_S166_E1-50	SST		SM-GE4R7_S121_E1-50	VIP
SM-GE4QR_S053_E1-50	PVALB		SM-GE4QT_S169_E1-50	SST		SM-GE4RA_S039_E1-50	VIP
SM-GE4QR_S055_E1-50	PVALB		SM-GE4QU_S004_E1-50	SST		SM-GE4RA_S081_E1-50	VIP
SM-GE4QR_S058_E1-50	PVALB		SM-GE4QU_S006_E1-50	SST		SM-GE4RA_S113_E1-50	VIP
SM-GE4QR_S059_E1-50	PVALB		SM-GE4QU_S014_E1-50	SST		SM-GE4RA_S165_E1-50	VIP
SM-GE4QR_S060_E1-50	PVALB		SM-GE4QU_S015_E1-50	SST		SM-GE4RA_S172_E1-50	VIP
SM-GE4QR_S071_E1-50	PVALB		SM-GE4QU_S017_E1-50	SST		SM-GE4RB_S009_E1-50	VIP
SM-GE4QR_S082_E1-50	PVALB		SM-GE4QU_S018_E1-50	SST		SM-GE4RB_S011_E1-50	VIP
SM-GE4QR_S085_E1-50	PVALB		SM-GE4QU_S019_E1-50	SST		SM-GE4RB_S021_E1-50	VIP
SM-GE4QR_S090_E1-50	PVALB		SM-GE4QU_S041_E1-50	SST		SM-GE4RB_S022_E1-50	VIP
SM-GE4QR_S127_E1-50	PVALB		SM-GE4QU_S051_E1-50	SST		SM-GE4RB_S084_E1-50	VIP
SM-GE4QR_S129_E1-50	PVALB		SM-GE4QU_S055_E1-50	SST		SM-GE4RB_S156_E1-50	VIP
SM-GE4QR_S130_E1-50	PVALB		SM-GE4QU_S071_E1-50	SST		SM-GE4RB_S185_E1-50	VIP
SM-GE4QR_S132_E1-50	PVALB		SM-GE4QU_S097_E1-50	SST		SM-GE4RC_S173_E1-50	VIP
SM-GE4QR_S135_E1-50	PVALB		SM-GE4QU_S100_E1-50	SST		SM-GE4RC_S175_E1-50	VIP
SM-GE4QR_S137_E1-50	PVALB		SM-GE4QU_S102_E1-50	SST		SM-GE5VW_S035_E1-50	VIP
SM-GE4QR_S148_E1-50	PVALB		SM-GE4QU_S107_E1-50	SST		SM-GE5VW_S036_E1-50	VIP
SM-GE4QR_S156_E1-50	PVALB		SM-GE4QU_S114_E1-50	SST		SM-GE5VW_S044_E1-50	VIP
SM-GE4QR_S157_E1-50	PVALB		SM-GE4QU_S115_E1-50	SST		SM-GE5VW_S052_E1-50	VIP
SM-GE4QR_S166_E1-50	PVALB		SM-GE4QU_S141_E1-50	SST		SM-GE5VX_S036_E1-50	VIP
SM-GE4QR_S191_E1-50	PVALB		SM-GE4QU_S142_E1-50	SST		SM-GE5VX_S054_E1-50	VIP
SM-GE4QS_S026_E1-50	PVALB		SM-GE4QU_S143_E1-50	SST		SM-GE5VX_S081_E1-50	VIP
SM-GE4QS_S030_E1-50	PVALB		SM-GE4QU_S150_E1-50	SST		SM-GE5VX_S161_E1-50	VIP
SM-GE4QS_S035_E1-50	PVALB		SM-GE4QU_S158_E1-50	SST		SM-GE5VX_S164_E1-50	VIP
SM-GE4QS_S037_E1-50	PVALB		SM-GE4QU_S163_E1-50	SST		SM-GE5VX_S169_E1-50	VIP
SM-GE4QS_S039_E1-50	PVALB		SM-GE4QU_S175_E1-50	SST		SM-GE5VX_S173_E1-50	VIP
SM-GE4QS_S043_E1-50	PVALB		SM-GE8ZX_S066_E1-50	SST		SM-GE5VY_S076_E1-50	VIP
SM-GE4QS_S045_E1-50	PVALB		SM-GE8ZX_S070_E1-50	SST		SM-GE5VY_S077_E1-50	VIP
SM-GE4QS_S047_E1-50	PVALB		SM-GE8ZX_S071_E1-50	SST		SM-GE4QO_S009_E1-50	VIP
SM-GE4QS_S055_E1-50	PVALB		SM-GE912_S051_E1-50	SST		SM-GE4QO_S011_E1-50	VIP
SM-GE4QS_S058_E1-50	PVALB		SM-GE912_S139_E1-50	SST		SM-GE4QO_S013_E1-50	VIP
SM-GE4QS_S059_E1-50	PVALB		SM-GE93N_S025_E1-50	SST		SM-GE4QO_S019_E1-50	VIP
SM-GE4QS_S061_E1-50	PVALB		SM-GE93N_S050_E1-50	SST		SM-GE4QO_S065_E1-50	VIP
SM-GE4QS_S067_E1-50	PVALB		SM-GE93N_S051_E1-50	SST		SM-GE4QO_S103_E1-50	VIP
SM-GE4QS_S078_E1-50	PVALB		SM-GE93N_S053_E1-50	SST		SM-GE4QR_S002_E1-50	VIP
SM-GE4QS_S131_E1-50	PVALB		SM-GE93N_S058_E1-50	SST		SM-GE4QR_S005_E1-50	VIP
SM-GE4QS_S141_E1-50	PVALB		SM-GE93N_S063_E1-50	SST		SM-GE4QR_S013_E1-50	VIP
SM-GE4QS_S142_E1-50	PVALB		SM-GE93N_S138_E1-50	SST		SM-GE4QR_S019_E1-50	VIP
SM-GE4QS_S145_E1-50	PVALB		SM-GE93N_S139_E1-50	SST		SM-GE4QR_S039_E1-50	VIP
SM-GE4QS_S147_E1-50	PVALB		SM-GE93N_S150_E1-50	SST		SM-GE4QR_S098_E1-50	VIP
SM-GE4QS_S165_E1-50	PVALB		SM-GE93O_S071_E1-50	SST		SM-GE4QR_S099_E1-50	VIP
SM-GE4QS_S183_E1-50	PVALB		SM-GE93O_S132_E1-50	SST		SM-GE4QR_S117_E1-50	VIP
SM-GE4QT_S037_E1-50	PVALB		SM-GE93O_S161_E1-50	SST		SM-GE4QR_S123_E1-50	VIP
SM-GE4QT_S042_E1-50	PVALB		SM-GE8X1_S068_E1-50	SST		SM-GE4QR_S125_E1-50	VIP
SM-GE4QT_S057_E1-50	PVALB		SM-GE8X1_S070_E1-50	SST		SM-GE4QR_S140_E1-50	VIP
SM-GE4QT_S060_E1-50	PVALB		SM-GE8X1_S071_E1-50	SST		SM-GE4QR_S145_E1-50	VIP
SM-GE4QT_S066_E1-50	PVALB		SM-GE8X1_S086_E1-50	SST		SM-GE4QS_S017_E1-50	VIP
SM-GE4QT_S138_E1-50	PVALB		SM-GE683_S053_E1-50	SST		SM-GE4QS_S023_E1-50	VIP
SM-GE4QT_S139_E1-50	PVALB		SM-GE8WN_S153_E1-50	SST		SM-GE4QS_S031_E1-50	VIP
SM-GE4QT_S141_E1-50	PVALB		SM-GE8WN_S154_E1-50	SST		SM-GE4QS_S036_E1-50	VIP
SM-GE4QT_S142_E1-50	PVALB		SM-GE8WN_S156_E1-50	SST		SM-GE4QS_S038_E1-50	VIP
SM-GE4QT_S143_E1-50	PVALB		SM-GE8WN_S164_E1-50	SST		SM-GE4QS_S062_E1-50	VIP
SM-GE4QT_S149_E1-50	PVALB		SM-GE8WP_S001_E1-50	SST		SM-GE4QS_S106_E1-50	VIP
SM-GE4QT_S154_E1-50	PVALB		SM-GE8WP_S066_E1-50	SST		SM-GE4QS_S122_E1-50	VIP
SM-GE4QT_S156_E1-50	PVALB		SM-GE8WP_S078_E1-50	SST		SM-GE4QS_S127_E1-50	VIP
SM-GE4QT_S173_E1-50	PVALB		SM-GE8WP_S127_E1-50	SST		SM-GE4QS_S132_E1-50	VIP
SM-GE4QT_S175_E1-50	PVALB		SM-GE8WP_S169_E1-50	SST		SM-GE4QS_S151_E1-50	VIP
SM-GE4QU_S003_E1-50	PVALB		SM-GE8WQ_S042_E1-50	SST		SM-GE4QS_S158_E1-50	VIP
SM-GE4QU_S007_E1-50	PVALB		SM-GE8WQ_S059_E1-50	SST		SM-GE4QS_S173_E1-50	VIP
SM-GE4QU_S033_E1-50	PVALB		SM-GE8WQ_S061_E1-50	SST		SM-GE4QT_S005_E1-50	VIP
SM-GE4QU_S035_E1-50	PVALB		SM-GE8WQ_S063_E1-50	SST		SM-GE4QT_S017_E1-50	VIP
SM-GE4QU_S043_E1-50	PVALB		SM-GE8WQ_S073_E1-50	SST		SM-GE4QT_S020_E1-50	VIP
SM-GE4QU_S045_E1-50	PVALB		SM-GE8WQ_S078_E1-50	SST		SM-GE4QT_S025_E1-50	VIP
SM-GE4QU_S046_E1-50	PVALB		SM-GE8WQ_S142_E1-50	SST		SM-GE4QT_S026_E1-50	VIP
SM-GE4QU_S047_E1-50	PVALB		SM-GE8WQ_S143_E1-50	SST		SM-GE4QT_S027_E1-50	VIP
SM-GE4QU_S050_E1-50	PVALB		SM-GE8WQ_S151_E1-50	SST		SM-GE4QT_S034_E1-50	VIP
SM-GE4QU_S058_E1-50	PVALB		SM-GE8WQ_S155_E1-50	SST		SM-GE4QT_S049_E1-50	VIP
SM-GE4QU_S078_E1-50	PVALB		SM-GE8WQ_S187_E1-50	SST		SM-GE4QT_S068_E1-50	VIP
SM-GE4QU_S092_E1-50	PVALB		SM-GE8WR_S127_E1-50	SST		SM-GE4QT_S099_E1-50	VIP
SM-GE4QU_S106_E1-50	PVALB		SM-GE8WR_S130_E1-50	SST		SM-GE4QT_S102_E1-50	VIP
SM-GE4QU_S116_E1-50	PVALB		SM-GE8WR_S148_E1-50	SST		SM-GE4QT_S107_E1-50	VIP
SM-GE4QU_S117_E1-50	PVALB		SM-GE8WU_S018_E1-50	SST		SM-GE4QT_S122_E1-50	VIP
SM-GE4QU_S118_E1-50	PVALB		SM-GE8WU_S019_E1-50	SST		SM-GE4QT_S125_E1-50	VIP
SM-GE4QU_S127_E1-50	PVALB		SM-GE8WU_S022_E1-50	SST		SM-GE4QT_S133_E1-50	VIP
SM-GE4QU_S155_E1-50	PVALB		SM-GE8WU_S119_E1-50	SST		SM-GE4QT_S134_E1-50	VIP
SM-GE4QU_S156_E1-50	PVALB		SM-GE8WU_S127_E1-50	SST		SM-GE4QT_S135_E1-50	VIP
SM-GE8ZX_S063_E1-50	PVALB		SM-GE8WU_S129_E1-50	SST		SM-GE4QT_S153_E1-50	VIP
SM-GE911_S053_E1-50	PVALB		SM-GE8WU_S133_E1-50	SST		SM-GE4QU_S010_E1-50	VIP
SM-GE911_S116_E1-50	PVALB		SM-GE95A_S117_E1-50	SST		SM-GE4QU_S012_E1-50	VIP
SM-GE912_S020_E1-50	PVALB		SM-GE95A_S121_E1-50	SST		SM-GE4QU_S020_E1-50	VIP
SM-GE912_S041_E1-50	PVALB		SM-GE95A_S125_E1-50	SST		SM-GE4QU_S022_E1-50	VIP
SM-GE912_S052_E1-50	PVALB		SM-GE95F_S086_E1-50	SST		SM-GE4QU_S038_E1-50	VIP
SM-GE912_S106_E1-50	PVALB		SM-GE94Z_S177_E1-50	SST		SM-GE4QU_S180_E1-50	VIP
SM-GE912_S111_E1-50	PVALB		SM-GE94Z_S183_E1-50	SST		SM-GE911_S010_E1-50	VIP
SM-GE912_S135_E1-50	PVALB		SM-GE957_S178_E1-50	SST		SM-GE911_S038_E1-50	VIP
SM-GE93N_S035_E1-50	PVALB		SM-GE957_S183_E1-50	SST		SM-GE911_S039_E1-50	VIP
SM-GE93N_S036_E1-50	PVALB		SM-GE94R_S083_E1-50	SST		SM-GE911_S114_E1-50	VIP
SM-GE93N_S049_E1-50	PVALB		SM-GE94R_S084_E1-50	SST		SM-GE911_S119_E1-50	VIP
SM-GE93N_S052_E1-50	PVALB		SM-GE94R_S086_E1-50	SST		SM-GE912_S007_E1-50	VIP
SM-GE93N_S127_E1-50	PVALB		SM-GE94R_S093_E1-50	SST		SM-GE912_S009_E1-50	VIP
SM-GE93N_S146_E1-50	PVALB		SM-GE94R_S095_E1-50	SST		SM-GE912_S014_E1-50	VIP
SM-GE93N_S147_E1-50	PVALB		SM-GE94Y_S186_E1-50	SST		SM-GE912_S015_E1-50	VIP
SM-GE93O_S033_E1-50	PVALB		SM-GE94Y_S191_E1-50	SST		SM-GE912_S042_E1-50	VIP
SM-GE93O_S036_E1-50	PVALB		SM-GE94K_S003_E1-50	SST		SM-GE912_S105_E1-50	VIP
SM-GE93O_S037_E1-50	PVALB		SM-GE94O_S017_E1-50	SST		SM-GE912_S116_E1-50	VIP
SM-GE93O_S074_E1-50	PVALB		SM-GE94Q_S022_E1-50	SST		SM-GE912_S130_E1-50	VIP
SM-GE93O_S079_E1-50	PVALB		SM-GE94E_S003_E1-50	SST		SM-GE912_S134_E1-50	VIP
SM-GE93O_S129_E1-50	PVALB		SM-GE94E_S007_E1-50	SST		SM-GE912_S150_E1-50	VIP
SM-GE93O_S139_E1-50	PVALB		SM-GE94E_S009_E1-50	SST		SM-GE93N_S027_E1-50	VIP
SM-GE93O_S140_E1-50	PVALB		SM-GE94E_S011_E1-50	SST		SM-GE93N_S029_E1-50	VIP
SM-GE93O_S155_E1-50	PVALB		SM-GE94E_S012_E1-50	SST		SM-GE93N_S041_E1-50	VIP
SM-GE93O_S174_E1-50	PVALB		SM-GE94E_S015_E1-50	SST		SM-GE93N_S044_E1-50	VIP
SM-GE8X1_S062_E1-50	PVALB		SM-GE94E_S100_E1-50	SST		SM-GE93N_S060_E1-50	VIP
SM-GE8X1_S082_E1-50	PVALB		SM-GE94E_S103_E1-50	SST		SM-GE93N_S068_E1-50	VIP
SM-GE8X1_S163_E1-50	PVALB		SM-GE94E_S106_E1-50	SST		SM-GE93N_S071_E1-50	VIP
SM-GE8X1_S177_E1-50	PVALB		SM-GE94E_S108_E1-50	SST		SM-GE93N_S084_E1-50	VIP
SM-GE681_S155_E1-50	PVALB		SM-GE8YX_S078_E1-50	SST		SM-GE93N_S116_E1-50	VIP
SM-GE681_S166_E1-50	PVALB		SM-GE8YX_S178_E1-50	SST		SM-GE93N_S121_E1-50	VIP
SM-GE683_S050_E1-50	PVALB		SM-GE8YX_S180_E1-50	SST		SM-GE93N_S140_E1-50	VIP
SM-GE683_S059_E1-50	PVALB		SM-GE8YX_S183_E1-50	SST		SM-GE93N_S141_E1-50	VIP
SM-GE8WN_S059_E1-50	PVALB		SM-GE8YY_S058_E1-50	SST		SM-GE93N_S143_E1-50	VIP
SM-GE8WN_S061_E1-50	PVALB		SM-GE95N_S002_E1-50	SST		SM-GE93O_S027_E1-50	VIP
SM-GE8WN_S127_E1-50	PVALB		SM-GE95N_S003_E1-50	SST		SM-GE93O_S039_E1-50	VIP
SM-GE8WN_S165_E1-50	PVALB		SM-GE95N_S018_E1-50	SST		SM-GE93O_S141_E1-50	VIP
SM-GE8WN_S186_E1-50	PVALB		SM-GE95N_S022_E1-50	SST		SM-GE93O_S142_E1-50	VIP
SM-GE8WP_S002_E1-50	PVALB		SM-GE8Y2_S109_E1-50	SST		SM-GE93O_S169_E1-50	VIP
SM-GE8WP_S017_E1-50	PVALB		SM-GE8XS_S100_E1-50	SST		SM-GE8X1_S049_E1-50	VIP
SM-GE8WP_S043_E1-50	PVALB		SM-GE8XT_S109_E1-50	SST		SM-GE8X1_S055_E1-50	VIP
SM-GE8WP_S085_E1-50	PVALB		SM-GE8XU_S129_E1-50	SST		SM-GE8X1_S167_E1-50	VIP
SM-GE8WP_S118_E1-50	PVALB		SM-GE8XU_S130_E1-50	SST		SM-GE8X1_S178_E1-50	VIP
SM-GE8WP_S171_E1-50	PVALB		SM-GE8XU_S133_E1-50	SST		SM-GE8X1_S179_E1-50	VIP
SM-GE8WP_S188_E1-50	PVALB		SM-GE8XU_S139_E1-50	SST		SM-GE681_S123_E1-50	VIP
SM-GE8WQ_S003_E1-50	PVALB		SM-GE8XV_S022_E1-50	SST		SM-GE681_S124_E1-50	VIP
SM-GE8WQ_S005_E1-50	PVALB		SM-GE8XV_S041_E1-50	SST		SM-GE681_S126_E1-50	VIP
SM-GE8WQ_S020_E1-50	PVALB		SM-GE8XV_S043_E1-50	SST		SM-GE681_S131_E1-50	VIP
SM-GE8WQ_S147_E1-50	PVALB		SM-GE8XV_S044_E1-50	SST		SM-GE681_S135_E1-50	VIP
SM-GE8WQ_S164_E1-50	PVALB		SM-GE8XV_S046_E1-50	SST		SM-GE681_S159_E1-50	VIP
SM-GE8WQ_S165_E1-50	PVALB		SM-GE8XV_S047_E1-50	SST		SM-GE683_S017_E1-50	VIP
SM-GE8WR_S121_E1-50	PVALB		SM-GE8XV_S099_E1-50	SST		SM-GE683_S018_E1-50	VIP
SM-GE8WR_S150_E1-50	PVALB		SM-GE8XV_S105_E1-50	SST		SM-GE683_S022_E1-50	VIP
SM-GE958_S001_E1-50	PVALB		SM-GE8XV_S109_E1-50	SST		SM-GE683_S023_E1-50	VIP
SM-GE95A_S115_E1-50	PVALB		SM-GE8XV_S118_E1-50	SST		SM-GE683_S039_E1-50	VIP
SM-GE95F_S089_E1-50	PVALB		SM-GE8XV_S167_E1-50	SST		SM-GE683_S043_E1-50	VIP
SM-GE95F_S091_E1-50	PVALB		SM-GE8XW_S103_E1-50	SST		SM-GE683_S045_E1-50	VIP
SM-GE95F_S162_E1-50	PVALB		SM-GE8XW_S105_E1-50	SST		SM-GE8WN_S018_E1-50	VIP
SM-GE95F_S181_E1-50	PVALB		SM-GE8XW_S108_E1-50	SST		SM-GE8WN_S023_E1-50	VIP
SM-GE94Z_S074_E1-50	PVALB		SM-GE8XW_S109_E1-50	SST		SM-GE8WN_S029_E1-50	VIP
SM-GE957_S188_E1-50	PVALB		SM-GE8XW_S116_E1-50	SST		SM-GE8WN_S044_E1-50	VIP
SM-GE94R_S075_E1-50	PVALB		SM-GE8XW_S127_E1-50	SST		SM-GE8WN_S097_E1-50	VIP
SM-GE94R_S090_E1-50	PVALB		SM-GE8XW_S129_E1-50	SST		SM-GE8WN_S098_E1-50	VIP
SM-GE94S_S164_E1-50	PVALB		SM-GE8XW_S130_E1-50	SST		SM-GE8WN_S100_E1-50	VIP
SM-GE94U_S068_E1-50	PVALB		SM-GE8XW_S135_E1-50	SST		SM-GE8WN_S101_E1-50	VIP
SM-GE94U_S084_E1-50	PVALB		SM-GE8XW_S139_E1-50	SST		SM-GE8WN_S110_E1-50	VIP
SM-GE94V_S123_E1-50	PVALB		SM-GE8XW_S143_E1-50	SST		SM-GE8WP_S006_E1-50	VIP
SM-GE94V_S143_E1-50	PVALB		SM-GE8XX_S002_E1-50	SST		SM-GE8WP_S038_E1-50	VIP
SM-GE94Y_S005_E1-50	PVALB		SM-GE8XX_S007_E1-50	SST		SM-GE8WP_S062_E1-50	VIP
SM-GE94Y_S031_E1-50	PVALB		SM-GE8XX_S009_E1-50	SST		SM-GE8WP_S098_E1-50	VIP
SM-GE94Y_S060_E1-50	PVALB		SM-GE8XX_S014_E1-50	SST		SM-GE8WP_S130_E1-50	VIP
SM-GE94Y_S063_E1-50	PVALB		SM-GE8XX_S021_E1-50	SST		SM-GE8WP_S134_E1-50	VIP
SM-GE94Y_S086_E1-50	PVALB		SM-GE8XX_S025_E1-50	SST		SM-GE8WP_S164_E1-50	VIP
SM-GE94Y_S097_E1-50	PVALB		SM-GE8XX_S026_E1-50	SST		SM-GE8WQ_S007_E1-50	VIP
SM-GE94Y_S107_E1-50	PVALB		SM-GE8XX_S030_E1-50	SST		SM-GE8WQ_S025_E1-50	VIP
SM-GE94Y_S171_E1-50	PVALB		SM-GE8XX_S035_E1-50	SST		SM-GE8WQ_S047_E1-50	VIP
SM-GE94K_S029_E1-50	PVALB		SM-GE8XX_S036_E1-50	SST		SM-GE8WQ_S121_E1-50	VIP
SM-GE94K_S068_E1-50	PVALB		SM-GE8XX_S041_E1-50	SST		SM-GE8WQ_S129_E1-50	VIP
SM-GE94K_S075_E1-50	PVALB		SM-GE8XX_S045_E1-50	SST		SM-GE8WQ_S154_E1-50	VIP
SM-GE94K_S091_E1-50	PVALB		SM-GE8XP_S089_E1-50	SST		SM-GE8WR_S118_E1-50	VIP
SM-GE94N_S006_E1-50	PVALB		SM-GE8XP_S090_E1-50	SST		SM-GE8WR_S124_E1-50	VIP
SM-GE94N_S110_E1-50	PVALB		SM-GE8XP_S091_E1-50	SST		SM-GE8WR_S137_E1-50	VIP
SM-GE94O_S022_E1-50	PVALB		SM-GE8XP_S092_E1-50	SST		SM-GE8WR_S140_E1-50	VIP
SM-GE94O_S116_E1-50	PVALB		SM-GE8XP_S093_E1-50	SST		SM-GE8WU_S010_E1-50	VIP
SM-GE94O_S117_E1-50	PVALB		SM-GE8XP_S094_E1-50	SST		SM-GE8WU_S011_E1-50	VIP
SM-GE94P_S004_E1-50	PVALB		SM-GE8XP_S095_E1-50	SST		SM-GE8WU_S015_E1-50	VIP
SM-GE94P_S014_E1-50	PVALB		SM-GE5VE_S147_E1-50	SST		SM-GE8WU_S017_E1-50	VIP
SM-GE94P_S019_E1-50	PVALB		SM-GE5VE_S149_E1-50	SST		SM-GE8WU_S021_E1-50	VIP
SM-GE94P_S105_E1-50	PVALB		SM-GE5VE_S150_E1-50	SST		SM-GE8WU_S103_E1-50	VIP
SM-GE94P_S119_E1-50	PVALB		SM-GE5VF_S041_E1-50	SST		SM-GE8WU_S123_E1-50	VIP
SM-GE94Q_S014_E1-50	PVALB		SM-GE5VF_S045_E1-50	SST		SM-GE95A_S108_E1-50	VIP
SM-GE94Q_S097_E1-50	PVALB		SM-GE5VF_S047_E1-50	SST		SM-GE95A_S109_E1-50	VIP
SM-GE94B_S013_E1-50	PVALB		SM-GE5VF_S049_E1-50	SST		SM-GE95A_S116_E1-50	VIP
SM-GE94E_S004_E1-50	PVALB		SM-GE5VF_S053_E1-50	SST		SM-GE95A_S149_E1-50	VIP
SM-GE8YX_S076_E1-50	PVALB		SM-GE5V7_S001_E1-50	SST		SM-GE95F_S065_E1-50	VIP
SM-GE95J_S150_E1-50	PVALB		SM-GE5V7_S002_E1-50	SST		SM-GE95F_S068_E1-50	VIP
SM-GE8Y2_S031_E1-50	PVALB		SM-GE5V7_S003_E1-50	SST		SM-GE95F_S070_E1-50	VIP
SM-GE8Y2_S062_E1-50	PVALB		SM-GE5V7_S004_E1-50	SST		SM-GE95F_S083_E1-50	VIP
SM-GE8XS_S105_E1-50	PVALB		SM-GE5V7_S007_E1-50	SST		SM-GE95F_S164_E1-50	VIP
SM-GE8XU_S140_E1-50	PVALB		SM-GE5V7_S022_E1-50	SST		SM-GE95F_S166_E1-50	VIP
SM-GE8XU_S141_E1-50	PVALB		SM-GE5V7_S023_E1-50	SST		SM-GE95F_S167_E1-50	VIP
SM-GE8XU_S151_E1-50	PVALB		SM-GE5V7_S025_E1-50	SST		SM-GE94Z_S092_E1-50	VIP
SM-GE8XV_S023_E1-50	PVALB		SM-GE5V7_S029_E1-50	SST		SM-GE94Z_S180_E1-50	VIP
SM-GE8XV_S038_E1-50	PVALB		SM-GE5V7_S030_E1-50	SST		SM-GE957_S187_E1-50	VIP
SM-GE8XV_S049_E1-50	PVALB		SM-GE5V7_S031_E1-50	SST		SM-GE94R_S066_E1-50	VIP
SM-GE8XV_S070_E1-50	PVALB		SM-GE5V7_S033_E1-50	SST		SM-GE94R_S068_E1-50	VIP
SM-GE8XV_S107_E1-50	PVALB		SM-GE5V7_S038_E1-50	SST		SM-GE94R_S069_E1-50	VIP
SM-GE8XV_S114_E1-50	PVALB		SM-GE5V7_S049_E1-50	SST		SM-GE94R_S070_E1-50	VIP
SM-GE8XV_S123_E1-50	PVALB		SM-GE5V7_S050_E1-50	SST		SM-GE94R_S081_E1-50	VIP
SM-GE8XV_S148_E1-50	PVALB		SM-GE5V7_S053_E1-50	SST		SM-GE94S_S057_E1-50	VIP
SM-GE8XW_S101_E1-50	PVALB		SM-GE5V7_S054_E1-50	SST		SM-GE94S_S058_E1-50	VIP
SM-GE8XW_S106_E1-50	PVALB		SM-GE5V7_S057_E1-50	SST		SM-GE94S_S059_E1-50	VIP
SM-GE8XW_S114_E1-50	PVALB		SM-GE5V7_S059_E1-50	SST		SM-GE94S_S060_E1-50	VIP
SM-GE8XW_S117_E1-50	PVALB		SM-GE5V7_S060_E1-50	SST		SM-GE94S_S061_E1-50	VIP
SM-GE8XW_S126_E1-50	PVALB		SM-GE5V7_S061_E1-50	SST		SM-GE94S_S067_E1-50	VIP
SM-GE8XW_S132_E1-50	PVALB		SM-GE5V7_S063_E1-50	SST		SM-GE94S_S068_E1-50	VIP
SM-GE8XW_S134_E1-50	PVALB		SM-GE5V7_S065_E1-50	SST		SM-GE94S_S070_E1-50	VIP
SM-GE8XW_S137_E1-50	PVALB		SM-GE5V7_S068_E1-50	SST		SM-GE94S_S071_E1-50	VIP
SM-GE8XW_S141_E1-50	PVALB		SM-GE5V7_S069_E1-50	SST		SM-GE94S_S086_E1-50	VIP
SM-GE8XX_S001_E1-50	PVALB		SM-GE5V7_S070_E1-50	SST		SM-GE94S_S154_E1-50	VIP
SM-GE8XX_S017_E1-50	PVALB		SM-GE5V7_S099_E1-50	SST		SM-GE94S_S156_E1-50	VIP
SM-GE8XX_S019_E1-50	PVALB		SM-GE5V7_S102_E1-50	SST		SM-GE94S_S158_E1-50	VIP
SM-GE8XX_S022_E1-50	PVALB		SM-GE5V7_S103_E1-50	SST		SM-GE94S_S162_E1-50	VIP
SM-GE8XX_S043_E1-50	PVALB		SM-GE5V7_S108_E1-50	SST		SM-GE94S_S165_E1-50	VIP
SM-GE5VE_S146_E1-50	PVALB		SM-GE5V7_S110_E1-50	SST		SM-GE94S_S167_E1-50	VIP
SM-GE5VE_S148_E1-50	PVALB		SM-GE5V7_S111_E1-50	SST		SM-GE94T_S041_E1-50	VIP
SM-GE5VF_S042_E1-50	PVALB		SM-GE5V7_S115_E1-50	SST		SM-GE94T_S043_E1-50	VIP
SM-GE5VF_S051_E1-50	PVALB		SM-GE5V7_S117_E1-50	SST		SM-GE94T_S045_E1-50	VIP
SM-GE5V7_S012_E1-50	PVALB		SM-GE5V7_S118_E1-50	SST		SM-GE94T_S050_E1-50	VIP
SM-GE5V7_S015_E1-50	PVALB		SM-GE5V7_S119_E1-50	SST		SM-GE94T_S055_E1-50	VIP
SM-GE5V7_S058_E1-50	PVALB		SM-GE5V7_S121_E1-50	SST		SM-GE94T_S066_E1-50	VIP
SM-GE5V7_S066_E1-50	PVALB		SM-GE5V7_S122_E1-50	SST		SM-GE94T_S145_E1-50	VIP
SM-GE5V7_S101_E1-50	PVALB		SM-GE5V7_S123_E1-50	SST		SM-GE94T_S148_E1-50	VIP
SM-GE5V7_S109_E1-50	PVALB		SM-GE5V7_S127_E1-50	SST		SM-GE94T_S149_E1-50	VIP
SM-GE5V7_S126_E1-50	PVALB		SM-GE5V7_S133_E1-50	SST		SM-GE94T_S151_E1-50	VIP
SM-GE5V7_S131_E1-50	PVALB		SM-GE5V7_S137_E1-50	SST		SM-GE94T_S155_E1-50	VIP
SM-GE5V7_S139_E1-50	PVALB		SM-GE5V7_S138_E1-50	SST		SM-GE94T_S156_E1-50	VIP
SM-GE5V7_S140_E1-50	PVALB		SM-GE5V7_S143_E1-50	SST		SM-GE94T_S158_E1-50	VIP
SM-GE5V7_S158_E1-50	PVALB		SM-GE5V7_S153_E1-50	SST		SM-GE94T_S165_E1-50	VIP
SM-GE91I_S137_E1-50	PVALB		SM-GE5V7_S155_E1-50	SST		SM-GE94T_S186_E1-50	VIP
SM-GE916_S022_E1-50	PVALB		SM-GE5V7_S156_E1-50	SST		SM-GE94T_S190_E1-50	VIP
SM-GE916_S066_E1-50	PVALB		SM-GE5V7_S162_E1-50	SST		SM-GE94U_S033_E1-50	VIP
SM-GE916_S137_E1-50	PVALB		SM-GE5V7_S163_E1-50	SST		SM-GE94U_S035_E1-50	VIP
SM-GE916_S148_E1-50	PVALB		SM-GE5V7_S166_E1-50	SST		SM-GE94U_S051_E1-50	VIP
SM-GE916_S150_E1-50	PVALB		SM-GE5V7_S167_E1-50	SST		SM-GE94U_S052_E1-50	VIP
SM-GE916_S165_E1-50	PVALB		SM-GE91I_S108_E1-50	SST		SM-GE94U_S054_E1-50	VIP
SM-GE916_S178_E1-50	PVALB		SM-GE91I_S132_E1-50	SST		SM-GE94U_S074_E1-50	VIP
SM-GE917_S055_E1-50	PVALB		SM-GE91I_S145_E1-50	SST		SM-GE94V_S100_E1-50	VIP
SM-GE917_S060_E1-50	PVALB		SM-GE91I_S146_E1-50	SST		SM-GE94V_S138_E1-50	VIP
SM-GE917_S066_E1-50	PVALB		SM-GE91I_S147_E1-50	SST		SM-GE94V_S152_E1-50	VIP
SM-GE917_S094_E1-50	PVALB		SM-GE91I_S163_E1-50	SST		SM-GE94Y_S003_E1-50	VIP
SM-GE917_S156_E1-50	PVALB		SM-GE91I_S165_E1-50	SST		SM-GE94Y_S004_E1-50	VIP
SM-GE917_S174_E1-50	PVALB		SM-GE91I_S186_E1-50	SST		SM-GE94Y_S017_E1-50	VIP
SM-GE917_S191_E1-50	PVALB		SM-GE916_S087_E1-50	SST		SM-GE94Y_S021_E1-50	VIP
SM-GE918_S150_E1-50	PVALB		SM-GE917_S082_E1-50	SST		SM-GE94Y_S094_E1-50	VIP
SM-GE918_S154_E1-50	PVALB		SM-GE917_S158_E1-50	SST		SM-GE94Y_S102_E1-50	VIP
SM-GE918_S155_E1-50	PVALB		SM-GE917_S159_E1-50	SST		SM-GE94Y_S105_E1-50	VIP
SM-GE918_S162_E1-50	PVALB		SM-GE917_S185_E1-50	SST		SM-GE94Y_S106_E1-50	VIP
SM-GE919_S034_E1-50	PVALB		SM-GE918_S171_E1-50	SST		SM-GE94Y_S111_E1-50	VIP
SM-GE919_S058_E1-50	PVALB		SM-GE918_S185_E1-50	SST		SM-GE94K_S020_E1-50	VIP
SM-GE919_S076_E1-50	PVALB		SM-GE919_S089_E1-50	SST		SM-GE94K_S025_E1-50	VIP
SM-GE919_S078_E1-50	PVALB		SM-GE919_S156_E1-50	SST		SM-GE94K_S027_E1-50	VIP
SM-GE919_S160_E1-50	PVALB		SM-GE919_S161_E1-50	SST		SM-GE94K_S030_E1-50	VIP
SM-GE919_S169_E1-50	PVALB		SM-GE919_S172_E1-50	SST		SM-GE94K_S033_E1-50	VIP
SM-GE919_S170_E1-50	PVALB		SM-GE8ZX_S001_E1-50	SST		SM-GE94K_S035_E1-50	VIP
SM-GE919_S187_E1-50	PVALB		SM-GE8ZX_S014_E1-50	SST		SM-GE94K_S037_E1-50	VIP
SM-GE8ZX_S012_E1-50	PVALB		SM-GE911_S156_E1-50	SST		SM-GE94K_S039_E1-50	VIP
SM-GE8ZX_S017_E1-50	PVALB		SM-GE911_S157_E1-50	SST		SM-GE94K_S049_E1-50	VIP
SM-GE8ZX_S028_E1-50	PVALB		SM-GE911_S159_E1-50	SST		SM-GE94K_S051_E1-50	VIP
SM-GE911_S059_E1-50	PVALB		SM-GE911_S167_E1-50	SST		SM-GE94N_S119_E1-50	VIP
SM-GE911_S070_E1-50	PVALB		SM-GE911_S169_E1-50	SST		SM-GE94O_S019_E1-50	VIP
SM-GE911_S082_E1-50	PVALB		SM-GE911_S170_E1-50	SST		SM-GE94O_S102_E1-50	VIP
SM-GE911_S162_E1-50	PVALB		SM-GE911_S171_E1-50	SST		SM-GE94O_S108_E1-50	VIP
SM-GE912_S076_E1-50	PVALB		SM-GE911_S173_E1-50	SST		SM-GE94O_S113_E1-50	VIP
SM-GE912_S182_E1-50	PVALB		SM-GE911_S189_E1-50	SST		SM-GE94P_S006_E1-50	VIP
SM-GE93N_S186_E1-50	PVALB		SM-GE912_S073_E1-50	SST		SM-GE94P_S017_E1-50	VIP
SM-GE93N_S190_E1-50	PVALB		SM-GE912_S074_E1-50	SST		SM-GE94P_S018_E1-50	VIP
SM-GE93O_S181_E1-50	PVALB		SM-GE912_S077_E1-50	SST		SM-GE94P_S021_E1-50	VIP
SM-GE93P_S111_E1-50	PVALB		SM-GE912_S180_E1-50	SST		SM-GE94P_S107_E1-50	VIP
SM-GE93P_S146_E1-50	PVALB		SM-GE912_S181_E1-50	SST		SM-GE94P_S109_E1-50	VIP
SM-GE93P_S154_E1-50	PVALB		SM-GE912_S185_E1-50	SST		SM-GE94P_S113_E1-50	VIP
SM-GE93P_S189_E1-50	PVALB		SM-GE93N_S153_E1-50	SST		SM-GE94Q_S003_E1-50	VIP
SM-GE93Q_S002_E1-50	PVALB		SM-GE93N_S163_E1-50	SST		SM-GE94Q_S005_E1-50	VIP
SM-GE93Q_S007_E1-50	PVALB		SM-GE93N_S165_E1-50	SST		SM-GE94Q_S017_E1-50	VIP
SM-GE93Q_S017_E1-50	PVALB		SM-GE93N_S171_E1-50	SST		SM-GE94Q_S020_E1-50	VIP
SM-GE93Q_S037_E1-50	PVALB		SM-GE93O_S177_E1-50	SST		SM-GE94E_S002_E1-50	VIP
SM-GE93Q_S060_E1-50	PVALB		SM-GE93P_S100_E1-50	SST		SM-GE8YX_S075_E1-50	VIP
SM-GE93Q_S078_E1-50	PVALB		SM-GE93P_S107_E1-50	SST		SM-GE8Y2_S004_E1-50	VIP
SM-GE93Q_S089_E1-50	PVALB		SM-GE93P_S108_E1-50	SST		SM-GE8Y2_S006_E1-50	VIP
SM-GE93Q_S093_E1-50	PVALB		SM-GE93P_S110_E1-50	SST		SM-GE8Y2_S014_E1-50	VIP
SM-GE93Q_S188_E1-50	PVALB		SM-GE93P_S178_E1-50	SST		SM-GE8XT_S113_E1-50	VIP
SM-GE93Q_S189_E1-50	PVALB		SM-GE93Q_S005_E1-50	SST		SM-GE8XV_S017_E1-50	VIP
SM-GE93R_S001_E1-50	PVALB		SM-GE93Q_S010_E1-50	SST		SM-GE8XV_S097_E1-50	VIP
SM-GE93R_S009_E1-50	PVALB		SM-GE93Q_S013_E1-50	SST		SM-GE8XV_S106_E1-50	VIP
SM-GE93R_S014_E1-50	PVALB		SM-GE93Q_S015_E1-50	SST		SM-GE8XV_S142_E1-50	VIP
SM-GE93R_S019_E1-50	PVALB		SM-GE93Q_S019_E1-50	SST		SM-GE8XV_S150_E1-50	VIP
SM-GE93R_S050_E1-50	PVALB		SM-GE93Q_S021_E1-50	SST		SM-GE8XW_S133_E1-50	VIP
SM-GE93R_S054_E1-50	PVALB		SM-GE93Q_S049_E1-50	SST		SM-GE8XX_S003_E1-50	VIP
SM-GE93R_S057_E1-50	PVALB		SM-GE93Q_S053_E1-50	SST		SM-GE8XX_S029_E1-50	VIP
SM-GE93R_S071_E1-50	PVALB		SM-GE93Q_S057_E1-50	SST		SM-GE8XX_S038_E1-50	VIP
SM-GE93R_S087_E1-50	PVALB		SM-GE93Q_S073_E1-50	SST		SM-GE8XX_S039_E1-50	VIP
SM-GE93R_S107_E1-50	PVALB		SM-GE93Q_S084_E1-50	SST		SM-GE8XX_S044_E1-50	VIP
SM-GE93R_S114_E1-50	PVALB		SM-GE93Q_S169_E1-50	SST		SM-GE5VF_S043_E1-50	VIP
SM-GE93R_S129_E1-50	PVALB		SM-GE93Q_S170_E1-50	SST		SM-GE5VF_S044_E1-50	VIP
SM-GE93R_S130_E1-50	PVALB		SM-GE93Q_S173_E1-50	SST		SM-GE5VF_S050_E1-50	VIP
SM-GE93R_S179_E1-50	PVALB		SM-GE93Q_S174_E1-50	SST		SM-GE5VF_S054_E1-50	VIP
SM-GE93S_S007_E1-50	PVALB		SM-GE93Q_S178_E1-50	SST		SM-GE5V7_S006_E1-50	VIP
SM-GE93S_S010_E1-50	PVALB		SM-GE93Q_S180_E1-50	SST		SM-GE5V7_S017_E1-50	VIP
SM-GE93S_S012_E1-50	PVALB		SM-GE93Q_S181_E1-50	SST		SM-GE5V7_S018_E1-50	VIP
SM-GE93S_S013_E1-50	PVALB		SM-GE93Q_S182_E1-50	SST		SM-GE5V7_S019_E1-50	VIP
SM-GE93S_S029_E1-50	PVALB		SM-GE93Q_S183_E1-50	SST		SM-GE5V7_S028_E1-50	VIP
SM-GE93S_S031_E1-50	PVALB		SM-GE93Q_S190_E1-50	SST		SM-GE5V7_S034_E1-50	VIP
SM-GE93S_S038_E1-50	PVALB		SM-GE93R_S005_E1-50	SST		SM-GE5V7_S051_E1-50	VIP
SM-GE93S_S045_E1-50	PVALB		SM-GE93R_S034_E1-50	SST		SM-GE5V7_S052_E1-50	VIP
SM-GE93S_S051_E1-50	PVALB		SM-GE93R_S037_E1-50	SST		SM-GE5V7_S062_E1-50	VIP
SM-GE93S_S052_E1-50	PVALB		SM-GE93R_S051_E1-50	SST		SM-GE5V7_S067_E1-50	VIP
SM-GE93S_S065_E1-50	PVALB		SM-GE93R_S052_E1-50	SST		SM-GE5V7_S071_E1-50	VIP
SM-GE93S_S071_E1-50	PVALB		SM-GE93R_S053_E1-50	SST		SM-GE5V7_S124_E1-50	VIP
SM-GE93S_S075_E1-50	PVALB		SM-GE93R_S058_E1-50	SST		SM-GE5V7_S125_E1-50	VIP
SM-GE93S_S093_E1-50	PVALB		SM-GE93R_S059_E1-50	SST		SM-GE5V7_S132_E1-50	VIP
SM-GE92W_S097_E1-50	PVALB		SM-GE93R_S060_E1-50	SST		SM-GE5V7_S142_E1-50	VIP
SM-GE92W_S099_E1-50	PVALB		SM-GE93R_S063_E1-50	SST		SM-GE5V7_S164_E1-50	VIP
SM-GE936_S170_E1-50	PVALB		SM-GE93R_S067_E1-50	SST		SM-GE91I_S097_E1-50	VIP
SM-GE936_S173_E1-50	PVALB		SM-GE93R_S117_E1-50	SST		SM-GE91I_S099_E1-50	VIP
SM-GE936_S174_E1-50	PVALB		SM-GE93R_S131_E1-50	SST		SM-GE91I_S111_E1-50	VIP
SM-GE937_S036_E1-50	PVALB		SM-GE93R_S132_E1-50	SST		SM-GE91I_S131_E1-50	VIP
SM-GE937_S058_E1-50	PVALB		SM-GE93R_S143_E1-50	SST		SM-GE91I_S162_E1-50	VIP
SM-GE937_S079_E1-50	PVALB		SM-GE93R_S154_E1-50	SST		SM-GE91I_S167_E1-50	VIP
SM-GE937_S091_E1-50	PVALB		SM-GE93R_S155_E1-50	SST		SM-GE916_S003_E1-50	VIP
SM-GE93B_S137_E1-50	PVALB		SM-GE93R_S156_E1-50	SST		SM-GE916_S007_E1-50	VIP
SM-GE93B_S171_E1-50	PVALB		SM-GE93R_S158_E1-50	SST		SM-GE916_S010_E1-50	VIP
SM-GE93B_S185_E1-50	PVALB		SM-GE93R_S159_E1-50	SST		SM-GE916_S011_E1-50	VIP
SM-GE932_S171_E1-50	PVALB		SM-GE93R_S162_E1-50	SST		SM-GE916_S049_E1-50	VIP
SM-GE933_S027_E1-50	PVALB		SM-GE93R_S165_E1-50	SST		SM-GE916_S111_E1-50	VIP
SM-GE933_S031_E1-50	PVALB		SM-GE93R_S166_E1-50	SST		SM-GE916_S115_E1-50	VIP
SM-GE933_S042_E1-50	PVALB		SM-GE93R_S170_E1-50	SST		SM-GE916_S141_E1-50	VIP
SM-GE933_S075_E1-50	PVALB		SM-GE93R_S171_E1-50	SST		SM-GE917_S002_E1-50	VIP
SM-GE933_S078_E1-50	PVALB		SM-GE93R_S172_E1-50	SST		SM-GE917_S004_E1-50	VIP
SM-GE933_S130_E1-50	PVALB		SM-GE93R_S174_E1-50	SST		SM-GE917_S021_E1-50	VIP
SM-GE933_S134_E1-50	PVALB		SM-GE93R_S177_E1-50	SST		SM-GE917_S033_E1-50	VIP
SM-GE933_S155_E1-50	PVALB		SM-GE93R_S178_E1-50	SST		SM-GE917_S044_E1-50	VIP
SM-GE933_S159_E1-50	PVALB		SM-GE93R_S181_E1-50	SST		SM-GE917_S058_E1-50	VIP
SM-GE92J_S020_E1-50	PVALB		SM-GE93R_S182_E1-50	SST		SM-GE917_S062_E1-50	VIP
SM-GE92J_S036_E1-50	PVALB		SM-GE93R_S185_E1-50	SST		SM-GE917_S099_E1-50	VIP
SM-GE92J_S066_E1-50	PVALB		SM-GE93R_S186_E1-50	SST		SM-GE917_S100_E1-50	VIP
SM-GE92J_S146_E1-50	PVALB		SM-GE93R_S188_E1-50	SST		SM-GE917_S103_E1-50	VIP
SM-GE92J_S159_E1-50	PVALB		SM-GE93R_S189_E1-50	SST		SM-GE917_S111_E1-50	VIP
SM-GE92K_S021_E1-50	PVALB		SM-GE93R_S190_E1-50	SST		SM-GE917_S112_E1-50	VIP
SM-GE92K_S075_E1-50	PVALB		SM-GE93S_S003_E1-50	SST		SM-GE917_S145_E1-50	VIP
SM-GE92A_S134_E1-50	PVALB		SM-GE93S_S005_E1-50	SST		SM-GE917_S149_E1-50	VIP
SM-GE92B_S002_E1-50	PVALB		SM-GE93S_S006_E1-50	SST		SM-GE917_S157_E1-50	VIP
SM-GE92B_S015_E1-50	PVALB		SM-GE93S_S011_E1-50	SST		SM-GE918_S098_E1-50	VIP
SM-GE92B_S041_E1-50	PVALB		SM-GE93S_S015_E1-50	SST		SM-GE918_S163_E1-50	VIP
SM-GE92B_S113_E1-50	PVALB		SM-GE93S_S017_E1-50	SST		SM-GE918_S174_E1-50	VIP
SM-GE92B_S131_E1-50	PVALB		SM-GE93S_S018_E1-50	SST		SM-GE918_S178_E1-50	VIP
SM-GE92B_S132_E1-50	PVALB		SM-GE93S_S020_E1-50	SST		SM-GE918_S187_E1-50	VIP
SM-GE92C_S021_E1-50	PVALB		SM-GE93S_S021_E1-50	SST		SM-GE919_S005_E1-50	VIP
SM-GE8Y1_S070_E1-50	PVALB		SM-GE93S_S023_E1-50	SST		SM-GE919_S007_E1-50	VIP
SM-GE8Y1_S071_E1-50	PVALB		SM-GE93S_S030_E1-50	SST		SM-GE919_S013_E1-50	VIP
SM-GE8Y1_S077_E1-50	PVALB		SM-GE93S_S034_E1-50	SST		SM-GE919_S015_E1-50	VIP
SM-GE8Y1_S092_E1-50	PVALB		SM-GE93S_S035_E1-50	SST		SM-GE919_S018_E1-50	VIP
SM-GE8Y1_S161_E1-50	PVALB		SM-GE92W_S098_E1-50	SST		SM-GE919_S026_E1-50	VIP
SM-GE8Y1_S163_E1-50	PVALB		SM-GE936_S161_E1-50	SST		SM-GE919_S029_E1-50	VIP
SM-GE8Y1_S169_E1-50	PVALB		SM-GE937_S039_E1-50	SST		SM-GE919_S052_E1-50	VIP
SM-GE8Y1_S189_E1-50	PVALB		SM-GE937_S059_E1-50	SST		SM-GE919_S074_E1-50	VIP
SM-GE8XT_S065_E1-50	PVALB		SM-GE937_S061_E1-50	SST		SM-GE919_S085_E1-50	VIP
SM-GE8XT_S066_E1-50	PVALB		SM-GE937_S062_E1-50	SST		SM-GE919_S093_E1-50	VIP
SM-GE8XT_S067_E1-50	PVALB		SM-GE937_S073_E1-50	SST		SM-GE919_S094_E1-50	VIP
SM-GE8XT_S180_E1-50	PVALB		SM-GE937_S074_E1-50	SST		SM-GE919_S098_E1-50	VIP
SM-GE8XT_S189_E1-50	PVALB		SM-GE937_S077_E1-50	SST		SM-GE919_S099_E1-50	VIP
SM-GE8XU_S092_E1-50	PVALB		SM-GE937_S078_E1-50	SST		SM-GE919_S107_E1-50	VIP
SM-GE8XW_S191_E1-50	PVALB		SM-GE937_S094_E1-50	SST		SM-GE919_S119_E1-50	VIP
SM-GE8XX_S111_E1-50	PVALB		SM-GE92J_S047_E1-50	SST		SM-GE919_S153_E1-50	VIP
SM-GE8XY_S026_E1-50	PVALB		SM-GE92J_S051_E1-50	SST		SM-GE8ZX_S011_E1-50	VIP
SM-GE8XY_S081_E1-50	PVALB		SM-GE92J_S058_E1-50	SST		SM-GE8ZX_S021_E1-50	VIP
SM-GE8XY_S118_E1-50	PVALB		SM-GE92J_S059_E1-50	SST		SM-GE911_S058_E1-50	VIP
SM-GE8XY_S132_E1-50	PVALB		SM-GE92J_S060_E1-50	SST		SM-GE911_S081_E1-50	VIP
SM-GE8XY_S138_E1-50	PVALB		SM-GE92J_S061_E1-50	SST		SM-GE911_S086_E1-50	VIP
SM-GE8XY_S150_E1-50	PVALB		SM-GE92J_S062_E1-50	SST		SM-GE911_S158_E1-50	VIP
SM-GE8XY_S190_E1-50	PVALB		SM-GE92J_S067_E1-50	SST		SM-GE912_S170_E1-50	VIP
SM-GE8XZ_S030_E1-50	PVALB		SM-GE92J_S068_E1-50	SST		SM-GE93P_S109_E1-50	VIP
SM-GE8XZ_S034_E1-50	PVALB		SM-GE92J_S148_E1-50	SST		SM-GE93P_S145_E1-50	VIP
SM-GE8XZ_S065_E1-50	PVALB		SM-GE92J_S154_E1-50	SST		SM-GE93P_S148_E1-50	VIP
SM-GE8XZ_S078_E1-50	PVALB		SM-GE92J_S155_E1-50	SST		SM-GE93P_S191_E1-50	VIP
SM-GE8XP_S043_E1-50	PVALB		SM-GE92J_S156_E1-50	SST		SM-GE93Q_S020_E1-50	VIP
SM-GE8XP_S157_E1-50	PVALB		SM-GE92J_S157_E1-50	SST		SM-GE93Q_S055_E1-50	VIP
SM-GE8XP_S166_E1-50	PVALB		SM-GE92J_S165_E1-50	SST		SM-GE93Q_S062_E1-50	VIP
SM-GE5VV_S002_E1-50	PVALB		SM-GE92K_S034_E1-50	SST		SM-GE93Q_S092_E1-50	VIP
SM-GE5VV_S019_E1-50	PVALB		SM-GE92K_S044_E1-50	SST		SM-GE93Q_S095_E1-50	VIP
SM-GE5VK_S139_E1-50	PVALB		SM-GE92K_S065_E1-50	SST		SM-GE93Q_S148_E1-50	VIP
SM-GE5VK_S173_E1-50	PVALB		SM-GE92K_S067_E1-50	SST		SM-GE93Q_S159_E1-50	VIP
SM-GE5VK_S183_E1-50	PVALB		SM-GE92A_S097_E1-50	SST		SM-GE93Q_S171_E1-50	VIP
SM-GE5VL_S010_E1-50	PVALB		SM-GE92A_S121_E1-50	SST		SM-GE93R_S006_E1-50	VIP
SM-GE5VL_S082_E1-50	PVALB		SM-GE92A_S122_E1-50	SST		SM-GE93R_S007_E1-50	VIP
SM-GE5VL_S087_E1-50	PVALB		SM-GE92A_S123_E1-50	SST		SM-GE93R_S010_E1-50	VIP
SM-GE5VL_S125_E1-50	PVALB		SM-GE92A_S133_E1-50	SST		SM-GE93R_S013_E1-50	VIP
SM-GE5VL_S132_E1-50	PVALB		SM-GE92A_S138_E1-50	SST		SM-GE93R_S033_E1-50	VIP
SM-GE5VL_S133_E1-50	PVALB		SM-GE92A_S139_E1-50	SST		SM-GE93R_S035_E1-50	VIP
SM-GE5VM_S044_E1-50	PVALB		SM-GE92A_S140_E1-50	SST		SM-GE93R_S039_E1-50	VIP
SM-GE5VM_S053_E1-50	PVALB		SM-GE92A_S141_E1-50	SST		SM-GE93R_S133_E1-50	VIP
SM-GE5VM_S146_E1-50	PVALB		SM-GE92B_S026_E1-50	SST		SM-GE93R_S138_E1-50	VIP
SM-GE5VM_S159_E1-50	PVALB		SM-GE92B_S030_E1-50	SST		SM-GE93R_S153_E1-50	VIP
SM-GE5VN_S041_E1-50	PVALB		SM-GE92B_S031_E1-50	SST		SM-GE93R_S163_E1-50	VIP
SM-GE5VN_S046_E1-50	PVALB		SM-GE92B_S039_E1-50	SST		SM-GE93R_S164_E1-50	VIP
SM-GE5VN_S105_E1-50	PVALB		SM-GE92B_S044_E1-50	SST		SM-GE93R_S169_E1-50	VIP
SM-GE5VN_S130_E1-50	PVALB		SM-GE92B_S045_E1-50	SST		SM-GE93R_S191_E1-50	VIP
SM-GE5VN_S167_E1-50	PVALB		SM-GE92B_S046_E1-50	SST		SM-GE93S_S001_E1-50	VIP
SM-GE5VN_S174_E1-50	PVALB		SM-GE92B_S133_E1-50	SST		SM-GE93S_S014_E1-50	VIP
SM-GE5VN_S189_E1-50	PVALB		SM-GE92B_S134_E1-50	SST		SM-GE93S_S019_E1-50	VIP
SM-GE5V8_S005_E1-50	PVALB		SM-GE8Y1_S063_E1-50	SST		SM-GE93S_S033_E1-50	VIP
SM-GE5V8_S007_E1-50	PVALB		SM-GE8Y1_S079_E1-50	SST		SM-GE93S_S067_E1-50	VIP
SM-GE5V8_S130_E1-50	PVALB		SM-GE8Y1_S085_E1-50	SST		SM-GE92W_S101_E1-50	VIP
SM-GE5VF_S002_E1-50	PVALB		SM-GE8Y1_S093_E1-50	SST		SM-GE936_S097_E1-50	VIP
SM-GE916_S069_E1-50	PVALB		SM-GE8Y1_S172_E1-50	SST		SM-GE936_S098_E1-50	VIP
SM-D9E6I_S82_E1-50	PVALB		SM-GE8Y1_S191_E1-50	SST		SM-GE936_S099_E1-50	VIP
SM-D9E6K_S86_E1-50	PVALB		SM-GE8XT_S074_E1-50	SST		SM-GE936_S100_E1-50	VIP
SM-D9EQ3_S91_E1-50	PVALB		SM-GE8XT_S079_E1-50	SST		SM-GE936_S140_E1-50	VIP
SM-D9EQ4_S95_E1-50	PVALB		SM-GE8XT_S082_E1-50	SST		SM-GE936_S143_E1-50	VIP
SM-D9EQ5_S84_E1-50	PVALB		SM-GE8XT_S083_E1-50	SST		SM-GE936_S162_E1-50	VIP
SM-D9EQ6_S75_E1-50	PVALB		SM-GE8XT_S086_E1-50	SST		SM-GE936_S164_E1-50	VIP
SM-D9EQ9_S45_E1-50	PVALB		SM-GE8XX_S146_E1-50	SST		SM-GE936_S169_E1-50	VIP
SM-D9EQ9_S48_E1-50	PVALB		SM-GE8XY_S166_E1-50	SST		SM-GE937_S003_E1-50	VIP
SM-D9EQ9_S84_E1-50	PVALB		SM-GE8XY_S170_E1-50	SST		SM-GE937_S010_E1-50	VIP
SM-D9EQ9_S94_E1-50	PVALB		SM-GE8XY_S172_E1-50	SST		SM-GE937_S012_E1-50	VIP
SM-D9EQA_S68_E1-50	PVALB		SM-GE8XY_S186_E1-50	SST		SM-GE937_S015_E1-50	VIP
SM-D9EQA_S71_E1-50	PVALB		SM-GE8XY_S187_E1-50	SST		SM-GE937_S019_E1-50	VIP
SM-D9EQN_S25_E1-50	PVALB		SM-GE8XZ_S070_E1-50	SST		SM-GE937_S042_E1-50	VIP
SM-D9EQN_S41_E1-50	PVALB		SM-GE8XZ_S071_E1-50	SST		SM-GE937_S047_E1-50	VIP
SM-D9EQN_S55_E1-50	PVALB		SM-GE8XZ_S073_E1-50	SST		SM-GE937_S075_E1-50	VIP
SM-D9EQN_S66_E1-50	PVALB		SM-GE8XZ_S074_E1-50	SST		SM-GE93B_S138_E1-50	VIP
SM-D9EQO_S21_E1-50	PVALB		SM-GE8XZ_S081_E1-50	SST		SM-GE93B_S142_E1-50	VIP
SM-D9EQO_S59_E1-50	PVALB		SM-GE8XZ_S083_E1-50	SST		SM-GE93B_S153_E1-50	VIP
SM-D9EQO_S68_E1-50	PVALB		SM-GE8XP_S164_E1-50	SST		SM-GE93B_S157_E1-50	VIP
SM-D9EQO_S87_E1-50	PVALB		SM-GE8XP_S169_E1-50	SST		SM-GE93B_S161_E1-50	VIP
SM-D9EQP_S46_E1-50	PVALB		SM-GE5VV_S020_E1-50	SST		SM-GE93B_S162_E1-50	VIP
SM-D9EQP_S79_E1-50	PVALB		SM-GE5VG_S019_E1-50	SST		SM-GE93B_S163_E1-50	VIP
SM-D9EQQ_S71_E1-50	PVALB		SM-GE5VG_S021_E1-50	SST		SM-GE93B_S167_E1-50	VIP
SM-D9EQQ_S73_E1-50	PVALB		SM-GE5VG_S121_E1-50	SST		SM-GE932_S123_E1-50	VIP
SM-D9EQQ_S78_E1-50	PVALB		SM-GE5VL_S135_E1-50	SST		SM-GE932_S126_E1-50	VIP
SM-D9EQR_S15_E1-50	PVALB		SM-GE5VL_S138_E1-50	SST		SM-GE932_S127_E1-50	VIP
SM-D9EQW_S04_E1-50	PVALB		SM-GE5VL_S140_E1-50	SST		SM-GE932_S129_E1-50	VIP
SM-D9EQW_S15_E1-50	PVALB		SM-GE5VL_S153_E1-50	SST		SM-GE932_S130_E1-50	VIP
SM-D9EQX_S15_E1-50	PVALB		SM-GE5VL_S155_E1-50	SST		SM-GE932_S133_E1-50	VIP
SM-D9EQX_S23_E1-50	PVALB		SM-GE5VL_S159_E1-50	SST		SM-GE932_S134_E1-50	VIP
SM-D9EQX_S70_E1-50	PVALB		SM-GE5VL_S165_E1-50	SST		SM-GE932_S135_E1-50	VIP
SM-D9EQX_S82_E1-50	PVALB		SM-GE5VL_S174_E1-50	SST		SM-GE932_S137_E1-50	VIP
SM-D9EQY_S03_E1-50	PVALB		SM-GE5VM_S017_E1-50	SST		SM-GE932_S140_E1-50	VIP
SM-D9EQY_S06_E1-50	PVALB		SM-GE5VM_S022_E1-50	SST		SM-GE932_S155_E1-50	VIP
SM-D9EQY_S07_E1-50	PVALB		SM-GE5VM_S039_E1-50	SST		SM-GE933_S055_E1-50	VIP
SM-D9EQY_S33_E1-50	PVALB		SM-GE5VM_S045_E1-50	SST		SM-GE933_S071_E1-50	VIP
SM-D9EQY_S75_E1-50	PVALB		SM-GE5VM_S047_E1-50	SST		SM-GE933_S073_E1-50	VIP
SM-D9EQY_S90_E1-50	PVALB		SM-GE5VM_S049_E1-50	SST		SM-GE933_S100_E1-50	VIP
SM-D9EQZ_S34_E1-50	PVALB		SM-GE5VM_S052_E1-50	SST		SM-GE933_S101_E1-50	VIP
SM-D9EQZ_S45_E1-50	PVALB		SM-GE5VM_S067_E1-50	SST		SM-GE933_S103_E1-50	VIP
SM-D9EQZ_S51_E1-50	PVALB		SM-GE5VM_S069_E1-50	SST		SM-GE933_S108_E1-50	VIP
SM-D9EQZ_S54_E1-50	PVALB		SM-GE5VM_S070_E1-50	SST		SM-GE933_S111_E1-50	VIP
SM-D9ER1_S03_E1-50	PVALB		SM-GE5VM_S129_E1-50	SST		SM-GE933_S115_E1-50	VIP
SM-D9ER1_S43_E1-50	PVALB		SM-GE5VM_S139_E1-50	SST		SM-GE933_S119_E1-50	VIP
SM-D9ER1_S44_E1-50	PVALB		SM-GE5VM_S140_E1-50	SST		SM-GE933_S145_E1-50	VIP
SM-D9ER1_S70_E1-50	PVALB		SM-GE5VM_S148_E1-50	SST		SM-GE933_S147_E1-50	VIP
SM-D9ER1_S74_E1-50	PVALB		SM-GE5VM_S156_E1-50	SST		SM-GE933_S158_E1-50	VIP
SM-D9ER1_S81_E1-50	PVALB		SM-GE5VM_S170_E1-50	SST		SM-GE933_S171_E1-50	VIP
SM-D9ER1_S83_E1-50	PVALB		SM-GE5VN_S020_E1-50	SST		SM-GE92J_S017_E1-50	VIP
SM-D9ER2_S71_E1-50	PVALB		SM-GE5VN_S034_E1-50	SST		SM-GE92J_S033_E1-50	VIP
SM-D9ER2_S82_E1-50	PVALB		SM-GE5VN_S066_E1-50	SST		SM-GE92J_S050_E1-50	VIP
SM-D9ER2_S93_E1-50	PVALB		SM-GE5V8_S069_E1-50	SST		SM-GE92J_S054_E1-50	VIP
SM-D9ER3_S11_E1-50	PVALB		SM-GE5V8_S081_E1-50	SST		SM-GE92J_S071_E1-50	VIP
SM-D9ER3_S27_E1-50	PVALB		SM-GE5VE_S103_E1-50	SST		SM-GE92J_S132_E1-50	VIP
SM-D9ER3_S29_E1-50	PVALB		SM-D9E6K_S95_E1-50	SST		SM-GE92J_S135_E1-50	VIP
SM-D9ER3_S34_E1-50	PVALB		SM-D9EQ4_S84_E1-50	SST		SM-GE92J_S143_E1-50	VIP
SM-D9ER3_S52_E1-50	PVALB		SM-D9EQ6_S76_E1-50	SST		SM-GE92J_S166_E1-50	VIP
SM-D9ER3_S95_E1-50	PVALB		SM-D9EQ8_S80_E1-50	SST		SM-GE92K_S046_E1-50	VIP
SM-DAIFE_S03_E1-50	PVALB		SM-D9EQA_S01_E1-50	SST		SM-GE92K_S074_E1-50	VIP
SM-DAIFE_S13_E1-50	PVALB		SM-D9EQA_S13_E1-50	SST		SM-GE92K_S078_E1-50	VIP
SM-DAIFE_S39_E1-50	PVALB		SM-D9EQA_S57_E1-50	SST		SM-GE92A_S125_E1-50	VIP
SM-DAIFG_S22_E1-50	PVALB		SM-D9EQA_S85_E1-50	SST		SM-GE92A_S127_E1-50	VIP
SM-DAIFG_S54_E1-50	PVALB		SM-D9EQN_S14_E1-50	SST		SM-GE92B_S047_E1-50	VIP
SM-DAIFG_S71_E1-50	PVALB		SM-D9EQN_S70_E1-50	SST		SM-GE92B_S129_E1-50	VIP
SM-DAIFJ_S10_E1-50	PVALB		SM-D9EQO_S35_E1-50	SST		SM-GE92B_S135_E1-50	VIP
SM-DAIFJ_S14_E1-50	PVALB		SM-D9EQO_S76_E1-50	SST		SM-GE8Y1_S057_E1-50	VIP
SM-DAIFJ_S18_E1-50	PVALB		SM-D9EQP_S06_E1-50	SST		SM-GE8Y1_S061_E1-50	VIP
SM-DAIFJ_S34_E1-50	PVALB		SM-D9EQP_S11_E1-50	SST		SM-GE8Y1_S141_E1-50	VIP
SM-DAIFJ_S51_E1-50	PVALB		SM-D9EQP_S51_E1-50	SST		SM-GE8Y1_S143_E1-50	VIP
SM-DAIFK_S10_E1-50	PVALB		SM-D9EQQ_S94_E1-50	SST		SM-GE8Y1_S175_E1-50	VIP
SM-DAIFK_S29_E1-50	PVALB		SM-D9EQR_S42_E1-50	SST		SM-GE8XS_S155_E1-50	VIP
SM-DAIFL_S61_E1-50	PVALB		SM-D9EQR_S47_E1-50	SST		SM-GE8XS_S165_E1-50	VIP
SM-DAIFL_S74_E1-50	PVALB		SM-D9EQR_S73_E1-50	SST		SM-GE8XT_S078_E1-50	VIP
SM-DAIFM_S22_E1-50	PVALB		SM-D9EQR_S91_E1-50	SST		SM-GE8XT_S087_E1-50	VIP
SM-DAIFM_S29_E1-50	PVALB		SM-D9EQW_S09_E1-50	SST		SM-GE8XU_S087_E1-50	VIP
SM-DAIFM_S78_E1-50	PVALB		SM-D9EQX_S17_E1-50	SST		SM-GE8XU_S090_E1-50	VIP
SM-DAIFM_S86_E1-50	PVALB		SM-D9EQX_S30_E1-50	SST		SM-GE8XX_S081_E1-50	VIP
SM-DAIFP_S58_E1-50	PVALB		SM-D9EQX_S65_E1-50	SST		SM-GE8XX_S084_E1-50	VIP
SM-DAIFP_S73_E1-50	PVALB		SM-D9EQX_S69_E1-50	SST		SM-GE8XX_S089_E1-50	VIP
SM-DAIFX_S28_E1-50	PVALB		SM-D9EQX_S73_E1-50	SST		SM-GE8XX_S100_E1-50	VIP
SM-DAIFX_S66_E1-50	PVALB		SM-D9EQY_S26_E1-50	SST		SM-GE8XX_S108_E1-50	VIP
SM-DAIFZ_S01_E1-50	PVALB		SM-D9EQY_S29_E1-50	SST		SM-GE8XX_S115_E1-50	VIP
SM-DAIFZ_S02_E1-50	PVALB		SM-D9EQY_S53_E1-50	SST		SM-GE8XX_S117_E1-50	VIP
SM-DAIG1_S18_E1-50	PVALB		SM-D9EQY_S74_E1-50	SST		SM-GE8XX_S119_E1-50	VIP
SM-DAIG1_S58_E1-50	PVALB		SM-D9EQZ_S26_E1-50	SST		SM-GE8XX_S145_E1-50	VIP
SM-DAIG1_S71_E1-50	PVALB		SM-D9EQZ_S28_E1-50	SST		SM-GE8XX_S150_E1-50	VIP
SM-DAIG1_S83_E1-50	PVALB		SM-D9EQZ_S87_E1-50	SST		SM-GE8XX_S156_E1-50	VIP
SM-DAIG1_S87_E1-50	PVALB		SM-D9ER1_S49_E1-50	SST		SM-GE8XX_S169_E1-50	VIP
SM-DAIG1_S91_E1-50	PVALB		SM-D9ER1_S59_E1-50	SST		SM-GE8XX_S173_E1-50	VIP
SM-DAIG1_S95_E1-50	PVALB		SM-D9ER1_S73_E1-50	SST		SM-GE8XY_S001_E1-50	VIP
SM-DAIG2_S29_E1-50	PVALB		SM-D9ER2_S74_E1-50	SST		SM-GE8XY_S014_E1-50	VIP
SM-DAIG2_S41_E1-50	PVALB		SM-D9ER3_S51_E1-50	SST		SM-GE8XY_S018_E1-50	VIP
SM-DAIG2_S53_E1-50	PVALB		SM-D9ER3_S91_E1-50	SST		SM-GE8XY_S042_E1-50	VIP
SM-DAIG3_S09_E1-50	PVALB		SM-DAIFE_S42_E1-50	SST		SM-GE8XY_S046_E1-50	VIP
SM-DAIG3_S25_E1-50	PVALB		SM-DAIFE_S55_E1-50	SST		SM-GE8XY_S054_E1-50	VIP
SM-DAIG3_S53_E1-50	PVALB		SM-DAIFE_S61_E1-50	SST		SM-GE8XY_S059_E1-50	VIP
SM-DAIGB_S07_E1-50	PVALB		SM-DAIFG_S59_E1-50	SST		SM-GE8XY_S063_E1-50	VIP
SM-DAIGB_S10_E1-50	PVALB		SM-DAIFG_S78_E1-50	SST		SM-GE8XY_S099_E1-50	VIP
SM-DAIGB_S15_E1-50	PVALB		SM-DAIFJ_S01_E1-50	SST		SM-GE8XY_S167_E1-50	VIP
SM-DAIGB_S19_E1-50	PVALB		SM-DAIFL_S12_E1-50	SST		SM-GE8XY_S171_E1-50	VIP
SM-DAIGB_S38_E1-50	PVALB		SM-DAIFL_S39_E1-50	SST		SM-GE8XY_S191_E1-50	VIP
SM-DAIGC_S03_E1-50	PVALB		SM-DAIFL_S89_E1-50	SST		SM-GE8XZ_S045_E1-50	VIP
SM-DAIGC_S45_E1-50	PVALB		SM-DAIFM_S12_E1-50	SST		SM-GE8XZ_S046_E1-50	VIP
SM-DAIGD_S14_E1-50	PVALB		SM-DAIFM_S17_E1-50	SST		SM-GE8XZ_S059_E1-50	VIP
SM-DAIGE_S02_E1-50	PVALB		SM-DAIFM_S45_E1-50	SST		SM-GE8XZ_S075_E1-50	VIP
SM-DAIGF_S13_E1-50	PVALB		SM-DAIFM_S53_E1-50	SST		SM-GE8XZ_S082_E1-50	VIP
SM-DAIGG_S23_E1-50	PVALB		SM-DAIFM_S85_E1-50	SST		SM-GE8XZ_S084_E1-50	VIP
SM-DAIGI_S01_E1-50	PVALB		SM-DAIFQ_S90_E1-50	SST		SM-GE8XP_S046_E1-50	VIP
SM-DAIGI_S17_E1-50	PVALB		SM-DAIFX_S04_E1-50	SST		SM-GE8XP_S065_E1-50	VIP
SM-DAIGM_S05_E1-50	PVALB		SM-DAIFX_S71_E1-50	SST		SM-GE8XP_S066_E1-50	VIP
SM-DAIGM_S09_E1-50	PVALB		SM-DAIG1_S85_E1-50	SST		SM-GE5VG_S002_E1-50	VIP
SM-DAIGN_S23_E1-50	PVALB		SM-DAIG2_S05_E1-50	SST		SM-GE5VG_S005_E1-50	VIP
SM-DAIGO_S11_E1-50	PVALB		SM-DAIG2_S26_E1-50	SST		SM-GE5VG_S006_E1-50	VIP
SM-DAIH2_S79_E1-50	PVALB		SM-DAIG2_S52_E1-50	SST		SM-GE5VG_S010_E1-50	VIP
SM-DAIHJ_S52_E1-50	PVALB		SM-DAIG3_S14_E1-50	SST		SM-GE5VG_S105_E1-50	VIP
SM-DAIHK_S81_E1-50	PVALB		SM-DAIG3_S36_E1-50	SST		SM-GE5VG_S106_E1-50	VIP
SM-DD43I_S73_E1-50	PVALB		SM-DAIG3_S38_E1-50	SST		SM-GE5VG_S107_E1-50	VIP
SM-DD43I_S78_E1-50	PVALB		SM-DAIGB_S20_E1-50	SST		SM-GE5VG_S125_E1-50	VIP
SM-DD43K_S26_E1-50	PVALB		SM-DAIGB_S41_E1-50	SST		SM-GE5VJ_S123_E1-50	VIP
SM-DD43O_S25_E1-50	PVALB		SM-DAIGD_S03_E1-50	SST		SM-GE5VK_S165_E1-50	VIP
SM-DD43X_S38_E1-50	PVALB		SM-DAIGF_S27_E1-50	SST		SM-GE5VL_S076_E1-50	VIP
SM-DD43X_S39_E1-50	PVALB		SM-DAIGG_S05_E1-50	SST		SM-GE5VL_S139_E1-50	VIP
SM-DD43X_S49_E1-50	PVALB		SM-DAIGI_S15_E1-50	SST		SM-GE5VL_S143_E1-50	VIP
SM-DD43X_S60_E1-50	PVALB		SM-DAIGI_S21_E1-50	SST		SM-GE5VL_S154_E1-50	VIP
SM-DD43X_S81_E1-50	PVALB		SM-DAIGM_S03_E1-50	SST		SM-GE5VL_S156_E1-50	VIP
SM-DD43Z_S62_E1-50	PVALB		SM-DAIHJ_S94_E1-50	SST		SM-GE5VM_S019_E1-50	VIP
SM-DD441_S68_E1-50	PVALB		SM-DD43I_S93_E1-50	SST		SM-GE5VM_S021_E1-50	VIP
SM-DD441_S77_E1-50	PVALB		SM-DD43P_S31_E1-50	SST		SM-GE5VM_S025_E1-50	VIP
SM-DD446_S03_E1-50	PVALB		SM-DD43T_S84_E1-50	SST		SM-GE5VM_S035_E1-50	VIP
SM-DD446_S07_E1-50	PVALB		SM-DD43U_S03_E1-50	SST		SM-GE5VM_S042_E1-50	VIP
SM-DD447_S53_E1-50	PVALB		SM-DD43X_S95_E1-50	SST		SM-GE5VM_S050_E1-50	VIP
SM-DD448_S33_E1-50	PVALB		SM-DD441_S20_E1-50	SST		SM-GE5VM_S054_E1-50	VIP
SM-DD448_S63_E1-50	PVALB		SM-DD445_S22_E1-50	SST		SM-GE5VM_S055_E1-50	VIP
SM-DD448_S83_E1-50	PVALB		SM-DD446_S20_E1-50	SST		SM-GE5VM_S066_E1-50	VIP
SM-DD44E_S60_E1-50	PVALB		SM-DD447_S91_E1-50	SST		SM-GE5VM_S114_E1-50	VIP
SM-DD44E_S71_E1-50	PVALB		SM-DD44G_S75_E1-50	SST		SM-GE5VM_S122_E1-50	VIP
SM-DD44F_S31_E1-50	PVALB		SM-DD44I_S57_E1-50	SST		SM-GE5VM_S145_E1-50	VIP
SM-DD44F_S71_E1-50	PVALB		SM-DD44I_S65_E1-50	SST		SM-GE5VM_S150_E1-50	VIP
SM-DD44F_S94_E1-50	PVALB		SM-DD44I_S74_E1-50	SST		SM-GE5VM_S151_E1-50	VIP
SM-DD44G_S25_E1-50	PVALB		SM-DD44K_S18_E1-50	SST		SM-GE5VM_S153_E1-50	VIP
SM-DD44G_S26_E1-50	PVALB		SM-DD44V_S21_E1-50	SST		SM-GE5VM_S175_E1-50	VIP
SM-DD44G_S27_E1-50	PVALB		SM-DD44V_S65_E1-50	SST		SM-GE5VM_S180_E1-50	VIP
SM-DD44G_S62_E1-50	PVALB		SM-DD44W_S78_E1-50	SST		SM-GE5VM_S181_E1-50	VIP
SM-DD44G_S74_E1-50	PVALB		SM-DD44Y_S60_E1-50	SST		SM-GE5VN_S036_E1-50	VIP
SM-DD44I_S20_E1-50	PVALB		SM-DD44Y_S74_E1-50	SST		SM-GE5VN_S044_E1-50	VIP
SM-DD44K_S20_E1-50	PVALB		SM-DD44Y_S76_E1-50	SST		SM-GE5VN_S045_E1-50	VIP
SM-DD44K_S23_E1-50	PVALB		SM-DD44Z_S14_E1-50	SST		SM-GE5VN_S059_E1-50	VIP
SM-DD44V_S15_E1-50	PVALB		SM-DD44Z_S73_E1-50	SST		SM-GE5VN_S067_E1-50	VIP
SM-DD44V_S51_E1-50	PVALB		SM-DD453_S13_E1-50	SST		SM-GE5VN_S068_E1-50	VIP
SM-DD44V_S53_E1-50	PVALB		SM-DD454_S28_E1-50	SST		SM-GE5VN_S084_E1-50	VIP
SM-DD44V_S75_E1-50	PVALB		SM-DD456_S13_E1-50	SST		SM-GE5VN_S094_E1-50	VIP
SM-DD44V_S77_E1-50	PVALB		SM-DD456_S31_E1-50	SST		SM-GE5VN_S161_E1-50	VIP
SM-DD44W_S15_E1-50	PVALB		SM-DD456_S38_E1-50	SST		SM-GE5VN_S165_E1-50	VIP
SM-DD44W_S63_E1-50	PVALB		SM-DD45B_S77_E1-50	SST		SM-GE5V8_S107_E1-50	VIP
SM-DD44X_S26_E1-50	PVALB		SM-DD45E_S093_E1-50	SST		SM-GE5V9_S017_E1-50	VIP
SM-DD44X_S51_E1-50	PVALB		SM-DD45H_S017_E1-50	SST		SM-GE5V9_S019_E1-50	VIP
SM-DD44X_S62_E1-50	PVALB		SM-DD45H_S043_E1-50	SST		SM-D9EQ8_S74_E1-50	VIP
SM-DD44X_S74_E1-50	PVALB		SM-DD45H_S061_E1-50	SST		SM-D9EQ9_S26_E1-50	VIP
SM-DD44Y_S21_E1-50	PVALB		SM-DD45H_S070_E1-50	SST		SM-D9EQA_S11_E1-50	VIP
SM-DD44Y_S70_E1-50	PVALB		SM-DD45H_S148_E1-50	SST		SM-D9EQA_S77_E1-50	VIP
SM-DD44Z_S11_E1-50	PVALB		SM-DD45H_S162_E1-50	SST		SM-D9EQA_S84_E1-50	VIP
SM-DD44Z_S17_E1-50	PVALB		SM-DD45H_S164_E1-50	SST		SM-D9EQN_S06_E1-50	VIP
SM-DD44Z_S74_E1-50	PVALB		SM-DD45N_S005_E1-50	SST		SM-D9EQN_S76_E1-50	VIP
SM-DD451_S17_E1-50	PVALB		SM-DD45N_S030_E1-50	SST		SM-D9EQO_S01_E1-50	VIP
SM-DD451_S18_E1-50	PVALB		SM-DD45N_S043_E1-50	SST		SM-D9EQO_S05_E1-50	VIP
SM-DD452_S21_E1-50	PVALB		SM-DD45N_S093_E1-50	SST		SM-D9EQO_S09_E1-50	VIP
SM-DD452_S36_E1-50	PVALB		SM-DD45N_S095_E1-50	SST		SM-D9EQO_S15_E1-50	VIP
SM-DD454_S12_E1-50	PVALB		SM-DD45N_S131_E1-50	SST		SM-D9EQQ_S01_E1-50	VIP
SM-DD454_S14_E1-50	PVALB		SM-DD45N_S146_E1-50	SST		SM-D9EQQ_S03_E1-50	VIP
SM-DD455_S03_E1-50	PVALB		SM-DD45N_S150_E1-50	SST		SM-D9EQQ_S13_E1-50	VIP
SM-DD455_S04_E1-50	PVALB		SM-DD45N_S151_E1-50	SST		SM-D9EQX_S42_E1-50	VIP
SM-DD455_S17_E1-50	PVALB		SM-DD45O_S033_E1-50	SST		SM-D9EQX_S45_E1-50	VIP
SM-DD456_S25_E1-50	PVALB		SM-DD45O_S042_E1-50	SST		SM-D9EQX_S59_E1-50	VIP
SM-DD456_S39_E1-50	PVALB		SM-DD45O_S067_E1-50	SST		SM-D9EQY_S36_E1-50	VIP
SM-DD457_S27_E1-50	PVALB		SM-DD45O_S073_E1-50	SST		SM-D9EQY_S41_E1-50	VIP
SM-DD457_S30_E1-50	PVALB		SM-DD45P_S039_E1-50	SST		SM-D9EQY_S58_E1-50	VIP
SM-DD457_S33_E1-50	PVALB		SM-DD45P_S051_E1-50	SST		SM-D9EQZ_S06_E1-50	VIP
SM-DD45B_S87_E1-50	PVALB		SM-DD45P_S100_E1-50	SST		SM-D9EQZ_S13_E1-50	VIP
SM-DD45F_S071_E1-50	PVALB		SM-DD45P_S101_E1-50	SST		SM-D9EQZ_S68_E1-50	VIP
SM-DD45F_S081_E1-50	PVALB		SM-DD45P_S119_E1-50	SST		SM-D9EQZ_S71_E1-50	VIP
SM-DD45G_S047_E1-50	PVALB		SM-DD45Q_S034_E1-50	SST		SM-D9ER2_S02_E1-50	VIP
SM-DD45H_S003_E1-50	PVALB		SM-DD45Q_S035_E1-50	SST		SM-D9ER2_S13_E1-50	VIP
SM-DD45H_S045_E1-50	PVALB		SM-DD45Q_S043_E1-50	SST		SM-D9ER2_S20_E1-50	VIP
SM-DD45H_S050_E1-50	PVALB		SM-DD45Q_S137_E1-50	SST		SM-D9ER3_S06_E1-50	VIP
SM-DD45H_S067_E1-50	PVALB		SM-DD45W_S177_E1-50	SST		SM-D9ER3_S09_E1-50	VIP
SM-DD45H_S075_E1-50	PVALB		SM-DD466_S155_E1-50	SST		SM-D9ER3_S10_E1-50	VIP
SM-DD45H_S126_E1-50	PVALB		SM-DD466_S165_E1-50	SST		SM-DAIFG_S06_E1-50	VIP
SM-DD45H_S153_E1-50	PVALB		SM-DD466_S191_E1-50	SST		SM-DAIFG_S21_E1-50	VIP
SM-DD45H_S154_E1-50	PVALB		SM-DD467_S005_E1-50	SST		SM-DAIFP_S46_E1-50	VIP
SM-DD45H_S156_E1-50	PVALB		SM-DD467_S013_E1-50	SST		SM-DAIFP_S47_E1-50	VIP
SM-DD45N_S046_E1-50	PVALB		SM-DD467_S025_E1-50	SST		SM-DAIFQ_S36_E1-50	VIP
SM-DD45N_S069_E1-50	PVALB		SM-DD467_S114_E1-50	SST		SM-DAIFQ_S52_E1-50	VIP
SM-DD45N_S078_E1-50	PVALB		SM-DD467_S131_E1-50	SST		SM-DAIFQ_S53_E1-50	VIP
SM-DD45N_S090_E1-50	PVALB		SM-DD468_S041_E1-50	SST		SM-DAIFX_S25_E1-50	VIP
SM-DD45N_S092_E1-50	PVALB		SM-DD468_S103_E1-50	SST		SM-DAIFX_S27_E1-50	VIP
SM-DD45N_S100_E1-50	PVALB		SM-EBKE9_S147_E1-50	SST		SM-DAIFZ_S41_E1-50	VIP
SM-DD45N_S125_E1-50	PVALB		SM-EBKEA_S061_E1-50	SST		SM-DAIG1_S15_E1-50	VIP
SM-DD45O_S047_E1-50	PVALB		SM-EBKEB_S069_E1-50	SST		SM-DAIG1_S43_E1-50	VIP
SM-DD45O_S059_E1-50	PVALB		SM-EBKEB_S094_E1-50	SST		SM-DAIG2_S04_E1-50	VIP
SM-DD45O_S069_E1-50	PVALB		SM-EBKEB_S182_E1-50	SST		SM-DAIG3_S37_E1-50	VIP
SM-DD45O_S076_E1-50	PVALB		SM-EBKEB_S191_E1-50	SST		SM-DAIGB_S17_E1-50	VIP
SM-DD45O_S123_E1-50	PVALB		SM-EBKEC_S071_E1-50	SST		SM-DAIGB_S27_E1-50	VIP
SM-DD45O_S125_E1-50	PVALB		SM-EBKEC_S079_E1-50	SST		SM-DAIGZ_S77_E1-50	VIP
SM-DD45O_S127_E1-50	PVALB		SM-EBKED_S162_E1-50	SST		SM-DAIHJ_S51_E1-50	VIP
SM-DD45O_S185_E1-50	PVALB		SM-EBKEE_S058_E1-50	SST		SM-DAIHJ_S53_E1-50	VIP
SM-DD45P_S002_E1-50	PVALB		SM-EBKEE_S059_E1-50	SST		SM-DAIHK_S74_E1-50	VIP
SM-DD45P_S005_E1-50	PVALB		SM-EBKEE_S189_E1-50	SST		SM-DD43J_S29_E1-50	VIP
SM-DD45P_S009_E1-50	PVALB		SM-GE637_S055_E1-50	SST		SM-DD43J_S33_E1-50	VIP
SM-DD45P_S012_E1-50	PVALB		SM-GE637_S071_E1-50	SST		SM-DD43J_S34_E1-50	VIP
SM-DD45P_S026_E1-50	PVALB		SM-GE637_S179_E1-50	SST		SM-DD43K_S25_E1-50	VIP
SM-DD45P_S033_E1-50	PVALB		SM-GE638_S092_E1-50	SST		SM-DD43O_S02_E1-50	VIP
SM-DD45P_S037_E1-50	PVALB		SM-GE638_S149_E1-50	SST		SM-DD43P_S93_E1-50	VIP
SM-DD45P_S109_E1-50	PVALB		SM-GE638_S150_E1-50	SST		SM-DD43X_S15_E1-50	VIP
SM-DD45P_S133_E1-50	PVALB		SM-GE639_S049_E1-50	SST		SM-DD43X_S26_E1-50	VIP
SM-DD45P_S138_E1-50	PVALB		SM-GE639_S061_E1-50	SST		SM-DD43X_S45_E1-50	VIP
SM-DD45Q_S021_E1-50	PVALB		SM-GE63A_S188_E1-50	SST		SM-DD43X_S63_E1-50	VIP
SM-DD45Q_S029_E1-50	PVALB		SM-GE63A_S191_E1-50	SST		SM-DD43Y_S29_E1-50	VIP
SM-DD45Q_S140_E1-50	PVALB		SM-GE62W_S157_E1-50	SST		SM-DD43Y_S30_E1-50	VIP
SM-DD45V_S018_E1-50	PVALB		SM-GE62W_S173_E1-50	SST		SM-DD44I_S62_E1-50	VIP
SM-DD45V_S097_E1-50	PVALB		SM-GE62X_S166_E1-50	SST		SM-DD44Y_S86_E1-50	VIP
SM-DD45V_S109_E1-50	PVALB		SM-GE62R_S089_E1-50	SST		SM-DD455_S21_E1-50	VIP
SM-DD45W_S015_E1-50	PVALB		SM-GE62S_S070_E1-50	SST		SM-DD456_S20_E1-50	VIP
SM-DD45W_S089_E1-50	PVALB		SM-GE63T_S113_E1-50	SST		SM-DD45A_S71_E1-50	VIP
SM-DD45W_S095_E1-50	PVALB		SM-GE63T_S124_E1-50	SST		SM-DD45B_S63_E1-50	VIP
SM-DD45X_S094_E1-50	PVALB		SM-GE63X_S099_E1-50	SST		SM-DD45E_S066_E1-50	VIP
SM-DD45X_S171_E1-50	PVALB		SM-GE63X_S118_E1-50	SST		SM-DD45E_S069_E1-50	VIP
SM-DD466_S114_E1-50	PVALB		SM-GE63X_S122_E1-50	SST		SM-DD45E_S076_E1-50	VIP
SM-DD466_S132_E1-50	PVALB		SM-GE63X_S131_E1-50	SST		SM-DD45E_S077_E1-50	VIP
SM-DD466_S167_E1-50	PVALB		SM-GE63Y_S002_E1-50	SST		SM-DD45E_S090_E1-50	VIP
SM-DD467_S022_E1-50	PVALB		SM-GE63Y_S023_E1-50	SST		SM-DD45E_S172_E1-50	VIP
SM-DD467_S116_E1-50	PVALB		SM-GE63Y_S038_E1-50	SST		SM-DD45F_S094_E1-50	VIP
SM-DD468_S101_E1-50	PVALB		SM-GE63Y_S121_E1-50	SST		SM-DD45H_S006_E1-50	VIP
SM-DD468_S102_E1-50	PVALB		SM-GE63Y_S134_E1-50	SST		SM-DD45N_S022_E1-50	VIP
SM-DD468_S163_E1-50	PVALB		SM-GE63Y_S143_E1-50	SST		SM-DD45O_S190_E1-50	VIP
SM-DD468_S164_E1-50	PVALB		SM-GE63Y_S158_E1-50	SST		SM-DD45P_S123_E1-50	VIP
SM-EBKEA_S070_E1-50	PVALB		SM-GE63Y_S171_E1-50	SST		SM-DD45Q_S143_E1-50	VIP
SM-EBKEA_S073_E1-50	PVALB		SM-GE63O_S173_E1-50	SST		SM-DD45X_S084_E1-50	VIP
SM-EBKEB_S070_E1-50	PVALB		SM-GE63P_S081_E1-50	SST		SM-DD45X_S161_E1-50	VIP
SM-EBKEB_S089_E1-50	PVALB		SM-GE63C_S010_E1-50	SST		SM-DD466_S177_E1-50	VIP
SM-EBKEB_S174_E1-50	PVALB		SM-GE63D_S051_E1-50	SST		SM-DD467_S019_E1-50	VIP
SM-EBKEB_S178_E1-50	PVALB		SM-GE63D_S079_E1-50	SST		SM-DD467_S021_E1-50	VIP
SM-EBKEC_S173_E1-50	PVALB		SM-GE659_S100_E1-50	SST		SM-DD467_S100_E1-50	VIP
SM-EBKED_S069_E1-50	PVALB		SM-GE659_S147_E1-50	SST		SM-DD467_S103_E1-50	VIP
SM-EBKEE_S063_E1-50	PVALB		SM-GE65R_S074_E1-50	SST		SM-DD467_S110_E1-50	VIP
SM-GE636_S081_E1-50	PVALB		SM-GE65D_S024_E1-50	SST		SM-DD467_S111_E1-50	VIP
SM-GE636_S091_E1-50	PVALB		SM-GE65D_S096_E1-50	SST		SM-DD467_S113_E1-50	VIP
SM-GE637_S046_E1-50	PVALB		SM-GE65D_S103_E1-50	SST		SM-DD467_S115_E1-50	VIP
SM-GE637_S061_E1-50	PVALB		SM-GE65F_S117_E1-50	SST		SM-DD467_S121_E1-50	VIP
SM-GE637_S083_E1-50	PVALB		SM-GE65G_S074_E1-50	SST		SM-DD467_S130_E1-50	VIP
SM-GE637_S185_E1-50	PVALB		SM-GE65G_S126_E1-50	SST		SM-DD467_S138_E1-50	VIP
SM-GE637_S190_E1-50	PVALB		SM-GE65H_S053_E1-50	SST		SM-DD468_S077_E1-50	VIP
SM-GE638_S069_E1-50	PVALB		SM-GE65H_S056_E1-50	SST		SM-DD468_S081_E1-50	VIP
SM-GE638_S156_E1-50	PVALB		SM-GE65H_S072_E1-50	SST		SM-DD468_S082_E1-50	VIP
SM-GE639_S052_E1-50	PVALB		SM-GE65H_S120_E1-50	SST		SM-DD468_S084_E1-50	VIP
SM-GE63A_S172_E1-50	PVALB		SM-GE65I_S013_E1-50	SST		SM-DD468_S085_E1-50	VIP
SM-GE62U_S093_E1-50	PVALB		SM-GE65I_S023_E1-50	SST		SM-DD468_S087_E1-50	VIP
SM-GE62U_S191_E1-50	PVALB		SM-GE65I_S072_E1-50	SST		SM-DD468_S142_E1-50	VIP
SM-GE62W_S070_E1-50	PVALB		SM-GE65J_S005_E1-50	SST		SM-DD468_S147_E1-50	VIP
SM-GE62Y_S113_E1-50	PVALB		SM-GE65J_S008_E1-50	SST		SM-DD468_S181_E1-50	VIP
SM-GE62Z_S016_E1-50	PVALB		SM-GE65J_S046_E1-50	SST		SM-DD468_S182_E1-50	VIP
SM-GE632_S060_E1-50	PVALB		SM-GE65J_S048_E1-50	SST		SM-DD468_S185_E1-50	VIP
SM-GE632_S066_E1-50	PVALB		SM-GE65J_S063_E1-50	SST		SM-EBKE9_S057_E1-50	VIP
SM-GE632_S068_E1-50	PVALB		SM-GE65J_S071_E1-50	SST		SM-EBKE9_S059_E1-50	VIP
SM-GE632_S154_E1-50	PVALB		SM-GE65J_S109_E1-50	SST		SM-EBKE9_S062_E1-50	VIP
SM-GE632_S161_E1-50	PVALB		SM-GE65J_S110_E1-50	SST		SM-EBKE9_S145_E1-50	VIP
SM-GE632_S183_E1-50	PVALB		SM-GE65J_S162_E1-50	SST		SM-EBKE9_S159_E1-50	VIP
SM-GE62Q_S147_E1-50	PVALB		SM-GE65J_S179_E1-50	SST		SM-EBKEA_S057_E1-50	VIP
SM-GE62Q_S186_E1-50	PVALB		SM-GE65K_S006_E1-50	SST		SM-EBKEA_S058_E1-50	VIP
SM-GE62R_S046_E1-50	PVALB		SM-GE65K_S008_E1-50	SST		SM-EBKEA_S059_E1-50	VIP
SM-GE62S_S049_E1-50	PVALB		SM-GE65K_S035_E1-50	SST		SM-EBKEA_S155_E1-50	VIP
SM-GE62S_S050_E1-50	PVALB		SM-GE65K_S055_E1-50	SST		SM-EBKEA_S166_E1-50	VIP
SM-GE63T_S101_E1-50	PVALB		SM-GE65K_S109_E1-50	SST		SM-EBKEB_S075_E1-50	VIP
SM-GE63T_S116_E1-50	PVALB		SM-GE65K_S187_E1-50	SST		SM-EBKEB_S095_E1-50	VIP
SM-GE63T_S121_E1-50	PVALB		SM-GE8ZN_S007_E1-50	SST		SM-EBKEC_S084_E1-50	VIP
SM-GE63X_S098_E1-50	PVALB		SM-GE8ZN_S008_E1-50	SST		SM-EBKED_S065_E1-50	VIP
SM-GE63Y_S004_E1-50	PVALB		SM-GE8ZN_S015_E1-50	SST		SM-EBKED_S066_E1-50	VIP
SM-GE63Y_S045_E1-50	PVALB		SM-GE8ZN_S035_E1-50	SST		SM-EBKED_S071_E1-50	VIP
SM-GE63Y_S129_E1-50	PVALB		SM-GE8ZN_S086_E1-50	SST		SM-GE637_S062_E1-50	VIP
SM-GE63Y_S130_E1-50	PVALB		SM-GE8ZO_S137_E1-50	SST		SM-GE637_S086_E1-50	VIP
SM-GE63Y_S141_E1-50	PVALB		SM-GE8ZO_S152_E1-50	SST		SM-GE637_S154_E1-50	VIP
SM-GE63Y_S153_E1-50	PVALB		SM-GE8ZO_S174_E1-50	SST		SM-GE638_S051_E1-50	VIP
SM-GE63O_S191_E1-50	PVALB		SM-GE8ZO_S187_E1-50	SST		SM-GE638_S059_E1-50	VIP
SM-GE63P_S076_E1-50	PVALB		SM-GE8ZP_S038_E1-50	SST		SM-GE638_S061_E1-50	VIP
SM-GE63P_S077_E1-50	PVALB		SM-GE8ZP_S043_E1-50	SST		SM-GE62U_S079_E1-50	VIP
SM-GE63P_S091_E1-50	PVALB		SM-GE8ZP_S069_E1-50	SST		SM-GE62V_S068_E1-50	VIP
SM-GE63P_S094_E1-50	PVALB		SM-GE8ZP_S106_E1-50	SST		SM-GE62V_S082_E1-50	VIP
SM-GE63B_S142_E1-50	PVALB		SM-GE8ZP_S135_E1-50	SST		SM-GE62Q_S185_E1-50	VIP
SM-GE63B_S153_E1-50	PVALB		SM-GE65D_S124_E1-50	SST		SM-GE63X_S066_E1-50	VIP
SM-GE63B_S159_E1-50	PVALB					SM-GE63Y_S007_E1-50	VIP
SM-GE63B_S162_E1-50	PVALB					SM-GE63P_S066_E1-50	VIP
SM-GE63B_S167_E1-50	PVALB					SM-GE63P_S068_E1-50	VIP
SM-GE63B_S183_E1-50	PVALB					SM-GE63P_S071_E1-50	VIP
SM-GE63C_S053_E1-50	PVALB					SM-GE63P_S075_E1-50	VIP
SM-GE63C_S058_E1-50	PVALB					SM-GE63P_S087_E1-50	VIP
SM-GE63C_S061_E1-50	PVALB					SM-GE63B_S101_E1-50	VIP
SM-GE63C_S079_E1-50	PVALB					SM-GE63B_S102_E1-50	VIP
SM-GE63C_S143_E1-50	PVALB					SM-GE63B_S103_E1-50	VIP
SM-GE63C_S159_E1-50	PVALB					SM-GE63B_S117_E1-50	VIP
SM-GE63D_S057_E1-50	PVALB					SM-GE63B_S137_E1-50	VIP
SM-GE63D_S065_E1-50	PVALB					SM-GE63B_S141_E1-50	VIP
SM-GE63D_S074_E1-50	PVALB					SM-GE63C_S006_E1-50	VIP
SM-GE63D_S093_E1-50	PVALB					SM-GE63C_S014_E1-50	VIP
SM-GE659_S134_E1-50	PVALB					SM-GE63C_S017_E1-50	VIP
SM-GE659_S148_E1-50	PVALB					SM-GE63C_S021_E1-50	VIP
SM-GE659_S153_E1-50	PVALB					SM-GE63C_S023_E1-50	VIP
SM-GE659_S179_E1-50	PVALB					SM-GE63C_S026_E1-50	VIP
SM-GE65B_S116_E1-50	PVALB					SM-GE63C_S038_E1-50	VIP
SM-GE65D_S129_E1-50	PVALB					SM-GE63C_S109_E1-50	VIP
SM-GE65F_S016_E1-50	PVALB					SM-GE63C_S115_E1-50	VIP
SM-GE65F_S048_E1-50	PVALB					SM-GE63C_S118_E1-50	VIP
SM-GE65F_S122_E1-50	PVALB					SM-GE63C_S119_E1-50	VIP
SM-GE65F_S149_E1-50	PVALB					SM-GE63C_S123_E1-50	VIP
SM-GE65F_S184_E1-50	PVALB					SM-GE63D_S011_E1-50	VIP
SM-GE65G_S058_E1-50	PVALB					SM-GE63D_S012_E1-50	VIP
SM-GE65G_S078_E1-50	PVALB					SM-GE63D_S019_E1-50	VIP
SM-GE65G_S095_E1-50	PVALB					SM-GE63D_S021_E1-50	VIP
SM-GE65G_S097_E1-50	PVALB					SM-GE63D_S030_E1-50	VIP
SM-GE65H_S116_E1-50	PVALB					SM-GE63D_S031_E1-50	VIP
SM-GE65I_S020_E1-50	PVALB					SM-GE63D_S053_E1-50	VIP
SM-GE65I_S032_E1-50	PVALB					SM-GE659_S107_E1-50	VIP
SM-GE65I_S092_E1-50	PVALB					SM-GE659_S111_E1-50	VIP
SM-GE65J_S015_E1-50	PVALB					SM-GE659_S115_E1-50	VIP
SM-GE65J_S100_E1-50	PVALB					SM-GE659_S116_E1-50	VIP
SM-GE65J_S167_E1-50	PVALB					SM-GE659_S117_E1-50	VIP
SM-GE65K_S040_E1-50	PVALB					SM-GE659_S122_E1-50	VIP
SM-GE65K_S050_E1-50	PVALB					SM-GE659_S131_E1-50	VIP
SM-GE65K_S059_E1-50	PVALB					SM-GE659_S135_E1-50	VIP
SM-GE65K_S096_E1-50	PVALB					SM-GE659_S143_E1-50	VIP
SM-GE65K_S097_E1-50	PVALB					SM-GE659_S156_E1-50	VIP
SM-GE65K_S156_E1-50	PVALB					SM-GE65D_S008_E1-50	VIP
SM-GE65K_S191_E1-50	PVALB					SM-GE65D_S083_E1-50	VIP
SM-GE8ZN_S012_E1-50	PVALB					SM-GE65F_S046_E1-50	VIP
SM-GE8ZN_S069_E1-50	PVALB					SM-GE65G_S041_E1-50	VIP
SM-GE8ZN_S124_E1-50	PVALB					SM-GE65H_S064_E1-50	VIP
SM-GE8ZN_S174_E1-50	PVALB					SM-GE65H_S073_E1-50	VIP
SM-GE8ZO_S001_E1-50	PVALB					SM-GE65H_S096_E1-50	VIP
SM-GE8ZO_S002_E1-50	PVALB					SM-GE65H_S147_E1-50	VIP
SM-GE8ZO_S021_E1-50	PVALB					SM-GE65I_S016_E1-50	VIP
SM-GE8ZO_S116_E1-50	PVALB					SM-GE65K_S014_E1-50	VIP
SM-GE8ZO_S164_E1-50	PVALB					SM-GE65K_S183_E1-50	VIP
SM-GE8ZP_S100_E1-50	PVALB					SM-GE8ZO_S011_E1-50	VIP
SM-GE8ZP_S138_E1-50	PVALB					SM-GE8ZP_S072_E1-50	VIP
SM-DD44I_S21_E1-50	PVALB					SM-GE8ZP_S097_E1-50	VIP

## Sheet: Motor Cortex
This set contains cells from the region_label "M1lm", "M1ul"
Motor Cortex GABAergic
Pvalb			Sst			Vip
exp_component_name	subclass_label		exp_component_name	subclass_label		exp_component_name	subclass_label
SM-GE67K_S063_E1-50	PVALB		SM-GE67A_S065_E1-50	Sst		SM-GE67K_S058_E1-50	Vip
SM-GE67K_S094_E1-50	PVALB		SM-GE67C_S062_E1-50	Sst		SM-GE67K_S059_E1-50	Vip
SM-GE678_S082_E1-50	PVALB		SM-GE67C_S150_E1-50	Sst		SM-GE67K_S062_E1-50	Vip
SM-GE678_S083_E1-50	PVALB		SM-GE67C_S155_E1-50	Sst		SM-GE67K_S067_E1-50	Vip
SM-GE678_S095_E1-50	PVALB		SM-GE67C_S171_E1-50	Sst		SM-GE678_S027_E1-50	Vip
SM-GE678_S183_E1-50	PVALB		SM-GE67C_S190_E1-50	Sst		SM-GE678_S031_E1-50	Vip
SM-GE67C_S043_E1-50	PVALB		SM-GE67D_S124_E1-50	Sst		SM-GE678_S035_E1-50	Vip
SM-GE67C_S065_E1-50	PVALB		SM-GE67D_S126_E1-50	Sst		SM-GE678_S036_E1-50	Vip
SM-GE67C_S069_E1-50	PVALB		SM-GE67D_S127_E1-50	Sst		SM-GE678_S037_E1-50	Vip
SM-GE67C_S075_E1-50	PVALB		SM-GE67D_S129_E1-50	Sst		SM-GE678_S038_E1-50	Vip
SM-GE67C_S076_E1-50	PVALB		SM-GE67D_S181_E1-50	Sst		SM-GE678_S041_E1-50	Vip
SM-GE67C_S089_E1-50	PVALB		SM-GE67E_S027_E1-50	Sst		SM-GE678_S043_E1-50	Vip
SM-GE67C_S094_E1-50	PVALB		SM-GE67E_S031_E1-50	Sst		SM-GE678_S046_E1-50	Vip
SM-GE67C_S095_E1-50	PVALB		SM-GE67E_S053_E1-50	Sst		SM-GE678_S047_E1-50	Vip
SM-GE67C_S117_E1-50	PVALB		SM-GE67E_S076_E1-50	Sst		SM-GE678_S074_E1-50	Vip
SM-GE67C_S153_E1-50	PVALB		SM-GE67E_S081_E1-50	Sst		SM-GE678_S087_E1-50	Vip
SM-GE67C_S180_E1-50	PVALB		SM-GE67E_S127_E1-50	Sst		SM-GE678_S123_E1-50	Vip
SM-GE67C_S182_E1-50	PVALB		SM-GE67E_S130_E1-50	Sst		SM-GE678_S124_E1-50	Vip
SM-GE67C_S188_E1-50	PVALB		SM-GE67E_S133_E1-50	Sst		SM-GE678_S125_E1-50	Vip
SM-GE67D_S121_E1-50	PVALB		SM-GE67E_S145_E1-50	Sst		SM-GE678_S126_E1-50	Vip
SM-GE67D_S123_E1-50	PVALB		SM-GE67E_S149_E1-50	Sst		SM-GE678_S132_E1-50	Vip
SM-GE67D_S125_E1-50	PVALB		SM-GE91K_S013_E1-50	Sst		SM-GE678_S139_E1-50	Vip
SM-GE67D_S140_E1-50	PVALB		SM-GE91K_S043_E1-50	Sst		SM-GE678_S141_E1-50	Vip
SM-GE67D_S164_E1-50	PVALB		SM-GE91K_S051_E1-50	Sst		SM-GE67A_S035_E1-50	Vip
SM-GE67D_S175_E1-50	PVALB		SM-GE91K_S052_E1-50	Sst		SM-GE67A_S037_E1-50	Vip
SM-GE67D_S187_E1-50	PVALB		SM-GE91K_S055_E1-50	Sst		SM-GE67A_S038_E1-50	Vip
SM-GE67E_S038_E1-50	PVALB		SM-GE91K_S060_E1-50	Sst		SM-GE67A_S039_E1-50	Vip
SM-GE67E_S042_E1-50	PVALB		SM-GE91K_S062_E1-50	Sst		SM-GE67A_S051_E1-50	Vip
SM-GE67E_S061_E1-50	PVALB		SM-GE91K_S066_E1-50	Sst		SM-GE67A_S053_E1-50	Vip
SM-GE67E_S093_E1-50	PVALB		SM-GE91K_S098_E1-50	Sst		SM-GE67A_S055_E1-50	Vip
SM-GE67E_S099_E1-50	PVALB		SM-GE91K_S141_E1-50	Sst		SM-GE67A_S056_E1-50	Vip
SM-GE67E_S106_E1-50	PVALB		SM-GE91K_S159_E1-50	Sst		SM-GE67A_S057_E1-50	Vip
SM-GE67E_S110_E1-50	PVALB		SM-GE91K_S161_E1-50	Sst		SM-GE67A_S058_E1-50	Vip
SM-GE67E_S122_E1-50	PVALB		SM-GE91M_S113_E1-50	Sst		SM-GE67A_S060_E1-50	Vip
SM-GE67E_S146_E1-50	PVALB		SM-GE91M_S125_E1-50	Sst		SM-GE67A_S061_E1-50	Vip
SM-GE91K_S002_E1-50	PVALB		SM-GE91M_S177_E1-50	Sst		SM-GE67C_S063_E1-50	Vip
SM-GE91K_S020_E1-50	PVALB		SM-GE91N_S007_E1-50	Sst		SM-GE67C_S078_E1-50	Vip
SM-GE91K_S028_E1-50	PVALB		SM-GE91N_S025_E1-50	Sst		SM-GE67C_S084_E1-50	Vip
SM-GE91K_S099_E1-50	PVALB		SM-GE91N_S033_E1-50	Sst		SM-GE67C_S165_E1-50	Vip
SM-GE91K_S102_E1-50	PVALB		SM-GE91N_S077_E1-50	Sst		SM-GE67D_S191_E1-50	Vip
SM-GE91K_S104_E1-50	PVALB		SM-GE91N_S110_E1-50	Sst		SM-GE67E_S018_E1-50	Vip
SM-GE91K_S108_E1-50	PVALB		SM-GE91N_S116_E1-50	Sst		SM-GE67E_S026_E1-50	Vip
SM-GE91K_S122_E1-50	PVALB		SM-GE91N_S127_E1-50	Sst		SM-GE91K_S015_E1-50	Vip
SM-GE91K_S138_E1-50	PVALB		SM-GE91N_S138_E1-50	Sst		SM-GE91K_S041_E1-50	Vip
SM-GE91K_S140_E1-50	PVALB		SM-GE91N_S154_E1-50	Sst		SM-GE91K_S061_E1-50	Vip
SM-GE91K_S143_E1-50	PVALB		SM-GE91O_S012_E1-50	Sst		SM-GE91K_S090_E1-50	Vip
SM-GE91K_S181_E1-50	PVALB		SM-GE91O_S018_E1-50	Sst		SM-GE91K_S139_E1-50	Vip
SM-GE91M_S101_E1-50	PVALB		SM-GE91O_S027_E1-50	Sst		SM-GE91K_S146_E1-50	Vip
SM-GE91M_S107_E1-50	PVALB		SM-GE91O_S028_E1-50	Sst		SM-GE91K_S151_E1-50	Vip
SM-GE91M_S129_E1-50	PVALB		SM-GE91O_S073_E1-50	Sst		SM-GE91K_S155_E1-50	Vip
SM-GE91M_S142_E1-50	PVALB		SM-GE91O_S092_E1-50	Sst		SM-GE91K_S156_E1-50	Vip
SM-GE91N_S001_E1-50	PVALB		SM-GE91O_S098_E1-50	Sst		SM-GE91M_S103_E1-50	Vip
SM-GE91N_S011_E1-50	PVALB		SM-GE91O_S117_E1-50	Sst		SM-GE91M_S109_E1-50	Vip
SM-GE91N_S013_E1-50	PVALB		SM-GE91O_S154_E1-50	Sst		SM-GE91M_S116_E1-50	Vip
SM-GE91N_S021_E1-50	PVALB		SM-GE91O_S174_E1-50	Sst		SM-GE91M_S122_E1-50	Vip
SM-GE91N_S023_E1-50	PVALB		SM-GE91Q_S123_E1-50	Sst		SM-GE91M_S126_E1-50	Vip
SM-GE91N_S030_E1-50	PVALB		SM-GE91Q_S138_E1-50	Sst		SM-GE91N_S014_E1-50	Vip
SM-GE91N_S031_E1-50	PVALB		SM-GE91Q_S139_E1-50	Sst		SM-GE91N_S018_E1-50	Vip
SM-GE91N_S041_E1-50	PVALB		SM-GE91Q_S145_E1-50	Sst		SM-GE91N_S042_E1-50	Vip
SM-GE91N_S046_E1-50	PVALB		SM-GE91Q_S154_E1-50	Sst		SM-GE91N_S047_E1-50	Vip
SM-GE91N_S091_E1-50	PVALB		SM-GE91Q_S186_E1-50	Sst		SM-GE91N_S078_E1-50	Vip
SM-GE91N_S102_E1-50	PVALB		SM-GE93J_S099_E1-50	Sst		SM-GE91N_S089_E1-50	Vip
SM-GE91N_S117_E1-50	PVALB		SM-GE93J_S180_E1-50	Sst		SM-GE91N_S101_E1-50	Vip
SM-GE91N_S121_E1-50	PVALB		SM-GE93J_S187_E1-50	Sst		SM-GE91N_S109_E1-50	Vip
SM-GE91N_S125_E1-50	PVALB		SM-GE93K_S013_E1-50	Sst		SM-GE91N_S131_E1-50	Vip
SM-GE91N_S126_E1-50	PVALB		SM-GE93K_S069_E1-50	Sst		SM-GE91N_S145_E1-50	Vip
SM-GE91N_S129_E1-50	PVALB		SM-GE91V_S025_E1-50	Sst		SM-GE91O_S021_E1-50	Vip
SM-GE91N_S143_E1-50	PVALB		SM-GE91V_S066_E1-50	Sst		SM-GE91O_S030_E1-50	Vip
SM-GE91N_S147_E1-50	PVALB		SM-GE91V_S075_E1-50	Sst		SM-GE91O_S077_E1-50	Vip
SM-GE91O_S017_E1-50	PVALB		SM-GE91V_S078_E1-50	Sst		SM-GE91O_S126_E1-50	Vip
SM-GE91O_S065_E1-50	PVALB		SM-GE91V_S079_E1-50	Sst		SM-GE91Q_S098_E1-50	Vip
SM-GE91O_S066_E1-50	PVALB		SM-GE91V_S085_E1-50	Sst		SM-GE91Q_S108_E1-50	Vip
SM-GE91O_S099_E1-50	PVALB		SM-GE91V_S090_E1-50	Sst		SM-GE91Q_S110_E1-50	Vip
SM-GE91O_S100_E1-50	PVALB		SM-GE91V_S093_E1-50	Sst		SM-GE91Q_S115_E1-50	Vip
SM-GE91O_S103_E1-50	PVALB		SM-GE93B_S105_E1-50	Sst		SM-GE91Q_S142_E1-50	Vip
SM-GE91O_S115_E1-50	PVALB		SM-GE93B_S111_E1-50	Sst		SM-GE91Q_S146_E1-50	Vip
SM-GE91O_S119_E1-50	PVALB		SM-GE93B_S115_E1-50	Sst		SM-GE91Q_S147_E1-50	Vip
SM-GE91O_S121_E1-50	PVALB		SM-GE93B_S116_E1-50	Sst		SM-GE91Q_S149_E1-50	Vip
SM-GE91O_S127_E1-50	PVALB		SM-GE93B_S121_E1-50	Sst		SM-GE91Q_S150_E1-50	Vip
SM-GE91O_S171_E1-50	PVALB		SM-GE93B_S126_E1-50	Sst		SM-GE91Q_S155_E1-50	Vip
SM-GE91O_S185_E1-50	PVALB		SM-GE93B_S130_E1-50	Sst		SM-GE91Q_S159_E1-50	Vip
SM-GE91O_S187_E1-50	PVALB		SM-GE92Y_S118_E1-50	Sst		SM-GE91Q_S173_E1-50	Vip
SM-GE91Q_S116_E1-50	PVALB		SM-GE92Y_S129_E1-50	Sst		SM-GE92W_S007_E1-50	Vip
SM-GE91Q_S122_E1-50	PVALB		SM-GE92Y_S145_E1-50	Sst		SM-GE92W_S011_E1-50	Vip
SM-GE91Q_S131_E1-50	PVALB		SM-GE933_S015_E1-50	Sst		SM-GE92W_S012_E1-50	Vip
SM-GE91Q_S134_E1-50	PVALB		SM-GE92J_S174_E1-50	Sst		SM-GE92W_S076_E1-50	Vip
SM-GE91Q_S153_E1-50	PVALB		SM-GE92B_S173_E1-50	Sst		SM-GE92W_S091_E1-50	Vip
SM-GE91Q_S171_E1-50	PVALB		SM-GE92B_S190_E1-50	Sst		SM-GE93J_S186_E1-50	Vip
SM-GE91Q_S172_E1-50	PVALB		SM-GE92C_S046_E1-50	Sst		SM-GE93K_S001_E1-50	Vip
SM-GE92W_S010_E1-50	PVALB		SM-GE92C_S079_E1-50	Sst		SM-GE93K_S005_E1-50	Vip
SM-GE92W_S025_E1-50	PVALB		SM-GE92C_S105_E1-50	Sst		SM-GE93K_S010_E1-50	Vip
SM-GE92W_S026_E1-50	PVALB		SM-GE92C_S110_E1-50	Sst		SM-GE93K_S014_E1-50	Vip
SM-GE92W_S065_E1-50	PVALB		SM-GE92C_S129_E1-50	Sst		SM-GE93K_S015_E1-50	Vip
SM-GE92W_S070_E1-50	PVALB		SM-GE92C_S143_E1-50	Sst		SM-GE93K_S019_E1-50	Vip
SM-GE93J_S097_E1-50	PVALB		SM-GE92C_S157_E1-50	Sst		SM-GE93K_S097_E1-50	Vip
SM-GE93J_S107_E1-50	PVALB		SM-GE92C_S161_E1-50	Sst		SM-GE93K_S098_E1-50	Vip
SM-GE93J_S111_E1-50	PVALB		SM-GE92D_S005_E1-50	Sst		SM-GE93K_S105_E1-50	Vip
SM-GE93J_S116_E1-50	PVALB		SM-GE92D_S071_E1-50	Sst		SM-GE93K_S106_E1-50	Vip
SM-GE93J_S134_E1-50	PVALB		SM-GE92D_S098_E1-50	Sst		SM-GE93K_S107_E1-50	Vip
SM-GE93J_S135_E1-50	PVALB		SM-GE92D_S105_E1-50	Sst		SM-GE93K_S109_E1-50	Vip
SM-GE93J_S138_E1-50	PVALB		SM-GE92D_S141_E1-50	Sst		SM-GE93K_S111_E1-50	Vip
SM-GE93J_S142_E1-50	PVALB		SM-GE92D_S143_E1-50	Sst		SM-GE91V_S002_E1-50	Vip
SM-GE93J_S161_E1-50	PVALB		SM-GE8X4_S044_E1-50	Sst		SM-GE91V_S009_E1-50	Vip
SM-GE93J_S163_E1-50	PVALB		SM-GE8X4_S045_E1-50	Sst		SM-GE91V_S011_E1-50	Vip
SM-GE93J_S171_E1-50	PVALB		SM-GE8X7_S002_E1-50	Sst		SM-GE91V_S034_E1-50	Vip
SM-GE93J_S183_E1-50	PVALB		SM-GE8X7_S009_E1-50	Sst		SM-GE91V_S043_E1-50	Vip
SM-GE93J_S188_E1-50	PVALB		SM-GE8X8_S122_E1-50	Sst		SM-GE91V_S047_E1-50	Vip
SM-GE93J_S191_E1-50	PVALB		SM-GE8WR_S164_E1-50	Sst		SM-GE91V_S073_E1-50	Vip
SM-GE93K_S011_E1-50	PVALB		SM-GE8WR_S174_E1-50	Sst		SM-GE91V_S077_E1-50	Vip
SM-GE93K_S012_E1-50	PVALB		SM-GE8WR_S175_E1-50	Sst		SM-GE91V_S087_E1-50	Vip
SM-GE93K_S017_E1-50	PVALB		SM-GE95B_S156_E1-50	Sst		SM-GE93B_S106_E1-50	Vip
SM-GE93K_S020_E1-50	PVALB		SM-GE95B_S165_E1-50	Sst		SM-GE93B_S131_E1-50	Vip
SM-GE93K_S022_E1-50	PVALB		SM-GE94Z_S017_E1-50	Sst		SM-GE93B_S133_E1-50	Vip
SM-GE93K_S034_E1-50	PVALB		SM-GE94Z_S039_E1-50	Sst		SM-GE92Y_S097_E1-50	Vip
SM-GE93K_S071_E1-50	PVALB		SM-GE94Z_S123_E1-50	Sst		SM-GE92Y_S099_E1-50	Vip
SM-GE93K_S084_E1-50	PVALB		SM-GE953_S125_E1-50	Sst		SM-GE92Y_S114_E1-50	Vip
SM-GE93K_S101_E1-50	PVALB		SM-GE953_S131_E1-50	Sst		SM-GE92Y_S147_E1-50	Vip
SM-GE93K_S108_E1-50	PVALB		SM-GE956_S036_E1-50	Sst		SM-GE92Y_S150_E1-50	Vip
SM-GE93K_S115_E1-50	PVALB		SM-GE956_S038_E1-50	Sst		SM-GE932_S097_E1-50	Vip
SM-GE93K_S138_E1-50	PVALB		SM-GE956_S044_E1-50	Sst		SM-GE932_S105_E1-50	Vip
SM-GE93V_S108_E1-50	PVALB		SM-GE956_S113_E1-50	Sst		SM-GE932_S107_E1-50	Vip
SM-GE93V_S109_E1-50	PVALB		SM-GE957_S025_E1-50	Sst		SM-GE932_S114_E1-50	Vip
SM-GE93V_S110_E1-50	PVALB		SM-GE957_S051_E1-50	Sst		SM-GE932_S117_E1-50	Vip
SM-GE93V_S117_E1-50	PVALB		SM-GE957_S122_E1-50	Sst		SM-GE933_S014_E1-50	Vip
SM-GE93V_S132_E1-50	PVALB		SM-GE94R_S015_E1-50	Sst		SM-GE933_S021_E1-50	Vip
SM-GE93V_S134_E1-50	PVALB		SM-GE94R_S018_E1-50	Sst		SM-GE92J_S075_E1-50	Vip
SM-GE93V_S162_E1-50	PVALB		SM-GE94S_S131_E1-50	Sst		SM-GE92J_S092_E1-50	Vip
SM-GE93V_S175_E1-50	PVALB		SM-GE8XP_S082_E1-50	Sst		SM-GE92J_S172_E1-50	Vip
SM-GE91V_S065_E1-50	PVALB		SM-GE8XP_S087_E1-50	Sst		SM-GE92J_S180_E1-50	Vip
SM-GE91V_S067_E1-50	PVALB		SM-GE5V9_S026_E1-50	Sst		SM-GE92J_S190_E1-50	Vip
SM-GE91V_S086_E1-50	PVALB		SM-GE5V9_S027_E1-50	Sst		SM-GE92K_S092_E1-50	Vip
SM-GE91V_S095_E1-50	PVALB		SM-GE5V9_S028_E1-50	Sst		SM-GE92B_S156_E1-50	Vip
SM-GE93B_S098_E1-50	PVALB		SM-GE5V9_S029_E1-50	Sst		SM-GE92B_S162_E1-50	Vip
SM-GE92Y_S101_E1-50	PVALB		SM-GE5VE_S115_E1-50	Sst		SM-GE92B_S169_E1-50	Vip
SM-GE92Y_S113_E1-50	PVALB		SM-GE5VE_S129_E1-50	Sst		SM-GE92C_S038_E1-50	Vip
SM-GE92Y_S142_E1-50	PVALB		SM-GE5VE_S140_E1-50	Sst		SM-GE92C_S076_E1-50	Vip
SM-GE92Y_S180_E1-50	PVALB		SM-GE5VE_S142_E1-50	Sst		SM-GE92C_S098_E1-50	Vip
SM-GE92Y_S191_E1-50	PVALB		SM-GE5VF_S009_E1-50	Sst		SM-GE92C_S102_E1-50	Vip
SM-GE932_S185_E1-50	PVALB		SM-GE5VF_S011_E1-50	Sst		SM-GE92D_S002_E1-50	Vip
SM-GE933_S004_E1-50	PVALB		SM-GE5VF_S013_E1-50	Sst		SM-GE92D_S068_E1-50	Vip
SM-GE933_S081_E1-50	PVALB		SM-GE5VF_S025_E1-50	Sst		SM-GE92D_S100_E1-50	Vip
SM-GE92J_S169_E1-50	PVALB		SM-GE5VF_S113_E1-50	Sst		SM-GE8X4_S047_E1-50	Vip
SM-GE92J_S182_E1-50	PVALB		SM-GE5VF_S125_E1-50	Sst		SM-GE8X7_S015_E1-50	Vip
SM-GE92J_S183_E1-50	PVALB		SM-GE5UZ_S013_E1-50	Sst		SM-GE8WR_S161_E1-50	Vip
SM-GE92K_S083_E1-50	PVALB		SM-GE5UZ_S028_E1-50	Sst		SM-GE8WR_S162_E1-50	Vip
SM-GE92B_S065_E1-50	PVALB		SM-GE5UZ_S029_E1-50	Sst		SM-GE8WR_S163_E1-50	Vip
SM-GE92B_S067_E1-50	PVALB		SM-GE5UZ_S113_E1-50	Sst		SM-GE95A_S177_E1-50	Vip
SM-GE92B_S070_E1-50	PVALB		SM-GE5UZ_S116_E1-50	Sst		SM-GE95B_S063_E1-50	Vip
SM-GE92B_S071_E1-50	PVALB		SM-GE5UZ_S118_E1-50	Sst		SM-GE95B_S067_E1-50	Vip
SM-GE92B_S074_E1-50	PVALB		SM-GE8X8_S057_E1-50	Sst		SM-GE95B_S070_E1-50	Vip
SM-GE92B_S082_E1-50	PVALB		SM-GE8X8_S089_E1-50	Sst		SM-GE95B_S157_E1-50	Vip
SM-GE92B_S146_E1-50	PVALB		SM-GE8X8_S155_E1-50	Sst		SM-GE95E_S066_E1-50	Vip
SM-GE92B_S154_E1-50	PVALB		SM-GE8X8_S158_E1-50	Sst		SM-GE95F_S051_E1-50	Vip
SM-GE92B_S157_E1-50	PVALB		SM-GE8X8_S159_E1-50	Sst		SM-GE95F_S058_E1-50	Vip
SM-GE92B_S158_E1-50	PVALB		SM-GE8X8_S190_E1-50	Sst		SM-GE94Z_S158_E1-50	Vip
SM-GE92B_S167_E1-50	PVALB		SM-GE8X8_S191_E1-50	Sst		SM-GE94Z_S175_E1-50	Vip
SM-GE92B_S170_E1-50	PVALB		SM-GE8WV_S018_E1-50	Sst		SM-GE953_S164_E1-50	Vip
SM-GE92C_S037_E1-50	PVALB		SM-GE8WV_S034_E1-50	Sst		SM-GE956_S050_E1-50	Vip
SM-GE92C_S049_E1-50	PVALB		SM-GE8WW_S132_E1-50	Sst		SM-GE957_S141_E1-50	Vip
SM-GE92C_S057_E1-50	PVALB		SM-GE8WX_S132_E1-50	Sst		SM-GE94S_S007_E1-50	Vip
SM-GE92C_S059_E1-50	PVALB		SM-GE8WX_S135_E1-50	Sst		SM-GE94S_S010_E1-50	Vip
SM-GE92C_S067_E1-50	PVALB		SM-GE8WX_S149_E1-50	Sst		SM-GE94S_S029_E1-50	Vip
SM-GE92C_S083_E1-50	PVALB		SM-GE8WX_S166_E1-50	Sst		SM-GE94S_S102_E1-50	Vip
SM-GE92C_S089_E1-50	PVALB		SM-GE8WX_S179_E1-50	Sst		SM-GE94S_S105_E1-50	Vip
SM-GE92C_S122_E1-50	PVALB		SM-GE8WX_S183_E1-50	Sst		SM-GE94S_S143_E1-50	Vip
SM-GE92C_S130_E1-50	PVALB		SM-GE8X1_S012_E1-50	Sst		SM-GE94T_S005_E1-50	Vip
SM-GE92C_S133_E1-50	PVALB		SM-GE8X1_S014_E1-50	Sst		SM-GE94T_S012_E1-50	Vip
SM-GE92C_S134_E1-50	PVALB		SM-GE8X1_S134_E1-50	Sst		SM-GE94T_S014_E1-50	Vip
SM-GE92C_S135_E1-50	PVALB		SM-GE8X1_S145_E1-50	Sst		SM-GE94T_S038_E1-50	Vip
SM-GE92C_S137_E1-50	PVALB		SM-GE8X1_S153_E1-50	Sst		SM-GE94T_S107_E1-50	Vip
SM-GE92C_S139_E1-50	PVALB		SM-GE8X1_S154_E1-50	Sst		SM-GE94T_S111_E1-50	Vip
SM-GE92D_S019_E1-50	PVALB		SM-GE8X2_S045_E1-50	Sst		SM-GE94T_S113_E1-50	Vip
SM-GE92D_S020_E1-50	PVALB		SM-GE8X2_S053_E1-50	Sst		SM-GE94T_S116_E1-50	Vip
SM-GE92D_S039_E1-50	PVALB		SM-GE8X2_S055_E1-50	Sst		SM-GE94T_S122_E1-50	Vip
SM-GE92D_S067_E1-50	PVALB		SM-GE8X2_S058_E1-50	Sst		SM-GE8XP_S081_E1-50	Vip
SM-GE92D_S118_E1-50	PVALB		SM-GE8X2_S059_E1-50	Sst		SM-GE8XP_S083_E1-50	Vip
SM-GE92D_S119_E1-50	PVALB		SM-GE8X2_S061_E1-50	Sst		SM-GE8XP_S085_E1-50	Vip
SM-GE92D_S165_E1-50	PVALB		SM-GE8X2_S062_E1-50	Sst		SM-GE8XP_S086_E1-50	Vip
SM-GE8X4_S006_E1-50	PVALB		SM-GE8X3_S050_E1-50	Sst		SM-GE5VL_S089_E1-50	Vip
SM-GE8X4_S007_E1-50	PVALB		SM-GE8X3_S051_E1-50	Sst		SM-GE5VL_S090_E1-50	Vip
SM-GE8X4_S012_E1-50	PVALB		SM-GE8X3_S053_E1-50	Sst		SM-GE5VL_S093_E1-50	Vip
SM-GE8X4_S015_E1-50	PVALB		SM-GE8X3_S059_E1-50	Sst		SM-GE5V9_S030_E1-50	Vip
SM-GE8X7_S006_E1-50	PVALB		SM-GE8X3_S061_E1-50	Sst		SM-GE5VE_S118_E1-50	Vip
SM-GE8X7_S007_E1-50	PVALB		SM-GE8X3_S065_E1-50	Sst		SM-GE5VE_S119_E1-50	Vip
SM-GE8X7_S010_E1-50	PVALB		SM-GE8X3_S069_E1-50	Sst		SM-GE5VE_S122_E1-50	Vip
SM-GE8WR_S169_E1-50	PVALB		SM-GE8X3_S087_E1-50	Sst		SM-GE5VE_S133_E1-50	Vip
SM-GE8WR_S183_E1-50	PVALB		SM-GE8X3_S105_E1-50	Sst		SM-GE5VE_S135_E1-50	Vip
SM-GE95A_S162_E1-50	PVALB		SM-GE8X3_S121_E1-50	Sst		SM-GE5VE_S143_E1-50	Vip
SM-GE95E_S074_E1-50	PVALB		SM-GE8X3_S122_E1-50	Sst		SM-GE5VF_S012_E1-50	Vip
SM-GE95E_S087_E1-50	PVALB		SM-GE8X3_S123_E1-50	Sst		SM-GE5VF_S017_E1-50	Vip
SM-GE95E_S091_E1-50	PVALB		SM-GE8X3_S137_E1-50	Sst		SM-GE5VF_S021_E1-50	Vip
SM-GE95E_S169_E1-50	PVALB		SM-GE8X3_S139_E1-50	Sst		SM-GE5VF_S022_E1-50	Vip
SM-GE95F_S003_E1-50	PVALB		SM-GE8X3_S143_E1-50	Sst		SM-GE5VF_S034_E1-50	Vip
SM-GE95F_S019_E1-50	PVALB		SM-GE8X3_S148_E1-50	Sst		SM-GE5VF_S117_E1-50	Vip
SM-GE95F_S030_E1-50	PVALB		SM-GE8X3_S150_E1-50	Sst		SM-GE5VF_S119_E1-50	Vip
SM-GE95F_S039_E1-50	PVALB		SM-GE8X3_S177_E1-50	Sst		SM-GE5VF_S127_E1-50	Vip
SM-GE95F_S053_E1-50	PVALB		SM-GE8X3_S182_E1-50	Sst		SM-GE5VF_S138_E1-50	Vip
SM-GE95F_S054_E1-50	PVALB		SM-GE67V_S025_E1-50	Sst		SM-GE5VF_S139_E1-50	Vip
SM-GE95F_S115_E1-50	PVALB		SM-GE67V_S028_E1-50	Sst		SM-GE5UZ_S012_E1-50	Vip
SM-GE95F_S122_E1-50	PVALB		SM-GE67V_S030_E1-50	Sst		SM-GE5UZ_S025_E1-50	Vip
SM-GE95F_S132_E1-50	PVALB		SM-GE67V_S031_E1-50	Sst		SM-GE5UZ_S106_E1-50	Vip
SM-GE95F_S138_E1-50	PVALB		SM-GE67V_S035_E1-50	Sst		SM-GE5UZ_S108_E1-50	Vip
SM-GE95F_S141_E1-50	PVALB		SM-GE67V_S038_E1-50	Sst		SM-GE5UZ_S109_E1-50	Vip
SM-GE95F_S158_E1-50	PVALB		SM-GE67V_S039_E1-50	Sst		SM-GE5UZ_S117_E1-50	Vip
SM-GE94Z_S019_E1-50	PVALB		SM-GE67V_S051_E1-50	Sst		SM-GE8X8_S153_E1-50	Vip
SM-GE94Z_S023_E1-50	PVALB		SM-GE67V_S053_E1-50	Sst		SM-GE8X8_S157_E1-50	Vip
SM-GE94Z_S033_E1-50	PVALB		SM-GE67V_S054_E1-50	Sst		SM-GE8WV_S003_E1-50	Vip
SM-GE94Z_S047_E1-50	PVALB		SM-GE67V_S055_E1-50	Sst		SM-GE8WV_S017_E1-50	Vip
SM-GE94Z_S125_E1-50	PVALB		SM-GE67V_S060_E1-50	Sst		SM-GE8WV_S020_E1-50	Vip
SM-GE94Z_S132_E1-50	PVALB		SM-GE67V_S068_E1-50	Sst		SM-GE8WV_S023_E1-50	Vip
SM-GE94Z_S133_E1-50	PVALB		SM-GE67V_S074_E1-50	Sst		SM-GE8WV_S027_E1-50	Vip
SM-GE94Z_S134_E1-50	PVALB		SM-GE67V_S077_E1-50	Sst		SM-GE8WV_S029_E1-50	Vip
SM-GE953_S119_E1-50	PVALB		SM-GE67V_S078_E1-50	Sst		SM-GE8WV_S046_E1-50	Vip
SM-GE953_S126_E1-50	PVALB		SM-GE67V_S083_E1-50	Sst		SM-GE8WV_S113_E1-50	Vip
SM-GE953_S139_E1-50	PVALB		SM-GE67V_S093_E1-50	Sst		SM-GE8WV_S141_E1-50	Vip
SM-GE956_S006_E1-50	PVALB		SM-GE67V_S094_E1-50	Sst		SM-GE8WW_S002_E1-50	Vip
SM-GE956_S010_E1-50	PVALB		SM-GE67V_S116_E1-50	Sst		SM-GE8WW_S021_E1-50	Vip
SM-GE956_S023_E1-50	PVALB		SM-GE67V_S129_E1-50	Sst		SM-GE8WW_S026_E1-50	Vip
SM-GE956_S125_E1-50	PVALB		SM-GE67V_S131_E1-50	Sst		SM-GE8WW_S027_E1-50	Vip
SM-GE957_S006_E1-50	PVALB		SM-GE67V_S134_E1-50	Sst		SM-GE8WW_S030_E1-50	Vip
SM-GE957_S010_E1-50	PVALB		SM-GE67V_S141_E1-50	Sst		SM-GE8WW_S039_E1-50	Vip
SM-GE957_S023_E1-50	PVALB		SM-GE67V_S143_E1-50	Sst		SM-GE8WW_S047_E1-50	Vip
SM-GE957_S037_E1-50	PVALB		SM-GE67V_S154_E1-50	Sst		SM-GE8WW_S058_E1-50	Vip
SM-GE957_S101_E1-50	PVALB		SM-GE67V_S155_E1-50	Sst		SM-GE8WW_S062_E1-50	Vip
SM-GE957_S116_E1-50	PVALB		SM-GE67V_S156_E1-50	Sst		SM-GE8WW_S106_E1-50	Vip
SM-GE957_S119_E1-50	PVALB		SM-GE67V_S159_E1-50	Sst		SM-GE8WW_S109_E1-50	Vip
SM-GE957_S123_E1-50	PVALB		SM-GE67V_S169_E1-50	Sst		SM-GE8WW_S131_E1-50	Vip
SM-GE957_S159_E1-50	PVALB		SM-GE67V_S177_E1-50	Sst		SM-GE8WW_S134_E1-50	Vip
SM-GE957_S164_E1-50	PVALB		SM-GE681_S110_E1-50	Sst		SM-GE8WW_S145_E1-50	Vip
SM-GE957_S165_E1-50	PVALB		SM-GE681_S113_E1-50	Sst		SM-GE8WW_S154_E1-50	Vip
SM-GE94R_S042_E1-50	PVALB		SM-GE681_S114_E1-50	Sst		SM-GE8WX_S100_E1-50	Vip
SM-GE94S_S035_E1-50	PVALB		SM-GE8WN_S002_E1-50	Sst		SM-GE8WX_S102_E1-50	Vip
SM-GE94S_S140_E1-50	PVALB		SM-GE958_S178_E1-50	Sst		SM-GE8WX_S103_E1-50	Vip
SM-GE94T_S121_E1-50	PVALB		SM-GE958_S187_E1-50	Sst		SM-GE8WX_S110_E1-50	Vip
SM-GE94U_S006_E1-50	PVALB		SM-GE95B_S033_E1-50	Sst		SM-GE8WX_S111_E1-50	Vip
SM-GE5V9_S031_E1-50	PVALB		SM-GE95B_S047_E1-50	Sst		SM-GE8WX_S123_E1-50	Vip
SM-GE5VE_S121_E1-50	PVALB		SM-GE95B_S131_E1-50	Sst		SM-GE8WX_S134_E1-50	Vip
SM-GE5VE_S126_E1-50	PVALB		SM-GE95B_S138_E1-50	Sst		SM-GE8WX_S141_E1-50	Vip
SM-GE5VE_S138_E1-50	PVALB		SM-GE95B_S142_E1-50	Sst		SM-GE8WX_S142_E1-50	Vip
SM-GE5VF_S031_E1-50	PVALB		SM-GE95B_S149_E1-50	Sst		SM-GE8WX_S170_E1-50	Vip
SM-GE5VF_S033_E1-50	PVALB		SM-GE95E_S047_E1-50	Sst		SM-GE8WX_S188_E1-50	Vip
SM-GE5VF_S114_E1-50	PVALB		SM-GE95E_S158_E1-50	Sst		SM-GE8X1_S029_E1-50	Vip
SM-GE5VF_S124_E1-50	PVALB		SM-GE94Z_S007_E1-50	Sst		SM-GE8X1_S034_E1-50	Vip
SM-GE5VF_S129_E1-50	PVALB		SM-GE94Z_S015_E1-50	Sst		SM-GE8X1_S035_E1-50	Vip
SM-GE5VF_S130_E1-50	PVALB		SM-GE94Z_S110_E1-50	Sst		SM-GE8X1_S045_E1-50	Vip
SM-GE5VF_S134_E1-50	PVALB		SM-GE956_S082_E1-50	Sst		SM-GE8X1_S109_E1-50	Vip
SM-GE5VF_S140_E1-50	PVALB		SM-GE956_S086_E1-50	Sst		SM-GE8X1_S111_E1-50	Vip
SM-GE5VF_S142_E1-50	PVALB		SM-GE94V_S177_E1-50	Sst		SM-GE8X1_S122_E1-50	Vip
SM-GE5UZ_S011_E1-50	PVALB		SM-GE94V_S189_E1-50	Sst		SM-GE8X1_S123_E1-50	Vip
SM-GE5UZ_S015_E1-50	PVALB		SM-GE94N_S181_E1-50	Sst		SM-GE8X1_S140_E1-50	Vip
SM-GE5UZ_S017_E1-50	PVALB		SM-GE94N_S182_E1-50	Sst		SM-GE8X2_S030_E1-50	Vip
SM-GE5UZ_S026_E1-50	PVALB		SM-GE94O_S095_E1-50	Sst		SM-GE8X2_S033_E1-50	Vip
SM-GE5UZ_S119_E1-50	PVALB		SM-GE94P_S077_E1-50	Sst		SM-GE8X2_S035_E1-50	Vip
SM-GE8X8_S067_E1-50	PVALB		SM-GE94P_S082_E1-50	Sst		SM-GE8X2_S036_E1-50	Vip
SM-GE8X8_S092_E1-50	PVALB		SM-GE94P_S090_E1-50	Sst		SM-GE8X2_S038_E1-50	Vip
SM-GE8X8_S094_E1-50	PVALB		SM-GE94P_S157_E1-50	Sst		SM-GE8X2_S042_E1-50	Vip
SM-GE8X8_S141_E1-50	PVALB		SM-GE94P_S183_E1-50	Sst		SM-GE8X2_S049_E1-50	Vip
SM-GE8X8_S163_E1-50	PVALB		SM-GE94P_S186_E1-50	Sst		SM-GE8X2_S051_E1-50	Vip
SM-GE8X8_S186_E1-50	PVALB		SM-GE94P_S189_E1-50	Sst		SM-GE8X2_S052_E1-50	Vip
SM-GE8WV_S009_E1-50	PVALB		SM-GE94Q_S034_E1-50	Sst		SM-GE8X2_S054_E1-50	Vip
SM-GE8WV_S011_E1-50	PVALB		SM-GE94Q_S084_E1-50	Sst		SM-GE8X3_S049_E1-50	Vip
SM-GE8WV_S025_E1-50	PVALB		SM-GE94Q_S089_E1-50	Sst		SM-GE8X3_S054_E1-50	Vip
SM-GE8WV_S036_E1-50	PVALB		SM-GE94Q_S092_E1-50	Sst		SM-GE8X3_S058_E1-50	Vip
SM-GE8WV_S042_E1-50	PVALB		SM-GE94Q_S130_E1-50	Sst		SM-GE8X3_S067_E1-50	Vip
SM-GE8WV_S051_E1-50	PVALB		SM-GE94Q_S174_E1-50	Sst		SM-GE8X3_S071_E1-50	Vip
SM-GE8WV_S059_E1-50	PVALB		SM-GE94E_S116_E1-50	Sst		SM-GE8X3_S124_E1-50	Vip
SM-GE8WV_S061_E1-50	PVALB		SM-GE94E_S128_E1-50	Sst		SM-GE8X3_S125_E1-50	Vip
SM-GE8WV_S065_E1-50	PVALB		SM-GE95N_S052_E1-50	Sst		SM-GE8X3_S138_E1-50	Vip
SM-GE8WV_S081_E1-50	PVALB		SM-GE95N_S054_E1-50	Sst		SM-GE8X3_S140_E1-50	Vip
SM-GE8WV_S086_E1-50	PVALB		SM-GE95N_S092_E1-50	Sst		SM-GE8X3_S141_E1-50	Vip
SM-GE8WV_S116_E1-50	PVALB		SM-GE8Y5_S171_E1-50	Sst		SM-GE8X3_S142_E1-50	Vip
SM-GE8WV_S126_E1-50	PVALB		SM-GE8Y5_S182_E1-50	Sst		SM-GE8X3_S146_E1-50	Vip
SM-GE8WV_S134_E1-50	PVALB		SM-GE8Y5_S188_E1-50	Sst		SM-GE8X3_S181_E1-50	Vip
SM-GE8WV_S143_E1-50	PVALB		SM-GE8Y6_S054_E1-50	Sst		SM-GE67V_S034_E1-50	Vip
SM-GE8WV_S149_E1-50	PVALB		SM-GE8Y6_S079_E1-50	Sst		SM-GE67V_S036_E1-50	Vip
SM-GE8WV_S150_E1-50	PVALB		SM-GE8Y6_S081_E1-50	Sst		SM-GE67V_S135_E1-50	Vip
SM-GE8WV_S154_E1-50	PVALB		SM-GE8Y6_S092_E1-50	Sst		SM-GE67V_S138_E1-50	Vip
SM-GE8WV_S174_E1-50	PVALB		SM-GE8Y6_S093_E1-50	Sst		SM-GE67V_S140_E1-50	Vip
SM-GE8WV_S188_E1-50	PVALB		SM-GE8Y6_S155_E1-50	Sst		SM-GE67V_S180_E1-50	Vip
SM-GE8WW_S017_E1-50	PVALB		SM-GE8Y6_S157_E1-50	Sst		SM-GE67V_S183_E1-50	Vip
SM-GE8WW_S035_E1-50	PVALB		SM-GE8Y6_S159_E1-50	Sst		SM-GE681_S107_E1-50	Vip
SM-GE8WW_S050_E1-50	PVALB		SM-GE8Y6_S179_E1-50	Sst		SM-GE681_S108_E1-50	Vip
SM-GE8WW_S065_E1-50	PVALB		SM-GE8Y7_S061_E1-50	Sst		SM-GE681_S109_E1-50	Vip
SM-GE8WW_S067_E1-50	PVALB		SM-GE8Y7_S065_E1-50	Sst		SM-GE681_S111_E1-50	Vip
SM-GE8WW_S085_E1-50	PVALB		SM-GE8Y7_S068_E1-50	Sst		SM-GE681_S115_E1-50	Vip
SM-GE8WW_S121_E1-50	PVALB		SM-GE8Y7_S069_E1-50	Sst		SM-GE681_S116_E1-50	Vip
SM-GE8WW_S124_E1-50	PVALB		SM-GE8Y7_S070_E1-50	Sst		SM-GE8WU_S137_E1-50	Vip
SM-GE8WW_S133_E1-50	PVALB		SM-GE8Y7_S077_E1-50	Sst		SM-GE8WU_S138_E1-50	Vip
SM-GE8WW_S135_E1-50	PVALB		SM-GE8Y7_S141_E1-50	Sst		SM-GE958_S116_E1-50	Vip
SM-GE8WW_S141_E1-50	PVALB		SM-GE8Y7_S153_E1-50	Sst		SM-GE95B_S150_E1-50	Vip
SM-GE8WW_S167_E1-50	PVALB		SM-GE8Y7_S156_E1-50	Sst		SM-GE95E_S037_E1-50	Vip
SM-GE8WW_S169_E1-50	PVALB		SM-GE8Y7_S166_E1-50	Sst		SM-GE95E_S051_E1-50	Vip
SM-GE8WX_S107_E1-50	PVALB		SM-GE8Y8_S002_E1-50	Sst		SM-GE95E_S157_E1-50	Vip
SM-GE8WX_S130_E1-50	PVALB		SM-GE8Y8_S003_E1-50	Sst		SM-GE95E_S159_E1-50	Vip
SM-GE8WX_S150_E1-50	PVALB		SM-GE8Y8_S015_E1-50	Sst		SM-GE94Z_S009_E1-50	Vip
SM-GE8WX_S162_E1-50	PVALB		SM-GE8Y8_S029_E1-50	Sst		SM-GE956_S161_E1-50	Vip
SM-GE8WX_S185_E1-50	PVALB		SM-GE8Y8_S050_E1-50	Sst		SM-GE956_S170_E1-50	Vip
SM-GE8WX_S190_E1-50	PVALB		SM-GE8Y8_S055_E1-50	Sst		SM-GE956_S173_E1-50	Vip
SM-GE8X1_S011_E1-50	PVALB		SM-GE8Y8_S065_E1-50	Sst		SM-GE957_S063_E1-50	Vip
SM-GE8X1_S043_E1-50	PVALB		SM-GE8Y8_S066_E1-50	Sst		SM-GE94V_S182_E1-50	Vip
SM-GE8X1_S113_E1-50	PVALB		SM-GE8Y8_S069_E1-50	Sst		SM-GE94V_S185_E1-50	Vip
SM-GE8X1_S114_E1-50	PVALB		SM-GE8Y8_S076_E1-50	Sst		SM-GE94N_S061_E1-50	Vip
SM-GE8X1_S133_E1-50	PVALB		SM-GE8Y8_S077_E1-50	Sst		SM-GE94N_S066_E1-50	Vip
SM-GE8X2_S001_E1-50	PVALB		SM-GE8Y8_S078_E1-50	Sst		SM-GE94N_S069_E1-50	Vip
SM-GE8X2_S005_E1-50	PVALB		SM-GE8Y8_S079_E1-50	Sst		SM-GE94N_S075_E1-50	Vip
SM-GE8X2_S007_E1-50	PVALB		SM-GE8Y8_S114_E1-50	Sst		SM-GE94N_S076_E1-50	Vip
SM-GE8X2_S018_E1-50	PVALB		SM-GE8Y8_S119_E1-50	Sst		SM-GE94N_S078_E1-50	Vip
SM-GE8X2_S019_E1-50	PVALB		SM-GE8Y8_S146_E1-50	Sst		SM-GE94N_S079_E1-50	Vip
SM-GE8X2_S025_E1-50	PVALB		SM-GE8Y8_S147_E1-50	Sst		SM-GE94N_S123_E1-50	Vip
SM-GE8X2_S027_E1-50	PVALB		SM-GE8Y8_S150_E1-50	Sst		SM-GE94N_S124_E1-50	Vip
SM-GE8X2_S047_E1-50	PVALB		SM-GE8Y8_S151_E1-50	Sst		SM-GE94N_S126_E1-50	Vip
SM-GE8X3_S009_E1-50	PVALB		SM-GE8Y8_S156_E1-50	Sst		SM-GE94N_S127_E1-50	Vip
SM-GE8X3_S017_E1-50	PVALB		SM-GE8Y8_S177_E1-50	Sst		SM-GE94N_S137_E1-50	Vip
SM-GE8X3_S019_E1-50	PVALB		SM-GE8Y8_S178_E1-50	Sst		SM-GE94N_S139_E1-50	Vip
SM-GE8X3_S020_E1-50	PVALB		SM-GE8Y8_S191_E1-50	Sst		SM-GE94N_S144_E1-50	Vip
SM-GE8X3_S033_E1-50	PVALB		SM-GE8XS_S035_E1-50	Sst		SM-GE94N_S151_E1-50	Vip
SM-GE8X3_S038_E1-50	PVALB		SM-GE8XS_S037_E1-50	Sst		SM-GE94O_S026_E1-50	Vip
SM-GE8X3_S044_E1-50	PVALB		SM-GE8XS_S041_E1-50	Sst		SM-GE94O_S029_E1-50	Vip
SM-GE8X3_S045_E1-50	PVALB		SM-GE8XS_S042_E1-50	Sst		SM-GE94O_S030_E1-50	Vip
SM-GE8X3_S046_E1-50	PVALB		SM-GE8XS_S049_E1-50	Sst		SM-GE94O_S031_E1-50	Vip
SM-GE8X3_S047_E1-50	PVALB		SM-GE8XS_S052_E1-50	Sst		SM-GE94O_S033_E1-50	Vip
SM-GE8X3_S052_E1-50	PVALB		SM-GE8XS_S055_E1-50	Sst		SM-GE94O_S035_E1-50	Vip
SM-GE8X3_S057_E1-50	PVALB		SM-GE8XS_S058_E1-50	Sst		SM-GE94O_S039_E1-50	Vip
SM-GE8X3_S062_E1-50	PVALB		SM-GE8XS_S059_E1-50	Sst		SM-GE94O_S075_E1-50	Vip
SM-GE8X3_S070_E1-50	PVALB		SM-GE8XS_S071_E1-50	Sst		SM-GE94O_S082_E1-50	Vip
SM-GE8X3_S092_E1-50	PVALB		SM-GE8XS_S085_E1-50	Sst		SM-GE94O_S132_E1-50	Vip
SM-GE8X3_S113_E1-50	PVALB		SM-GE8XS_S095_E1-50	Sst		SM-GE94O_S133_E1-50	Vip
SM-GE8X3_S172_E1-50	PVALB		SM-GE8XT_S151_E1-50	Sst		SM-GE94P_S028_E1-50	Vip
SM-GE8X3_S174_E1-50	PVALB		SM-GE8XT_S155_E1-50	Sst		SM-GE94P_S029_E1-50	Vip
SM-GE67V_S003_E1-50	PVALB		SM-GE8XU_S044_E1-50	Sst		SM-GE94P_S039_E1-50	Vip
SM-GE67V_S027_E1-50	PVALB		SM-GE8XU_S045_E1-50	Sst		SM-GE94P_S042_E1-50	Vip
SM-GE67V_S075_E1-50	PVALB		SM-GE8XU_S047_E1-50	Sst		SM-GE94P_S126_E1-50	Vip
SM-GE67V_S085_E1-50	PVALB		SM-GE8XU_S187_E1-50	Sst		SM-GE94P_S137_E1-50	Vip
SM-GE67V_S086_E1-50	PVALB					SM-GE94P_S138_E1-50	Vip
SM-GE67V_S172_E1-50	PVALB					SM-GE94P_S139_E1-50	Vip
SM-GE67V_S174_E1-50	PVALB					SM-GE94P_S160_E1-50	Vip
SM-GE67V_S181_E1-50	PVALB					SM-GE94P_S181_E1-50	Vip
SM-GE681_S106_E1-50	PVALB					SM-GE94P_S182_E1-50	Vip
SM-GE683_S007_E1-50	PVALB					SM-GE94P_S191_E1-50	Vip
SM-GE683_S015_E1-50	PVALB					SM-GE94Q_S028_E1-50	Vip
SM-GE8WN_S005_E1-50	PVALB					SM-GE94Q_S030_E1-50	Vip
SM-GE8WN_S010_E1-50	PVALB					SM-GE94Q_S039_E1-50	Vip
SM-GE8WU_S049_E1-50	PVALB					SM-GE94Q_S041_E1-50	Vip
SM-GE8WU_S153_E1-50	PVALB					SM-GE94Q_S134_E1-50	Vip
SM-GE8WU_S163_E1-50	PVALB					SM-GE94Q_S167_E1-50	Vip
SM-GE8WU_S172_E1-50	PVALB					SM-GE94Q_S185_E1-50	Vip
SM-GE958_S037_E1-50	PVALB					SM-GE94E_S029_E1-50	Vip
SM-GE958_S067_E1-50	PVALB					SM-GE95M_S162_E1-50	Vip
SM-GE958_S086_E1-50	PVALB					SM-GE95M_S163_E1-50	Vip
SM-GE958_S090_E1-50	PVALB					SM-GE95M_S167_E1-50	Vip
SM-GE958_S141_E1-50	PVALB					SM-GE95N_S050_E1-50	Vip
SM-GE958_S148_E1-50	PVALB					SM-GE95N_S055_E1-50	Vip
SM-GE958_S173_E1-50	PVALB					SM-GE95N_S070_E1-50	Vip
SM-GE958_S180_E1-50	PVALB					SM-GE8Y5_S004_E1-50	Vip
SM-GE958_S190_E1-50	PVALB					SM-GE8Y5_S006_E1-50	Vip
SM-GE95B_S002_E1-50	PVALB					SM-GE8Y5_S019_E1-50	Vip
SM-GE95B_S011_E1-50	PVALB					SM-GE8Y5_S022_E1-50	Vip
SM-GE95B_S025_E1-50	PVALB					SM-GE8Y5_S023_E1-50	Vip
SM-GE95B_S046_E1-50	PVALB					SM-GE8Y5_S031_E1-50	Vip
SM-GE95B_S122_E1-50	PVALB					SM-GE8Y5_S081_E1-50	Vip
SM-GE95B_S123_E1-50	PVALB					SM-GE8Y5_S084_E1-50	Vip
SM-GE95B_S135_E1-50	PVALB					SM-GE8Y5_S093_E1-50	Vip
SM-GE95B_S137_E1-50	PVALB					SM-GE8Y5_S094_E1-50	Vip
SM-GE95E_S006_E1-50	PVALB					SM-GE8Y5_S103_E1-50	Vip
SM-GE95E_S145_E1-50	PVALB					SM-GE8Y5_S110_E1-50	Vip
SM-GE95E_S153_E1-50	PVALB					SM-GE8Y5_S122_E1-50	Vip
SM-GE956_S076_E1-50	PVALB					SM-GE8Y5_S123_E1-50	Vip
SM-GE956_S169_E1-50	PVALB					SM-GE8Y5_S180_E1-50	Vip
SM-GE956_S171_E1-50	PVALB					SM-GE8Y5_S191_E1-50	Vip
SM-GE956_S174_E1-50	PVALB					SM-GE8Y6_S001_E1-50	Vip
SM-GE956_S191_E1-50	PVALB					SM-GE8Y6_S062_E1-50	Vip
SM-GE957_S070_E1-50	PVALB					SM-GE8Y6_S065_E1-50	Vip
SM-GE957_S071_E1-50	PVALB					SM-GE8Y6_S069_E1-50	Vip
SM-GE957_S079_E1-50	PVALB					SM-GE8Y6_S071_E1-50	Vip
SM-GE957_S092_E1-50	PVALB					SM-GE8Y6_S097_E1-50	Vip
SM-GE957_S093_E1-50	PVALB					SM-GE8Y6_S099_E1-50	Vip
SM-GE94N_S165_E1-50	PVALB					SM-GE8Y6_S101_E1-50	Vip
SM-GE94N_S167_E1-50	PVALB					SM-GE8Y6_S111_E1-50	Vip
SM-GE94N_S173_E1-50	PVALB					SM-GE8Y6_S147_E1-50	Vip
SM-GE94N_S174_E1-50	PVALB					SM-GE8Y6_S158_E1-50	Vip
SM-GE94O_S062_E1-50	PVALB					SM-GE8Y6_S162_E1-50	Vip
SM-GE94O_S065_E1-50	PVALB					SM-GE8Y6_S167_E1-50	Vip
SM-GE94O_S066_E1-50	PVALB					SM-GE8Y7_S063_E1-50	Vip
SM-GE94O_S068_E1-50	PVALB					SM-GE8Y7_S075_E1-50	Vip
SM-GE94O_S071_E1-50	PVALB					SM-GE8Y7_S137_E1-50	Vip
SM-GE94O_S155_E1-50	PVALB					SM-GE8Y7_S139_E1-50	Vip
SM-GE94O_S162_E1-50	PVALB					SM-GE8Y7_S154_E1-50	Vip
SM-GE94O_S164_E1-50	PVALB					SM-GE8Y7_S163_E1-50	Vip
SM-GE94O_S179_E1-50	PVALB					SM-GE8Y8_S007_E1-50	Vip
SM-GE94O_S183_E1-50	PVALB					SM-GE8Y8_S017_E1-50	Vip
SM-GE94O_S186_E1-50	PVALB					SM-GE8Y8_S021_E1-50	Vip
SM-GE94P_S026_E1-50	PVALB					SM-GE8Y8_S022_E1-50	Vip
SM-GE94P_S027_E1-50	PVALB					SM-GE8Y8_S023_E1-50	Vip
SM-GE94P_S030_E1-50	PVALB					SM-GE8Y8_S052_E1-50	Vip
SM-GE94P_S033_E1-50	PVALB					SM-GE8Y8_S071_E1-50	Vip
SM-GE94P_S038_E1-50	PVALB					SM-GE8Y8_S074_E1-50	Vip
SM-GE94P_S041_E1-50	PVALB					SM-GE8Y8_S098_E1-50	Vip
SM-GE94P_S043_E1-50	PVALB					SM-GE8Y8_S101_E1-50	Vip
SM-GE94P_S053_E1-50	PVALB					SM-GE8Y8_S106_E1-50	Vip
SM-GE94P_S068_E1-50	PVALB					SM-GE8Y8_S108_E1-50	Vip
SM-GE94P_S069_E1-50	PVALB					SM-GE8Y8_S116_E1-50	Vip
SM-GE94P_S075_E1-50	PVALB					SM-GE8Y8_S157_E1-50	Vip
SM-GE94P_S076_E1-50	PVALB					SM-GE8Y8_S158_E1-50	Vip
SM-GE94P_S078_E1-50	PVALB					SM-GE8XS_S039_E1-50	Vip
SM-GE94P_S124_E1-50	PVALB					SM-GE8XS_S054_E1-50	Vip
SM-GE94P_S129_E1-50	PVALB					SM-GE8XS_S069_E1-50	Vip
SM-GE94P_S147_E1-50	PVALB					SM-GE8XS_S089_E1-50	Vip
SM-GE94P_S149_E1-50	PVALB					SM-GE8XS_S090_E1-50	Vip
SM-GE94P_S153_E1-50	PVALB					SM-GE8XS_S091_E1-50	Vip
SM-GE94P_S154_E1-50	PVALB					SM-GE8XU_S035_E1-50	Vip
SM-GE94P_S156_E1-50	PVALB					SM-GE8XU_S177_E1-50	Vip
SM-GE94P_S158_E1-50	PVALB
SM-GE94Q_S025_E1-50	PVALB
SM-GE94Q_S029_E1-50	PVALB
SM-GE94Q_S042_E1-50	PVALB
SM-GE94Q_S052_E1-50	PVALB
SM-GE94B_S017_E1-50	PVALB
SM-GE94B_S020_E1-50	PVALB
SM-GE94B_S021_E1-50	PVALB
SM-GE94B_S030_E1-50	PVALB
SM-GE94B_S038_E1-50	PVALB
SM-GE94B_S050_E1-50	PVALB
SM-GE94E_S122_E1-50	PVALB
SM-GE95N_S071_E1-50	PVALB
SM-GE95N_S094_E1-50	PVALB
SM-GE8Y5_S091_E1-50	PVALB
SM-GE8Y5_S186_E1-50	PVALB
SM-GE8Y6_S033_E1-50	PVALB
SM-GE8Y6_S060_E1-50	PVALB
SM-GE8Y6_S070_E1-50	PVALB
SM-GE8Y6_S073_E1-50	PVALB
SM-GE8Y6_S082_E1-50	PVALB
SM-GE8Y6_S085_E1-50	PVALB
SM-GE8Y6_S086_E1-50	PVALB
SM-GE8Y6_S087_E1-50	PVALB
SM-GE8Y6_S095_E1-50	PVALB
SM-GE8Y6_S105_E1-50	PVALB
SM-GE8Y6_S142_E1-50	PVALB
SM-GE8Y6_S149_E1-50	PVALB
SM-GE8Y6_S156_E1-50	PVALB
SM-GE8Y6_S171_E1-50	PVALB
SM-GE8Y6_S177_E1-50	PVALB
SM-GE8Y6_S180_E1-50	PVALB
SM-GE8Y7_S006_E1-50	PVALB
SM-GE8Y7_S138_E1-50	PVALB
SM-GE8Y7_S157_E1-50	PVALB
SM-GE8Y7_S161_E1-50	PVALB
SM-GE8Y7_S162_E1-50	PVALB
SM-GE8Y8_S001_E1-50	PVALB
SM-GE8Y8_S014_E1-50	PVALB
SM-GE8Y8_S019_E1-50	PVALB
SM-GE8Y8_S045_E1-50	PVALB
SM-GE8Y8_S051_E1-50	PVALB
SM-GE8Y8_S053_E1-50	PVALB
SM-GE8Y8_S068_E1-50	PVALB
SM-GE8Y8_S097_E1-50	PVALB
SM-GE8Y8_S174_E1-50	PVALB
SM-GE8Y8_S175_E1-50	PVALB
SM-GE8XS_S022_E1-50	PVALB
SM-GE8XS_S045_E1-50	PVALB
SM-GE8XS_S065_E1-50	PVALB
SM-GE8XS_S139_E1-50	PVALB
SM-GE8XT_S143_E1-50	PVALB
