# Supplementary material for: Comprehensive Assessment of Druggable Targets in Cortical Neurons Reveals Biological Limits of Cell Type-Specific Neuropharmacology
Source: Biomedicines. 2026 Apr 3;14(4):823. doi: 10.3390/biomedicines14040823 (PMC13112967; doi:10.3390/biomedicines14040823)
Supplement: Supplementary file 1 [file biomedicines-14-00823-s001.zip › Supplementary File S3 - target genes.xlsx]

## Sheet: Human target genes
targets	S_Class
A4GALT	Enzyme
A4GNT	Enzyme
AACS	Enzyme
AADAC	Enzyme
AADACL2	Enzyme
AADACL3	Enzyme
AADACL4	Enzyme
AADAT	Enzyme
AANAT	Enzyme
AARS	Enzyme
AARS2	Enzyme
AASDH	Enzyme
AASDHPPT	Enzyme
AASS	Enzyme
ABAT	Enzyme
ABHD1	Enzyme
ABHD10	Enzyme
ABHD11	Enzyme
ABHD12	Enzyme
ABHD12B	Enzyme
ABHD13	Enzyme
ABHD14A	Enzyme
ABHD14B	Enzyme
ABHD15	Enzyme
ABHD16A	Enzyme
ABHD16B	Enzyme
ABHD17A	Enzyme
ABHD17B	Enzyme
ABHD17C	Enzyme
ABHD2	Enzyme
ABHD3	Enzyme
ABHD4	Enzyme
ABHD5	Enzyme
ABHD6	Enzyme
ABHD8	Enzyme
ABO	Enzyme
ACAA1	Enzyme
ACAA2	Enzyme
ACACA	Enzyme
ACACB	Enzyme
ACAD10	Enzyme
ACAD11	Enzyme
ACAD8	Enzyme
ACAD9	Enzyme
ACADL	Enzyme
ACADM	Enzyme
ACADS	Enzyme
ACADSB	Enzyme
ACADVL	Enzyme
ACAT1	Enzyme
ACAT2	Enzyme
ACCS	Enzyme
ACCSL	Enzyme
ACE	Enzyme
ACE2	Enzyme
ACER1	Enzyme
ACER2	Enzyme
ACER3	Enzyme
ACHE	Enzyme
ACLY	Enzyme
ACMSD	Enzyme
ACO1	Enzyme
ACO2	Enzyme
ACOT1	Enzyme
ACOT11	Enzyme
ACOT12	Enzyme
ACOT13	Enzyme
ACOT2	Enzyme
ACOT4	Enzyme
ACOT6	Enzyme
ACOT7	Enzyme
ACOT8	Enzyme
ACOT9	Enzyme
ACOX1	Enzyme
ACOX2	Enzyme
ACOX3	Enzyme
ACOXL	Enzyme
ACP1	Enzyme
ACP2	Enzyme
ACP5	Enzyme
ACP6	Enzyme
ACPP	Enzyme
ACPT	Enzyme
ACR	Enzyme
ACSBG1	Enzyme
ACSBG2	Enzyme
ACSF2	Enzyme
ACSF3	Enzyme
ACSL1	Enzyme
ACSL3	Enzyme
ACSL4	Enzyme
ACSL5	Enzyme
ACSL6	Enzyme
ACSM1	Enzyme
ACSM2A	Enzyme
ACSM2B	Enzyme
ACSM3	Enzyme
ACSM4	Enzyme
ACSM5	Enzyme
ACSM6	Enzyme
ACSS1	Enzyme
ACSS2	Enzyme
ACSS3	Enzyme
ACY1	Enzyme
ACY3	Enzyme
ACYP1	Enzyme
ACYP2	Enzyme
ADA	Enzyme
ADAD1	Enzyme
ADAD2	Enzyme
ADAL	Enzyme
ADAM10	Enzyme
ADAM11	Enzyme
ADAM12	Enzyme
ADAM15	Enzyme
ADAM17	Enzyme
ADAM18	Enzyme
ADAM19	Enzyme
ADAM2	Enzyme
ADAM20	Enzyme
ADAM21	Enzyme
ADAM22	Enzyme
ADAM23	Enzyme
ADAM28	Enzyme
ADAM29	Enzyme
ADAM30	Enzyme
ADAM32	Enzyme
ADAM33	Enzyme
ADAM5	Enzyme
ADAM7	Enzyme
ADAM8	Enzyme
ADAM9	Enzyme
ADAMDEC1	Enzyme
ADAMTS1	Enzyme
ADAMTS10	Enzyme
ADAMTS12	Enzyme
ADAMTS13	Enzyme
ADAMTS14	Enzyme
ADAMTS15	Enzyme
ADAMTS16	Enzyme
ADAMTS17	Enzyme
ADAMTS18	Enzyme
ADAMTS19	Enzyme
ADAMTS2	Enzyme
ADAMTS20	Enzyme
ADAMTS3	Enzyme
ADAMTS4	Enzyme
ADAMTS5	Enzyme
ADAMTS6	Enzyme
ADAMTS7	Enzyme
ADAMTS8	Enzyme
ADAMTS9	Enzyme
ADAR	Enzyme
ADARB1	Enzyme
ADARB2	Enzyme
ADAT1	Enzyme
ADAT2	Enzyme
ADAT3	Enzyme
ADCY1	Enzyme
ADCY10	Enzyme
ADCY2	Enzyme
ADCY3	Enzyme
ADCY4	Enzyme
ADCY5	Enzyme
ADCY6	Enzyme
ADCY7	Enzyme
ADCY8	Enzyme
ADCY9	Enzyme
ADCYAP1	Enzyme
ADD1	Enzyme
ADD2	Enzyme
ADD3	Enzyme
ADH1A	Enzyme
ADH1B	Enzyme
ADH1C	Enzyme
ADH4	Enzyme
ADH5	Enzyme
ADH6	Enzyme
ADH7	Enzyme
ADHFE1	Enzyme
ADI1	Enzyme
ADO	Enzyme
ADPRH	Enzyme
ADPRHL1	Enzyme
ADPRHL2	Enzyme
ADPRM	Enzyme
ADSL	Enzyme
ADSS	Enzyme
ADSSL1	Enzyme
AEN	Enzyme
AFG3L2	Enzyme
AFMID	Enzyme
AGA	Enzyme
AGAP1	Enzyme
AGAP11	Enzyme
AGAP2	Enzyme
AGAP3	Enzyme
AGAP4	Enzyme
AGAP5	Enzyme
AGAP6	Enzyme
AGAP7P	Enzyme
AGAP9	Enzyme
AGBL1	Enzyme
AGBL2	Enzyme
AGBL3	Enzyme
AGBL4	Enzyme
AGBL5	Enzyme
AGK	Enzyme
AGMAT	Enzyme
AGMO	Enzyme
AGPAT1	Enzyme
AGPAT2	Enzyme
AGPAT3	Enzyme
AGPAT4	Enzyme
AGPAT5	Enzyme
AGPAT6	Enzyme
AGPAT9	Enzyme
AGPS	Enzyme
AGTPBP1	Enzyme
AGXT	Enzyme
AGXT2	Enzyme
AHCY	Enzyme
AHCYL1	Enzyme
AHCYL2	Enzyme
AHSA1	Enzyme
AHSA2	Enzyme
AICDA	Enzyme
AIMP1	Enzyme
AIMP2	Enzyme
AK7	Enzyme
AKAP10	Enzyme
AKAP11	Enzyme
AKAP12	Enzyme
AKAP13	Enzyme
AKAP14	Enzyme
AKAP17A	Enzyme
AKAP2	Enzyme
AKAP3	Enzyme
AKAP4	Enzyme
AKAP5	Enzyme
AKAP6	Enzyme
AKAP7	Enzyme
AKAP8	Enzyme
AKAP8L	Enzyme
AKAP9	Enzyme
AKIP1	Enzyme
AKR1A1	Enzyme
AKR1B1	Enzyme
AKR1B10	Enzyme
AKR1B15	Enzyme
AKR1C1	Enzyme
AKR1C2	Enzyme
AKR1C3	Enzyme
AKR1C4	Enzyme
AKR1C8P	Enzyme
AKR1D1	Enzyme
AKR1E2	Enzyme
AKR7A2	Enzyme
AKR7A3	Enzyme
AKR7L	Enzyme
ALAD	Enzyme
ALAS1	Enzyme
ALAS2	Enzyme
ALDH16A1	Enzyme
ALDH18A1	Enzyme
ALDH1A1	Enzyme
ALDH1A2	Enzyme
ALDH1A3	Enzyme
ALDH1B1	Enzyme
ALDH1L1	Enzyme
ALDH1L2	Enzyme
ALDH2	Enzyme
ALDH3A1	Enzyme
ALDH3A2	Enzyme
ALDH3B1	Enzyme
ALDH3B2	Enzyme
ALDH4A1	Enzyme
ALDH5A1	Enzyme
ALDH6A1	Enzyme
ALDH7A1	Enzyme
ALDH8A1	Enzyme
ALDH9A1	Enzyme
ALDOA	Enzyme
ALDOB	Enzyme
ALDOC	Enzyme
ALG1	Enzyme
ALG10	Enzyme
ALG10B	Enzyme
ALG11	Enzyme
ALG12	Enzyme
ALG13	Enzyme
ALG14	Enzyme
ALG1L	Enzyme
ALG1L2	Enzyme
ALG2	Enzyme
ALG3	Enzyme
ALG5	Enzyme
ALG6	Enzyme
ALG8	Enzyme
ALG9	Enzyme
ALKBH1	Enzyme
ALKBH2	Enzyme
ALKBH3	Enzyme
ALKBH4	Enzyme
ALKBH5	Enzyme
ALKBH6	Enzyme
ALKBH7	Enzyme
ALLC	Enzyme
ALOX12	Enzyme
ALOX12B	Enzyme
ALOX15	Enzyme
ALOX15B	Enzyme
ALOX5	Enzyme
ALOX5AP	Enzyme
ALOXE3	Enzyme
ALPI	Enzyme
ALPL	Enzyme
ALPP	Enzyme
ALPPL2	Enzyme
AMACR	Enzyme
AMD1	Enzyme
AMDHD1	Enzyme
AMDHD2	Enzyme
AMFR	Enzyme
AMPD1	Enzyme
AMPD2	Enzyme
AMPD3	Enzyme
AMT	Enzyme
AMY1A	Enzyme
AMY2A	Enzyme
AMY2B	Enzyme
AMZ1	Enzyme
AMZ2	Enzyme
ANAPC1	Enzyme
ANAPC10	Enzyme
ANAPC11	Enzyme
ANAPC13	Enzyme
ANAPC15	Enzyme
ANAPC16	Enzyme
ANAPC2	Enzyme
ANAPC4	Enzyme
ANAPC5	Enzyme
ANAPC7	Enzyme
ANG	Enzyme
ANKRD28	Enzyme
ANKRD44	Enzyme
ANKRD52	Enzyme
ANPEP	Enzyme
AOAH	Enzyme
AOC1	Enzyme
AOC2	Enzyme
AOC3	Enzyme
AOX1	Enzyme
APAF1	Enzyme
APEH	Enzyme
APEX1	Enzyme
APEX2	Enzyme
APH1A	Enzyme
APH1B	Enzyme
APIP	Enzyme
APOA1BP	Enzyme
APRT	Enzyme
AREL1	Enzyme
ARF1	Enzyme
ARF3	Enzyme
ARF4	Enzyme
ARF5	Enzyme
ARF6	Enzyme
ARFGAP1	Enzyme
ARFGAP2	Enzyme
ARFGAP3	Enzyme
ARFRP1	Enzyme
ARG1	Enzyme
ARG2	Enzyme
ARHGAP1	Enzyme
ARHGAP10	Enzyme
ARHGAP11A	Enzyme
ARHGAP11B	Enzyme
ARHGAP12	Enzyme
ARHGAP15	Enzyme
ARHGAP17	Enzyme
ARHGAP18	Enzyme
ARHGAP19	Enzyme
ARHGAP20	Enzyme
ARHGAP21	Enzyme
ARHGAP22	Enzyme
ARHGAP23	Enzyme
ARHGAP24	Enzyme
ARHGAP25	Enzyme
ARHGAP26	Enzyme
ARHGAP27	Enzyme
ARHGAP28	Enzyme
ARHGAP29	Enzyme
ARHGAP30	Enzyme
ARHGAP31	Enzyme
ARHGAP32	Enzyme
ARHGAP33	Enzyme
ARHGAP35	Enzyme
ARHGAP36	Enzyme
ARHGAP39	Enzyme
ARHGAP4	Enzyme
ARHGAP40	Enzyme
ARHGAP42	Enzyme
ARHGAP44	Enzyme
ARHGAP5	Enzyme
ARHGAP6	Enzyme
ARHGAP8	Enzyme
ARHGAP9	Enzyme
ARIH1	Enzyme
ARIH2	Enzyme
ARL1	Enzyme
ARL10	Enzyme
ARL11	Enzyme
ARL13A	Enzyme
ARL13B	Enzyme
ARL14	Enzyme
ARL15	Enzyme
ARL16	Enzyme
ARL17A	Enzyme
ARL2	Enzyme
ARL3	Enzyme
ARL4A	Enzyme
ARL4C	Enzyme
ARL4D	Enzyme
ARL5A	Enzyme
ARL5B	Enzyme
ARL5C	Enzyme
ARL6	Enzyme
ARL8A	Enzyme
ARL8B	Enzyme
ARL9	Enzyme
ARMT1	Enzyme
ARSA	Enzyme
ARSB	Enzyme
ARSD	Enzyme
ARSE	Enzyme
ARSF	Enzyme
ARSG	Enzyme
ARSH	Enzyme
ARSI	Enzyme
ARSJ	Enzyme
ARSK	Enzyme
ART1	Enzyme
ART3	Enzyme
ART4	Enzyme
ART5	Enzyme
AS3MT	Enzyme
ASAH1	Enzyme
ASAH2	Enzyme
ASAH2B	Enzyme
ASH2L	Enzyme
ASL	Enzyme
ASMT	Enzyme
ASMTL	Enzyme
ASNA1	Enzyme
ASNS	Enzyme
ASNSD1	Enzyme
ASPA	Enzyme
ASPDH	Enzyme
ASPG	Enzyme
ASPH	Enzyme
ASPHD1	Enzyme
ASPHD2	Enzyme
ASPRV1	Enzyme
ASRGL1	Enzyme
ASS1	Enzyme
ASTL	Enzyme
ATAD1	Enzyme
ATAD3A	Enzyme
ATAD3B	Enzyme
ATAD3C	Enzyme
ATAD5	Enzyme
ATE1	Enzyme
ATG4A	Enzyme
ATG4B	Enzyme
ATG4C	Enzyme
ATG4D	Enzyme
ATHL1	Enzyme
ATP5A1	Enzyme
ATP5B	Enzyme
ATP5C1	Enzyme
ATP5D	Enzyme
ATP5E	Enzyme
ATP5EP2	Enzyme
ATP5F1	Enzyme
ATP5G1	Enzyme
ATP5G2	Enzyme
ATP5G3	Enzyme
ATP5H	Enzyme
ATP5I	Enzyme
ATP5J	Enzyme
ATP5J2	Enzyme
ATP5L	Enzyme
ATP5L2	Enzyme
ATP5O	Enzyme
ATP5S	Enzyme
ATP5SL	Enzyme
ATP6	Enzyme
ATP6AP1	Enzyme
ATP6AP1L	Enzyme
ATP6V0A1	Enzyme
ATP6V0A2	Enzyme
ATP6V0A4	Enzyme
ATP6V0B	Enzyme
ATP6V0C	Enzyme
ATP6V0D1	Enzyme
ATP6V0D2	Enzyme
ATP6V0E1	Enzyme
ATP6V0E2	Enzyme
ATP6V1A	Enzyme
ATP6V1B1	Enzyme
ATP6V1B2	Enzyme
ATP6V1C1	Enzyme
ATP6V1C2	Enzyme
ATP6V1D	Enzyme
ATP6V1E1	Enzyme
ATP6V1E2	Enzyme
ATP6V1F	Enzyme
ATP6V1G1	Enzyme
ATP6V1G2	Enzyme
ATP6V1G3	Enzyme
ATP6V1H	Enzyme
ATP7A	Enzyme
ATP7B	Enzyme
ATP8	Enzyme
ATPAF1	Enzyme
ATPAF2	Enzyme
ATPIF1	Enzyme
AUH	Enzyme
AUNIP	Enzyme
AURKAIP1	Enzyme
AWAT1	Enzyme
AWAT2	Enzyme
AZIN1	Enzyme
AZIN2	Enzyme
AZU1	Enzyme
B3GALNT1	Enzyme
B3GALNT2	Enzyme
B3GALT1	Enzyme
B3GALT2	Enzyme
B3GALT4	Enzyme
B3GALT5	Enzyme
B3GALT6	Enzyme
B3GALTL	Enzyme
B3GAT1	Enzyme
B3GAT2	Enzyme
B3GAT3	Enzyme
B3GNT2	Enzyme
B3GNT3	Enzyme
B3GNT4	Enzyme
B3GNT5	Enzyme
B3GNT6	Enzyme
B3GNT7	Enzyme
B3GNT8	Enzyme
B3GNT9	Enzyme
B3GNTL1	Enzyme
B4GALNT1	Enzyme
B4GALNT2	Enzyme
B4GALNT3	Enzyme
B4GALNT4	Enzyme
B4GALT1	Enzyme
B4GALT2	Enzyme
B4GALT3	Enzyme
B4GALT4	Enzyme
B4GALT5	Enzyme
B4GALT6	Enzyme
B4GALT7	Enzyme
B4GAT1	Enzyme
BAAT	Enzyme
BACE1	Enzyme
BACE2	Enzyme
BAP1	Enzyme
BBOX1	Enzyme
BCAT1	Enzyme
BCAT2	Enzyme
BCDIN3D	Enzyme
BCHE	Enzyme
BCKDHA	Enzyme
BCKDHB	Enzyme
BCO1	Enzyme
BCO2	Enzyme
BCS1L	Enzyme
BDH1	Enzyme
BDH2	Enzyme
BEGAIN	Enzyme
BHMT	Enzyme
BHMT2	Enzyme
BLMH	Enzyme
BLVRA	Enzyme
BLVRB	Enzyme
BMP2KL	Enzyme
BPGM	Enzyme
BPHL	Enzyme
BPNT1	Enzyme
BRCC3	Enzyme
BST1	Enzyme
BTD	Enzyme
C11orf54	Enzyme
C12orf5	Enzyme
C12orf65	Enzyme
C18orf42	Enzyme
C1GALT1	Enzyme
C1GALT1C1	Enzyme
C1RL	Enzyme
C2orf43	Enzyme
C2orf88	Enzyme
C7orf60	Enzyme
C9orf114	Enzyme
C9orf3	Enzyme
C9orf41	Enzyme
C9orf89	Enzyme
CA1	Enzyme
CA10	Enzyme
CA11	Enzyme
CA12	Enzyme
CA13	Enzyme
CA14	Enzyme
CA2	Enzyme
CA3	Enzyme
CA4	Enzyme
CA5A	Enzyme
CA5B	Enzyme
CA5BP1	Enzyme
CA6	Enzyme
CA7	Enzyme
CA8	Enzyme
CA9	Enzyme
CAAP1	Enzyme
CAD	Enzyme
CAMK2N1	Enzyme
CAMK2N2	Enzyme
CAMKMT	Enzyme
CANT1	Enzyme
CAP1	Enzyme
CAP2	Enzyme
CARD10	Enzyme
CARD11	Enzyme
CARD14	Enzyme
CARD16	Enzyme
CARD17	Enzyme
CARD18	Enzyme
CARD6	Enzyme
CARD8	Enzyme
CARD9	Enzyme
CARKD	Enzyme
CARNS1	Enzyme
CARS	Enzyme
CARS2	Enzyme
CASP1	Enzyme
CASP10	Enzyme
CASP12	Enzyme
CASP14	Enzyme
CASP2	Enzyme
CASP3	Enzyme
CASP4	Enzyme
CASP5	Enzyme
CASP6	Enzyme
CASP7	Enzyme
CASP8	Enzyme
CASP9	Enzyme
CAT	Enzyme
CBL	Enzyme
CBLB	Enzyme
CBLC	Enzyme
CBLL1	Enzyme
CBR1	Enzyme
CBR3	Enzyme
CBR4	Enzyme
CBS	Enzyme
CCBL1	Enzyme
CCBL2	Enzyme
CCNB1IP1	Enzyme
CCS	Enzyme
CD38	Enzyme
CD3EAP	Enzyme
CDA	Enzyme
CDADC1	Enzyme
CDC14A	Enzyme
CDC14B	Enzyme
CDC14C	Enzyme
CDC25A	Enzyme
CDC25B	Enzyme
CDC25C	Enzyme
CDC26	Enzyme
CDC42	Enzyme
CDIPT	Enzyme
CDK2AP1	Enzyme
CDK2AP2	Enzyme
CDK5R1	Enzyme
CDK5R2	Enzyme
CDKAL1	Enzyme
CDKN1A	Enzyme
CDKN1B	Enzyme
CDKN1C	Enzyme
CDKN2A	Enzyme
CDKN2B	Enzyme
CDKN2C	Enzyme
CDKN2D	Enzyme
CDKN3	Enzyme
CDO1	Enzyme
CDS1	Enzyme
CDS2	Enzyme
CECR1	Enzyme
CEL	Enzyme
CELA1	Enzyme
CELA2A	Enzyme
CELA2B	Enzyme
CELA3A	Enzyme
CELA3B	Enzyme
CEPT1	Enzyme
CERCAM	Enzyme
CERKL	Enzyme
CERS1	Enzyme
CES1	Enzyme
CES1P1	Enzyme
CES2	Enzyme
CES3	Enzyme
CES4A	Enzyme
CES5A	Enzyme
CFD	Enzyme
CH25H	Enzyme
CHAC1	Enzyme
CHAC2	Enzyme
CHAT	Enzyme
CHD1L	Enzyme
CHDH	Enzyme
CHFR	Enzyme
CHI3L1	Enzyme
CHI3L2	Enzyme
CHIA	Enzyme
CHID1	Enzyme
CHIT1	Enzyme
CHM	Enzyme
CHML	Enzyme
CHPF	Enzyme
CHPF2	Enzyme
CHPT1	Enzyme
CHST1	Enzyme
CHST10	Enzyme
CHST11	Enzyme
CHST12	Enzyme
CHST13	Enzyme
CHST14	Enzyme
CHST15	Enzyme
CHST2	Enzyme
CHST3	Enzyme
CHST4	Enzyme
CHST5	Enzyme
CHST6	Enzyme
CHST7	Enzyme
CHST8	Enzyme
CHST9	Enzyme
CHSY1	Enzyme
CHSY3	Enzyme
CINP	Enzyme
CKS1B	Enzyme
CKS2	Enzyme
CLP1	Enzyme
CLPB	Enzyme
CLPP	Enzyme
CLPS	Enzyme
CLPSL1	Enzyme
CLPSL2	Enzyme
CLPX	Enzyme
CLYBL	Enzyme
CMA1	Enzyme
CMAHP	Enzyme
CMAS	Enzyme
CMBL	Enzyme
CMTR1	Enzyme
CMTR2	Enzyme
CNDP1	Enzyme
CNDP2	Enzyme
CNEP1R1	Enzyme
CNKSR1	Enzyme
CNKSR2	Enzyme
CNKSR3	Enzyme
CNP	Enzyme
COA1	Enzyme
COA3	Enzyme
COA4	Enzyme
COA5	Enzyme
COA6	Enzyme
COA7	Enzyme
COASY	Enzyme
COLGALT1	Enzyme
COLGALT2	Enzyme
COLQ	Enzyme
COMT	Enzyme
COMTD1	Enzyme
COQ2	Enzyme
COQ3	Enzyme
COQ5	Enzyme
COQ6	Enzyme
COQ7	Enzyme
COX1	Enzyme
COX10	Enzyme
COX11	Enzyme
COX14	Enzyme
COX15	Enzyme
COX16	Enzyme
COX17	Enzyme
COX19	Enzyme
COX2	Enzyme
COX20	Enzyme
COX3	Enzyme
COX4I1	Enzyme
COX4I2	Enzyme
COX5A	Enzyme
COX5B	Enzyme
COX6A1	Enzyme
COX6A2	Enzyme
COX6B1	Enzyme
COX6B2	Enzyme
COX6C	Enzyme
COX7A1	Enzyme
COX7A2	Enzyme
COX7A2L	Enzyme
COX7A2P2	Enzyme
COX7B	Enzyme
COX7B2	Enzyme
COX7C	Enzyme
COX8A	Enzyme
COX8C	Enzyme
CPA1	Enzyme
CPA2	Enzyme
CPA3	Enzyme
CPA4	Enzyme
CPA5	Enzyme
CPA6	Enzyme
CPB1	Enzyme
CPB2	Enzyme
CPD	Enzyme
CPE	Enzyme
CPED1	Enzyme
CPM	Enzyme
CPN1	Enzyme
CPN2	Enzyme
CPO	Enzyme
CPOX	Enzyme
CPPED1	Enzyme
CPQ	Enzyme
CPS1	Enzyme
CPT1A	Enzyme
CPT1B	Enzyme
CPT1C	Enzyme
CPT2	Enzyme
CPVL	Enzyme
CPXM1	Enzyme
CPXM2	Enzyme
CPZ	Enzyme
CRAT	Enzyme
CRCP	Enzyme
CRLS1	Enzyme
CRMP1	Enzyme
CROT	Enzyme
CRYBG3	Enzyme
CRYL1	Enzyme
CRYM	Enzyme
CRYZ	Enzyme
CRYZL1	Enzyme
CS	Enzyme
CSAD	Enzyme
CSGALNACT1	Enzyme
CSGALNACT2	Enzyme
CSN1S1	Enzyme
CSN2	Enzyme
CSN3	Enzyme
CTBS	Enzyme
CTDNEP1	Enzyme
CTDP1	Enzyme
CTDSP1	Enzyme
CTDSP2	Enzyme
CTDSPL	Enzyme
CTDSPL2	Enzyme
CTH	Enzyme
CTPS1	Enzyme
CTPS2	Enzyme
CTR9	Enzyme
CTRB1	Enzyme
CTRB2	Enzyme
CTRC	Enzyme
CTRL	Enzyme
CTSA	Enzyme
CTSB	Enzyme
CTSC	Enzyme
CTSD	Enzyme
CTSE	Enzyme
CTSF	Enzyme
CTSG	Enzyme
CTSH	Enzyme
CTSK	Enzyme
CTSL	Enzyme
CTSL3P	Enzyme
CTSO	Enzyme
CTSS	Enzyme
CTSV	Enzyme
CTSW	Enzyme
CTSZ	Enzyme
CWC27	Enzyme
CYB5R1	Enzyme
CYB5R2	Enzyme
CYB5R3	Enzyme
CYB5R4	Enzyme
CYB5RL	Enzyme
CYBRD1	Enzyme
CYLD	Enzyme
CYP11A1	Enzyme
CYP11B1	Enzyme
CYP17A1	Enzyme
CYP19A1	Enzyme
CYP21A2	Enzyme
CYP24A1	Enzyme
CYP26A1	Enzyme
CYP27A1	Enzyme
CYP27B1	Enzyme
CYP2D6	Enzyme
CYP2R1	Enzyme
CYP39A1	Enzyme
CYP3A4	Enzyme
CYP3A43	Enzyme
CYP3A5	Enzyme
CYP3A7	Enzyme
CYP46A1	Enzyme
CYP4F11	Enzyme
CYP4F2	Enzyme
CYP4F3	Enzyme
CYP51A1	Enzyme
CYP7A1	Enzyme
CYP7B1	Enzyme
CYP8B1	Enzyme
D2HGDH	Enzyme
DAD1	Enzyme
DAG1	Enzyme
DAGLA	Enzyme
DAGLB	Enzyme
DAK	Enzyme
DAO	Enzyme
DAOA	Enzyme
DARS	Enzyme
DARS2	Enzyme
DBH	Enzyme
DBT	Enzyme
DCAKD	Enzyme
DCLRE1B	Enzyme
DCP2	Enzyme
DCPS	Enzyme
DCT	Enzyme
DCTD	Enzyme
DCTPP1	Enzyme
DCXR	Enzyme
DDAH1	Enzyme
DDAH2	Enzyme
DDC	Enzyme
DDHD1	Enzyme
DDHD2	Enzyme
DDO	Enzyme
DDOST	Enzyme
DDT	Enzyme
DDTL	Enzyme
DDX1	Enzyme
DDX10	Enzyme
DDX11	Enzyme
DDX11L8	Enzyme
DDX12P	Enzyme
DDX17	Enzyme
DDX18	Enzyme
DDX19A	Enzyme
DDX19B	Enzyme
DDX20	Enzyme
DDX21	Enzyme
DDX23	Enzyme
DDX24	Enzyme
DDX25	Enzyme
DDX27	Enzyme
DDX28	Enzyme
DDX31	Enzyme
DDX39A	Enzyme
DDX39B	Enzyme
DDX3X	Enzyme
DDX3Y	Enzyme
DDX4	Enzyme
DDX41	Enzyme
DDX42	Enzyme
DDX43	Enzyme
DDX46	Enzyme
DDX47	Enzyme
DDX49	Enzyme
DDX5	Enzyme
DDX50	Enzyme
DDX51	Enzyme
DDX52	Enzyme
DDX53	Enzyme
DDX54	Enzyme
DDX55	Enzyme
DDX56	Enzyme
DDX58	Enzyme
DDX59	Enzyme
DDX6	Enzyme
DDX60	Enzyme
DDX60L	Enzyme
DECR1	Enzyme
DECR2	Enzyme
DEGS1	Enzyme
DEGS2	Enzyme
DERA	Enzyme
DESI1	Enzyme
DESI2	Enzyme
DGAT1	Enzyme
DGAT2	Enzyme
DGAT2L6	Enzyme
DGAT2L7P	Enzyme
DGKB	Enzyme
DGKD	Enzyme
DGKE	Enzyme
DGKG	Enzyme
DGKI	Enzyme
DGKK	Enzyme
DGKZ	Enzyme
DHCR24	Enzyme
DHCR7	Enzyme
DHDDS	Enzyme
DHDH	Enzyme
DHFR	Enzyme
DHFRL1	Enzyme
DHODH	Enzyme
DHPS	Enzyme
DHRS1	Enzyme
DHRS11	Enzyme
DHRS12	Enzyme
DHRS13	Enzyme
DHRS2	Enzyme
DHRS3	Enzyme
DHRS4	Enzyme
DHRS4L1	Enzyme
DHRS4L2	Enzyme
DHRS7	Enzyme
DHRS7B	Enzyme
DHRS7C	Enzyme
DHRS9	Enzyme
DHRSX	Enzyme
DHTKD1	Enzyme
DHX15	Enzyme
DHX16	Enzyme
DHX29	Enzyme
DHX30	Enzyme
DHX32	Enzyme
DHX33	Enzyme
DHX34	Enzyme
DHX35	Enzyme
DHX36	Enzyme
DHX37	Enzyme
DHX38	Enzyme
DHX40	Enzyme
DHX57	Enzyme
DHX58	Enzyme
DHX8	Enzyme
DHX9	Enzyme
DICER1	Enzyme
DIMT1	Enzyme
DIO1	Enzyme
DIO2	Enzyme
DIO3	Enzyme
DIRAS1	Enzyme
DIRAS2	Enzyme
DIRAS3	Enzyme
DIS3	Enzyme
DIS3L	Enzyme
DIS3L2	Enzyme
DLAT	Enzyme
DLC1	Enzyme
DLD	Enzyme
DLST	Enzyme
DMAP1	Enzyme
DMGDH	Enzyme
DNA2	Enzyme
DNAJC19	Enzyme
DNAJC6	Enzyme
DNASE1	Enzyme
DNASE1L1	Enzyme
DNASE1L2	Enzyme
DNASE1L3	Enzyme
DNASE2	Enzyme
DNASE2B	Enzyme
DNMT1	Enzyme
DNMT3L	Enzyme
DNPEP	Enzyme
DNPH1	Enzyme
DNTT	Enzyme
DNTTIP1	Enzyme
DNTTIP2	Enzyme
DOHH	Enzyme
DOLK	Enzyme
DOLPP1	Enzyme
DPAGT1	Enzyme
DPEP1	Enzyme
DPEP2	Enzyme
DPEP3	Enzyme
DPH5	Enzyme
DPH6	Enzyme
DPH7	Enzyme
DPM1	Enzyme
DPM3	Enzyme
DPP10	Enzyme
DPP3	Enzyme
DPP4	Enzyme
DPP6	Enzyme
DPP7	Enzyme
DPP8	Enzyme
DPP9	Enzyme
DPY19L1	Enzyme
DPY19L2	Enzyme
DPY19L2P1	Enzyme
DPY19L2P2	Enzyme
DPY19L3	Enzyme
DPY19L4	Enzyme
DPYD	Enzyme
DPYS	Enzyme
DPYSL2	Enzyme
DPYSL3	Enzyme
DPYSL4	Enzyme
DPYSL5	Enzyme
DQX1	Enzyme
DROSHA	Enzyme
DSE	Enzyme
DSEL	Enzyme
DTD1	Enzyme
DTD2	Enzyme
DTX1	Enzyme
DTX2	Enzyme
DTX3	Enzyme
DTX3L	Enzyme
DTX4	Enzyme
DUOX1	Enzyme
DUOX2	Enzyme
DUOXA1	Enzyme
DUOXA2	Enzyme
DUPD1	Enzyme
DUS1L	Enzyme
DUS2	Enzyme
DUS3L	Enzyme
DUS4L	Enzyme
DUSP1	Enzyme
DUSP10	Enzyme
DUSP11	Enzyme
DUSP12	Enzyme
DUSP13	Enzyme
DUSP14	Enzyme
DUSP15	Enzyme
DUSP16	Enzyme
DUSP18	Enzyme
DUSP19	Enzyme
DUSP2	Enzyme
DUSP21	Enzyme
DUSP22	Enzyme
DUSP23	Enzyme
DUSP26	Enzyme
DUSP27	Enzyme
DUSP28	Enzyme
DUSP3	Enzyme
DUSP4	Enzyme
DUSP5	Enzyme
DUSP6	Enzyme
DUSP7	Enzyme
DUSP8	Enzyme
DUSP9	Enzyme
DUT	Enzyme
DXO	Enzyme
DZIP3	Enzyme
EARS2	Enzyme
EBP	Enzyme
ECE1	Enzyme
ECE2	Enzyme
ECEL1	Enzyme
ECH1	Enzyme
ECHDC1	Enzyme
ECHDC2	Enzyme
ECHDC3	Enzyme
ECHS1	Enzyme
ECI1	Enzyme
ECI2	Enzyme
EDEM1	Enzyme
EDEM2	Enzyme
EDEM3	Enzyme
EEF2KMT	Enzyme
EEPD1	Enzyme
ELAC1	Enzyme
ELAC2	Enzyme
ELANE	Enzyme
ELFN2	Enzyme
ELL	Enzyme
ELL2	Enzyme
ELL3	Enzyme
EME1	Enzyme
EME2	Enzyme
EMG1	Enzyme
ENDOD1	Enzyme
ENDOG	Enzyme
ENDOU	Enzyme
ENDOV	Enzyme
ENGASE	Enzyme
ENO1	Enzyme
ENO2	Enzyme
ENO3	Enzyme
ENO4	Enzyme
ENOPH1	Enzyme
ENOSF1	Enzyme
ENPEP	Enzyme
ENPP1	Enzyme
ENPP2	Enzyme
ENPP3	Enzyme
ENPP4	Enzyme
ENPP5	Enzyme
ENPP6	Enzyme
ENPP7	Enzyme
ENTPD1	Enzyme
ENTPD2	Enzyme
ENTPD3	Enzyme
ENTPD4	Enzyme
ENTPD5	Enzyme
ENTPD6	Enzyme
ENTPD7	Enzyme
ENTPD8	Enzyme
EOGT	Enzyme
EPB42	Enzyme
EPHX1	Enzyme
EPHX2	Enzyme
EPHX3	Enzyme
EPHX4	Enzyme
EPM2A	Enzyme
EPRS	Enzyme
EPS8	Enzyme
EPS8L1	Enzyme
EPS8L2	Enzyme
EPS8L3	Enzyme
EPT1	Enzyme
EPX	Enzyme
ERAL1	Enzyme
ERAP1	Enzyme
ERAP2	Enzyme
ERAS	Enzyme
ERCC2	Enzyme
ERCC3	Enzyme
ERCC4	Enzyme
ERCC5	Enzyme
ERI1	Enzyme
ERI2	Enzyme
ERI3	Enzyme
ERMP1	Enzyme
ESCO1	Enzyme
ESCO2	Enzyme
ESD	Enzyme
ESPL1	Enzyme
ETF1	Enzyme
ETFDH	Enzyme
ETHE1	Enzyme
ETNPPL	Enzyme
EXD1	Enzyme
EXD2	Enzyme
EXD3	Enzyme
EXO1	Enzyme
EXO5	Enzyme
EXOG	Enzyme
EXOSC4	Enzyme
EXOSC5	Enzyme
EXOSC6	Enzyme
EXOSC7	Enzyme
EXOSC8	Enzyme
EXOSC9	Enzyme
EXT1	Enzyme
EXT2	Enzyme
EXTL1	Enzyme
EXTL2	Enzyme
EXTL3	Enzyme
F10	Enzyme
F11	Enzyme
F12	Enzyme
F13A1	Enzyme
F2	Enzyme
F7	Enzyme
F9	Enzyme
FA2H	Enzyme
FAAH	Enzyme
FAAH2	Enzyme
FADS1	Enzyme
FADS2	Enzyme
FADS2P1	Enzyme
FADS3	Enzyme
FADS6	Enzyme
FAH	Enzyme
FAHD1	Enzyme
FAHD2A	Enzyme
FAHD2B	Enzyme
FAM105A	Enzyme
FAM20A	Enzyme
FAM20B	Enzyme
FAM20C	Enzyme
FAM213B	Enzyme
FAM86B1	Enzyme
FAM86B2	Enzyme
FAM86C1	Enzyme
FAM86C2P	Enzyme
FAN1	Enzyme
FANCL	Enzyme
FAP	Enzyme
FAR1	Enzyme
FAR2	Enzyme
FARS2	Enzyme
FARSA	Enzyme
FARSB	Enzyme
FASN	Enzyme
FASTKD1	Enzyme
FASTKD2	Enzyme
FASTKD3	Enzyme
FASTKD5	Enzyme
FAXDC2	Enzyme
FBL	Enzyme
FBLL1	Enzyme
FBP1	Enzyme
FBP2	Enzyme
FDFT1	Enzyme
FDPS	Enzyme
FDXR	Enzyme
FECH	Enzyme
FEN1	Enzyme
FH	Enzyme
FHIT	Enzyme
FICD	Enzyme
FIG4	Enzyme
FIGN	Enzyme
FIGNL1	Enzyme
FIGNL2	Enzyme
FKBP10	Enzyme
FKBP11	Enzyme
FKBP14	Enzyme
FKBP1A	Enzyme
FKBP1B	Enzyme
FKBP2	Enzyme
FKBP3	Enzyme
FKBP4	Enzyme
FKBP5	Enzyme
FKBP6	Enzyme
FKBP7	Enzyme
FKBP8	Enzyme
FKBP9	Enzyme
FLAD1	Enzyme
FLT3LG	Enzyme
FMO1	Enzyme
FMO2	Enzyme
FMO3	Enzyme
FMO4	Enzyme
FMO5	Enzyme
FMO6P	Enzyme
FNTA	Enzyme
FNTB	Enzyme
FOLH1	Enzyme
FOLH1B	Enzyme
FOXRED1	Enzyme
FOXRED2	Enzyme
FPGS	Enzyme
FPGT	Enzyme
FRRS1	Enzyme
FTCD	Enzyme
FTCDNL1	Enzyme
FTO	Enzyme
FTSJ1	Enzyme
FTSJ2	Enzyme
FTSJ3	Enzyme
FUCA1	Enzyme
FUCA2	Enzyme
FUOM	Enzyme
FURIN	Enzyme
FUT1	Enzyme
FUT10	Enzyme
FUT11	Enzyme
FUT2	Enzyme
FUT3	Enzyme
FUT4	Enzyme
FUT5	Enzyme
FUT6	Enzyme
FUT7	Enzyme
FUT8	Enzyme
FUT9	Enzyme
FXYD2	Enzyme
G3BP1	Enzyme
G3BP2	Enzyme
G6PC	Enzyme
G6PC2	Enzyme
G6PC3	Enzyme
G6PD	Enzyme
GAA	Enzyme
GAD1	Enzyme
GAD2	Enzyme
GADL1	Enzyme
GAL3ST1	Enzyme
GAL3ST2	Enzyme
GAL3ST3	Enzyme
GAL3ST4	Enzyme
GALC	Enzyme
GALE	Enzyme
GALM	Enzyme
GALNS	Enzyme
GALNT1	Enzyme
GALNT10	Enzyme
GALNT11	Enzyme
GALNT12	Enzyme
GALNT13	Enzyme
GALNT14	Enzyme
GALNT15	Enzyme
GALNT16	Enzyme
GALNT18	Enzyme
GALNT2	Enzyme
GALNT3	Enzyme
GALNT4	Enzyme
GALNT5	Enzyme
GALNT6	Enzyme
GALNT7	Enzyme
GALNT8	Enzyme
GALNT9	Enzyme
GALNTL5	Enzyme
GALNTL6	Enzyme
GALT	Enzyme
GAMT	Enzyme
GANAB	Enzyme
GANC	Enzyme
GAPDH	Enzyme
GAPDHS	Enzyme
GAPVD1	Enzyme
GARNL3	Enzyme
GARS	Enzyme
GATB	Enzyme
GATC	Enzyme
GATM	Enzyme
GBA	Enzyme
GBA2	Enzyme
GBA3	Enzyme
GBE1	Enzyme
GBGT1	Enzyme
GCAT	Enzyme
GCDH	Enzyme
GCH1	Enzyme
GCHFR	Enzyme
GCKR	Enzyme
GCLC	Enzyme
GCLM	Enzyme
GCNT1	Enzyme
GCNT2	Enzyme
GCNT3	Enzyme
GCNT4	Enzyme
GCNT7	Enzyme
GDA	Enzyme
GDE1	Enzyme
GDPD1	Enzyme
GDPD2	Enzyme
GDPD3	Enzyme
GDPD4	Enzyme
GDPD5	Enzyme
GDPGP1	Enzyme
GEM	Enzyme
GEN1	Enzyme
GFER	Enzyme
GFOD1	Enzyme
GFOD2	Enzyme
GFPT1	Enzyme
GFPT2	Enzyme
GGACT	Enzyme
GGCT	Enzyme
GGCX	Enzyme
GGH	Enzyme
GGPS1	Enzyme
GGT1	Enzyme
GGT2	Enzyme
GGT3P	Enzyme
GGT5	Enzyme
GGT6	Enzyme
GGT7	Enzyme
GGTA1P	Enzyme
GGTLC1	Enzyme
GGTLC2	Enzyme
GGTLC3	Enzyme
GIMAP1	Enzyme
GIMAP2	Enzyme
GIMAP4	Enzyme
GIMAP5	Enzyme
GIMAP6	Enzyme
GIMAP7	Enzyme
GIMAP8	Enzyme
GIMD1	Enzyme
GIN1	Enzyme
GIT1	Enzyme
GIT2	Enzyme
GKAP1	Enzyme
GLA	Enzyme
GLB1	Enzyme
GLB1L	Enzyme
GLB1L2	Enzyme
GLB1L3	Enzyme
GLCE	Enzyme
GLDC	Enzyme
GLO1	Enzyme
GLOD4	Enzyme
GLOD5	Enzyme
GLS	Enzyme
GLS2	Enzyme
GLT1D1	Enzyme
GLT6D1	Enzyme
GLT8D1	Enzyme
GLT8D2	Enzyme
GLUD1	Enzyme
GLUD2	Enzyme
GLUL	Enzyme
GLYAT	Enzyme
GLYATL1	Enzyme
GLYATL2	Enzyme
GLYATL3	Enzyme
GMDS	Enzyme
GMPPA	Enzyme
GMPPB	Enzyme
GMPR	Enzyme
GMPR2	Enzyme
GMPS	Enzyme
GNE	Enzyme
GNMT	Enzyme
GNPAT	Enzyme
GNPDA1	Enzyme
GNPDA2	Enzyme
GNPNAT1	Enzyme
GNPTAB	Enzyme
GNPTG	Enzyme
GNS	Enzyme
GOT1	Enzyme
GOT1L1	Enzyme
GOT2	Enzyme
GPAM	Enzyme
GPAT2	Enzyme
GPCPD1	Enzyme
GPD1	Enzyme
GPD1L	Enzyme
GPD2	Enzyme
GPI	Enzyme
GPLD1	Enzyme
GPN1	Enzyme
GPN2	Enzyme
GPN3	Enzyme
GPT	Enzyme
GPT2	Enzyme
GPX1	Enzyme
GPX2	Enzyme
GPX3	Enzyme
GPX4	Enzyme
GPX5	Enzyme
GPX6	Enzyme
GPX7	Enzyme
GPX8	Enzyme
GRHPR	Enzyme
GSAP	Enzyme
GSPT1	Enzyme
GSPT2	Enzyme
GSR	Enzyme
GSS	Enzyme
GSTA1	Enzyme
GSTA2	Enzyme
GSTA3	Enzyme
GSTA4	Enzyme
GSTA5	Enzyme
GSTCD	Enzyme
GSTK1	Enzyme
GSTM1	Enzyme
GSTM2	Enzyme
GSTM3	Enzyme
GSTM4	Enzyme
GSTM5	Enzyme
GSTO1	Enzyme
GSTO2	Enzyme
GSTP1	Enzyme
GSTT2	Enzyme
GSTT2B	Enzyme
GSTZ1	Enzyme
GTDC1	Enzyme
GTPBP3	Enzyme
GTSE1	Enzyme
GUCA1A	Enzyme
GUCA1B	Enzyme
GUCA1C	Enzyme
GUCA2B	Enzyme
GUCY1A2	Enzyme
GUCY1A3	Enzyme
GUCY1B2	Enzyme
GUCY1B3	Enzyme
GUSB	Enzyme
GUSBP1	Enzyme
GUSBP11	Enzyme
GVINP1	Enzyme
GXYLT1	Enzyme
GXYLT2	Enzyme
GYG1	Enzyme
GYG2	Enzyme
GYLTL1B	Enzyme
GYS1	Enzyme
GYS2	Enzyme
GZMA	Enzyme
GZMB	Enzyme
GZMH	Enzyme
GZMK	Enzyme
GZMM	Enzyme
HAAO	Enzyme
HABP2	Enzyme
HACD1	Enzyme
HACD2	Enzyme
HACD3	Enzyme
HACD4	Enzyme
HACE1	Enzyme
HACL1	Enzyme
HADH	Enzyme
HADHB	Enzyme
HAGH	Enzyme
HAGHL	Enzyme
HAL	Enzyme
HAO1	Enzyme
HAO2	Enzyme
HARBI1	Enzyme
HARS	Enzyme
HARS2	Enzyme
HAS1	Enzyme
HAS2	Enzyme
HAS3	Enzyme
HCCS	Enzyme
HDC	Enzyme
HDDC3	Enzyme
HDHD1	Enzyme
HDHD2	Enzyme
HDHD3	Enzyme
HECA	Enzyme
HECTD1	Enzyme
HECTD2	Enzyme
HECTD3	Enzyme
HECTD4	Enzyme
HECW1	Enzyme
HECW2	Enzyme
HELB	Enzyme
HELLS	Enzyme
HELQ	Enzyme
HELZ	Enzyme
HELZ2	Enzyme
HEMK1	Enzyme
HENMT1	Enzyme
HERC1	Enzyme
HERC2	Enzyme
HERC3	Enzyme
HERC4	Enzyme
HERC5	Enzyme
HERC6	Enzyme
HEXA	Enzyme
HEXB	Enzyme
HEXDC	Enzyme
HFM1	Enzyme
HGD	Enzyme
HGF	Enzyme
HGFAC	Enzyme
HGS	Enzyme
HGSNAT	Enzyme
HHAT	Enzyme
HHATL	Enzyme
HIBADH	Enzyme
HIBCH	Enzyme
HLCS	Enzyme
HLTF	Enzyme
HM13	Enzyme
HMBS	Enzyme
HMCES	Enzyme
HMGCL	Enzyme
HMGCLL1	Enzyme
HMGCR	Enzyme
HMGCS1	Enzyme
HMGCS2	Enzyme
HMOX1	Enzyme
HMOX2	Enzyme
HNMT	Enzyme
HOGA1	Enzyme
HPD	Enzyme
HPDL	Enzyme
HPGD	Enzyme
HPGDS	Enzyme
HPN	Enzyme
HPRT1	Enzyme
HPSE	Enzyme
HPSE2	Enzyme
HR	Enzyme
HRAS	Enzyme
HRASLS5	Enzyme
HRSP12	Enzyme
HS2ST1	Enzyme
HS3ST1	Enzyme
HS3ST2	Enzyme
HS3ST3A1	Enzyme
HS3ST3B1	Enzyme
HS3ST4	Enzyme
HS3ST5	Enzyme
HS3ST6	Enzyme
HS6ST1	Enzyme
HS6ST2	Enzyme
HS6ST3	Enzyme
HSD11B1	Enzyme
HSD11B1L	Enzyme
HSD11B2	Enzyme
HSD17B1	Enzyme
HSD17B10	Enzyme
HSD17B11	Enzyme
HSD17B12	Enzyme
HSD17B13	Enzyme
HSD17B14	Enzyme
HSD17B2	Enzyme
HSD17B3	Enzyme
HSD17B6	Enzyme
HSD17B7	Enzyme
HSD17B8	Enzyme
HSD3B1	Enzyme
HSD3B2	Enzyme
HSD3B7	Enzyme
HSDL1	Enzyme
HSDL2	Enzyme
HSPG2	Enzyme
HTATIP2	Enzyme
HTRA1	Enzyme
HTRA2	Enzyme
HTRA3	Enzyme
HTRA4	Enzyme
HUWE1	Enzyme
HYAL1	Enzyme
HYAL2	Enzyme
HYAL3	Enzyme
HYAL4	Enzyme
HYI	Enzyme
HYKK	Enzyme
IAH1	Enzyme
IARS	Enzyme
IARS2	Enzyme
IBA57	Enzyme
IBTK	Enzyme
ICMT	Enzyme
ICT1	Enzyme
IDE	Enzyme
IDH1	Enzyme
IDH2	Enzyme
IDH3A	Enzyme
IDH3B	Enzyme
IDH3G	Enzyme
IDI1	Enzyme
IDI2	Enzyme
IDO1	Enzyme
IDO2	Enzyme
IDS	Enzyme
IDUA	Enzyme
IFI30	Enzyme
IFIH1	Enzyme
IFT22	Enzyme
IFT27	Enzyme
IKBIP	Enzyme
IL4I1	Enzyme
ILKAP	Enzyme
ILVBL	Enzyme
IMMP1L	Enzyme
IMMP2L	Enzyme
IMPA1	Enzyme
IMPA2	Enzyme
IMPAD1	Enzyme
IMPDH1	Enzyme
IMPDH2	Enzyme
INMT	Enzyme
INO80	Enzyme
INPP1	Enzyme
INPP4A	Enzyme
INPP4B	Enzyme
INPP5A	Enzyme
INPP5B	Enzyme
INPP5D	Enzyme
INPP5E	Enzyme
INPP5F	Enzyme
INPP5J	Enzyme
INPP5K	Enzyme
INPPL1	Enzyme
IPPK	Enzyme
IQGAP1	Enzyme
IQGAP2	Enzyme
IQGAP3	Enzyme
IRAK1BP1	Enzyme
IRGC	Enzyme
IRGM	Enzyme
IRGQ	Enzyme
ISG20L2	Enzyme
ISOC1	Enzyme
ISOC2	Enzyme
ISPD	Enzyme
ISYNA1	Enzyme
ITCH	Enzyme
ITPA	Enzyme
IVD	Enzyme
IYD	Enzyme
JAKMIP1	Enzyme
JAKMIP2	Enzyme
JAKMIP3	Enzyme
JMJD6	Enzyme
KARS	Enzyme
KATNA1	Enzyme
KATNAL1	Enzyme
KATNAL2	Enzyme
KAZALD1	Enzyme
KCMF1	Enzyme
KDSR	Enzyme
KEL	Enzyme
KIAA0391	Enzyme
KIAA1161	Enzyme
KIAA1191	Enzyme
KIAA1456	Enzyme
KIDINS220	Enzyme
KL	Enzyme
KLB	Enzyme
KLK1	Enzyme
KLK10	Enzyme
KLK11	Enzyme
KLK12	Enzyme
KLK13	Enzyme
KLK14	Enzyme
KLK15	Enzyme
KLK2	Enzyme
KLK3	Enzyme
KLK4	Enzyme
KLK5	Enzyme
KLK6	Enzyme
KLK7	Enzyme
KLK8	Enzyme
KLK9	Enzyme
KLKB1	Enzyme
KMO	Enzyme
KRAS	Enzyme
KY	Enzyme
KYNU	Enzyme
L1TD1	Enzyme
L2HGDH	Enzyme
L3HYPDH	Enzyme
LACC1	Enzyme
LACTB	Enzyme
LACTB2	Enzyme
LACTBL1	Enzyme
LALBA	Enzyme
LAP3	Enzyme
LARGE	Enzyme
LARS	Enzyme
LARS2	Enzyme
LCAT	Enzyme
LCLAT1	Enzyme
LCMT1	Enzyme
LCMT2	Enzyme
LCN2	Enzyme
LCT	Enzyme
LCTL	Enzyme
LDHA	Enzyme
LDHAL6A	Enzyme
LDHAL6B	Enzyme
LDHB	Enzyme
LDHC	Enzyme
LDHD	Enzyme
LEO1	Enzyme
LFNG	Enzyme
LGMN	Enzyme
LHPP	Enzyme
LIAS	Enzyme
LIG1	Enzyme
LIG3	Enzyme
LIG4	Enzyme
LIPA	Enzyme
LIPC	Enzyme
LIPE	Enzyme
LIPF	Enzyme
LIPG	Enzyme
LIPH	Enzyme
LIPI	Enzyme
LIPJ	Enzyme
LIPK	Enzyme
LIPM	Enzyme
LIPN	Enzyme
LIPT1	Enzyme
LIPT2	Enzyme
LMF1	Enzyme
LMF2	Enzyme
LMLN	Enzyme
LNPEP	Enzyme
LNX1	Enzyme
LONP1	Enzyme
LONP2	Enzyme
LONRF1	Enzyme
LONRF2	Enzyme
LONRF3	Enzyme
LOX	Enzyme
LOXHD1	Enzyme
LOXL1	Enzyme
LOXL2	Enzyme
LOXL3	Enzyme
LOXL4	Enzyme
LPA	Enzyme
LPCAT1	Enzyme
LPCAT2	Enzyme
LPCAT3	Enzyme
LPCAT4	Enzyme
LPGAT1	Enzyme
LPIN1	Enzyme
LPIN2	Enzyme
LPIN3	Enzyme
LPL	Enzyme
LPO	Enzyme
LPPR1	Enzyme
LPPR2	Enzyme
LPPR3	Enzyme
LPPR4	Enzyme
LPPR5	Enzyme
LRAT	Enzyme
LRCOL1	Enzyme
LRGUK	Enzyme
LRSAM1	Enzyme
LRTOMT	Enzyme
LSG1	Enzyme
LSS	Enzyme
LTA4H	Enzyme
LTC4S	Enzyme
LTN1	Enzyme
LVRN	Enzyme
LXN	Enzyme
LYG1	Enzyme
LYG2	Enzyme
LYPLA1	Enzyme
LYPLA2	Enzyme
LYPLAL1	Enzyme
LYZ	Enzyme
LYZL1	Enzyme
LYZL2	Enzyme
LYZL4	Enzyme
LYZL6	Enzyme
MACROD1	Enzyme
MACROD2	Enzyme
MADD	Enzyme
MAF1	Enzyme
MAGI1	Enzyme
MAGI2	Enzyme
MAGI3	Enzyme
MAN1A1	Enzyme
MAN1A2	Enzyme
MAN1B1	Enzyme
MAN1C1	Enzyme
MAN2A1	Enzyme
MAN2A2	Enzyme
MAN2B1	Enzyme
MAN2B2	Enzyme
MAN2C1	Enzyme
MANBA	Enzyme
MANEA	Enzyme
MANEAL	Enzyme
MAOA	Enzyme
MAOB	Enzyme
MAPK8IP1	Enzyme
MAPK8IP2	Enzyme
MAPK8IP3	Enzyme
MAPKBP1	Enzyme
MARCH1	Enzyme
MARCH10	Enzyme
MARCH11	Enzyme
MARCH2	Enzyme
MARCH3	Enzyme
MARCH4	Enzyme
MARCH6	Enzyme
MARCH7	Enzyme
MARCH8	Enzyme
MARCH9	Enzyme
MARCKS	Enzyme
MARS	Enzyme
MARS2	Enzyme
MASP1	Enzyme
MASP2	Enzyme
MAT1A	Enzyme
MAT2A	Enzyme
MAT2B	Enzyme
MB21D1	Enzyme
MBLAC1	Enzyme
MBLAC2	Enzyme
MBOAT1	Enzyme
MBOAT2	Enzyme
MBOAT4	Enzyme
MBOAT7	Enzyme
MBTPS1	Enzyme
MBTPS2	Enzyme
MCAT	Enzyme
MCCC1	Enzyme
MCCC2	Enzyme
MCEE	Enzyme
MCM8	Enzyme
MCM9	Enzyme
MDH1	Enzyme
MDH1B	Enzyme
MDH2	Enzyme
MDM2	Enzyme
[truncated: 5,679 more rows]

## Sheet: Mouse target genes
targets	S_Class
1110007C09Rik	Enzyme
1110057K04Rik	Enzyme
1110058L19Rik	Enzyme
1600015I10Rik	Enzyme
1700019D03Rik	Enzyme
1700019G17Rik	Enzyme
1700029P11Rik	Enzyme
1700052N19Rik	Enzyme
1700055N04Rik	Enzyme
1700057G04Rik	Enzyme
2010111I01Rik	Enzyme
2410127L17Rik	Enzyme
2610020H08Rik	Enzyme
2810007J24Rik	Enzyme
4833403I15Rik	Enzyme
4833439L19Rik	Enzyme
4930444G20Rik	Enzyme
4931406C07Rik	Enzyme
5430401F13Rik	Enzyme
5430435G22Rik	Enzyme
6430573F11Rik	Enzyme
9130409I23Rik	Enzyme
9530003J23Rik	Enzyme
9630033F20Rik	Enzyme
A330050F15Rik	Enzyme
A4galt	Enzyme
A4gnt	Enzyme
Aacs	Enzyme
Aadac	Enzyme
Aadacl2	Enzyme
Aadacl3	Enzyme
Aadat	Enzyme
Aanat	Enzyme
Aars2	Enzyme
Aasdh	Enzyme
Aasdhppt	Enzyme
Aass	Enzyme
Abat	Enzyme
Abhd1	Enzyme
Abhd10	Enzyme
Abhd11	Enzyme
Abhd12	Enzyme
Abhd12b	Enzyme
Abhd13	Enzyme
Abhd14a	Enzyme
Abhd14b	Enzyme
Abhd15	Enzyme
Abhd16a	Enzyme
Abhd16b	Enzyme
Abhd17a	Enzyme
Abhd17b	Enzyme
Abhd17c	Enzyme
Abhd2	Enzyme
Abhd3	Enzyme
Abhd4	Enzyme
Abhd5	Enzyme
Abhd6	Enzyme
Abhd8	Enzyme
Abo	Enzyme
Acaa1a	Enzyme
Acaa1b	Enzyme
Acaa2	Enzyme
Acaca	Enzyme
Acacb	Enzyme
Acad10	Enzyme
Acad11	Enzyme
Acad12	Enzyme
Acad8	Enzyme
Acad9	Enzyme
Acadl	Enzyme
Acadm	Enzyme
Acads	Enzyme
Acadsb	Enzyme
Acadvl	Enzyme
Acat1	Enzyme
Acat2	Enzyme
Acat3	Enzyme
Accs	Enzyme
Accsl	Enzyme
Ace	Enzyme
Ace2	Enzyme
Acer1	Enzyme
Acer2	Enzyme
Acer3	Enzyme
Ache	Enzyme
Acly	Enzyme
Acmsd	Enzyme
Acn9	Enzyme
Aco1	Enzyme
Aco2	Enzyme
Acot1	Enzyme
Acot10	Enzyme
Acot11	Enzyme
Acot12	Enzyme
Acot13	Enzyme
Acot2	Enzyme
Acot3	Enzyme
Acot4	Enzyme
Acot5	Enzyme
Acot6	Enzyme
Acot7	Enzyme
Acot8	Enzyme
Acot9	Enzyme
Acox1	Enzyme
Acox2	Enzyme
Acox3	Enzyme
Acoxl	Enzyme
Acp1	Enzyme
Acp2	Enzyme
Acp5	Enzyme
Acp6	Enzyme
Acpt	Enzyme
Acr	Enzyme
Acsbg1	Enzyme
Acsbg2	Enzyme
Acsf2	Enzyme
Acsf3	Enzyme
Acsl1	Enzyme
Acsl3	Enzyme
Acsl4	Enzyme
Acsl5	Enzyme
Acsl6	Enzyme
Acsm1	Enzyme
Acsm2	Enzyme
Acsm3	Enzyme
Acsm4	Enzyme
Acsm5	Enzyme
Acss1	Enzyme
Acss2	Enzyme
Acss3	Enzyme
Acy1	Enzyme
Acy3	Enzyme
Acyp2	Enzyme
Ada	Enzyme
Adad1	Enzyme
Adad2	Enzyme
Adal	Enzyme
Adam10	Enzyme
Adam11	Enzyme
Adam12	Enzyme
Adam15	Enzyme
Adam17	Enzyme
Adam18	Enzyme
Adam2	Enzyme
Adam20	Enzyme
Adam21	Enzyme
Adam22	Enzyme
Adam23	Enzyme
Adam25	Enzyme
Adam28	Enzyme
Adam29	Enzyme
Adam30	Enzyme
Adam32	Enzyme
Adam33	Enzyme
Adam39	Enzyme
Adam7	Enzyme
Adam8	Enzyme
Adam9	Enzyme
Adamdec1	Enzyme
Adamts1	Enzyme
Adamts10	Enzyme
Adamts12	Enzyme
Adamts13	Enzyme
Adamts14	Enzyme
Adamts15	Enzyme
Adamts16	Enzyme
Adamts17	Enzyme
Adamts18	Enzyme
Adamts19	Enzyme
Adamts2	Enzyme
Adamts20	Enzyme
Adamts3	Enzyme
Adamts4	Enzyme
Adamts5	Enzyme
Adamts6	Enzyme
Adamts7	Enzyme
Adamts8	Enzyme
Adamts9	Enzyme
Adar	Enzyme
Adarb1	Enzyme
Adarb2	Enzyme
Adat1	Enzyme
Adat2	Enzyme
Adat3	Enzyme
Adcy1	Enzyme
Adcy10	Enzyme
Adcy2	Enzyme
Adcy3	Enzyme
Adcy4	Enzyme
Adcy5	Enzyme
Adcy6	Enzyme
Adcy7	Enzyme
Adcy8	Enzyme
Adcy9	Enzyme
Adcyap1	Enzyme
Add1	Enzyme
Add2	Enzyme
Add3	Enzyme
Adh1	Enzyme
Adh4	Enzyme
Adh5	Enzyme
Adh6b	Enzyme
Adh7	Enzyme
Adhfe1	Enzyme
Adi1	Enzyme
Ado	Enzyme
Adprh	Enzyme
Adprhl1	Enzyme
Adprm	Enzyme
Adsl	Enzyme
Aen	Enzyme
Afg3l2	Enzyme
Afmid	Enzyme
Aga	Enzyme
Agap1	Enzyme
Agap2	Enzyme
Agap3	Enzyme
Agbl1	Enzyme
Agbl2	Enzyme
Agbl3	Enzyme
Agbl4	Enzyme
Agbl5	Enzyme
Agk	Enzyme
Agmat	Enzyme
Agmo	Enzyme
Agpat1	Enzyme
Agpat2	Enzyme
Agpat3	Enzyme
Agpat4	Enzyme
Agpat5	Enzyme
Agpat6	Enzyme
Agpat9	Enzyme
Agps	Enzyme
Agtpbp1	Enzyme
Agxt	Enzyme
Agxt2	Enzyme
Ahcy	Enzyme
Ahcyl1	Enzyme
Ahcyl2	Enzyme
Ahsa1	Enzyme
Aicda	Enzyme
Aimp1	Enzyme
Aimp2	Enzyme
Ak7	Enzyme
Akap10	Enzyme
Akap11	Enzyme
Akap12	Enzyme
Akap13	Enzyme
Akap14	Enzyme
Akap3	Enzyme
Akap4	Enzyme
Akap5	Enzyme
Akap6	Enzyme
Akap7	Enzyme
Akap8	Enzyme
Akap8l	Enzyme
Akap9	Enzyme
Akip1	Enzyme
Akp3	Enzyme
Akr1a1	Enzyme
Akr1b10	Enzyme
Akr1b3	Enzyme
Akr1b7	Enzyme
Akr1b8	Enzyme
Akr1d1	Enzyme
Akr1e1	Enzyme
Akr7a5	Enzyme
Alad	Enzyme
Alas1	Enzyme
Alas2	Enzyme
Aldh16a1	Enzyme
Aldh18a1	Enzyme
Aldh1a1	Enzyme
Aldh1a2	Enzyme
Aldh1a3	Enzyme
Aldh1a7	Enzyme
Aldh1b1	Enzyme
Aldh1l1	Enzyme
Aldh1l2	Enzyme
Aldh2	Enzyme
Aldh3a1	Enzyme
Aldh3a2	Enzyme
Aldh3b1	Enzyme
Aldh3b2	Enzyme
Aldh4a1	Enzyme
Aldh5a1	Enzyme
Aldh6a1	Enzyme
Aldh7a1	Enzyme
Aldh8a1	Enzyme
Aldh9a1	Enzyme
Aldoa	Enzyme
Aldoart1	Enzyme
Aldoart2	Enzyme
Aldob	Enzyme
Aldoc	Enzyme
Alg1	Enzyme
Alg10b	Enzyme
Alg11	Enzyme
Alg12	Enzyme
Alg13	Enzyme
Alg14	Enzyme
Alg2	Enzyme
Alg3	Enzyme
Alg5	Enzyme
Alg6	Enzyme
Alg8	Enzyme
Alg9	Enzyme
Alkbh1	Enzyme
Alkbh2	Enzyme
Alkbh3	Enzyme
Alkbh4	Enzyme
Alkbh5	Enzyme
Alkbh6	Enzyme
Alkbh7	Enzyme
Allc	Enzyme
Alox12	Enzyme
Alox12b	Enzyme
Alox15	Enzyme
Alox5	Enzyme
Alox5ap	Enzyme
Alox8	Enzyme
Aloxe3	Enzyme
Alpi	Enzyme
Alpl	Enzyme
Alppl2	Enzyme
Amacr	Enzyme
Amd1	Enzyme
Amd2	Enzyme
Amdhd1	Enzyme
Amdhd2	Enzyme
Amfr	Enzyme
Ampd1	Enzyme
Ampd2	Enzyme
Ampd3	Enzyme
Amt	Enzyme
Amz1	Enzyme
Amz2	Enzyme
Anapc1	Enzyme
Anapc10	Enzyme
Anapc11	Enzyme
Anapc13	Enzyme
Anapc15-ps	Enzyme
Anapc16	Enzyme
Anapc2	Enzyme
Anapc4	Enzyme
Anapc5	Enzyme
Anapc7	Enzyme
Ang	Enzyme
Ang2	Enzyme
Ang4	Enzyme
Ang5	Enzyme
Ang6	Enzyme
Ankrd28	Enzyme
Ankrd44	Enzyme
Ankrd52	Enzyme
Anpep	Enzyme
Aoah	Enzyme
Aoc1	Enzyme
Aoc2	Enzyme
Aoc3	Enzyme
Aox1	Enzyme
Apaf1	Enzyme
Apeh	Enzyme
Apex1	Enzyme
Apex2	Enzyme
Aph1a	Enzyme
Aph1b	Enzyme
Aph1c	Enzyme
Apip	Enzyme
Apoa1bp	Enzyme
Aprt	Enzyme
Arel1	Enzyme
Arf1	Enzyme
Arf2	Enzyme
Arf3	Enzyme
Arf4	Enzyme
Arf5	Enzyme
Arf6	Enzyme
Arfgap1	Enzyme
Arfgap2	Enzyme
Arfgap3	Enzyme
Arfrp1	Enzyme
Arg1	Enzyme
Arg2	Enzyme
Arhgap1	Enzyme
Arhgap10	Enzyme
Arhgap11a	Enzyme
Arhgap12	Enzyme
Arhgap15	Enzyme
Arhgap17	Enzyme
Arhgap18	Enzyme
Arhgap19	Enzyme
Arhgap20	Enzyme
Arhgap21	Enzyme
Arhgap22	Enzyme
Arhgap23	Enzyme
Arhgap24	Enzyme
Arhgap25	Enzyme
Arhgap26	Enzyme
Arhgap27	Enzyme
Arhgap28	Enzyme
Arhgap29	Enzyme
Arhgap30	Enzyme
Arhgap31	Enzyme
Arhgap32	Enzyme
Arhgap33	Enzyme
Arhgap35	Enzyme
Arhgap36	Enzyme
Arhgap39	Enzyme
Arhgap4	Enzyme
Arhgap40	Enzyme
Arhgap42	Enzyme
Arhgap44	Enzyme
Arhgap5	Enzyme
Arhgap6	Enzyme
Arhgap8	Enzyme
Arhgap9	Enzyme
Arih1	Enzyme
Arih2	Enzyme
Arl1	Enzyme
Arl10	Enzyme
Arl11	Enzyme
Arl13a	Enzyme
Arl13b	Enzyme
Arl14	Enzyme
Arl15	Enzyme
Arl16	Enzyme
Arl2	Enzyme
Arl3	Enzyme
Arl4a	Enzyme
Arl4c	Enzyme
Arl4d	Enzyme
Arl5a	Enzyme
Arl5b	Enzyme
Arl5c	Enzyme
Arl6	Enzyme
Arl8a	Enzyme
Arl8b	Enzyme
Arl9	Enzyme
Arsa	Enzyme
Arsb	Enzyme
Arsg	Enzyme
Arsi	Enzyme
Arsj	Enzyme
Arsk	Enzyme
Art1	Enzyme
Art3	Enzyme
Art4	Enzyme
Art5	Enzyme
Arxes1	Enzyme
Arxes2	Enzyme
As3mt	Enzyme
Asah1	Enzyme
Asah2	Enzyme
Ash2l	Enzyme
Asl	Enzyme
Asmt	Enzyme
Asns	Enzyme
Asnsd1	Enzyme
Aspa	Enzyme
Aspdh	Enzyme
Aspg	Enzyme
Asph	Enzyme
Asphd1	Enzyme
Asphd2	Enzyme
Asprv1	Enzyme
Asrgl1	Enzyme
Ass1	Enzyme
Astl	Enzyme
Atad1	Enzyme
Atad3a	Enzyme
Atad5	Enzyme
Ate1	Enzyme
Atg4a	Enzyme
Atg4a-ps	Enzyme
Atg4b	Enzyme
Atg4c	Enzyme
Atg4d	Enzyme
Athl1	Enzyme
Atp5a1	Enzyme
Atp5b	Enzyme
Atp5c1	Enzyme
Atp5d	Enzyme
Atp5e	Enzyme
Atp5f1	Enzyme
Atp5g2	Enzyme
Atp5g3	Enzyme
Atp5h	Enzyme
Atp5j	Enzyme
Atp5j2	Enzyme
Atp5k	Enzyme
Atp5l	Enzyme
Atp5o	Enzyme
Atp5sl	Enzyme
ATP6	Enzyme
Atp6ap1	Enzyme
Atp6v0a1	Enzyme
Atp6v0a2	Enzyme
Atp6v0a4	Enzyme
Atp6v0b	Enzyme
Atp6v0c	Enzyme
Atp6v0d1	Enzyme
Atp6v0d2	Enzyme
Atp6v0e	Enzyme
Atp6v0e2	Enzyme
Atp6v1a	Enzyme
Atp6v1b1	Enzyme
Atp6v1b2	Enzyme
Atp6v1c1	Enzyme
Atp6v1c2	Enzyme
Atp6v1d	Enzyme
Atp6v1e1	Enzyme
Atp6v1e2	Enzyme
Atp6v1f	Enzyme
Atp6v1g1	Enzyme
Atp6v1g2	Enzyme
Atp6v1g3	Enzyme
Atp6v1h	Enzyme
Atp7a	Enzyme
Atp7b	Enzyme
ATP8	Enzyme
Atpaf1	Enzyme
Atpaf2	Enzyme
Atpif1	Enzyme
Auh	Enzyme
Aunip	Enzyme
Aurkaip1	Enzyme
Awat1	Enzyme
Awat2	Enzyme
Azin1	Enzyme
Azin2	Enzyme
B3galnt1	Enzyme
B3galnt2	Enzyme
B3galt1	Enzyme
B3galt2	Enzyme
B3galt4	Enzyme
B3galt5	Enzyme
B3galt6	Enzyme
B3gat1	Enzyme
B3gat2	Enzyme
B3gat3	Enzyme
B3glct	Enzyme
B3gnt2	Enzyme
B3gnt3	Enzyme
B3gnt4	Enzyme
B3gnt5	Enzyme
B3gnt6	Enzyme
B3gnt7	Enzyme
B3gnt8	Enzyme
B3gnt9	Enzyme
B3gntl1	Enzyme
B4galnt1	Enzyme
B4galnt2	Enzyme
B4galnt3	Enzyme
B4galnt4	Enzyme
B4galt1	Enzyme
B4galt2	Enzyme
B4galt3	Enzyme
B4galt4	Enzyme
B4galt5	Enzyme
B4galt6	Enzyme
B4galt7	Enzyme
B4gat1	Enzyme
B630005N14Rik	Enzyme
Baat	Enzyme
Bace1	Enzyme
Bace2	Enzyme
Bap1	Enzyme
Bbox1	Enzyme
Bcat1	Enzyme
Bcat2	Enzyme
Bcdin3d	Enzyme
Bche	Enzyme
Bckdha	Enzyme
Bckdhb	Enzyme
Bco1	Enzyme
Bco2	Enzyme
Bcs1l	Enzyme
Bdh1	Enzyme
Bdh2	Enzyme
Begain	Enzyme
Bhmt	Enzyme
Bhmt2	Enzyme
Blmh	Enzyme
Blvra	Enzyme
Blvrb	Enzyme
Bpgm	Enzyme
Bphl	Enzyme
Bpnt1	Enzyme
Brcc3	Enzyme
Bst1	Enzyme
Btd	Enzyme
C1galt1	Enzyme
C1galt1c1	Enzyme
C1rl	Enzyme
Caap1	Enzyme
Camk2n1	Enzyme
Camk2n2	Enzyme
Camkmt	Enzyme
Cant1	Enzyme
Cap1	Enzyme
Cap2	Enzyme
Car1	Enzyme
Car10	Enzyme
Car11	Enzyme
Car12	Enzyme
Car13	Enzyme
Car14	Enzyme
Car2	Enzyme
Car3	Enzyme
Car4	Enzyme
Car5a	Enzyme
Car5b	Enzyme
Car6	Enzyme
Car7	Enzyme
Car8	Enzyme
Car9	Enzyme
Card10	Enzyme
Card11	Enzyme
Card14	Enzyme
Card6	Enzyme
Card9	Enzyme
Carkd	Enzyme
Carns1	Enzyme
Cars2	Enzyme
Casp1	Enzyme
Casp12	Enzyme
Casp14	Enzyme
Casp2	Enzyme
Casp3	Enzyme
Casp6	Enzyme
Casp7	Enzyme
Casp8	Enzyme
Casp9	Enzyme
Cat	Enzyme
Cbl	Enzyme
Cblb	Enzyme
Cblc	Enzyme
Cbll1	Enzyme
Cbr1	Enzyme
Cbr3	Enzyme
Cbr4	Enzyme
Cbs	Enzyme
Ccbl1	Enzyme
Ccbl2	Enzyme
Ccnb1ip1	Enzyme
Ccs	Enzyme
Cd38	Enzyme
Cda	Enzyme
Cdadc1	Enzyme
Cdc14a	Enzyme
Cdc14b	Enzyme
Cdc25a	Enzyme
Cdc25b	Enzyme
Cdc25c	Enzyme
Cdc26	Enzyme
Cdc42	Enzyme
Cdipt	Enzyme
Cdk2ap1	Enzyme
Cdk2ap2	Enzyme
Cdk5r1	Enzyme
Cdk5r2	Enzyme
Cdkal1	Enzyme
Cdkn1a	Enzyme
Cdkn1b	Enzyme
Cdkn1c	Enzyme
Cdkn2b	Enzyme
Cdkn2c	Enzyme
Cdkn2d	Enzyme
Cdkn3	Enzyme
Cdo1	Enzyme
Cds1	Enzyme
Cds2	Enzyme
Cel	Enzyme
Cela1	Enzyme
Cela2a	Enzyme
Cela3a	Enzyme
Cela3b	Enzyme
Cept1	Enzyme
Cercam	Enzyme
Cerkl	Enzyme
Ces1b	Enzyme
Ces1c	Enzyme
Ces1d	Enzyme
Ces1g	Enzyme
Ces1h	Enzyme
Ces2a	Enzyme
Ces2b	Enzyme
Ces2c	Enzyme
Ces2e	Enzyme
Ces2f	Enzyme
Ces2g	Enzyme
Ces3a	Enzyme
Ces3b	Enzyme
Ces4a	Enzyme
Ces5a	Enzyme
Cfd	Enzyme
Ch25h	Enzyme
Chac1	Enzyme
Chac2	Enzyme
Chat	Enzyme
Chd1l	Enzyme
Chdh	Enzyme
Chfr	Enzyme
Chia1	Enzyme
Chid1	Enzyme
Chil1	Enzyme
Chil3	Enzyme
Chil4	Enzyme
Chil5	Enzyme
Chil6	Enzyme
Chit1	Enzyme
Chm	Enzyme
Chml	Enzyme
Chpf	Enzyme
Chpf2	Enzyme
Chpt1	Enzyme
Chst1	Enzyme
Chst10	Enzyme
Chst11	Enzyme
Chst12	Enzyme
Chst13	Enzyme
Chst14	Enzyme
Chst15	Enzyme
Chst2	Enzyme
Chst3	Enzyme
Chst4	Enzyme
Chst7	Enzyme
Chst8	Enzyme
Chst9	Enzyme
Chsy1	Enzyme
Chsy3	Enzyme
Cinp	Enzyme
Cks1b	Enzyme
Cks2	Enzyme
Clp1	Enzyme
Clpb	Enzyme
Clpp	Enzyme
Clps	Enzyme
Clpsl2	Enzyme
Clpx	Enzyme
Clybl	Enzyme
Cma1	Enzyme
Cmas	Enzyme
Cmbl	Enzyme
Cml1	Enzyme
Cml2	Enzyme
Cml3	Enzyme
Cml5	Enzyme
Cmtr1	Enzyme
Cmtr2	Enzyme
Cndp1	Enzyme
Cndp2	Enzyme
Cnep1r1	Enzyme
Cnksr1	Enzyme
Cnksr2	Enzyme
Cnksr3	Enzyme
Cnp	Enzyme
Coa3	Enzyme
Coa4	Enzyme
Coa5	Enzyme
Coa6	Enzyme
Coa7	Enzyme
Coasy	Enzyme
Colgalt1	Enzyme
Colgalt2	Enzyme
Colq	Enzyme
Comt	Enzyme
Comtd1	Enzyme
Coq2	Enzyme
Coq3	Enzyme
Coq5	Enzyme
Coq6	Enzyme
Coq7	Enzyme
COX1	Enzyme
Cox10	Enzyme
Cox11	Enzyme
Cox14	Enzyme
Cox15	Enzyme
Cox16	Enzyme
Cox17	Enzyme
Cox19	Enzyme
COX2	Enzyme
Cox20	Enzyme
COX3	Enzyme
Cox4i1	Enzyme
Cox4i2	Enzyme
Cox5a	Enzyme
Cox5b	Enzyme
Cox6a1	Enzyme
Cox6a2	Enzyme
Cox6b1	Enzyme
Cox6b2	Enzyme
Cox6c	Enzyme
Cox7a1	Enzyme
Cox7a2	Enzyme
Cox7a2l	Enzyme
Cox7b	Enzyme
Cox7b2	Enzyme
Cox7c	Enzyme
Cox8a	Enzyme
Cpa1	Enzyme
Cpa2	Enzyme
Cpa3	Enzyme
Cpa4	Enzyme
Cpa5	Enzyme
Cpa6	Enzyme
Cpb1	Enzyme
Cpb2	Enzyme
Cpd	Enzyme
Cpe	Enzyme
Cped1	Enzyme
Cpm	Enzyme
Cpn1	Enzyme
Cpn2	Enzyme
Cpox	Enzyme
Cpped1	Enzyme
Cpq	Enzyme
Cps1	Enzyme
Cpt1a	Enzyme
Cpt1b	Enzyme
Cpt1c	Enzyme
Cpt2	Enzyme
Cpvl	Enzyme
Cpxm1	Enzyme
Cpxm2	Enzyme
Cpz	Enzyme
Crat	Enzyme
Crcp	Enzyme
Crls1	Enzyme
Crmp1	Enzyme
Crot	Enzyme
Crybg3	Enzyme
Cryl1	Enzyme
Crym	Enzyme
Cryz	Enzyme
Cryzl1	Enzyme
Cs	Enzyme
Csad	Enzyme
Csgalnact1	Enzyme
Csgalnact2	Enzyme
Csl	Enzyme
Csn1s1	Enzyme
Csn2	Enzyme
Csn3	Enzyme
Ctbs	Enzyme
Ctdnep1	Enzyme
Ctdp1	Enzyme
Ctdsp1	Enzyme
Ctdsp2	Enzyme
Ctdspl	Enzyme
Ctdspl2	Enzyme
Cth	Enzyme
Ctps	Enzyme
Ctps2	Enzyme
Ctr9	Enzyme
Ctrb1	Enzyme
Ctrl	Enzyme
Ctsa	Enzyme
Ctsb	Enzyme
Ctsc	Enzyme
Ctsd	Enzyme
Ctse	Enzyme
Ctsf	Enzyme
Ctsg	Enzyme
Ctsh	Enzyme
Ctsk	Enzyme
Ctso	Enzyme
Ctss	Enzyme
Ctsw	Enzyme
Ctsz	Enzyme
Cwc27	Enzyme
Cyb5r1	Enzyme
Cyb5r2	Enzyme
Cyb5r3	Enzyme
Cyb5r4	Enzyme
Cyb5rl	Enzyme
Cybrd1	Enzyme
Cyld	Enzyme
Cyp11a1	Enzyme
Cyp17a1	Enzyme
Cyp19a1	Enzyme
Cyp21a1	Enzyme
Cyp24a1	Enzyme
Cyp26a1	Enzyme
Cyp27a1	Enzyme
Cyp27b1	Enzyme
Cyp2d10	Enzyme
Cyp2d11	Enzyme
Cyp2d12	Enzyme
Cyp2d13	Enzyme
Cyp2d22	Enzyme
Cyp2d26	Enzyme
Cyp2d34	Enzyme
Cyp2d40	Enzyme
Cyp2d9	Enzyme
Cyp2r1	Enzyme
Cyp39a1	Enzyme
Cyp3a11	Enzyme
Cyp3a13	Enzyme
Cyp3a16	Enzyme
Cyp3a25	Enzyme
Cyp3a41a	Enzyme
Cyp3a41b	Enzyme
Cyp3a44	Enzyme
Cyp3a57	Enzyme
Cyp3a59	Enzyme
Cyp46a1	Enzyme
Cyp4a10	Enzyme
Cyp4a30b	Enzyme
Cyp4a31	Enzyme
Cyp4a32	Enzyme
Cyp4f14	Enzyme
Cyp4f15	Enzyme
Cyp4f18	Enzyme
Cyp4f40	Enzyme
Cyp51	Enzyme
Cyp7a1	Enzyme
Cyp7b1	Enzyme
Cyp8b1	Enzyme
D2hgdh	Enzyme
D2Wsu81e	Enzyme
Dad1	Enzyme
Dag1	Enzyme
Dagla	Enzyme
Daglb	Enzyme
Dak	Enzyme
Dao	Enzyme
Dars2	Enzyme
Dbh	Enzyme
Dbt	Enzyme
Dcakd	Enzyme
Dclre1b	Enzyme
Dcp2	Enzyme
Dcps	Enzyme
Dct	Enzyme
Dctd	Enzyme
Dctpp1	Enzyme
Dcxr	Enzyme
Ddah1	Enzyme
Ddah2	Enzyme
Ddc	Enzyme
Ddhd1	Enzyme
Ddhd2	Enzyme
Ddo	Enzyme
Ddost	Enzyme
Ddt	Enzyme
Ddx1	Enzyme
Ddx10	Enzyme
Ddx11	Enzyme
Ddx17	Enzyme
Ddx18	Enzyme
Ddx19a	Enzyme
Ddx19b	Enzyme
Ddx20	Enzyme
Ddx21	Enzyme
Ddx23	Enzyme
Ddx24	Enzyme
Ddx25	Enzyme
Ddx27	Enzyme
Ddx28	Enzyme
Ddx31	Enzyme
Ddx39	Enzyme
Ddx39b	Enzyme
Ddx3x	Enzyme
Ddx3y	Enzyme
Ddx4	Enzyme
Ddx41	Enzyme
Ddx42	Enzyme
Ddx46	Enzyme
Ddx47	Enzyme
Ddx49	Enzyme
Ddx5	Enzyme
Ddx50	Enzyme
Ddx51	Enzyme
Ddx52	Enzyme
Ddx54	Enzyme
Ddx55	Enzyme
Ddx56	Enzyme
Ddx59	Enzyme
Ddx6	Enzyme
Ddx60	Enzyme
Decr1	Enzyme
Decr2	Enzyme
Degs1	Enzyme
Degs2	Enzyme
Dera	Enzyme
Desi1	Enzyme
Desi2	Enzyme
Dgat1	Enzyme
Dgat2	Enzyme
Dgat2l6	Enzyme
Dgkb	Enzyme
Dgkd	Enzyme
Dgke	Enzyme
Dgkg	Enzyme
Dgki	Enzyme
Dgkk	Enzyme
Dgkz	Enzyme
Dhcr24	Enzyme
Dhcr7	Enzyme
Dhdds	Enzyme
Dhdh	Enzyme
Dhfr	Enzyme
Dhodh	Enzyme
Dhps	Enzyme
Dhrs1	Enzyme
Dhrs11	Enzyme
Dhrs13	Enzyme
Dhrs2	Enzyme
Dhrs3	Enzyme
Dhrs4	Enzyme
Dhrs7	Enzyme
Dhrs7b	Enzyme
Dhrs7c	Enzyme
Dhrs9	Enzyme
Dhtkd1	Enzyme
Dhx15	Enzyme
Dhx16	Enzyme
Dhx29	Enzyme
Dhx30	Enzyme
Dhx32	Enzyme
Dhx33	Enzyme
Dhx34	Enzyme
Dhx35	Enzyme
Dhx36	Enzyme
Dhx37	Enzyme
Dhx38	Enzyme
Dhx40	Enzyme
Dhx57	Enzyme
Dhx58	Enzyme
Dhx8	Enzyme
Dhx9	Enzyme
Dicer1	Enzyme
Dimt1	Enzyme
Dio1	Enzyme
Dio2	Enzyme
Dio3	Enzyme
Diras1	Enzyme
Diras2	Enzyme
Dis3	Enzyme
Dis3l	Enzyme
Dis3l2	Enzyme
Dlat	Enzyme
Dlc1	Enzyme
Dld	Enzyme
Dlst	Enzyme
Dmap1	Enzyme
Dmgdh	Enzyme
Dna2	Enzyme
Dnajc6	Enzyme
Dnase1	Enzyme
Dnase1l1	Enzyme
Dnase1l2	Enzyme
Dnase1l3	Enzyme
Dnase2a	Enzyme
Dnase2b	Enzyme
Dnmt1	Enzyme
Dnmt3l	Enzyme
Dnpep	Enzyme
Dnph1	Enzyme
Dntt	Enzyme
Dnttip1	Enzyme
Dnttip2	Enzyme
Dohh	Enzyme
Dolk	Enzyme
Dolpp1	Enzyme
Doxl2	Enzyme
Dpagt1	Enzyme
Dpep1	Enzyme
Dpep2	Enzyme
Dpep3	Enzyme
Dph5	Enzyme
Dph6	Enzyme
Dph7	Enzyme
Dpm1	Enzyme
Dpm3	Enzyme
Dpp10	Enzyme
Dpp3	Enzyme
Dpp4	Enzyme
Dpp6	Enzyme
Dpp7	Enzyme
Dpp8	Enzyme
Dpp9	Enzyme
Dpy19l1	Enzyme
Dpy19l2	Enzyme
Dpy19l3	Enzyme
Dpy19l4	Enzyme
Dpyd	Enzyme
Dpys	Enzyme
Dpysl2	Enzyme
Dpysl3	Enzyme
Dpysl4	Enzyme
Dpysl5	Enzyme
Dqx1	Enzyme
Drosha	Enzyme
Dse	Enzyme
Dsel	Enzyme
Dtd1	Enzyme
Dtd2	Enzyme
Dtx1	Enzyme
Dtx2	Enzyme
Dtx3	Enzyme
Dtx3l	Enzyme
Dtx4	Enzyme
Duox1	Enzyme
Duox2	Enzyme
Duoxa1	Enzyme
Duoxa2	Enzyme
Dus1l	Enzyme
Dus2	Enzyme
Dus3l	Enzyme
Dus4l	Enzyme
Dusp1	Enzyme
Dusp10	Enzyme
Dusp11	Enzyme
Dusp12	Enzyme
Dusp13	Enzyme
Dusp14	Enzyme
Dusp15	Enzyme
Dusp16	Enzyme
Dusp18	Enzyme
Dusp19	Enzyme
Dusp2	Enzyme
Dusp21	Enzyme
Dusp22	Enzyme
Dusp23	Enzyme
Dusp26	Enzyme
Dusp28	Enzyme
Dusp4	Enzyme
Dusp5	Enzyme
Dusp6	Enzyme
Dusp7	Enzyme
Dusp8	Enzyme
Dusp9	Enzyme
Dut	Enzyme
Dxo	Enzyme
Dzip3	Enzyme
Ear1	Enzyme
Ear10	Enzyme
Ear14	Enzyme
Ear2	Enzyme
Ear6	Enzyme
Ears2	Enzyme
Ebp	Enzyme
Ece1	Enzyme
Ece2	Enzyme
Ecel1	Enzyme
Ech1	Enzyme
Echdc1	Enzyme
Echdc2	Enzyme
Echdc3	Enzyme
Echs1	Enzyme
Eci1	Enzyme
Eci2	Enzyme
Eci3	Enzyme
Edem1	Enzyme
Edem2	Enzyme
Edem3	Enzyme
Eef2kmt	Enzyme
Eepd1	Enzyme
Elac1	Enzyme
Elac2	Enzyme
Elane	Enzyme
Elfn2	Enzyme
Ell	Enzyme
Ell2	Enzyme
Ell3	Enzyme
Eme1	Enzyme
Eme2	Enzyme
Emg1	Enzyme
Endod1	Enzyme
Endog	Enzyme
Endou	Enzyme
Endov	Enzyme
Engase	Enzyme
Eno1	Enzyme
Eno1b	Enzyme
Eno2	Enzyme
Eno3	Enzyme
Eno4	Enzyme
Enoph1	Enzyme
Enpep	Enzyme
Enpp1	Enzyme
Enpp2	Enzyme
Enpp3	Enzyme
Enpp4	Enzyme
Enpp5	Enzyme
Enpp6	Enzyme
Enpp7	Enzyme
Entpd1	Enzyme
Entpd2	Enzyme
Entpd3	Enzyme
Entpd4	Enzyme
Entpd5	Enzyme
Entpd6	Enzyme
Entpd7	Enzyme
Entpd8	Enzyme
Eogt	Enzyme
Epb4.2	Enzyme
Ephx1	Enzyme
Ephx2	Enzyme
Ephx3	Enzyme
Ephx4	Enzyme
Epm2a	Enzyme
Eps8	Enzyme
Eps8l1	Enzyme
Eps8l2	Enzyme
Eps8l3	Enzyme
Ept1	Enzyme
Epx	Enzyme
Eral1	Enzyme
Erap1	Enzyme
Eras	Enzyme
Ercc2	Enzyme
Ercc3	Enzyme
Ercc4	Enzyme
Ercc5	Enzyme
Eri1	Enzyme
Eri2	Enzyme
Eri3	Enzyme
Ermp1	Enzyme
Esco1	Enzyme
Esco2	Enzyme
Esd	Enzyme
Espl1	Enzyme
Etf1	Enzyme
Etfdh	Enzyme
Ethe1	Enzyme
Etnppl	Enzyme
Exd1	Enzyme
Exd2	Enzyme
Exo1	Enzyme
Exo5	Enzyme
Exog	Enzyme
Exosc4	Enzyme
Exosc5	Enzyme
Exosc6	Enzyme
Exosc7	Enzyme
Exosc8	Enzyme
Exosc9	Enzyme
Ext1	Enzyme
Ext2	Enzyme
Extl1	Enzyme
Extl2	Enzyme
Extl3	Enzyme
F10	Enzyme
F11	Enzyme
F12	Enzyme
F13a1	Enzyme
F2	Enzyme
F7	Enzyme
F9	Enzyme
Fa2h	Enzyme
Faah	Enzyme
Fads1	Enzyme
Fads2	Enzyme
Fads3	Enzyme
Fads6	Enzyme
Fah	Enzyme
Fahd1	Enzyme
Fahd2a	Enzyme
Fam105a	Enzyme
Fam20a	Enzyme
Fam20b	Enzyme
Fam20c	Enzyme
Fam213b	Enzyme
Fan1	Enzyme
Fancl	Enzyme
Fap	Enzyme
Far1	Enzyme
Far2	Enzyme
Fars2	Enzyme
Farsa	Enzyme
Farsb	Enzyme
Fasn	Enzyme
Fastkd1	Enzyme
Fastkd2	Enzyme
Fastkd3	Enzyme
Fastkd5	Enzyme
Fbl	Enzyme
Fbll1	Enzyme
Fbp1	Enzyme
Fbp2	Enzyme
Fbxo18	Enzyme
Fdft1	Enzyme
Fdps	Enzyme
Fech	Enzyme
Fen1	Enzyme
Fh1	Enzyme
Fhit	Enzyme
Ficd	Enzyme
Fig4	Enzyme
Fign	Enzyme
Fignl1	Enzyme
Fignl2	Enzyme
Fkbp10	Enzyme
Fkbp11	Enzyme
Fkbp14	Enzyme
Fkbp1a	Enzyme
Fkbp1b	Enzyme
Fkbp3	Enzyme
Fkbp4	Enzyme
Fkbp5	Enzyme
Fkbp6	Enzyme
Fkbp7	Enzyme
Fkbp8	Enzyme
Fkbp9	Enzyme
Flad1	Enzyme
Flt3l	Enzyme
Fmo1	Enzyme
Fmo2	Enzyme
Fmo3	Enzyme
Fmo4	Enzyme
Fmo5	Enzyme
Fnta	Enzyme
Fntb	Enzyme
Folh1	Enzyme
Foxred1	Enzyme
Foxred2	Enzyme
Fpgs	Enzyme
Fpgt	Enzyme
Frrs1	Enzyme
Ftcd	Enzyme
Fto	Enzyme
Ftsj1	Enzyme
Ftsj2	Enzyme
Ftsj3	Enzyme
Fuca1	Enzyme
Fuca2	Enzyme
Fuom	Enzyme
Furin	Enzyme
Fut1	Enzyme
Fut10	Enzyme
Fut11	Enzyme
Fut2	Enzyme
Fut4	Enzyme
Fut7	Enzyme
Fut8	Enzyme
Fut9	Enzyme
Fxyd2	Enzyme
G3bp1	Enzyme
G3bp2	Enzyme
G6pc2	Enzyme
G6pc3	Enzyme
G6pd2	Enzyme
G6pdx	Enzyme
Gaa	Enzyme
Gad1	Enzyme
Gad2	Enzyme
Gadl1	Enzyme
Gal3st1	Enzyme
Gal3st2	Enzyme
Gal3st3	Enzyme
Gal3st4	Enzyme
Galc	Enzyme
Gale	Enzyme
Galm	Enzyme
Galns	Enzyme
Galnt1	Enzyme
Galnt10	Enzyme
Galnt11	Enzyme
Galnt12	Enzyme
Galnt13	Enzyme
Galnt14	Enzyme
Galnt15	Enzyme
Galnt16	Enzyme
Galnt18	Enzyme
Galnt2	Enzyme
Galnt3	Enzyme
Galnt4	Enzyme
Galnt5	Enzyme
Galnt6	Enzyme
Galnt7	Enzyme
Galnt9	Enzyme
Galntl5	Enzyme
Galntl6	Enzyme
Galt	Enzyme
Gamt	Enzyme
Ganab	Enzyme
Ganc	Enzyme
Gapdh	Enzyme
Gapdhs	Enzyme
Gapvd1	Enzyme
Garnl3	Enzyme
Gatb	Enzyme
Gatc	Enzyme
Gatm	Enzyme
Gba2	Enzyme
Gbe1	Enzyme
Gbgt1	Enzyme
Gcat	Enzyme
Gcdh	Enzyme
Gch1	Enzyme
Gchfr	Enzyme
Gckr	Enzyme
Gclc	Enzyme
Gclm	Enzyme
Gcnt1	Enzyme
Gcnt2	Enzyme
Gcnt3	Enzyme
Gcnt4	Enzyme
Gcnt7	Enzyme
Gda	Enzyme
Gde1	Enzyme
Gdpd1	Enzyme
Gdpd2	Enzyme
Gdpd3	Enzyme
Gdpd4	Enzyme
Gdpd5	Enzyme
Gdpgp1	Enzyme
Gem	Enzyme
Gen1	Enzyme
Gfer	Enzyme
Gfod1	Enzyme
Gfod2	Enzyme
Gfpt1	Enzyme
Gfpt2	Enzyme
Ggact	Enzyme
Ggct	Enzyme
Ggcx	Enzyme
Ggh	Enzyme
Ggps1	Enzyme
Ggt1	Enzyme
Ggt5	Enzyme
Ggt6	Enzyme
Ggt7	Enzyme
Gimap1	Enzyme
Gimap3	Enzyme
Gimap4	Enzyme
Gimap5	Enzyme
Gimap6	Enzyme
Gimap7	Enzyme
Gimap8	Enzyme
Gin1	Enzyme
Git1	Enzyme
Git2	Enzyme
Gkap1	Enzyme
Gla	Enzyme
Glb1	Enzyme
Glb1l	Enzyme
Glb1l2	Enzyme
Glb1l3	Enzyme
Glce	Enzyme
Gldc	Enzyme
Glo1	Enzyme
Glod4	Enzyme
Glod5	Enzyme
Gls	Enzyme
Gls2	Enzyme
Glt1d1	Enzyme
Glt6d1	Enzyme
Glt8d1	Enzyme
Glt8d2	Enzyme
Glud1	Enzyme
Glul	Enzyme
Glyat	Enzyme
Glyatl3	Enzyme
Gm10094	Enzyme
Gm10334	Enzyme
Gm10349	Enzyme
Gm10358	Enzyme
Gm10681	Enzyme
Gm11128	Enzyme
Gm11273	Enzyme
Gm12184	Enzyme
Gm12248	Enzyme
Gm13177	Enzyme
Gm13178	Enzyme
Gm14698	Enzyme
Gm15800	Enzyme
Gm17296	Enzyme
Gm21685	Enzyme
Gm3839	Enzyme
Gm436	Enzyme
Gm438	Enzyme
Gm4450	Enzyme
Gm4477	Enzyme
Gm4737	Enzyme
Gm4756	Enzyme
Gm5096	Enzyme
Gm5136	Enzyme
Gm5150	Enzyme
Gm5415	Enzyme
Gm5426	Enzyme
Gm5549	Enzyme
Gm5678	Enzyme
Gm5737	Enzyme
Gm5771	Enzyme
Gm6086	Enzyme
Gm7102	Enzyme
Gm7254	Enzyme
Gm7879	Enzyme
Gm9733	Enzyme
Gm9745	Enzyme
Gm9803	Enzyme
Gm9994	Enzyme
Gmds	Enzyme
Gmppa	Enzyme
Gmppb	Enzyme
Gmpr	Enzyme
Gmpr2	Enzyme
Gmps	Enzyme
Gne	Enzyme
Gnmt	Enzyme
Gnpat	Enzyme
Gnpda1	Enzyme
Gnpda2	Enzyme
Gnpnat1	Enzyme
Gnptab	Enzyme
Gnptg	Enzyme
Gns	Enzyme
Got1	Enzyme
Got1l1	Enzyme
Got2	Enzyme
Gpam	Enzyme
Gpat2	Enzyme
Gpcpd1	Enzyme
Gpd1	Enzyme
Gpd1l	Enzyme
Gpd2	Enzyme
Gpi1	Enzyme
Gpld1	Enzyme
Gpn1	Enzyme
Gpn2	Enzyme
Gpn3	Enzyme
Gpt	Enzyme
Gpt2	Enzyme
Gpx1	Enzyme
Gpx2	Enzyme
Gpx3	Enzyme
Gpx4	Enzyme
Gpx6	Enzyme
Gpx7	Enzyme
Gpx8	Enzyme
Grhpr	Enzyme
Gsap	Enzyme
Gspt1	Enzyme
Gspt2	Enzyme
Gsr	Enzyme
Gss	Enzyme
Gsta3	Enzyme
Gstcd	Enzyme
Gstk1	Enzyme
Gstm1	Enzyme
Gstm2	Enzyme
Gstm3	Enzyme
Gstm4	Enzyme
Gstm5	Enzyme
Gstm6	Enzyme
Gstm7	Enzyme
Gsto1	Enzyme
Gsto2	Enzyme
Gstp1	Enzyme
Gstp2	Enzyme
Gstt2	Enzyme
Gstz1	Enzyme
Gtdc1	Enzyme
Gtpbp3	Enzyme
Gtse1	Enzyme
Guca1a	Enzyme
Guca1b	Enzyme
Guca2b	Enzyme
Gucy1a2	Enzyme
Gucy1a3	Enzyme
Gucy1b3	Enzyme
Gusb	Enzyme
Gxylt1	Enzyme
Gxylt2	Enzyme
Gyg	Enzyme
Gyltl1b	Enzyme
Gys1	Enzyme
Gys2	Enzyme
Gzma	Enzyme
Gzmb	Enzyme
Gzmc	Enzyme
Gzmd	Enzyme
Gzme	Enzyme
Gzmf	Enzyme
Gzmg	Enzyme
Gzmk	Enzyme
Gzmm	Enzyme
Gzmn	Enzyme
H13	Enzyme
H2-Ke6	Enzyme
Haao	Enzyme
Habp2	Enzyme
Hace1	Enzyme
Hacl1	Enzyme
Hadh	Enzyme
Hadhb	Enzyme
Hagh	Enzyme
Haghl	Enzyme
Hal	Enzyme
Hao1	Enzyme
Hao2	Enzyme
Harbi1	Enzyme
Hars2	Enzyme
Has1	Enzyme
Has2	Enzyme
Has3	Enzyme
Hccs	Enzyme
Hdc	Enzyme
Hddc3	Enzyme
Hdhd1a	Enzyme
Hdhd2	Enzyme
Hdhd3	Enzyme
Heca	Enzyme
Hectd1	Enzyme
Hectd2	Enzyme
Hectd3	Enzyme
Hecw1	Enzyme
Hecw2	Enzyme
Helb	Enzyme
Hells	Enzyme
Helq	Enzyme
Helz	Enzyme
Helz2	Enzyme
Hemk1	Enzyme
Henmt1	Enzyme
Herc1	Enzyme
Herc2	Enzyme
Herc3	Enzyme
Herc4	Enzyme
Herc6	Enzyme
Hexa	Enzyme
Hexb	Enzyme
Hexdc	Enzyme
Hfm1	Enzyme
Hgd	Enzyme
Hgf	Enzyme
Hgfac	Enzyme
Hgs	Enzyme
Hgsnat	Enzyme
Hhat	Enzyme
Hhatl	Enzyme
Hibadh	Enzyme
Hibch	Enzyme
Hlcs	Enzyme
Hltf	Enzyme
Hmbs	Enzyme
Hmces	Enzyme
Hmgcl	Enzyme
Hmgcll1	Enzyme
Hmgcr	Enzyme
Hmgcs1	Enzyme
Hmgcs2	Enzyme
Hmox1	Enzyme
Hmox2	Enzyme
Hnmt	Enzyme
Hoga1	Enzyme
Hpd	Enzyme
Hpdl	Enzyme
Hpgd	Enzyme
Hpgds	Enzyme
Hpn	Enzyme
Hprt	Enzyme
Hpse	Enzyme
Hpse2	Enzyme
Hr	Enzyme
Hras	Enzyme
Hrsp12	Enzyme
Hs2st1	Enzyme
Hs3st1	Enzyme
Hs3st2	Enzyme
Hs3st3a1	Enzyme
Hs3st3b1	Enzyme
Hs3st4	Enzyme
Hs3st5	Enzyme
Hs3st6	Enzyme
Hs6st1	Enzyme
Hs6st2	Enzyme
Hs6st3	Enzyme
Hsd11b1	Enzyme
Hsd11b2	Enzyme
Hsd17b1	Enzyme
Hsd17b10	Enzyme
Hsd17b11	Enzyme
Hsd17b12	Enzyme
Hsd17b13	Enzyme
Hsd17b14	Enzyme
Hsd17b2	Enzyme
Hsd17b3	Enzyme
Hsd17b6	Enzyme
Hsd17b7	Enzyme
Hsd3b1	Enzyme
Hsd3b2	Enzyme
Hsd3b3	Enzyme
Hsd3b4	Enzyme
Hsd3b5	Enzyme
Hsd3b6	Enzyme
Hsd3b7	Enzyme
Hsdl1	Enzyme
Hsdl2	Enzyme
Hspg2	Enzyme
Htatip2	Enzyme
Htra1	Enzyme
Htra2	Enzyme
Htra3	Enzyme
Htra4	Enzyme
Huwe1	Enzyme
Hyal1	Enzyme
Hyal2	Enzyme
Hyal3	Enzyme
Hyal4	Enzyme
Hyal5	Enzyme
Hykk	Enzyme
Iah1	Enzyme
Iars2	Enzyme
Iba57	Enzyme
Ibtk	Enzyme
Icmt	Enzyme
Ict1	Enzyme
Ide	Enzyme
Idh1	Enzyme
Idh2	Enzyme
Idh3a	Enzyme
Idh3b	Enzyme
Idh3g	Enzyme
Idi1	Enzyme
Idi2	Enzyme
Ido1	Enzyme
Ido2	Enzyme
Ids	Enzyme
Idua	Enzyme
Ifi30	Enzyme
Ifih1	Enzyme
Ift22	Enzyme
Ift27	Enzyme
Igtp	Enzyme
Ikbip	Enzyme
Il4i1	Enzyme
Ilkap	Enzyme
Ilvbl	Enzyme
Immp1l	Enzyme
Immp2l	Enzyme
Impa1	Enzyme
Impa2	Enzyme
Impdh1	Enzyme
Impdh2	Enzyme
Inmt	Enzyme
Ino80	Enzyme
Inpp1	Enzyme
Inpp4a	Enzyme
Inpp4b	Enzyme
Inpp5a	Enzyme
Inpp5b	Enzyme
Inpp5d	Enzyme
Inpp5e	Enzyme
Inpp5f	Enzyme
Inpp5j	Enzyme
Inpp5k	Enzyme
Inppl1	Enzyme
Ippk	Enzyme
Iqgap1	Enzyme
Iqgap2	Enzyme
Iqgap3	Enzyme
Irak1bp1	Enzyme
Irg1	Enzyme
Irgc1	Enzyme
Irgm1	Enzyme
Irgm2	Enzyme
Irgq	Enzyme
Isg20l2	Enzyme
Isoc1	Enzyme
Isoc2a	Enzyme
Isoc2b	Enzyme
Isyna1	Enzyme
Itch	Enzyme
Itpa	Enzyme
Ivd	Enzyme
Iyd	Enzyme
Jakmip1	Enzyme
Jakmip2	Enzyme
Jakmip3	Enzyme
Jmjd6	Enzyme
Katna1	Enzyme
Katnal1	Enzyme
Katnal2	Enzyme
Kazald1	Enzyme
Kcmf1	Enzyme
Kdsr	Enzyme
Kel	Enzyme
Kidins220	Enzyme
Kl	Enzyme
Klb	Enzyme
Klk1	Enzyme
Klk10	Enzyme
Klk11	Enzyme
Klk12	Enzyme
Klk13	Enzyme
Klk14	Enzyme
Klk15	Enzyme
Klk1b1	Enzyme
Klk1b11	Enzyme
Klk1b16	Enzyme
Klk1b21	Enzyme
Klk1b22	Enzyme
Klk1b24	Enzyme
Klk1b26	Enzyme
Klk1b27	Enzyme
Klk1b3	Enzyme
Klk1b4	Enzyme
Klk1b5	Enzyme
Klk1b8	Enzyme
Klk1b9	Enzyme
Klk4	Enzyme
Klk5	Enzyme
Klk6	Enzyme
Klk7	Enzyme
Klk8	Enzyme
Klk9	Enzyme
Klkb1	Enzyme
Kmo	Enzyme
Kras	Enzyme
Ky	Enzyme
Kynu	Enzyme
L1td1	Enzyme
L2hgdh	Enzyme
L3hypdh	Enzyme
Lacc1	Enzyme
Lactb	Enzyme
Lactb2	Enzyme
Lactbl1	Enzyme
Lalba	Enzyme
Lap3	Enzyme
Large	Enzyme
Lars2	Enzyme
Lcat	Enzyme
Lclat1	Enzyme
Lcmt1	Enzyme
Lcmt2	Enzyme
Lcn2	Enzyme
Lct	Enzyme
Lctl	Enzyme
Ldha	Enzyme
Ldhal6b	Enzyme
Ldhb	Enzyme
Ldhc	Enzyme
Ldhd	Enzyme
Leo1	Enzyme
Lfng	Enzyme
Lgmn	Enzyme
Lhpp	Enzyme
Lias	Enzyme
Lig1	Enzyme
Lig3	Enzyme
Lig4	Enzyme
Lipa	Enzyme
Lipc	Enzyme
Lipe	Enzyme
Lipf	Enzyme
Lipg	Enzyme
Liph	Enzyme
Lipi	Enzyme
Lipk	Enzyme
Lipm	Enzyme
Lipn	Enzyme
Lipt1	Enzyme
Lipt2	Enzyme
Lmf1	Enzyme
Lmf2	Enzyme
Lmln	Enzyme
Lnpep	Enzyme
Lnx1	Enzyme
Lonp1	Enzyme
Lonp2	Enzyme
Lonrf1	Enzyme
Lonrf2	Enzyme
Lonrf3	Enzyme
Lox	Enzyme
Loxhd1	Enzyme
Loxl1	Enzyme
Loxl2	Enzyme
Loxl3	Enzyme
Loxl4	Enzyme
Lpcat1	Enzyme
Lpcat2	Enzyme
Lpcat3	Enzyme
Lpcat4	Enzyme
Lpgat1	Enzyme
Lpin1	Enzyme
Lpin2	Enzyme
Lpin3	Enzyme
Lpl	Enzyme
Lpo	Enzyme
Lppr1	Enzyme
Lppr2	Enzyme
Lppr3	Enzyme
Lppr4	Enzyme
Lppr5	Enzyme
Lrat	Enzyme
Lrcol1	Enzyme
Lrguk	Enzyme
Lrsam1	Enzyme
Lsg1	Enzyme
Lss	Enzyme
Lta4h	Enzyme
Ltn1	Enzyme
Lxn	Enzyme
Lyg1	Enzyme
Lyg2	Enzyme
Lypla1	Enzyme
Lypla2	Enzyme
Lyplal1	Enzyme
Lyzl1	Enzyme
Lyzl4	Enzyme
Lyzl6	Enzyme
Macrod1	Enzyme
Macrod2	Enzyme
Madd	Enzyme
Maf1	Enzyme
Magi1	Enzyme
Magi2	Enzyme
Magi3	Enzyme
Man1a	Enzyme
Man1a2	Enzyme
Man1b1	Enzyme
Man1c1	Enzyme
Man2a1	Enzyme
Man2a2	Enzyme
Man2b1	Enzyme
Man2b2	Enzyme
Man2c1	Enzyme
Manba	Enzyme
Manea	Enzyme
Maneal	Enzyme
Maoa	Enzyme
Maob	Enzyme
Mapk8ip1	Enzyme
Mapk8ip2	Enzyme
Mapk8ip3	Enzyme
Mapkbp1	Enzyme
Marcks	Enzyme
Mars2	Enzyme
Masp1	Enzyme
Masp2	Enzyme
Mat1a	Enzyme
Mat2a	Enzyme
Mat2b	Enzyme
Mb21d1	Enzyme
Mblac1	Enzyme
Mblac2	Enzyme
Mboat1	Enzyme
Mboat2	Enzyme
Mboat4	Enzyme
Mboat7	Enzyme
Mbtps1	Enzyme
Mbtps2	Enzyme
Mcat	Enzyme
Mccc1	Enzyme
Mccc2	Enzyme
Mcee	Enzyme
Mcm8	Enzyme
Mcm9	Enzyme
Mdh1	Enzyme
Mdh1b	Enzyme
Mdh2	Enzyme
Mdm2	Enzyme
Mecr	Enzyme
Med1	Enzyme
Med11	Enzyme
Med12	Enzyme
Med12l	Enzyme
Med13	Enzyme
Med13l	Enzyme
Med14	Enzyme
Med15	Enzyme
Med16	Enzyme
Med17	Enzyme
Med18	Enzyme
Med19	Enzyme
Med20	Enzyme
Med21	Enzyme
Med22	Enzyme
Med23	Enzyme
Med24	Enzyme
Med25	Enzyme
Med26	Enzyme
Med27	Enzyme
Med28	Enzyme
Med29	Enzyme
Med30	Enzyme
Med31	Enzyme
Med4	Enzyme
Med6	Enzyme
Med7	Enzyme
Med8	Enzyme
Med9	Enzyme
Mest	Enzyme
Metap1	Enzyme
Metap1d	Enzyme
Metap2	Enzyme
Mettl1	Enzyme
Mettl10	Enzyme
Mettl13	Enzyme
Mettl14	Enzyme
Mettl15	Enzyme
Mettl16	Enzyme
[truncated: 5,255 more rows]

## Sheet: Human gene & BioMart Conversion
BioMart_HGNC	BioMart_ms	IDG family
A4GALT	A4galt	Enzyme
A4GNT	A4gnt	Enzyme
AACS	Aacs	Enzyme
AADAC	Aadac	Enzyme
AADACL2	Aadacl2	Enzyme
AADACL3	Aadacl3	Enzyme
AADACL4	AAdacl4fm3, Aadacl4, Aadacl4fm4, Aadacl4fm1, Aadacl4fm5	Enzyme
AADAT	Aadat	Enzyme
AARS2	Aars2	Enzyme
AASDH	Aasdh	Enzyme
AASDHPPT	Aasdhppt	Enzyme
AASS	Aass	Enzyme
ABAT	Abat	Enzyme
ABHD10	Abhd10	Enzyme
ACER3	Acer3	Enzyme
ACHE	Ache	Enzyme
ACLY	Acly	Enzyme
ACMSD	Acmsd	Enzyme
ACO1	Aco1	Enzyme
ACO2	Aco2	Enzyme
ACOT1	Acot3, Acot5, Acot1, Acot2	Enzyme
ACOT1	Acot3, Acot5, Acot1, Acot2	Enzyme
ACOT1	Acot3, Acot5, Acot1, Acot2	Enzyme
ACOT1	Acot3, Acot5, Acot1, Acot2	Enzyme
ACOT11	Acot11	Enzyme
ACOT12	Acot12	Enzyme
ACOT13	Acot13	Enzyme
ACOT2	Acot3, Acot5, Acot1, Acot2	Enzyme
ACOT2	Acot3, Acot5, Acot1, Acot2	Enzyme
ACOT2	Acot3, Acot5, Acot1, Acot2	Enzyme
ACOT2	Acot3, Acot5, Acot1, Acot2	Enzyme
ACOT4	Acot4	Enzyme
ACOT6	Acot6	Enzyme
ACOT7	Acot7	Enzyme
ACOT9	Acot10, Acot9	Enzyme
ACOX1	Acox1	Enzyme
ACOX2	Acox2	Enzyme
ACOX3	Acox3	Enzyme
ACOXL	Acoxl	Enzyme
ACP1	Acp1	Enzyme
ACP2	Acp2	Enzyme
ACP5	Acp5	Enzyme
ACP6	Acp6	Enzyme
ACR	Acr	Enzyme
ACR	Acr	Enzyme
ACSBG1	Acsbg1	Enzyme
ACSBG2	Acsbg2	Enzyme
ACSF2	Acsf2	Enzyme
ACSF3	Acsf3	Enzyme
ACSL1	Acsl1	Enzyme
ACSL3	Acsl3	Enzyme
ACSL4	Acsl4	Enzyme
ACSL5	Acsl5	Enzyme
ACSL6	Acsl6	Enzyme
ACSM1	Acsm1	Enzyme
ACSM2A	Acsm2	Enzyme
ACSM2B	Acsm2	Enzyme
ACSM3	Acsm3	Enzyme
ACSM4	Acsm4	Enzyme
ACSM5	Acsm5	Enzyme
ACSS1	Acss1	Enzyme
ACYP2	Acyp2	Enzyme
ADA	Ada	Enzyme
ADAD1	Adad1	Enzyme
ADAD2	Adad2	Enzyme
ADAM10	Adam10	Enzyme
ADAM11	Adam11	Enzyme
ADAM12	Adam12	Enzyme
ADAM15	Adam15	Enzyme
ADAM17	Adam17	Enzyme
ADAM18	Adam18	Enzyme
ADAM18	Adam18	Enzyme
ADAM2	Adam2	Enzyme
ADAM2	Adam2	Enzyme
ADAM20	Adam20, Adam25, Adam39	Enzyme
ADAM20	Adam20, Adam25, Adam39	Enzyme
ADAM20	Adam20, Adam25, Adam39	Enzyme
ADAM21	Adam21	Enzyme
ADAM22	Adam22	Enzyme
ADAM23	Adam23	Enzyme
ADAM28	Adam28	Enzyme
ADAM29	Adam29	Enzyme
ADAM30	Adam30	Enzyme
ADAM32	Adam32	Enzyme
ADAM32	Adam32	Enzyme
ADAM33	Adam33	Enzyme
ADAM7	Adam7	Enzyme
ADAM8	Adam8	Enzyme
ADAM9	Adam9	Enzyme
ADAMDEC1	Adamdec1	Enzyme
ADAMTS10	Adamts10	Enzyme
ADAMTS12	Adamts12	Enzyme
ADAMTS12	Adamts12	Enzyme
ADAMTS13	Adamts13	Enzyme
ADAMTS13	Adamts13	Enzyme
ADAMTS14	Adamts14	Enzyme
ADAMTS15	Adamts15	Enzyme
ADAMTS16	Adamts16	Enzyme
ADAMTS17	Adamts17	Enzyme
ADAMTS18	Adamts18	Enzyme
ADAMTS19	Adamts19	Enzyme
ADAMTS2	Adamts2	Enzyme
ADAMTS20	Adamts20	Enzyme
ADAMTS3	Adamts3	Enzyme
ADAMTS4	Adamts4	Enzyme
ADAMTS5	Adamts5	Enzyme
ADAMTS6	Adamts6	Enzyme
ADAMTS7	Adamts7	Enzyme
ADAMTS8	Adamts8	Enzyme
ADAMTS9	Adamts9	Enzyme
ADAT3	Gm49322, Adat3	Enzyme
ADCY1	Adcy1	Enzyme
ADCY10	Adcy10	Enzyme
ADCY2	Adcy2	Enzyme
ADCY3	Adcy3	Enzyme
ADCY4	Adcy4	Enzyme
ADCY4	Adcy4	Enzyme
ADCY5	Adcy5	Enzyme
ADCY6	Adcy6	Enzyme
ADCY7	Adcy7	Enzyme
ADCY8	Adcy8	Enzyme
ADCY9	Adcy9	Enzyme
ADCYAP1	Adcyap1	Enzyme
ADD1	Add1	Enzyme
ADD2	Add2	Enzyme
ADD3	Add3	Enzyme
ADH1A	Adh1	Enzyme
ADH1B	Adh1	Enzyme
ADH1C	Adh1	Enzyme
ADH4	Adh4	Enzyme
ADH5	Adh5	Enzyme
ADH6	Adh6b	Enzyme
ADH7	Adh7	Enzyme
ADHFE1	Adhfe1	Enzyme
ADI1	Adi1	Enzyme
ADI1	Adi1	Enzyme
ADO	Ado	Enzyme
ADPRH	Adprh	Enzyme
ADPRHL1	Adprhl1	Enzyme
ADPRM	Adprm	Enzyme
ADSL	Adsl	Enzyme
AEN	Aen	Enzyme
AFG3L2	Afg3l2	Enzyme
AFMID	Afmid	Enzyme
AGA	Aga	Enzyme
AGAP1	Agap1	Enzyme
AGAP2	Agap2	Enzyme
AGAP3	Agap3	Enzyme
AGBL1	Agbl1	Enzyme
AGBL2	Agbl2	Enzyme
AGBL2	Agbl2	Enzyme
AGBL3	Agbl3	Enzyme
AGBL4	Agbl4	Enzyme
AGBL5	Agbl5	Enzyme
AGK	Agk	Enzyme
AGK	Agk	Enzyme
AGMAT	Agmat	Enzyme
AGMO	Agmo	Enzyme
AGPAT1	Agpat1	Enzyme
AGPAT1	Agpat1	Enzyme
AGPAT1	Agpat1	Enzyme
AGPAT1	Agpat1	Enzyme
AGPAT1	Agpat1	Enzyme
AGPAT1	Agpat1	Enzyme
AGPAT1	Agpat1	Enzyme
AGPAT2	Agpat2	Enzyme
AGPAT3	Agpat3	Enzyme
AGPAT4	Agpat4	Enzyme
AGPAT5	Agpat5	Enzyme
AGPAT5	Agpat5	Enzyme
AGPS	Agps	Enzyme
AHCY	Ahcy, Ahcyl	Enzyme
AHCYL1	Ahcyl1	Enzyme
AHCYL2	Ahcyl2	Enzyme
AHSA1	Ahsa1	Enzyme
AICDA	Aicda	Enzyme
AIMP1	Aimp1	Enzyme
AIMP2	Aimp2	Enzyme
AK7	Ak7	Enzyme
AKAP10	Akap10	Enzyme
AKAP11	Akap11	Enzyme
AKAP12	Akap12	Enzyme
AKAP13	Akap13	Enzyme
AKAP3	Akap3	Enzyme
AKAP4	Akap4	Enzyme
AKAP5	Akap5	Enzyme
ALDH2	Aldh2	Enzyme
ALDH3A1	Aldh3a1	Enzyme
ALDH3A2	Aldh3a2	Enzyme
ALDH3B1	Aldh3b1	Enzyme
ALDH3B2	Aldh3b3, Aldh3b2	Enzyme
ALDH3B2	Aldh3b3, Aldh3b2	Enzyme
ALDH4A1	Aldh4a1	Enzyme
ALDH5A1	Aldh5a1	Enzyme
ALDH6A1	Aldh6a1	Enzyme
ALDH7A1	Aldh7a1	Enzyme
ALDOA	Aldoa, Aldoart2, Aldoart1	Enzyme
ALG10	Alg10b	Enzyme
ALG10B	Alg10b	Enzyme
ALG11	Alg11	Enzyme
ALG9	Alg9	Enzyme
ALKBH1	Alkbh1	Enzyme
ALKBH6	Alkbh6	Enzyme
ALKBH7	Alkbh7	Enzyme
ALLC	Allc	Enzyme
ALOX12	Alox12	Enzyme
ALOX12B	Alox12b	Enzyme
ALOX15	Alox15	Enzyme
ALOX15B	Alox8	Enzyme
ALOX5	Alox5	Enzyme
ALOX5	Alox5	Enzyme
ALOX5AP	Alox5ap	Enzyme
ALOXE3	Aloxe3	Enzyme
ALPI	Alppl2, Alpi, Akp3	Enzyme
ALPI	Alppl2, Alpi, Akp3	Enzyme
ALPI	Alppl2, Alpi, Akp3	Enzyme
ALPL	Alpl	Enzyme
ALPP	Alppl2, Alpi, Akp3	Enzyme
ALPP	Alppl2, Alpi, Akp3	Enzyme
ALPP	Alppl2, Alpi, Akp3	Enzyme
AMACR	Amacr	Enzyme
AMD1	Amd2, Amd1	Enzyme
AMD1	Amd2, Amd1	Enzyme
AMDHD1	Amdhd1	Enzyme
AMDHD2	Amdhd2	Enzyme
AMFR	Amfr	Enzyme
AMPD1	Ampd1	Enzyme
AMPD2	Ampd2	Enzyme
AMPD3	Ampd3	Enzyme
AMT	Amt	Enzyme
AMZ1	Amz1	Enzyme
AMZ2	Amz2	Enzyme
ANAPC13	Anapc13	Enzyme
ANAPC15	Anapc15-ps	Enzyme
ANAPC16	Anapc16	Enzyme
ANAPC2	Anapc2	Enzyme
ANAPC4	Anapc4	Enzyme
ANAPC5	Anapc5	Enzyme
ANG	Ang5, Ang2, Ang4, Ang, Ang6	Enzyme
ANG	Ang5, Ang2, Ang4, Ang, Ang6	Enzyme
ANG	Ang5, Ang2, Ang4, Ang, Ang6	Enzyme
ANG	Ang5, Ang2, Ang4, Ang, Ang6	Enzyme
AOC1	Aoc1, Aoc1l2, Aoc1l1, Aoc1l3	Enzyme
AOX1	Aox1	Enzyme
APAF1	Apaf1	Enzyme
APEH	Apeh	Enzyme
APEX1	Apex1	Enzyme
APEX1	Apex1	Enzyme
APEX2	Apex2	Enzyme
APH1A	Aph1a	Enzyme
APH1B	Aph1c, Aph1b	Enzyme
APH1B	Aph1c, Aph1b	Enzyme
APIP	Apip	Enzyme
APRT	Aprt	Enzyme
AREL1	Arel1	Enzyme
ARF1	Arf1	Enzyme
ARF3	Arf3	Enzyme
ARF4	Arf4	Enzyme
ARF5	Arf5	Enzyme
ARF6	Arf6	Enzyme
ARFGAP1	Arfgap1	Enzyme
ARFGAP2	Arfgap2	Enzyme
ARFGAP3	Arfgap3	Enzyme
ARFRP1	Arfrp1	Enzyme
ARG1	Arg1	Enzyme
ARHGAP11A	Arhgap11a	Enzyme
ARHGAP11B	Arhgap11a	Enzyme
ARHGAP11B	Arhgap11a	Enzyme
ARHGAP11B	Arhgap11a	Enzyme
ARHGAP12	Arhgap12	Enzyme
ARHGAP15	Arhgap15	Enzyme
ARHGAP17	Arhgap17	Enzyme
ARHGAP17	Arhgap17	Enzyme
ARHGAP18	Arhgap18	Enzyme
ARHGAP19	Arhgap19	Enzyme
ARHGAP20	Arhgap20	Enzyme
ARHGAP21	Arhgap21	Enzyme
ARHGAP22	Arhgap22	Enzyme
ARHGAP23	Arhgap23	Enzyme
ARHGAP23	Arhgap23	Enzyme
ARHGAP24	Arhgap24	Enzyme
ARHGAP25	Arhgap25	Enzyme
ARHGAP26	Arhgap26	Enzyme
ARHGAP27	Arhgap27	Enzyme
ARHGAP27	Arhgap27	Enzyme
ARHGAP27	Arhgap27	Enzyme
ARHGAP28	Arhgap28	Enzyme
ARHGAP29	Arhgap29	Enzyme
ARHGAP30	Arhgap30	Enzyme
ARHGAP31	Arhgap31	Enzyme
ARHGAP32	Arhgap32	Enzyme
ARHGAP33	Arhgap33	Enzyme
ARHGAP35	Arhgap35	Enzyme
ARHGAP36	Arhgap36	Enzyme
ARHGAP39	Arhgap39	Enzyme
ARHGAP4	Arhgap4	Enzyme
ARHGAP40	Arhgap40	Enzyme
ARHGAP42	Arhgap42	Enzyme
ARHGAP44	Arhgap44	Enzyme
ARHGAP5	Arhgap5	Enzyme
ARHGAP6	Arhgap6	Enzyme
ARHGAP8	Arhgap8	Enzyme
ARHGAP9	Arhgap9	Enzyme
ARIH1	Arih1	Enzyme
ARIH2	Arih2	Enzyme
ARL1	Arl1	Enzyme
ARL10	Arl10	Enzyme
ARL11	Arl11	Enzyme
ARL13B	Arl13b	Enzyme
ARL14	Arl14	Enzyme
ARL15	Arl15	Enzyme
ARL16	Arl16	Enzyme
ARL17A	Arf2	Enzyme
ARL2	Arl2	Enzyme
ARL3	Arl3	Enzyme
ARL4A	Arl4a	Enzyme
ARL4C	Arl4c	Enzyme
ARL4D	Arl4d	Enzyme
ARL5A	Arl5a	Enzyme
ARL5B	Arl5b	Enzyme
ARL5C	Arl5c	Enzyme
ARL6	Arl6	Enzyme
ARL8A	Arl8a	Enzyme
ARL8B	Arl8b	Enzyme
ARSB	Arsb	Enzyme
ARSG	Arsg	Enzyme
ARSI	Arsi	Enzyme
ART3	Art3	Enzyme
ART4	Art4	Enzyme
ART5	Art5	Enzyme
AS3MT	As3mt	Enzyme
ASH2L	Ash2l	Enzyme
ASL	Asl	Enzyme
ASMT	Asmt	Enzyme
ASMT	Asmt	Enzyme
ASNS	Asns	Enzyme
ASNSD1	Asnsd1	Enzyme
ASPDH	Aspdh	Enzyme
ASPG	Aspg	Enzyme
ASPH	Asph	Enzyme
ASPHD1	Asphd1	Enzyme
ASPHD2	Asphd2	Enzyme
ASPRV1	Asprv1	Enzyme
ASRGL1	Asrgl1	Enzyme
ASS1	Ass1	Enzyme
ASTL	Astl	Enzyme
ATAD1	Atad1	Enzyme
ATAD3A	Atad3a	Enzyme
ATAD5	Atad5	Enzyme
ATE1	Ate1	Enzyme
ATG4A	Atg4a, Atg4a-ps	Enzyme
ATG4A	Atg4a, Atg4a-ps	Enzyme
ATG4B	Atg4b	Enzyme
ATG4C	Atg4c	Enzyme
ATG4D	Atg4d	Enzyme
ATP6AP1	Atp6ap1	Enzyme
ATP6V0A1	Atp6v0a1	Enzyme
ATP6V0A2	Atp6v0a2	Enzyme
ATP6V0B	Atp6v0b	Enzyme
ATP6V0C	Atp6v0c	Enzyme
ATP6V0D1	Atp6v0d1	Enzyme
ATP6V1A	Atp6v1a	Enzyme
ATP6V1B1	Atp6v1b1	Enzyme
ATP6V1B2	Atp6v1b2	Enzyme
ATP6V1C1	Atp6v1c1	Enzyme
ATP6V1C2	Atp6v1c2	Enzyme
ATP6V1D	Atp6v1d	Enzyme
ATP6V1E1	Atp6v1e1	Enzyme
ATP6V1E2	Atp6v1e2	Enzyme
ATP6V1G1	Atp6v1g1	Enzyme
ATP6V1G2	Atp6v1g2	Enzyme
ATP6V1G2	Atp6v1g2	Enzyme
ATP6V1G2	Atp6v1g2	Enzyme
ATP6V1G2	Atp6v1g2	Enzyme
ATP6V1G2	Atp6v1g2	Enzyme
ATP6V1G2	Atp6v1g2	Enzyme
ATP6V1G3	Atp6v1g3	Enzyme
ATP6V1G3	Atp6v1g3	Enzyme
ATP6V1H	Atp6v1h	Enzyme
ATP7B	Atp7b	Enzyme
AUH	Auh	Enzyme
AUNIP	Aunip	Enzyme
AURKAIP1	Aurkaip1	Enzyme
AWAT1	Awat1	Enzyme
AWAT2	Awat2	Enzyme
AZIN1	Azin1	Enzyme
AZIN2	Azin2	Enzyme
B3GALNT1	B3galnt1	Enzyme
B3GALNT2	B3galnt2	Enzyme
B3GALNT2	B3galnt2	Enzyme
B3GALT1	B3galt1	Enzyme
B3GALT2	B3galt2	Enzyme
B3GALT4	B3galt4	Enzyme
B3GALT4	B3galt4	Enzyme
B3GALT4	B3galt4	Enzyme
B3GALT4	B3galt4	Enzyme
B3GALT4	B3galt4	Enzyme
B3GALT5	B3galt5	Enzyme
B3GALT6	B3galt6	Enzyme
B3GAT1	B3gat1	Enzyme
B3GAT2	B3gat2	Enzyme
B3GAT3	B3gat3	Enzyme
B3GNT2	B3gnt2	Enzyme
B3GNT3	B3gnt3	Enzyme
B3GNT4	B3gnt4	Enzyme
B3GNT5	B3gnt5	Enzyme
B3GNT6	B3gnt6	Enzyme
B3GNT7	B3gnt7	Enzyme
B3GNT8	B3gnt8	Enzyme
B3GNT9	B3gnt9	Enzyme
B3GNTL1	B3gntl1	Enzyme
B3GNTL1	B3gntl1	Enzyme
B4GALNT1	B4galnt1	Enzyme
B4GALNT2	B4galnt2	Enzyme
B4GALNT3	B4galnt3	Enzyme
B4GALNT4	B4galnt4	Enzyme
B4GALT1	B4galt1	Enzyme
B4GALT2	B4galt2	Enzyme
B4GALT3	B4galt3	Enzyme
B4GALT4	B4galt4	Enzyme
B4GALT5	B4galt5	Enzyme
B4GALT6	B4galt6	Enzyme
B4GALT7	B4galt7	Enzyme
B4GAT1	B4gat1	Enzyme
BAAT	Baat	Enzyme
BAAT	Baat	Enzyme
BACE1	Bace1	Enzyme
BACE2	Bace2	Enzyme
BAP1	Bap1	Enzyme
BBOX1	Bbox1	Enzyme
BCAT1	Bcat1	Enzyme
BCAT2	Bcat2	Enzyme
BCDIN3D	Bcdin3d	Enzyme
BHMT	Bhmt1b, Bhmt	Enzyme
BHMT	Bhmt1b, Bhmt	Enzyme
BHMT2	Bhmt2	Enzyme
BLMH	Blmh	Enzyme
BLVRA	Blvra	Enzyme
BLVRB	Blvrb	Enzyme
BPGM	Bpgm	Enzyme
BPHL	Bphl	Enzyme
BPNT1	Bpnt1	Enzyme
BRCC3	Brcc3, Brcc3dc	Enzyme
BRCC3	Brcc3, Brcc3dc	Enzyme
BST1	Bst1	Enzyme
BTD	Btd	Enzyme
C11orf54	4931406C07Rik	Enzyme
C1GALT1	C1galt1	Enzyme
C1GALT1C1	C1galt1c1	Enzyme
C1GALT1C1	C1galt1c1	Enzyme
C1RL	C1rl	Enzyme
C1RL	C1rl	Enzyme
C2orf88	1700019D03Rik	Enzyme
CA1	Car1	Enzyme
CA10	Car10	Enzyme
CA11	Car11	Enzyme
CA12	Car12	Enzyme
CA2	Car2	Enzyme
CA3	Car3	Enzyme
CA4	Car4	Enzyme
CA5A	Car5a	Enzyme
CA5B	Car5b	Enzyme
CA6	Car6	Enzyme
CA7	Car7	Enzyme
CA8	Car8	Enzyme
CA9	Car9	Enzyme
CAAP1	Caap1	Enzyme
CAMK2N2	Camk2n2	Enzyme
CAMKMT	Camkmt	Enzyme
CANT1	Cant1	Enzyme
CAP1	Cap1	Enzyme
CARD6	Card6	Enzyme
CASP14	Casp14	Enzyme
CASP2	Casp2	Enzyme
CASP3	Casp3	Enzyme
CASP6	Casp6	Enzyme
CASP7	Casp7	Enzyme
CASP8	Casp8	Enzyme
CASP9	Casp9	Enzyme
CAT	Cat	Enzyme
CBL	Cbl	Enzyme
CBLB	Cblb	Enzyme
CBLC	Cblc	Enzyme
CBLL1	Cbll1	Enzyme
CBR1	Gm5678, Cbr1	Enzyme
CBR1	Gm5678, Cbr1	Enzyme
CBR3	Cbr3	Enzyme
CCNB1IP1	Ccnb1ip1	Enzyme
CD38	Cd38	Enzyme
CDA	Cda	Enzyme
CDC26	Cdc26	Enzyme
CDKN1C	Cdkn1c	Enzyme
CDKN2B	Cdkn2b	Enzyme
CDKN2C	Cdkn2c	Enzyme
CDKN2D	Cdkn2d	Enzyme
CDKN3	Cdkn3	Enzyme
CHST12	Chst12	Enzyme
CHST13	Chst13	Enzyme
CHST14	Chst14	Enzyme
CHST15	Chst15	Enzyme
CHST2	Chst2	Enzyme
CHST3	Chst3	Enzyme
CHST4	Chst4	Enzyme
CHST7	Chst7	Enzyme
CHST8	Chst8	Enzyme
CHST9	Chst9	Enzyme
CHSY1	Chsy1	Enzyme
CHSY3	Chsy3	Enzyme
CINP	Cinp	Enzyme
CKS1B	Cks1b	Enzyme
CKS2	Cks2	Enzyme
CLP1	Clp1	Enzyme
CLPB	Clpb	Enzyme
CLPP	Clpp	Enzyme
CLPS	Clps	Enzyme
CLPSL2	Clpsl2	Enzyme
CLPX	Clpx	Enzyme
CLYBL	Clybl	Enzyme
CMA1	Cma1	Enzyme
CMAS	Cmas	Enzyme
CMBL	Cmbl	Enzyme
CMTR1	Cmtr1	Enzyme
CMTR2	Cmtr2	Enzyme
CNDP1	Cndp1	Enzyme
CNDP2	Cndp2	Enzyme
CNEP1R1	Cnep1r1	Enzyme
CNKSR1	Cnksr1	Enzyme
CNKSR2	Cnksr2	Enzyme
COLQ	Colq	Enzyme
COMT	Comt	Enzyme
COQ2	Coq2	Enzyme
COQ3	Coq3	Enzyme
COQ6	Coq6	Enzyme
COX16	Cox16	Enzyme
COX17	Cox17	Enzyme
COX20	Cox20	Enzyme
COX4I1	Cox4i1	Enzyme
COX4I2	Cox4i2	Enzyme
COX5A	Cox5a	Enzyme
COX5B	Cox5b, Cox5b-ps	Enzyme
COX5B	Cox5b, Cox5b-ps	Enzyme
COX5B	Cox5b, Cox5b-ps	Enzyme
COX6A1	Cox6a1	Enzyme
COX6A2	Cox6a2	Enzyme
COX6B1	Cox6b1	Enzyme
COX6B2	Cox6b2	Enzyme
COX6C	Cox6c	Enzyme
COX7A1	Cox7a1	Enzyme
COX7A2	Cox7a2	Enzyme
COX7A2L	Cox7a2l	Enzyme
COX7B	Cox7b	Enzyme
COX7B2	Cox7b2	Enzyme
COX8A	Cox8a	Enzyme
CPA1	Cpa1	Enzyme
CPA2	Cpa2	Enzyme
CPA3	Cpa3	Enzyme
CPA4	Cpa4	Enzyme
CPA5	Cpa5	Enzyme
CPA6	Cpa6	Enzyme
CPB1	Cpb1	Enzyme
CPB2	Cpb2	Enzyme
CPD	Cpd	Enzyme
CPE	Cpe	Enzyme
CPED1	Cped1	Enzyme
CPM	Cpm	Enzyme
CPN1	Cpn1	Enzyme
CPN2	Cpn2	Enzyme
CPOX	Cpox	Enzyme
CPPED1	Cpped1	Enzyme
CPQ	Cpq	Enzyme
CPS1	Cps1	Enzyme
CPT1A	Cpt1a	Enzyme
CPT1B	Cpt1b	Enzyme
CPT1C	Cpt1c	Enzyme
CPT2	Cpt2	Enzyme
CPVL	Cpvl	Enzyme
CPXM1	Cpxm1	Enzyme
CPXM2	Cpxm2	Enzyme
CRCP	Crcp	Enzyme
CSGALNACT1	Csgalnact1	Enzyme
CSN1S1	Csn1s1	Enzyme
CSN2	Csn2	Enzyme
CSN3	Csn3	Enzyme
CTBS	Ctbs	Enzyme
CTDNEP1	Ctdnep1	Enzyme
CTDP1	Ctdp1	Enzyme
CTH	Cth	Enzyme
CTPS1	Ctps	Enzyme
CTPS2	Ctps2	Enzyme
CTR9	Ctr9	Enzyme
CTRB1	Ctrb1	Enzyme
CTRB1	Ctrb1	Enzyme
CTRL	Ctrl	Enzyme
CTSK	Ctsk	Enzyme
CTSO	Ctso	Enzyme
CTSO	Ctso	Enzyme
CTSZ	Ctsz	Enzyme
CWC27	Cwc27	Enzyme
CYB5R1	Cyb5r1	Enzyme
CYP11A1	Cyp11a1	Enzyme
CYP17A1	Cyp17a1	Enzyme
CYP19A1	Cyp19a1	Enzyme
CYP21A2	Cyp21a1	Enzyme
CYP21A2	Cyp21a1	Enzyme
CYP3A4	Cyp3a41b, Cyp3a11, Cyp3a13, Cyp3a25, Cyp3a44, Cyp3a57, Cyp3a41a, Cyp3a59, Cyp3a16	Enzyme
CYP3A4	Cyp3a41b, Cyp3a11, Cyp3a13, Cyp3a25, Cyp3a44, Cyp3a57, Cyp3a41a, Cyp3a59, Cyp3a16	Enzyme
CYP3A4	Cyp3a41b, Cyp3a11, Cyp3a13, Cyp3a25, Cyp3a44, Cyp3a57, Cyp3a41a, Cyp3a59, Cyp3a16	Enzyme
CYP3A4	Cyp3a41b, Cyp3a11, Cyp3a13, Cyp3a25, Cyp3a44, Cyp3a57, Cyp3a41a, Cyp3a59, Cyp3a16	Enzyme
CYP3A43	Cyp3a41b, Cyp3a11, Cyp3a13, Cyp3a25, Cyp3a44, Cyp3a57, Cyp3a41a, Cyp3a59, Cyp3a16	Enzyme
CYP3A43	Cyp3a41b, Cyp3a11, Cyp3a13, Cyp3a25, Cyp3a44, Cyp3a57, Cyp3a41a, Cyp3a59, Cyp3a16	Enzyme
CYP3A43	Cyp3a41b, Cyp3a11, Cyp3a13, Cyp3a25, Cyp3a44, Cyp3a57, Cyp3a41a, Cyp3a59, Cyp3a16	Enzyme
CYP3A43	Cyp3a41b, Cyp3a11, Cyp3a13, Cyp3a25, Cyp3a44, Cyp3a57, Cyp3a41a, Cyp3a59, Cyp3a16	Enzyme
CYP3A43	Cyp3a41b, Cyp3a11, Cyp3a13, Cyp3a25, Cyp3a44, Cyp3a57, Cyp3a41a, Cyp3a59, Cyp3a16	Enzyme
CYP3A43	Cyp3a41b, Cyp3a11, Cyp3a13, Cyp3a25, Cyp3a44, Cyp3a57, Cyp3a41a, Cyp3a59, Cyp3a16	Enzyme
CYP3A5	Cyp3a41b, Cyp3a11, Cyp3a13, Cyp3a25, Cyp3a44, Cyp3a57, Cyp3a41a, Cyp3a59, Cyp3a16	Enzyme
CYP3A5	Cyp3a41b, Cyp3a11, Cyp3a13, Cyp3a25, Cyp3a44, Cyp3a57, Cyp3a41a, Cyp3a59, Cyp3a16	Enzyme
CYP3A5	Cyp3a41b, Cyp3a11, Cyp3a13, Cyp3a25, Cyp3a44, Cyp3a57, Cyp3a41a, Cyp3a59, Cyp3a16	Enzyme
CYP3A5	Cyp3a41b, Cyp3a11, Cyp3a13, Cyp3a25, Cyp3a44, Cyp3a57, Cyp3a41a, Cyp3a59, Cyp3a16	Enzyme
CYP3A5	Cyp3a41b, Cyp3a11, Cyp3a13, Cyp3a25, Cyp3a44, Cyp3a57, Cyp3a41a, Cyp3a59, Cyp3a16	Enzyme
CYP3A5	Cyp3a41b, Cyp3a11, Cyp3a13, Cyp3a25, Cyp3a44, Cyp3a57, Cyp3a41a, Cyp3a59, Cyp3a16	Enzyme
CYP3A5	Cyp3a41b, Cyp3a11, Cyp3a13, Cyp3a25, Cyp3a44, Cyp3a57, Cyp3a41a, Cyp3a59, Cyp3a16	Enzyme
CYP3A5	Cyp3a41b, Cyp3a11, Cyp3a13, Cyp3a25, Cyp3a44, Cyp3a57, Cyp3a41a, Cyp3a59, Cyp3a16	Enzyme
CYP3A5	Cyp3a41b, Cyp3a11, Cyp3a13, Cyp3a25, Cyp3a44, Cyp3a57, Cyp3a41a, Cyp3a59, Cyp3a16	Enzyme
CYP3A7	Cyp3a41b, Cyp3a11, Cyp3a13, Cyp3a25, Cyp3a44, Cyp3a57, Cyp3a41a, Cyp3a59, Cyp3a16	Enzyme
CYP3A7	Cyp3a41b, Cyp3a11, Cyp3a13, Cyp3a25, Cyp3a44, Cyp3a57, Cyp3a41a, Cyp3a59, Cyp3a16	Enzyme
CYP3A7	Cyp3a41b, Cyp3a11, Cyp3a13, Cyp3a25, Cyp3a44, Cyp3a57, Cyp3a41a, Cyp3a59, Cyp3a16	Enzyme
CYP3A7	Cyp3a41b, Cyp3a11, Cyp3a13, Cyp3a25, Cyp3a44, Cyp3a57, Cyp3a41a, Cyp3a59, Cyp3a16	Enzyme
CYP3A7	Cyp3a41b, Cyp3a11, Cyp3a13, Cyp3a25, Cyp3a44, Cyp3a57, Cyp3a41a, Cyp3a59, Cyp3a16	Enzyme
CYP3A7	Cyp3a41b, Cyp3a11, Cyp3a13, Cyp3a25, Cyp3a44, Cyp3a57, Cyp3a41a, Cyp3a59, Cyp3a16	Enzyme
DDHD1	Ddhd1	Enzyme
DDHD2	Ddhd2	Enzyme
DDT	Ddt	Enzyme
DDX10	Ddx10	Enzyme
DDX11	Ddx11	Enzyme
DDX17	Ddx17	Enzyme
DDX18	Ddx18	Enzyme
DDX19A	Ddx19a	Enzyme
DDX19B	Ddx19b	Enzyme
DDX20	Ddx20	Enzyme
DDX23	Ddx23	Enzyme
DDX24	Ddx24	Enzyme
DDX28	Ddx28	Enzyme
DDX31	Ddx31	Enzyme
DDX39B	Ddx39b	Enzyme
DDX39B	Ddx39b	Enzyme
DDX39B	Ddx39b	Enzyme
DDX39B	Ddx39b	Enzyme
DDX39B	Ddx39b	Enzyme
DDX39B	Ddx39b	Enzyme
DDX39B	Ddx39b	Enzyme
DDX39B	Ddx39b	Enzyme
DDX3X	Ddx3x	Enzyme
DDX3Y	Ddx3y	Enzyme
DDX41	Ddx41	Enzyme
DDX51	Ddx51	Enzyme
DDX52	Ddx52	Enzyme
DDX52	Ddx52	Enzyme
DDX54	Ddx54	Enzyme
DDX55	Ddx55	Enzyme
DDX56	Ddx56	Enzyme
DDX59	Ddx59	Enzyme
DDX6	Ddx6	Enzyme
DDX60	Ddx60	Enzyme
DGAT1	Dgat1	Enzyme
DGAT2	Dgat2	Enzyme
DHFR	Dhfr	Enzyme
DHODH	Dhodh	Enzyme
DHPS	Dhps	Enzyme
DHRS1	Dhrs1	Enzyme
DHRS1	Dhrs1	Enzyme
DHRS11	Dhrs11	Enzyme
DHRS11	Dhrs11	Enzyme
DHRS13	Dhrs13	Enzyme
DHRS2	Dhrs2	Enzyme
DHRS3	Dhrs3	Enzyme
DHRS4	Dhrs4	Enzyme
DHRS4	Dhrs4	Enzyme
DHX16	Dhx16	Enzyme
DHX9	Dhx9	Enzyme
DICER1	Dicer1	Enzyme
DIMT1	Dimt1	Enzyme
DIRAS1	Diras1	Enzyme
DIRAS2	Diras2	Enzyme
DLD	Dld	Enzyme
DNASE1	Dnase1	Enzyme
DNASE1L1	Dnase1l1	Enzyme
DNASE1L2	Dnase1l2	Enzyme
DNASE1L3	Dnase1l3	Enzyme
DNASE2	Dnase2a	Enzyme
DNASE2B	Dnase2b	Enzyme
DNMT1	Dnmt1	Enzyme
DNMT3L	Dnmt3l	Enzyme
DNPEP	Dnpep	Enzyme
DNPH1	Dnph1	Enzyme
DNTT	Dntt	Enzyme
DPH7	Dph7	Enzyme
DPM1	Dpm1	Enzyme
DPM3	Dpm3	Enzyme
DPP10	Dpp10	Enzyme
DPP3	Dpp3	Enzyme
DPP4	Dpp4	Enzyme
DPP6	Dpp6	Enzyme
DPP7	Dpp7	Enzyme
DPY19L2	Dpy19l2	Enzyme
DPY19L3	Dpy19l3	Enzyme
DPYD	Dpyd	Enzyme
DQX1	Dqx1	Enzyme
DROSHA	Drosha	Enzyme
DSE	Dse	Enzyme
DSEL	Dsel	Enzyme
DSEL	Dsel	Enzyme
DTD1	Dtd1	Enzyme
DTD2	Dtd2	Enzyme
DTX1	Dtx1	Enzyme
DTX2	Dtx2	Enzyme
DTX2	Dtx2	Enzyme
DTX3	Dtx3	Enzyme
DTX3L	Dtx3l	Enzyme
DTX4	Dtx4	Enzyme
DUOX1	Duox1	Enzyme
DUOX2	Duox2	Enzyme
DUOXA1	Duoxa1	Enzyme
DUOXA2	Duoxa2	Enzyme
DUS1L	Dus1l	Enzyme
DUS2	Dus2	Enzyme
DUS4L	Dus4l	Enzyme
DUSP1	Dusp1	Enzyme
DUSP10	Dusp10	Enzyme
DUSP11	Dusp11	Enzyme
DUSP12	Dusp12	Enzyme
DUSP2	Dusp2	Enzyme
DUSP23	Dusp23	Enzyme
DUSP26	Dusp26	Enzyme
DUSP28	Dusp28	Enzyme
DUSP4	Dusp4	Enzyme
DUSP5	Dusp5	Enzyme
DUSP6	Dusp6	Enzyme
DUSP7	Dusp7	Enzyme
DUSP8	Dusp8	Enzyme
DUSP8	Dusp8	Enzyme
DUSP9	Dusp9	Enzyme
DUT	Dut	Enzyme
DXO	Dxo	Enzyme
DXO	Dxo	Enzyme
DXO	Dxo	Enzyme
ELAC2	Elac2	Enzyme
ELANE	Elane	Enzyme
ELANE	Elane	Enzyme
ELFN2	Elfn2	Enzyme
ELL	Ell	Enzyme
ELL2	Ell2	Enzyme
ELL3	Ell3	Enzyme
EME1	Eme1	Enzyme
EME2	Eme2	Enzyme
EMG1	Emg1	Enzyme
ENDOD1	Endod1	Enzyme
ENDOG	Endog	Enzyme
ENDOU	Endou	Enzyme
ENDOV	Endov	Enzyme
ENGASE	Engase	Enzyme
ENO3	Eno3	Enzyme
ENPP3	Enpp3	Enzyme
ENPP4	Enpp4	Enzyme
ERI2	Eri2	Enzyme
ERI3	Eri3	Enzyme
ERMP1	Ermp1	Enzyme
ESCO1	Esco1	Enzyme
ESCO2	Esco2	Enzyme
ESD	Esd	Enzyme
ESPL1	Espl1	Enzyme
ETF1	Etf1	Enzyme
ETFDH	Etfdh	Enzyme
ETHE1	Ethe1	Enzyme
EXO1	Exo1	Enzyme
EXO5	Exo5	Enzyme
EXOG	Exog	Enzyme
EXOSC4	Exosc4	Enzyme
EXOSC5	Exosc5	Enzyme
EXTL1	Extl1	Enzyme
EXTL2	Extl2	Enzyme
EXTL3	Extl3	Enzyme
F10	F10	Enzyme
F13A1	F13a1	Enzyme
F2	F2	Enzyme
F7	F7	Enzyme
F9	F9	Enzyme
FA2H	Fa2h	Enzyme
FAAH	Faah	Enzyme
FADS1	Fads1	Enzyme
FADS2	Fads2	Enzyme
FADS3	Fads3	Enzyme
FADS6	Fads6	Enzyme
FAH	Fah	Enzyme
FAHD2A	Fahd2a	Enzyme
FAHD2A	Fahd2a	Enzyme
FAM20A	Fam20a	Enzyme
FAM20B	Fam20b	Enzyme
FAM20C	Fam20c	Enzyme
FAM20C	Fam20c	Enzyme
FAM86B1	Eef2kmt	Enzyme
FAM86B2	Eef2kmt	Enzyme
FAN1	Fan1	Enzyme
FAN1	Fan1	Enzyme
FANCL	Fancl	Enzyme
FAP	Fap	Enzyme
FAR1	Far1	Enzyme
FAR2	Far2	Enzyme
FARS2	Fars2	Enzyme
FARSA	Farsa	Enzyme
FARSB	Farsb	Enzyme
FASN	Fasn	Enzyme
FASTKD1	Fastkd1	Enzyme
FASTKD2	Fastkd2	Enzyme
FASTKD3	Fastkd3	Enzyme
FASTKD5	Fastkd5	Enzyme
FAXDC2	Gm12248	Enzyme
FBL	Fbl	Enzyme
FBL	Fbl	Enzyme
FBLL1	Fbll1	Enzyme
FBP1	Fbp1	Enzyme
FBP2	Fbp2	Enzyme
FDFT1	Fdft1	Enzyme
FDFT1	Fdft1	Enzyme
FDPS	Fdps	Enzyme
FECH	Fech	Enzyme
FEN1	Fen1	Enzyme
FH	Fh1	Enzyme
FHIT	Fhit	Enzyme
FICD	Ficd	Enzyme
FIG4	Fig4	Enzyme
FIGN	Fign	Enzyme
FIGNL1	Fignl1	Enzyme
FIGNL2	Fignl2	Enzyme
FKBP10	Fkbp10	Enzyme
FKBP11	Fkbp11	Enzyme
FKBP1B	Fkbp1b	Enzyme
FKBP3	Fkbp3	Enzyme
FKBP4	Fkbp4	Enzyme
FKBP5	Fkbp5	Enzyme
FKBP6	Fkbp6	Enzyme
FKBP7	Fkbp7	Enzyme
FKBP8	Fkbp8	Enzyme
FKBP9	Fkbp9	Enzyme
FLAD1	Flad1	Enzyme
FLT3LG	Flt3l	Enzyme
FMO1	Fmo1	Enzyme
FMO2	Fmo2	Enzyme
FMO3	Fmo3	Enzyme
FMO4	Fmo4	Enzyme
FMO5	Fmo5	Enzyme
FNTA	Fnta	Enzyme
FNTB	Fntb	Enzyme
FUT1	Fut1	Enzyme
FUT10	Fut10	Enzyme
FUT11	Fut11	Enzyme
FUT4	Fut4	Enzyme
FUT7	Fut7	Enzyme
FUT8	Fut8	Enzyme
FUT9	Fut9	Enzyme
FXYD2	Fxyd2	Enzyme
G3BP1	G3bp1	Enzyme
G3BP2	G3bp2	Enzyme
G6PC2	G6pc2	Enzyme
G6PD	G6pd2, G6pdx	Enzyme
GAA	Gaa	Enzyme
GAD1	Gad1	Enzyme
GAD2	Gad2	Enzyme
GADL1	Gadl1	Enzyme
GALNT14	Galnt14	Enzyme
GALNT18	Galnt18	Enzyme
GALNT2	Galnt2	Enzyme
GALNT3	Galnt3	Enzyme
GALNT4	Galnt4	Enzyme
GALNT5	Galnt5	Enzyme
GALNT6	Galnt6	Enzyme
GALNT7	Galnt7	Enzyme
GALNT9	Galnt9	Enzyme
GALNT9	Galnt9	Enzyme
GALNTL5	Galntl5	Enzyme
GALNTL6	Galntl6	Enzyme
GALT	Galt	Enzyme
GAMT	Gamt	Enzyme
GANAB	Ganab	Enzyme
GANC	Ganc	Enzyme
GAPDH	Gapdh, Gm10358, Gm3839	Enzyme
GAPDH	Gapdh, Gm10358, Gm3839	Enzyme
GAPDH	Gapdh, Gm10358, Gm3839	Enzyme
GAPDHS	Gapdhs	Enzyme
GAPVD1	Gapvd1	Enzyme
GARNL3	Garnl3	Enzyme
GATB	Gatb	Enzyme
GATC	Gatc	Enzyme
GATM	Gatm	Enzyme
GBA2	Gba2	Enzyme
GBE1	Gbe1	Enzyme
GBGT1	Gbgt1	Enzyme
GCAT	Gcat	Enzyme
GCDH	Gcdh	Enzyme
GCH1	Gch1	Enzyme
GCHFR	Gchfr	Enzyme
GCLM	Gclm	Enzyme
GDPD1	Gdpd1	Enzyme
GDPD2	Gdpd2	Enzyme
GDPD3	Gdpd3	Enzyme
GDPD4	Gdpd4	Enzyme
GDPD5	Gdpd5	Enzyme
GEM	Gem	Enzyme
GEN1	Gen1	Enzyme
GFER	Gfer	Enzyme
GFER	Gfer	Enzyme
GFOD1	Gfod1	Enzyme
GFOD2	Gfod2	Enzyme
GFPT1	Gfpt1	Enzyme
GFPT2	Gfpt2	Enzyme
GGACT	Ggact	Enzyme
GGCT	Ggct	Enzyme
GGCX	Ggcx	Enzyme
GGH	Ggh	Enzyme
GGPS1	Ggps1	Enzyme
GGT1	Ggt1	Enzyme
GGT5	Ggt5	Enzyme
GGT6	Ggt6	Enzyme
GGT7	Ggt7	Enzyme
GGTLC1	Ggt1	Enzyme
GGTLC2	Ggt1	Enzyme
GGTLC3	Ggt1	Enzyme
GIMAP1	Gimap1	Enzyme
GIMAP4	Gimap4	Enzyme
GIMAP5	Gimap5, Gimap3	Enzyme
GIMAP5	Gimap5, Gimap3	Enzyme
GIMAP6	Gimap6	Enzyme
GIMAP7	Gimap7	Enzyme
GIMAP8	Gimap8	Enzyme
GIMD1	Gimd1	Enzyme
GIN1	Gin1	Enzyme
GIT1	Git1	Enzyme
GIT2	Git2	Enzyme
GKAP1	Gkap1	Enzyme
GLA	Gla	Enzyme
GLB1	Glb1	Enzyme
GLB1L	Glb1l	Enzyme
GLB1L2	Glb1l2	Enzyme
GLB1L3	Glb1l3	Enzyme
GLCE	Glce	Enzyme
GLDC	Gldc	Enzyme
GLO1	Glo1	Enzyme
GLOD4	Glod4	Enzyme
GLOD5	Glod5	Enzyme
GLS	Gls	Enzyme
GLS2	Gls2	Enzyme
GLT1D1	Glt1d1	Enzyme
GLT6D1	Glt6d1	Enzyme
GLT8D1	Glt8d1	Enzyme
GLT8D2	Glt8d2	Enzyme
GLUD1	Glud1	Enzyme
GLUD2	Glud1	Enzyme
GLUD2	Glud1	Enzyme
GLUL	Glul	Enzyme
GLYAT	Glyat	Enzyme
GLYATL3	Glyatl3	Enzyme
GMDS	Gmds	Enzyme
GMPPA	Gmppa	Enzyme
GMPPB	Gmppb	Enzyme
GMPR	Gmpr	Enzyme
GMPR2	Gmpr2	Enzyme
GMPR2	Gmpr2	Enzyme
GMPS	Gmps	Enzyme
GNE	Gne	Enzyme
GNMT	Gnmt	Enzyme
GNPAT	Gnpat	Enzyme
GNPDA1	Gnpda1	Enzyme
GNPDA2	Gnpda2	Enzyme
GNPNAT1	Gnpnat1	Enzyme
GNPTAB	Gnptab	Enzyme
GNPTG	Gnptg	Enzyme
GNS	Gns	Enzyme
GOT1	Got1	Enzyme
GOT1L1	Got1l1	Enzyme
GOT2	Got2	Enzyme
GPAM	Gpam	Enzyme
GPAT2	Gpat2	Enzyme
GPCPD1	Gpcpd1	Enzyme
GPD1	Gpd1	Enzyme
GPD1L	Gpd1l	Enzyme
GPD2	Gpd2	Enzyme
GPI	Gpi1	Enzyme
GPI	Gpi1	Enzyme
GPN1	Gpn1	Enzyme
GPN2	Gpn2	Enzyme
GPN3	Gpn3	Enzyme
GPT	Gpt	Enzyme
GPT2	Gpt2	Enzyme
GPX1	Gpx1	Enzyme
GPX6	Gpx6	Enzyme
GPX6	Gpx6	Enzyme
GPX8	Gpx8	Enzyme
GSPT1	Gspt1	Enzyme
GSTCD	Gstcd	Enzyme
GSTK1	Gstk1	Enzyme
GSTM1	Gstm3, Gstm1, Gstm2, Gstm6	Enzyme
GSTM1	Gstm3, Gstm1, Gstm2, Gstm6	Enzyme
GSTM1	Gstm3, Gstm1, Gstm2, Gstm6	Enzyme
GSTM1	Gstm3, Gstm1, Gstm2, Gstm6	Enzyme
GSTM2	Gstm7	Enzyme
GSTM3	Gstm5	Enzyme
GSTM4	Gstm4	Enzyme
GSTO1	Gsto1	Enzyme
GSTO2	Gsto2	Enzyme
GSTP1	Gstp2, Gstp1	Enzyme
GSTP1	Gstp2, Gstp1	Enzyme
GSTT2	Gstt2	Enzyme
GSTT2	Gstt2	Enzyme
GSTT2B	Gstt2	Enzyme
GSTT2B	Gstt2	Enzyme
GSTZ1	Gstz1	Enzyme
GTPBP3	Gtpbp3	Enzyme
GTSE1	Gtse1	Enzyme
GYS1	Gys1	Enzyme
GYS2	Gys2	Enzyme
GZMA	Gzma	Enzyme
GZMB	Gzmb, Gzmc	Enzyme
GZMB	Gzmb, Gzmc	Enzyme
GZMH	Gzmn, Gzmg, Gzme, Gzmd, Gzmf	Enzyme
GZMH	Gzmn, Gzmg, Gzme, Gzmd, Gzmf	Enzyme
GZMH	Gzmn, Gzmg, Gzme, Gzmd, Gzmf	Enzyme
GZMH	Gzmn, Gzmg, Gzme, Gzmd, Gzmf	Enzyme
GZMH	Gzmn, Gzmg, Gzme, Gzmd, Gzmf	Enzyme
GZMK	Gzmk	Enzyme
GZMM	Gzmm	Enzyme
HAAO	Haao	Enzyme
HABP2	Habp2	Enzyme
HACD1	Hacd1	Enzyme
HACD2	Hacd2	Enzyme
HACD3	Hacd3	Enzyme
HACD4	Hacd4	Enzyme
HACE1	Hace1	Enzyme
HACL1	Hacl1	Enzyme
HADH	Hadh	Enzyme
HADHB	Hadhb	Enzyme
HAGH	Hagh	Enzyme
HAGHL	Haghl	Enzyme
HAL	Hal	Enzyme
HAO1	Hao1	Enzyme
HAO2	Hao2	Enzyme
HARBI1	Harbi1	Enzyme
HARS2	Hars2	Enzyme
HAS1	Has1	Enzyme
HAS2	Has2	Enzyme
HAS3	Has3	Enzyme
HCCS	Hccs	Enzyme
HDC	Hdc	Enzyme
HDDC3	Hddc3	Enzyme
HDHD2	Hdhd2	Enzyme
HDHD3	Hdhd3	Enzyme
HECA	Heca	Enzyme
HECTD1	Hectd1	Enzyme
HECTD2	Hectd2	Enzyme
HECTD3	Hectd3	Enzyme
HECTD4	Hectd4	Enzyme
HECW1	Hecw1	Enzyme
HECW2	Hecw2	Enzyme
HELB	Helb	Enzyme
HELLS	Hells	Enzyme
HELQ	Helq	Enzyme
HELZ	Helz	Enzyme
HELZ2	Helz2	Enzyme
HERC1	Herc1	Enzyme
HERC2	Herc2	Enzyme
HERC2	Herc2	Enzyme
HERC2	Herc2	Enzyme
HERC3	Herc3	Enzyme
HERC4	Herc4	Enzyme
HERC6	Herc6	Enzyme
HEXA	Hexa	Enzyme
HEXB	Hexb	Enzyme
HFM1	Hfm1	Enzyme
HGD	Hgd	Enzyme
HGF	Hgf	Enzyme
HGFAC	Hgfac	Enzyme
HGSNAT	Hgsnat	Enzyme
HHAT	Hhat	Enzyme
HHAT	Hhat	Enzyme
HHATL	Hhatl	Enzyme
HIBCH	Hibch	Enzyme
HLCS	Hlcs	Enzyme
HM13	H13	Enzyme
HMCES	Hmces	Enzyme
HMGCL	Hmgcl	Enzyme
HMGCLL1	Hmgcll1	Enzyme
HMGCR	Hmgcr	Enzyme
HMGCS1	Hmgcs1	Enzyme
HMOX1	Hmox1	Enzyme
HMOX2	Hmox2	Enzyme
HMOX2	Hmox2	Enzyme
HNMT	Hnmt	Enzyme
HOGA1	Hoga1	Enzyme
HPD	Hpd	Enzyme
HPDL	Hpdl	Enzyme
HPGD	Hpgd	Enzyme
HPGDS	Hpgds	Enzyme
HPN	Hpn	Enzyme
HPRT1	Hprt	Enzyme
HPSE	Hpse	Enzyme
HPSE2	Hpse2	Enzyme
HR	Hr	Enzyme
HRAS	Hras	Enzyme
HRAS	Hras	Enzyme
HS2ST1	Hs2st1	Enzyme
HS3ST1	Hs3st1	Enzyme
HS3ST2	Hs3st2	Enzyme
HS3ST3A1	Hs3st3a1	Enzyme
HS3ST3B1	Hs3st3b1	Enzyme
HS3ST4	Hs3st4	Enzyme
HS3ST5	Hs3st5	Enzyme
HS3ST6	Hs3st6	Enzyme
HS3ST6	Hs3st6	Enzyme
HS6ST1	Hs6st1	Enzyme
HS6ST2	Hs6st2	Enzyme
HS6ST3	Hs6st3	Enzyme
HSD11B1	Hsd11b1	Enzyme
HSD11B2	Hsd11b2	Enzyme
HSD17B1	Hsd17b1	Enzyme
HSD17B10	Hsd17b10	Enzyme
HSD17B11	Hsd17b11	Enzyme
HSD17B12	Hsd17b12	Enzyme
HSD17B13	Hsd17b13	Enzyme
HSD17B14	Hsd17b14	Enzyme
HSD17B2	Hsd17b2	Enzyme
HSD17B3	Hsd17b3	Enzyme
HSD17B6	Hsd17b6	Enzyme
HSD17B7	Hsd17b7	Enzyme
HSD17B8	Hsd17b8	Enzyme
HSD17B8	Hsd17b8	Enzyme
HSD17B8	Hsd17b8	Enzyme
HSD17B8	Hsd17b8	Enzyme
HSD17B8	Hsd17b8	Enzyme
HSD3B1	Hsd3b6, Hsd3b3, Hsd3b2, Hsd3b4, Hsd3b5, Hsd3b8, Hsd3b9, Hsd3b1	Enzyme
HSD3B1	Hsd3b6, Hsd3b3, Hsd3b2, Hsd3b4, Hsd3b5, Hsd3b8, Hsd3b9, Hsd3b1	Enzyme
HSD3B1	Hsd3b6, Hsd3b3, Hsd3b2, Hsd3b4, Hsd3b5, Hsd3b8, Hsd3b9, Hsd3b1	Enzyme
HSD3B1	Hsd3b6, Hsd3b3, Hsd3b2, Hsd3b4, Hsd3b5, Hsd3b8, Hsd3b9, Hsd3b1	Enzyme
HSD3B1	Hsd3b6, Hsd3b3, Hsd3b2, Hsd3b4, Hsd3b5, Hsd3b8, Hsd3b9, Hsd3b1	Enzyme
HSD3B1	Hsd3b6, Hsd3b3, Hsd3b2, Hsd3b4, Hsd3b5, Hsd3b8, Hsd3b9, Hsd3b1	Enzyme
HSD3B1	Hsd3b6, Hsd3b3, Hsd3b2, Hsd3b4, Hsd3b5, Hsd3b8, Hsd3b9, Hsd3b1	Enzyme
HSD3B1	Hsd3b6, Hsd3b3, Hsd3b2, Hsd3b4, Hsd3b5, Hsd3b8, Hsd3b9, Hsd3b1	Enzyme
HSD3B2	Hsd3b6, Hsd3b3, Hsd3b2, Hsd3b4, Hsd3b5, Hsd3b8, Hsd3b9, Hsd3b1	Enzyme
HSD3B2	Hsd3b6, Hsd3b3, Hsd3b2, Hsd3b4, Hsd3b5, Hsd3b8, Hsd3b9, Hsd3b1	Enzyme
HSD3B2	Hsd3b6, Hsd3b3, Hsd3b2, Hsd3b4, Hsd3b5, Hsd3b8, Hsd3b9, Hsd3b1	Enzyme
HSPG2	Hspg2	Enzyme
HTRA1	Htra1	Enzyme
IAH1	Iah1	Enzyme
IBTK	Ibtk	Enzyme
IBTK	Ibtk	Enzyme
ICMT	Icmt	Enzyme
IDE	Ide	Enzyme
IDH1	Idh1	Enzyme
IDH2	Idh2	Enzyme
IDH3A	Idh3a	Enzyme
IDH3B	Idh3b	Enzyme
IDI2	Idi2l, Idi2	Enzyme
IDO1	Ido1	Enzyme
IDO2	Ido2	Enzyme
IDS	Ids	Enzyme
IDUA	Idua	Enzyme
IFI30	Ifi30	Enzyme
IFIH1	Ifih1	Enzyme
IFT22	Ift22	Enzyme
IFT27	Ift27	Enzyme
IL4I1	Il4i1	Enzyme
ILKAP	Ilkap	Enzyme
ILVBL	Ilvbl	Enzyme
IMMP1L	Immp1l	Enzyme
IMPDH1	Impdh1	Enzyme
IMPDH2	Impdh2	Enzyme
INMT	Inmt	Enzyme
INO80	Ino80	Enzyme
INPP1	Inpp1	Enzyme
INPP4A	Inpp4a	Enzyme
INPP4B	Inpp4b	Enzyme
INPP5A	Inpp5a	Enzyme
INPP5B	Inpp5b	Enzyme
INPP5D	Inpp5d	Enzyme
INPP5D	Inpp5d	Enzyme
INPP5E	Inpp5e	Enzyme
INPP5F	Inpp5f	Enzyme
INPP5J	Inpp5j	Enzyme
INPP5K	Inpp5k	Enzyme
INPPL1	Inppl1	Enzyme
IPPK	Ippk	Enzyme
IQGAP1	Iqgap1	Enzyme
IQGAP2	Iqgap2	Enzyme
IQGAP3	Iqgap3	Enzyme
IQGAP3	Iqgap3	Enzyme
IRAK1BP1	Irak1bp1	Enzyme
IRGC	Irgc1	Enzyme
ISOC2	Isoc2b, Isoc2a	Enzyme
ISYNA1	Isyna1	Enzyme
ITCH	Itch	Enzyme
ITPA	Itpa	Enzyme
IYD	Iyd	Enzyme
JAKMIP1	Jakmip1	Enzyme
JAKMIP2	Jakmip2	Enzyme
JAKMIP3	Jakmip3	Enzyme
JMJD6	Jmjd6	Enzyme
KATNA1	Katna1	Enzyme
KATNAL1	Katnal1	Enzyme
KATNAL2	Katnal2	Enzyme
KCMF1	Kcmf1	Enzyme
KDSR	Kdsr	Enzyme
KEL	Kel	Enzyme
KEL	Kel	Enzyme
KIAA1191	4833439L19Rik	Enzyme
KIDINS220	Kidins220	Enzyme
KL	Kl	Enzyme
KLB	Klb	Enzyme
KLK1	Klk1, Klk1b11, Klk1b22, Klk1b26, Klk1b5, Klk1b24, Klk1b16, Klk1b1, Klk1b8, Klk1b9, Klk1b27, Klk1b21, Klk1b4, Klk1b3	Enzyme
KLK1	Klk1, Klk1b11, Klk1b22, Klk1b26, Klk1b5, Klk1b24, Klk1b16, Klk1b1, Klk1b8, Klk1b9, Klk1b27, Klk1b21, Klk1b4, Klk1b3	Enzyme
KLK1	Klk1, Klk1b11, Klk1b22, Klk1b26, Klk1b5, Klk1b24, Klk1b16, Klk1b1, Klk1b8, Klk1b9, Klk1b27, Klk1b21, Klk1b4, Klk1b3	Enzyme
KLK1	Klk1, Klk1b11, Klk1b22, Klk1b26, Klk1b5, Klk1b24, Klk1b16, Klk1b1, Klk1b8, Klk1b9, Klk1b27, Klk1b21, Klk1b4, Klk1b3	Enzyme
KLK1	Klk1, Klk1b11, Klk1b22, Klk1b26, Klk1b5, Klk1b24, Klk1b16, Klk1b1, Klk1b8, Klk1b9, Klk1b27, Klk1b21, Klk1b4, Klk1b3	Enzyme
KLK1	Klk1, Klk1b11, Klk1b22, Klk1b26, Klk1b5, Klk1b24, Klk1b16, Klk1b1, Klk1b8, Klk1b9, Klk1b27, Klk1b21, Klk1b4, Klk1b3	Enzyme
KLK1	Klk1, Klk1b11, Klk1b22, Klk1b26, Klk1b5, Klk1b24, Klk1b16, Klk1b1, Klk1b8, Klk1b9, Klk1b27, Klk1b21, Klk1b4, Klk1b3	Enzyme
KLK1	Klk1, Klk1b11, Klk1b22, Klk1b26, Klk1b5, Klk1b24, Klk1b16, Klk1b1, Klk1b8, Klk1b9, Klk1b27, Klk1b21, Klk1b4, Klk1b3	Enzyme
KLK1	Klk1, Klk1b11, Klk1b22, Klk1b26, Klk1b5, Klk1b24, Klk1b16, Klk1b1, Klk1b8, Klk1b9, Klk1b27, Klk1b21, Klk1b4, Klk1b3	Enzyme
KLK1	Klk1, Klk1b11, Klk1b22, Klk1b26, Klk1b5, Klk1b24, Klk1b16, Klk1b1, Klk1b8, Klk1b9, Klk1b27, Klk1b21, Klk1b4, Klk1b3	Enzyme
KLK1	Klk1, Klk1b11, Klk1b22, Klk1b26, Klk1b5, Klk1b24, Klk1b16, Klk1b1, Klk1b8, Klk1b9, Klk1b27, Klk1b21, Klk1b4, Klk1b3	Enzyme
KLK1	Klk1, Klk1b11, Klk1b22, Klk1b26, Klk1b5, Klk1b24, Klk1b16, Klk1b1, Klk1b8, Klk1b9, Klk1b27, Klk1b21, Klk1b4, Klk1b3	Enzyme
KLK1	Klk1, Klk1b11, Klk1b22, Klk1b26, Klk1b5, Klk1b24, Klk1b16, Klk1b1, Klk1b8, Klk1b9, Klk1b27, Klk1b21, Klk1b4, Klk1b3	Enzyme
KLK1	Klk1, Klk1b11, Klk1b22, Klk1b26, Klk1b5, Klk1b24, Klk1b16, Klk1b1, Klk1b8, Klk1b9, Klk1b27, Klk1b21, Klk1b4, Klk1b3	Enzyme
KLK10	Klk10	Enzyme
KLK11	Klk11	Enzyme
KLK12	Klk12	Enzyme
KLK13	Klk13	Enzyme
KLK14	Klk14	Enzyme
KLK15	Klk15	Enzyme
KLK2	Klk1, Klk1b11, Klk1b22, Klk1b26, Klk1b5, Klk1b24, Klk1b16, Klk1b1, Klk1b8, Klk1b9, Klk1b27, Klk1b21, Klk1b4, Klk1b3	Enzyme
KLK2	Klk1, Klk1b11, Klk1b22, Klk1b26, Klk1b5, Klk1b24, Klk1b16, Klk1b1, Klk1b8, Klk1b9, Klk1b27, Klk1b21, Klk1b4, Klk1b3	Enzyme
KLK2	Klk1, Klk1b11, Klk1b22, Klk1b26, Klk1b5, Klk1b24, Klk1b16, Klk1b1, Klk1b8, Klk1b9, Klk1b27, Klk1b21, Klk1b4, Klk1b3	Enzyme
KLK2	Klk1, Klk1b11, Klk1b22, Klk1b26, Klk1b5, Klk1b24, Klk1b16, Klk1b1, Klk1b8, Klk1b9, Klk1b27, Klk1b21, Klk1b4, Klk1b3	Enzyme
KLK2	Klk1, Klk1b11, Klk1b22, Klk1b26, Klk1b5, Klk1b24, Klk1b16, Klk1b1, Klk1b8, Klk1b9, Klk1b27, Klk1b21, Klk1b4, Klk1b3	Enzyme
KLK2	Klk1, Klk1b11, Klk1b22, Klk1b26, Klk1b5, Klk1b24, Klk1b16, Klk1b1, Klk1b8, Klk1b9, Klk1b27, Klk1b21, Klk1b4, Klk1b3	Enzyme
KLK2	Klk1, Klk1b11, Klk1b22, Klk1b26, Klk1b5, Klk1b24, Klk1b16, Klk1b1, Klk1b8, Klk1b9, Klk1b27, Klk1b21, Klk1b4, Klk1b3	Enzyme
KLK2	Klk1, Klk1b11, Klk1b22, Klk1b26, Klk1b5, Klk1b24, Klk1b16, Klk1b1, Klk1b8, Klk1b9, Klk1b27, Klk1b21, Klk1b4, Klk1b3	Enzyme
KLK2	Klk1, Klk1b11, Klk1b22, Klk1b26, Klk1b5, Klk1b24, Klk1b16, Klk1b1, Klk1b8, Klk1b9, Klk1b27, Klk1b21, Klk1b4, Klk1b3	Enzyme
KLK2	Klk1, Klk1b11, Klk1b22, Klk1b26, Klk1b5, Klk1b24, Klk1b16, Klk1b1, Klk1b8, Klk1b9, Klk1b27, Klk1b21, Klk1b4, Klk1b3	Enzyme
KLK2	Klk1, Klk1b11, Klk1b22, Klk1b26, Klk1b5, Klk1b24, Klk1b16, Klk1b1, Klk1b8, Klk1b9, Klk1b27, Klk1b21, Klk1b4, Klk1b3	Enzyme
KLK2	Klk1, Klk1b11, Klk1b22, Klk1b26, Klk1b5, Klk1b24, Klk1b16, Klk1b1, Klk1b8, Klk1b9, Klk1b27, Klk1b21, Klk1b4, Klk1b3	Enzyme
KLK2	Klk1, Klk1b11, Klk1b22, Klk1b26, Klk1b5, Klk1b24, Klk1b16, Klk1b1, Klk1b8, Klk1b9, Klk1b27, Klk1b21, Klk1b4, Klk1b3	Enzyme
KLK2	Klk1, Klk1b11, Klk1b22, Klk1b26, Klk1b5, Klk1b24, Klk1b16, Klk1b1, Klk1b8, Klk1b9, Klk1b27, Klk1b21, Klk1b4, Klk1b3	Enzyme
KLK3	Klk1, Klk1b11, Klk1b22, Klk1b26, Klk1b5, Klk1b24, Klk1b16, Klk1b1, Klk1b8, Klk1b9, Klk1b27, Klk1b21, Klk1b4, Klk1b3	Enzyme
KLK3	Klk1, Klk1b11, Klk1b22, Klk1b26, Klk1b5, Klk1b24, Klk1b16, Klk1b1, Klk1b8, Klk1b9, Klk1b27, Klk1b21, Klk1b4, Klk1b3	Enzyme
KLK3	Klk1, Klk1b11, Klk1b22, Klk1b26, Klk1b5, Klk1b24, Klk1b16, Klk1b1, Klk1b8, Klk1b9, Klk1b27, Klk1b21, Klk1b4, Klk1b3	Enzyme
KLKB1	Klkb1	Enzyme
L1TD1	L1td1	Enzyme
L2HGDH	L2hgdh	Enzyme
L3HYPDH	L3hypdh	Enzyme
LACC1	Lacc1	Enzyme
LACTB	Lactb	Enzyme
LACTB2	Lactb2	Enzyme
LACTBL1	Lactbl1	Enzyme
LALBA	Lalba	Enzyme
LAP3	Lap3	Enzyme
LARS2	Lars2	Enzyme
LCAT	Lcat	Enzyme
LCLAT1	Lclat1	Enzyme
LCMT1	Lcmt1	Enzyme
LCMT2	Lcmt2	Enzyme
LCN2	Lcn2	Enzyme
LCT	Lct	Enzyme
LEO1	Leo1	Enzyme
LFNG	Lfng	Enzyme
LMF2	Lmf2	Enzyme
LMLN	Lmln	Enzyme
LNPEP	Lnpep	Enzyme
LNX1	Lnx1	Enzyme
LONRF3	Lonrf3	Enzyme
LOXL2	Loxl2	Enzyme
LOXL3	Loxl3	Enzyme
LOXL4	Loxl4	Enzyme
LPA	5430401F13Rik, Gm6619	Enzyme
LPCAT1	Lpcat1	Enzyme
LPCAT1	Lpcat1	Enzyme
LPGAT1	Lpgat1	Enzyme
LPIN1	Lpin1	Enzyme
LPIN2	Lpin2	Enzyme
LPIN3	Lpin3	Enzyme
LPL	Lpl	Enzyme
LPO	Lpo	Enzyme
LRAT	Lrat	Enzyme
LRCOL1	Lrcol1	Enzyme
LRGUK	Lrguk	Enzyme
LRSAM1	Lrsam1	Enzyme
LSG1	Lsg1	Enzyme
LSS	Lss	Enzyme
LSS	Lss	Enzyme
LTA4H	Lta4h	Enzyme
LTN1	Ltn1	Enzyme
LTN1	Ltn1	Enzyme
LVRN	Lvrn	Enzyme
LXN	Lxn	Enzyme
LYG1	Lyg1	Enzyme
LYG2	Lyg2	Enzyme
LYPLA1	Lypla1	Enzyme
LYPLA2	Lypla2	Enzyme
LYPLAL1	Lyplal1	Enzyme
LYZ	9530003J23Rik	Enzyme
LYZL1	Lyzl1	Enzyme
LYZL2	Lyzl1	Enzyme
LYZL4	Lyzl4	Enzyme
LYZL6	Lyzl6	Enzyme
LYZL6	Lyzl6	Enzyme
MADD	Madd	Enzyme
MAOA	Maoa	Enzyme
MAOB	Maob	Enzyme
MAPK8IP1	Mapk8ip1	Enzyme
MAPK8IP2	Mapk8ip2	Enzyme
MAPK8IP3	Mapk8ip3	Enzyme
MAPKBP1	Mapkbp1	Enzyme
MARCKS	Marcks	Enzyme
MARS2	Mars2	Enzyme
MASP1	Masp1	Enzyme
MASP1	Masp1	Enzyme
MASP2	Masp2	Enzyme
MAT1A	Mat1a	Enzyme
MAT2A	Mat2a	Enzyme
MBOAT1	Mboat1	Enzyme
MBOAT2	Mboat2	Enzyme
MBOAT4	Mboat4	Enzyme
MBOAT7	Mboat7	Enzyme
MBOAT7	Mboat7	Enzyme
MBOAT7	Mboat7	Enzyme
MBOAT7	Mboat7	Enzyme
MBOAT7	Mboat7	Enzyme
MBOAT7	Mboat7	Enzyme
MBTPS1	Mbtps1	Enzyme
MBTPS2	Mbtps2	Enzyme
MCAT	Mcat	Enzyme
MCCC1	Mccc1	Enzyme
MDH1	Mdh1	Enzyme
MDH2	Mdh2	Enzyme
MDM2	Mdm2	Enzyme
MED11	Med11	Enzyme
MED19	Med19	Enzyme
MED20	Med20	Enzyme
MED21	Med21	Enzyme
MED22	Med22	Enzyme
MED22	Med22	Enzyme
MED23	Med23	Enzyme
MED24	Med24	Enzyme
MED25	Med25	Enzyme
MED26	Med26	Enzyme
MED27	Med27	Enzyme
MED28	Med28	Enzyme
MED29	Med29	Enzyme
MED30	Med30	Enzyme
MED31	Med31	Enzyme
MED4	Med4	Enzyme
MED6	Med6	Enzyme
MED9	Med9	Enzyme
MEST	Mest	Enzyme
METAP1	Metap1	Enzyme
METAP1D	Metap1d	Enzyme
METAP1D	Metap1d	Enzyme
METTL15	Mettl15	Enzyme
METTL16	Mettl16	Enzyme
METTL17	Mettl17	Enzyme
METTL18	Mettl18	Enzyme
METTL21A	Mettl21a	Enzyme
METTL21C	Mettl21c	Enzyme
METTL21EP	Mettl21e	Enzyme
METTL22	Mettl22	Enzyme
METTL23	Mettl23	Enzyme
METTL24	Mettl24	Enzyme
METTL25	Mettl25	Enzyme
METTL2A	Mettl2	Enzyme
METTL2B	Mettl2	Enzyme
METTL3	Mettl3	Enzyme
METTL4	Mettl4	Enzyme
METTL5	Mettl5	Enzyme
METTL6	Mettl6	Enzyme
METTL7A	Mettl7a3, Mettl7a1, Mettl7a2	Enzyme
METTL7A	Mettl7a3, Mettl7a1, Mettl7a2	Enzyme
METTL7A	Mettl7a3, Mettl7a1, Mettl7a2	Enzyme
METTL7B	Mettl7b	Enzyme
METTL8	Mettl8	Enzyme
METTL9	Mettl9	Enzyme
METTL9	Mettl9	Enzyme
MEX3C	Mex3c	Enzyme
MFNG	Mfng	Enzyme
MGAM	Mgam	Enzyme
MGAM	Mgam	Enzyme
MGAT1	Mgat1	Enzyme
MGAT2	Mgat2	Enzyme
MGAT4A	Mgat4a	Enzyme
MGAT4B	Mgat4b	Enzyme
MGAT4B	Mgat4b	Enzyme
MGAT4C	Mgat4c	Enzyme
MGAT4D	Mgat4d	Enzyme
MGAT5B	Mgat5b	Enzyme
MGLL	Mgll	Enzyme
MGME1	Mgme1	Enzyme
MGMT	Mgmt	Enzyme
MGRN1	Mgrn1	Enzyme
MGST1	Mgst1	Enzyme
MGST2	Mgst2	Enzyme
MGST3	Mgst3	Enzyme
MIB1	Mib1	Enzyme
MIB2	Mib2	Enzyme
MMP1	Mmp1a, Mmp1b	Enzyme
MMP1	Mmp1a, Mmp1b	Enzyme
MMP12	Mmp12	Enzyme
MMP13	Mmp13	Enzyme
MMP15	Mmp15	Enzyme
MMP16	Mmp16	Enzyme
MMP17	Mmp17	Enzyme
MMP2	Mmp2	Enzyme
MMP20	Mmp20	Enzyme
MMP21	Mmp21	Enzyme
MMP23B	Mmp23	Enzyme
MMP24	Mmp24	Enzyme
MMP25	Mmp25	Enzyme
MMP27	Mmp27	Enzyme
MMP28	Mmp28	Enzyme
MMP28	Mmp28	Enzyme
MMP7	Mmp7	Enzyme
MMP8	Mmp8	Enzyme
MMP9	Mmp9	Enzyme
MNAT1	Mnat1	Enzyme
MOB2	Mob2	Enzyme
MOB3B	Mob3b	Enzyme
MOB3C	Mob3c	Enzyme
MOCOS	Mocos	Enzyme
MOCS2	Mocs2	Enzyme
MOCS3	Mocs3	Enzyme
MOV10	Mov10	Enzyme
MOV10L1	Mov10l1	Enzyme
MOXD1	Moxd1	Enzyme
MUL1	Mul1	Enzyme
MUS81	Mus81	Enzyme
MVD	Mvd	Enzyme
MYCBP2	Mycbp2	Enzyme
NAA30	Naa30	Enzyme
NAA38	Naa38	Enzyme
NAA40	Naa40	Enzyme
NAA50	Naa50	Enzyme
NAA60	Naa60	Enzyme
NAAA	Naaa	Enzyme
NAALAD2	Naalad2	Enzyme
NAALAD2	Naalad2	Enzyme
NAALADL1	Naaladl1	Enzyme
NAALADL2	Naaladl2	Enzyme
NADSYN1	Nadsyn1	Enzyme
NAGA	Naga	Enzyme
NAGLU	Naglu	Enzyme
NAGPA	Nagpa	Enzyme
NAGS	Nags	Enzyme
NAMPT	Nampt	Enzyme
NANP	Nanp	Enzyme
NANS	Nans	Enzyme
NAPRT	Naprt	Enzyme
NAT8	Nat8f1, Nat8f7, Nat8, Nat8f3, Nat8f5, Nat8f6, Nat8f4, Nat8f2	Enzyme
NAT8	Nat8f1, Nat8f7, Nat8, Nat8f3, Nat8f5, Nat8f6, Nat8f4, Nat8f2	Enzyme
NAT8	Nat8f1, Nat8f7, Nat8, Nat8f3, Nat8f5, Nat8f6, Nat8f4, Nat8f2	Enzyme
NAT8	Nat8f1, Nat8f7, Nat8, Nat8f3, Nat8f5, Nat8f6, Nat8f4, Nat8f2	Enzyme
NAT8B	Nat8f1, Nat8f7, Nat8, Nat8f3, Nat8f5, Nat8f6, Nat8f4, Nat8f2	Enzyme
NAT8B	Nat8f1, Nat8f7, Nat8, Nat8f3, Nat8f5, Nat8f6, Nat8f4, Nat8f2	Enzyme
NAT8B	Nat8f1, Nat8f7, Nat8, Nat8f3, Nat8f5, Nat8f6, Nat8f4, Nat8f2	Enzyme
NAT8B	Nat8f1, Nat8f7, Nat8, Nat8f3, Nat8f5, Nat8f6, Nat8f4, Nat8f2	Enzyme
NAT8B	Nat8f1, Nat8f7, Nat8, Nat8f3, Nat8f5, Nat8f6, Nat8f4, Nat8f2	Enzyme
NDUFA3	Ndufa3	Enzyme
NDUFA4	Ndufa4	Enzyme
NDUFA4L2	Ndufa4l2	Enzyme
NDUFA6	Ndufa6	Enzyme
NDUFA6	Ndufa6	Enzyme
NDUFA6	Ndufa6	Enzyme
NDUFA6	Ndufa6	Enzyme
NDUFA6	Ndufa6	Enzyme
NDUFA7	Ndufa7	Enzyme
NDUFA8	Ndufa8	Enzyme
NDUFA9	Ndufa9	Enzyme
NDUFAF3	Ndufaf3	Enzyme
NDUFAF6	Ndufaf6	Enzyme
NDUFAF7	Ndufaf7	Enzyme
NDUFB1	Ndufb1	Enzyme
NDUFB10	Ndufb10	Enzyme
NDUFB10	Ndufb10	Enzyme
NDUFB11	Ndufb11b, Ndufb11	Enzyme
NDUFB11	Ndufb11b, Ndufb11	Enzyme
NDUFB2	Ndufb2	Enzyme
NDUFB3	Ndufb3	Enzyme
NDUFB4	Ndufb4	Enzyme
NDUFB6	Ndufb6	Enzyme
NDUFB7	Ndufb7	Enzyme
NDUFB8	Ndufb8	Enzyme
NDUFB9	Ndufb9	Enzyme
NDUFC1	Ndufc1	Enzyme
NDUFC2	Ndufc2	Enzyme
NDUFS1	Ndufs1	Enzyme
NDUFS1	Ndufs1	Enzyme
NDUFS2	Ndufs2	Enzyme
NDUFS3	Ndufs3	Enzyme
NDUFS4	Ndufs4	Enzyme
NDUFS8	Ndufs8	Enzyme
NDUFV1	Ndufv1	Enzyme
NDUFV2	Ndufv2	Enzyme
NDUFV3	Ndufv3	Enzyme
NEDD4	Nedd4	Enzyme
NEDD4L	Nedd4l	Enzyme
NEIL1	Neil1	Enzyme
NEIL2	Neil2	Enzyme
NEIL2	Neil2	Enzyme
NEIL3	Neil3	Enzyme
NEU2	Neu2	Enzyme
NEU3	Neu3	Enzyme
NEU4	Neu4	Enzyme
NEURL1	Neurl1a	Enzyme
NEURL1B	Neurl1b	Enzyme
NEURL3	Neurl3	Enzyme
NHLRC1	Nhlrc1	Enzyme
NIT1	Nit1	Enzyme
NKAIN2	Nkain2	Enzyme
NKAIN3	Nkain3	Enzyme
NKIRAS1	Nkiras1	Enzyme
NKIRAS2	Nkiras2	Enzyme
NKPD1	Nkpd1	Enzyme
NLGN2	Nlgn2	Enzyme
NLGN3	Nlgn3	Enzyme
NLN	Nln	Enzyme
NME7	Nme7	Enzyme
NMNAT1	Nmnat1	Enzyme
NMNAT2	Nmnat2	Enzyme
NMNAT3	Nmnat3	Enzyme
NMT1	Nmt1	Enzyme
NMT2	Nmt2	Enzyme
NNMT	Nnmt	Enzyme
NNT	Nnt	Enzyme
NNT	Nnt	Enzyme
NOL9	Nol9	Enzyme
NOP2	Nop2	Enzyme
NOS1	Nos1	Enzyme
NOS1AP	Nos1ap	Enzyme
NOS2	Nos2	Enzyme
NOS3	Nos3	Enzyme
NOX1	Nox1	Enzyme
NOX3	Nox3	Enzyme
NOX4	Nox4	Enzyme
NOXA1	Noxa1	Enzyme
NOXO1	Noxo1	Enzyme
NOXO1	Noxo1	Enzyme
NOXRED1	Noxred1	Enzyme
NPEPL1	Npepl1	Enzyme
NPEPPS	Npepps	Enzyme
NPL	Npl	Enzyme
NPRL2	Nprl2	Enzyme
NPRL3	Nprl3	Enzyme
NQO1	Nqo1	Enzyme
NQO2	Nqo2	Enzyme
NRAS	Nras	Enzyme
NSDHL	Nsdhl	Enzyme
NSF	Nsf	Enzyme
NSF	Nsf	Enzyme
NSMCE2	Nsmce2	Enzyme
NSUN2	Nsun2	Enzyme
NSUN3	Nsun3	Enzyme
NSUN5	Nsun5	Enzyme
NSUN6	Nsun6	Enzyme
NSUN7	Nsun7	Enzyme
NT5C	Nt5c	Enzyme
NT5C1B	Nt5c1b	Enzyme
NT5C2	Nt5c2	Enzyme
NT5DC2	Nt5dc2	Enzyme
NT5DC3	Nt5dc3	Enzyme
NT5E	Nt5e	Enzyme
NT5M	Nt5m	Enzyme
NTAN1	Ntan1	Enzyme
NTAN1	Ntan1	Enzyme
NTHL1	Nthl1	Enzyme
NTMT1	Ntmt1	Enzyme
NUDT15	Nudt15	Enzyme
NUDT18	Nudt18	Enzyme
NUDT2	Nudt2	Enzyme
NUP98	Nup98	Enzyme
NUS1	Nus1	Enzyme
NVL	Nvl	Enzyme
NYAP1	Nyap1	Enzyme
NYAP2	Nyap2	Enzyme
OARD1	Oard1	Enzyme
OAS1	Oas1g, Oas1h, Oas1e, Oas1c, Oas1f, Oas1b, Oas1a, Oas1d	Enzyme
OAS1	Oas1g, Oas1h, Oas1e, Oas1c, Oas1f, Oas1b, Oas1a, Oas1d	Enzyme
OAS1	Oas1g, Oas1h, Oas1e, Oas1c, Oas1f, Oas1b, Oas1a, Oas1d	Enzyme
OAS1	Oas1g, Oas1h, Oas1e, Oas1c, Oas1f, Oas1b, Oas1a, Oas1d	Enzyme
OAS1	Oas1g, Oas1h, Oas1e, Oas1c, Oas1f, Oas1b, Oas1a, Oas1d	Enzyme
OAS1	Oas1g, Oas1h, Oas1e, Oas1c, Oas1f, Oas1b, Oas1a, Oas1d	Enzyme
OAS2	Oas2	Enzyme
OAT	Oat	Enzyme
OAZ1	Oaz1	Enzyme
OAZ2	Oaz2	Enzyme
OAZ3	Oaz3	Enzyme
OCRL	Ocrl	Enzyme
ODC1	Odc1	Enzyme
OGDH	Ogdh	Enzyme
OGDHL	Ogdhl	Enzyme
OGFOD1	Ogfod1	Enzyme
OGFOD2	Ogfod2	Enzyme
OGFOD3	Ogfod3	Enzyme
OGG1	Ogg1	Enzyme
OGT	Ogt	Enzyme
OLA1	Ola1	Enzyme
OMA1	Oma1	Enzyme
OPLAH	Oplah	Enzyme
OSGEP	Osgep	Enzyme
OSGEPL1	Osgepl1	Enzyme
OST4	Ost4	Enzyme
OSTC	Ostc	Enzyme
OTULIN	Otulin	Enzyme
OVCH2	Ovch2	Enzyme
OVGP1	Ovgp1	Enzyme
OXCT1	Oxct1	Enzyme
OXCT2	Oxct2b, Oxct2a	Enzyme
OXLD1	Oxld1	Enzyme
OXNAD1	Oxnad1	Enzyme
OXSM	Oxsm	Enzyme
P3H1	P3h1	Enzyme
P3H2	P3h2	Enzyme
PCSK6	Pcsk6	Enzyme
PCSK7	Pcsk7	Enzyme
PCSK9	Pcsk9	Enzyme
PCYOX1	Pcyox1	Enzyme
PCYOX1L	Pcyox1l	Enzyme
PCYT1A	Pcyt1a	Enzyme
PCYT1B	Pcyt1b	Enzyme
PCYT2	Pcyt2	Enzyme
PDE10A	Pde10a	Enzyme
PDE11A	Pde11a	Enzyme
PDE1C	Pde1c	Enzyme
PDXDC1	Pdxdc1	Enzyme
PELI1	Peli1	Enzyme
PELI2	Peli2	Enzyme
PELI3	Peli3	Enzyme
PEMT	Pemt	Enzyme
PEPD	Pepd	Enzyme
PEX1	Pex1	Enzyme
PEX6	Pex6	Enzyme
PFAS	Pfas	Enzyme
PFKFB4	Pfkfb4	Enzyme
PGAM1	Pgam1	Enzyme
PGAM2	Pgam2	Enzyme
PGAM4	Pgam1	Enzyme
PGAM5	Pgam5	Enzyme
PGAP1	Pgap1	Enzyme
PGC	Pgc	Enzyme
PGD	Pgd	Enzyme
PGGT1B	Pggt1b	Enzyme
PGLS	Pgls	Enzyme
PGLYRP2	Pglyrp2	Enzyme
PGM1	Pgm1	Enzyme
PGM2	Pgm2	Enzyme
PGM2L1	Pgm2l1	Enzyme
PGM3	Pgm3	Enzyme
PGPEP1	Pgpep1	Enzyme
PHEX	Phex	Enzyme
PHGDH	Phgdh	Enzyme
PHKB	Phkb	Enzyme
PHLPP1	Phlpp1	Enzyme
PHLPP2	Phlpp2	Enzyme
PHOSPHO2	Phospho2	Enzyme
PHYKPL	Phykpl	Enzyme
PI15	Pi15	Enzyme
PI16	Pi16	Enzyme
PI4K2B	Pi4k2b	Enzyme
PIF1	Pif1	Enzyme
PIGA	Piga	Enzyme
PIGC	Pigc	Enzyme
PIGG	Pigg	Enzyme
PIGH	Pigh	Enzyme
PIGK	Pigk	Enzyme
PIGL	Pigl	Enzyme
PIGM	Pigm	Enzyme
PIGN	Pign	Enzyme
PIGO	Pigo	Enzyme
PIGP	Pigp	Enzyme
PIGQ	Pigq	Enzyme
PIGS	Pigs	Enzyme
PIGT	Pigt	Enzyme
PIGV	Pigv	Enzyme
PIGY	Pigyl	Enzyme
PIK3AP1	Pik3ap1	Enzyme
PIK3IP1	Pik3ip1	Enzyme
PIK3R2	Pik3r2	Enzyme
PIK3R3	Pik3r3	Enzyme
PIK3R5	Pik3r5	Enzyme
PIK3R6	Pik3r6	Enzyme
PIN1	Pin1rt1	Enzyme
PIN4	Pin4	Enzyme
PINLYP	Pinlyp	Enzyme
PISD	Pisd	Enzyme
PITRM1	Pitrm1	Enzyme
PJA1	Pja1	Enzyme
PJA2	Pja2	Enzyme
PKIA	Pkia	Enzyme
PKIB	Pkib	Enzyme
PKIG	Pkig	Enzyme
PLA2G2C	Pla2g2c	Enzyme
PLBD1	Plbd1	Enzyme
PLBD2	Plbd2	Enzyme
PLCD1	Plcd1	Enzyme
PLCD3	Plcd3	Enzyme
PLCE1	Plce1	Enzyme
PLCG1	Plcg1	Enzyme
PLCG2	Plcg2	Enzyme
PLCH1	Plch1	Enzyme
PLCH2	Plch2	Enzyme
PLCH2	Plch2	Enzyme
PLCL1	Plcl1	Enzyme
PLCL2	Plcl2	Enzyme
PLCL2	Plcl2	Enzyme
PLCZ1	Plcz1	Enzyme
PLD2	Pld2	Enzyme
PLD3	Pld3	Enzyme
PLD4	Pld4	Enzyme
PLD5	Pld5	Enzyme
PLD6	Pld6	Enzyme
PLG	Plg	Enzyme
PLOD1	Plod1	Enzyme
PLOD2	Plod2	Enzyme
PLOD3	Plod3	Enzyme
PLSCR1	Plscr2, Plscr1, 1700057G04Rik	Enzyme
PLSCR1	Plscr2, Plscr1, 1700057G04Rik	Enzyme
PMM2	Pmm2	Enzyme
PMPCA	Pmpca	Enzyme
PNKP	Pnkp	Enzyme
PNLDC1	Pnldc1	Enzyme
PNLIP	Pnlip	Enzyme
PNLIPRP1	Pnliprp1	Enzyme
PNLIPRP1	Pnliprp1	Enzyme
PNLIPRP2	Pnliprp2	Enzyme
PNLIPRP2	Pnliprp2	Enzyme
PNMT	Pnmt	Enzyme
PNP	Pnp2, Pnp	Enzyme
PNP	Pnp2, Pnp	Enzyme
PNP	Pnp2, Pnp	Enzyme
POLD1	Pold1	Enzyme
POLD4	Pold4	Enzyme
POLDIP3	Poldip3	Enzyme
POLE2	Pole2	Enzyme
POLE3	Pole3	Enzyme
POLL	Poll	Enzyme
POLM	Polm	Enzyme
POLN	Poln	Enzyme
POLQ	Polq	Enzyme
POLR1A	Polr1a	Enzyme
POLR1D	Polr1d	Enzyme
POLR1E	Polr1e	Enzyme
POLR2A	Polr2a	Enzyme
POLR2J	Polr2j	Enzyme
POLR2J2	Polr2j	Enzyme
PPIAL4F	Ppia	Enzyme
PPIAL4G	Ppia	Enzyme
PPIB	Ppib	Enzyme
PPIC	Ppic	Enzyme
PPID	Ppid	Enzyme
PPIE	Ppie	Enzyme
PPIF	Ppif	Enzyme
PPIG	Ppig	Enzyme
PPIH	Ppih, Ppihl	Enzyme
PPIH	Ppih, Ppihl	Enzyme
PPIL1	Ppil1	Enzyme
PPIP5K1	Ppip5k1	Enzyme
PPIP5K2	Ppip5k2	Enzyme
PPM1A	Ppm1a	Enzyme
PPM1B	Ppm1b	Enzyme
PPM1D	Ppm1d	Enzyme
PPM1E	Ppm1e	Enzyme
PPM1F	Ppm1f	Enzyme
PPM1G	Ppm1g	Enzyme
PPM1H	Ppm1h	Enzyme
PPM1J	Ppm1j	Enzyme
PPM1K	Ppm1k	Enzyme
PPM1L	Ppm1l	Enzyme
PPM1M	Ppm1m	Enzyme
PPM1N	Ppm1n	Enzyme
PPME1	Ppme1	Enzyme
PPOX	Ppox	Enzyme
PPP1CA	Ppp1ca	Enzyme
PPP1CB	Ppp1cb	Enzyme
PPP1CC	Ppp1cc	Enzyme
PPP1R10	Ppp1r10	Enzyme
PPP1R10	Ppp1r10	Enzyme
PPP1R10	Ppp1r10	Enzyme
PPP1R10	Ppp1r10	Enzyme
PPP1R10	Ppp1r10	Enzyme
PPP1R10	Ppp1r10	Enzyme
PPP1R10	Ppp1r10	Enzyme
PPP1R11	Ppp1r11	Enzyme
PPP1R11	Ppp1r11	Enzyme
PPP1R11	Ppp1r11	Enzyme
PPP1R11	Ppp1r11	Enzyme
PPP1R11	Ppp1r11	Enzyme
PPP1R11	Ppp1r11	Enzyme
PPP1R11	Ppp1r11	Enzyme
PPP1R11	Ppp1r11	Enzyme
PPP1R12A	Ppp1r12a	Enzyme
PPP1R12B	Ppp1r12b	Enzyme
PPP1R12C	Ppp1r12c	Enzyme
PPP1R14A	Ppp1r14a	Enzyme
PPP1R14B	Ppp1r14b	Enzyme
PPP1R14C	Ppp1r14c	Enzyme
PPP1R14D	Ppp1r14d	Enzyme
PPP1R15A	Ppp1r15a	Enzyme
PPP1R15B	Ppp1r15b	Enzyme
PPP1R16A	Ppp1r16a	Enzyme
PPP1R16B	Ppp1r16b	Enzyme
PPP1R17	Ppp1r17	Enzyme
PPP1R1A	Ppp1r1a	Enzyme
PPP1R1B	Ppp1r1b	Enzyme
PPP1R1C	Ppp1r1c	Enzyme
PPP1R35	Ppp1r35	Enzyme
PPP1R36	Ppp1r36	Enzyme
PPP2R1A	Ppp2r1a	Enzyme
PPP2R1B	Ppp2r1b	Enzyme
PPP2R2A	Ppp2r2a	Enzyme
PPP2R2B	Ppp2r2b	Enzyme
PPP2R2D	Ppp2r2d	Enzyme
PPP2R3C	Ppp2r3c	Enzyme
PPP2R5A	Ppp2r5a	Enzyme
PPP2R5B	Ppp2r5b	Enzyme
PPP2R5C	Ppp2r5c	Enzyme
PPP2R5D	Ppp2r5d	Enzyme
PPP2R5E	Ppp2r5e	Enzyme
PPP3CA	Ppp3ca	Enzyme
PPP3CB	Ppp3cb	Enzyme
PPP3CC	Ppp3cc	Enzyme
PPP4C	Ppp4c	Enzyme
PPP4R1	Ppp4r1	Enzyme
PPP6R2	Ppp6r2	Enzyme
PPP6R3	Ppp6r3	Enzyme
PPT1	Ppt1	Enzyme
PPT2	Ppt2	Enzyme
PPT2	Ppt2	Enzyme
PPT2	Ppt2	Enzyme
PPT2	Ppt2	Enzyme
PPT2	Ppt2	Enzyme
PPT2	Ppt2	Enzyme
PPT2	Ppt2	Enzyme
PPTC7	Pptc7	Enzyme
PPWD1	Ppwd1	Enzyme
PRADC1	Pradc1	Enzyme
PRCP	Prcp	Enzyme
PRDX3	Prdx3	Enzyme
PREP	Prep	Enzyme
PREPL	Prepl	Enzyme
PRIM2	Prim2	Enzyme
PRKCSH	Prkcsh	Enzyme
PRODH	Prodh	Enzyme
PRODH2	Prodh2	Enzyme
PROZ	Proz	Enzyme
PRPSAP1	Prpsap1	Enzyme
PRPSAP2	Prpsap2	Enzyme
PRSS1	Prss3, Prss1, Gm5771, Gm10334, Try5, Try10, Prss2, Try4	Enzyme
PRSS1	Prss3, Prss1, Gm5771, Gm10334, Try5, Try10, Prss2, Try4	Enzyme
PRSS1	Prss3, Prss1, Gm5771, Gm10334, Try5, Try10, Prss2, Try4	Enzyme
PRSS1	Prss3, Prss1, Gm5771, Gm10334, Try5, Try10, Prss2, Try4	Enzyme
PRSS16	Prss16	Enzyme
PRSS2	Prss3, Prss1, Gm5771, Gm10334, Try5, Try10, Prss2, Try4	Enzyme
PRSS2	Prss3, Prss1, Gm5771, Gm10334, Try5, Try10, Prss2, Try4	Enzyme
PRSS2	Prss3, Prss1, Gm5771, Gm10334, Try5, Try10, Prss2, Try4	Enzyme
PRSS2	Prss3, Prss1, Gm5771, Gm10334, Try5, Try10, Prss2, Try4	Enzyme
PRSS2	Prss3, Prss1, Gm5771, Gm10334, Try5, Try10, Prss2, Try4	Enzyme
PRSS2	Prss3, Prss1, Gm5771, Gm10334, Try5, Try10, Prss2, Try4	Enzyme
PRSS2	Prss3, Prss1, Gm5771, Gm10334, Try5, Try10, Prss2, Try4	Enzyme
PRSS2	Prss3, Prss1, Gm5771, Gm10334, Try5, Try10, Prss2, Try4	Enzyme
PRSS2	Prss3, Prss1, Gm5771, Gm10334, Try5, Try10, Prss2, Try4	Enzyme
PRSS21	Prss21	Enzyme
PRSS22	Prss22	Enzyme
PRSS22	Prss22	Enzyme
PRSS3	Prss3, Prss1, Gm5771, Gm10334, Try5, Try10, Prss2, Try4	Enzyme
PRSS33	Prss33	Enzyme
PRSS35	Prss35	Enzyme
PRSS36	Prss36	Enzyme
PRSS37	Prss37	Enzyme
PRSS41	Prss41	Enzyme
PSAT1	Psat1	Enzyme
PSEN1	Psen1	Enzyme
PSEN2	Psen2	Enzyme
PSENEN	Psenen	Enzyme
PSMA1	Psma1	Enzyme
PSMA8	Psma8	Enzyme
PSMB10	Psmb10	Enzyme
PSMB11	Psmb11	Enzyme
PSMB2	Psmb2	Enzyme
PSMB3	Psmb3	Enzyme
PSMB4	Psmb4	Enzyme
PSMB6	Psmb6	Enzyme
PSMB8	Psmb8	Enzyme
PSMB9	Psmb9	Enzyme
PSMB9	Psmb9	Enzyme
PSMC1	Psmc1	Enzyme
PSMC2	Psmc2	Enzyme
PSMC5	Psmc5	Enzyme
PSMD7	Psmd7	Enzyme
PSMD8	Psmd8	Enzyme
PSMD9	Psmd9	Enzyme
PSPH	Psph	Enzyme
PSTPIP1	Pstpip1	Enzyme
RAB31	Rab31	Enzyme
RAB33A	Rab33a	Enzyme
RAB33B	Rab33b	Enzyme
RAB35	Rab35	Enzyme
RAB37	Rab37	Enzyme
RAB39B	Rab39b	Enzyme
RAB3A	Rab3a	Enzyme
RAB8B	Rab8b	Enzyme
RAB9A	Rab9	Enzyme
RAB9B	Rab9b	Enzyme
RABEP1	Rabep1	Enzyme
RABEP2	Rabep2	Enzyme
RABGAP1	Rabgap1	Enzyme
RABGAP1L	Rabgap1l	Enzyme
RABGGTA	Rabggta	Enzyme
RABGGTA	Rabggta	Enzyme
RABGGTB	Rabggtb	Enzyme
RABL2A	Rabl2	Enzyme
RABL2B	Rabl2	Enzyme
RABL3	Rabl3	Enzyme
RABL6	Rabl6	Enzyme
RAC1	Rac1	Enzyme
RAC2	Rac2	Enzyme
RAC3	Rac3	Enzyme
RACGAP1	Racgap1	Enzyme
RAD18	Rad18	Enzyme
RAD54L2	Rad54l2	Enzyme
RALA	Rala	Enzyme
RALB	Ralb	Enzyme
RALGAPA1	Ralgapa1	Enzyme
RALGAPA2	Ralgapa2	Enzyme
RALGAPB	Ralgapb	Enzyme
RAN	Ran	Enzyme
RANBP1	Ranbp1	Enzyme
RANBP2	Ranbp2	Enzyme
RANGAP1	Rangap1	Enzyme
RANGRF	Rangrf	Enzyme
RAP1A	Rap1a	Enzyme
RAP1B	Rap1b	Enzyme
RAP1GAP	Rap1gap	Enzyme
RAP1GAP2	Rap1gap2	Enzyme
RAP1GDS1	Rap1gds1	Enzyme
RAP2A	Rap2a	Enzyme
RAP2B	Rap2b	Enzyme
RAP2C	Rap2c	Enzyme
RARRES1	Rarres1	Enzyme
RARS2	Rars2	Enzyme
RASA1	Rasa1	Enzyme
RASA2	Rasa2	Enzyme
RASA3	Rasa3	Enzyme
RASA3	Rasa3	Enzyme
RASA4	Rasa4	Enzyme
RASA4B	Rasa4	Enzyme
RASAL2	Rasal2	Enzyme
RASD1	Rasd1	Enzyme
RASD2	Rasd2	Enzyme
RASL10A	Rasl10a	Enzyme
RASL10B	Rasl10b	Enzyme
RASL11A	Rasl11a	Enzyme
RASL11B	Rasl11b	Enzyme
RASL12	Rasl12	Enzyme
RBBP6	Rbbp6	Enzyme
RBBP8	Rbbp8	Enzyme
RDH13	Rdh13	Enzyme
RDH13	Rdh13	Enzyme
RDH13	Rdh13	Enzyme
RDH13	Rdh13	Enzyme
RDH13	Rdh13	Enzyme
RDH13	Rdh13	Enzyme
RDH16	Rdh16f2, Rdh19, Rdh1, Rdh16, Rdh9, Rdh7	Enzyme
RDH16	Rdh16f2, Rdh19, Rdh1, Rdh16, Rdh9, Rdh7	Enzyme
RDH16	Rdh16f2, Rdh19, Rdh1, Rdh16, Rdh9, Rdh7	Enzyme
RDH5	Rdh5	Enzyme
RDH8	Rdh8	Enzyme
RECQL	Recql	Enzyme
REM1	Rem1	Enzyme
RETSAT	Retsat	Enzyme
REV3L	Rev3l	Enzyme
REXO1	Rexo1	Enzyme
REXO2	Rexo2	Enzyme
REXO4	Rexo4	Enzyme
RFK	Rfk	Enzyme
RFNG	Rfng	Enzyme
RHBDD1	Rhbdd1	Enzyme
RHBDD2	Rhbdd2	Enzyme
RHBDF1	Rhbdf1	Enzyme
RHBDF2	Rhbdf2	Enzyme
RHBDL1	Rhbdl1	Enzyme
RHBDL2	Rhbdl2	Enzyme
RHEBL1	Rhebl1	Enzyme
RHOA	Rhoa	Enzyme
RHOB	Rhob	Enzyme
RHOH	Rhoh	Enzyme
RING1	Ring1	Enzyme
RING1	Ring1	Enzyme
RING1	Ring1	Enzyme
[truncated: 6,294 more rows]

## Sheet: Mouse-Manual search
Genes from the IDG/Pharos Target list, translated in BioMart, for which no equivaent was found in CV in NCBI						Genes which have a different name in IDG compared to CV - translated successfully and included in target list
Ugt1a8	found in NCBI, but no equivalent in CV list					NCBI Name	IDG name
Gm49322	not found in NCBI					Gm10681	Hsd3b8
Ahcyl	Gm4737					Gm4450	Hsd3b9
Gm6619	found in NCBI, but no equivalent in CV list					Cml1	Nat8f1
Map3k21	Mlk4, found in NCBI, but no equivalent in CV list					Cml2	Nat8f2
Myorg	found in NCBI, but no equivalent in CV list					Cml3	Nat8f3
Ndufb1	found in NCBI, but no equivalent in CV list					1700019G17Rik	Nat8f4
Rdh16f2	found in NCBI, but no equivalent in CV list					Cml5	Nat8f5
Rskr	found in NCBI, but no equivalent in CV list					Gm11128	Nat8f6
Semp2l2a	found in NCBI, but no equivalent in CV list; equiv. to Trp53?					Gm4477	Nat8f7
Sirpb1c	found in NCBI, but no equivalent in CV list						Ugt1a8
Spacdr	found in NCBI, but no equivalent in CV list					Gm13178	AAdacl4fm3
Usf3	Gm608					Gm13177	Aadacl4
Zcwpw2	found in NCBI, but no equivalent in CV list					Gm436	Aadacl4fm4
Zfp986	found in NCBI, but no equivalent in CV list					Gm10349	Aadacl4fm1
Zfp988	found in NCBI, but no equivalent in CV list					Gm438	Aadacl4fm5
Zfp989	found in NCBI, but no equivalent in CV list					Irg1	Acod1
Zfp978	found in NCBI, but no equivalent in CV list					Acpt	Acp4
Gm10037	found in NCBI, but no equivalent in CV list					Papl	Acp7
							Gm49322
						Gpr123	Adgra1
						Gpr124	Adgra2
						Gpr125	Adgra3
						Bai1	Adgrb1
						Bai2	Adgrb2
						Bai3	Adgrb3
						Gpr133	Adgrd1
						Emr1	Adgre1
						Cd97	Adgre5
						Gpr110	Adgrf1
						Gpr113	Adgrf3
						Gpr115	Adgrf4
						Gpr116	Adgrf5
						Gpr56	Adgrg1
						Gpr64	Adgrg2
						Gpr97	Adgrg3
						Gpr112	Adgrg4
						Gpr114	Adgrg5
						Gpr126	Adgrg6
						Gpr128	Adgrg7
						Lphn1	Adgrl1
						Lphn2	Adgrl2
						Lphn3	Adgrl3
						Eltd1	Adgrl4
						Gpr98	Adgrv1
						Gm4737	Ahcyl
						A330050F15Rik	Akain1
						1700055N04Rik	Aldh3b3
						1600015I10Rik	Aoc1l2
						Doxl2	Aoc1l1
						Svs1	Aoc1l3
						2010111I01Rik	Aopep
						1700052N19Rik	Armt1
						Xrcc6bp1	Atp23
						Atp5f1	Atp5pb
						Gm5096	Bhmt1b
						B630005N14Rik	Bmt2
						Gm5136	Brcc3dc
						Wbscr22	Bud23
						Fam26d	Calhm4
						Fam26e	Calhm5
						Fam26f	Calhm6
						1110007C09Rik	Card19
						2410127L17Rik	Carnmt1
						Ptrf	Cavin1
						Prkcdbp	Cavin3
						Cdk3-ps	Cdk3
						Mb21d1	Cgas
						Ick	Cilk1
						Clcn4-2	Clcn4
						Rfwd2	Cop1
						Adck3	Coq8a
						Adck4	Coq8b
						Gm11273	Cox5b-ps
						Rsg1	Cplane2
						Ddx39	Ddx39a
						Atp5sl	Dmac2
						Dnmt3b-ps1	Dnmt3c
						Prrxl1	Drgx
						N6amt2	Eef1akmt1
						Mettl10	Eef1akmt2
						Mettl21b	Eef1akmt3
						Gm21685	Entpd4b
						Epb4.2	Epb42
						Mettl20	Etfbkmt
						Fbxo18	Fbh1
						Gm9994	Gal3st2b
						Gm6086	Gal3st2c
						Wbscr17	Galnt17
						Pddc1	Gatd1
						Gm5549	Gimd1
						Gyk	Gk
						Agpat9	Gpat3
						Agpat6	Gpat4
						Adrbk1	Grk2
						Adrbk2	Grk3
						Gucy1a3	Gucy1a1
						Gucy1b3	Gucy1b1
						Ptpla	Hacd1
						Ptplb	Hacd2
						Ptplad1	Hacd3
						Ptplad2	Hacd4
						Gsg2	Haspin
						Hdgfrp2	Hdgfl2
						Hdgfrp3	Hdgfl3
						Gm15800	Hectd4
						H2-Ke6	Hsd17b8
						Gm9745	Idi2l
						Setd8	Kmt5a
						Suv420h1	Kmt5b
						Suv420h2	Kmt5c
						Ccbl1	Kyat1
						Ccbl2	Kyat3
						Large	Large1
						Gyltl1b	Large2
						1110057K04Rik	Ldah
							Gm6619
						4833403I15Rik	Lvrn
						Zak	Map3k20
							Map3k21
						Gm7254	Mgam2-ps
						Ftsj2	Mrm2
						Rnmtl1	Mrm3
						Ict1	Mrpl58
						ATP6	mt-Atp6
						ATP8	mt-Atp8
						COX1	mt-Co1
						COX2	mt-Co2
						COX3	mt-Co3
						ND1	mt-Nd1
						ND2	mt-Nd2
						ND3	mt-Nd3
						ND4	mt-Nd4
						ND4L	mt-Nd4l
						ND5	mt-Nd5
						ND6	mt-Nd6
							Myorg
						Nat6	Naa80
						Carkd	Naxd
						Apoa1bp	Naxe
							Ndufb1
						1700029P11Rik	Ndufb11b
						Whsc1	Nsd2
						Whsc1l1	Nsd3
						Mgea5	Oga
						Fam105a	Otulinl
						Pak7	Pak5
						Gm9803	Pam16l
						Athl1	Pgghg
						Tmem55b	Pip4p1
						Tmem55a	Pip4p2
						Prosc	Plpbp
						Ppap2a	Plpp1
						Ppap2c	Plpp2
						Ppap2b	Plpp3
						Ppapdc1a	Plpp4
						Ppapdc1b	Plpp5
						Ppapdc2	Plpp6
						Ppapdc3	Plpp7
						Lppr1	Plppr1
						Lppr2	Plppr2
						Lppr3	Plppr3
						Lppr4	Plppr4
						Lppr5	Plppr5
						Gm7879	Ppihl
						Smek1	Ppp4r3a
						Smek2	Ppp4r3b
						D8Ertd82e	Prag1
						Park2	Prkn
						Prmt10	Prmt9
						Fam213b	Prxl2b
						Ppp2r4	Ptpa
						Hdhd1a	Pudp
						C130060K24Rik	Qrfprl
						Qtrtd1	Qtrt2
						Rab1	Rab1a
						5430435G22Rik	Rab7b
							Rdh16f2
						2610020H08Rik	Rexo5
						Hrsp12	Rida
						2410016O06Rik	Riox1
						Mina	Riox2
							Rskr
						Gm10094	Sap18b
						Scn2a1	Scn2a
						Acn9	Sdhaf3
						1110058L19Rik	Sdhaf4
						Ept1	Selenoi
						4930444G20Rik	Semp2l2b
							Semp2l2a
						Gm5415	Semp2l1
						Ccdc101	Sgf29
						Gm9733	Sirpd
							Sirpb1c
						Skp1a	Skp1
						Gm5868	Slc10a4-ps
						Slc22a13b-ps	Slc22a13b
						Gm14085	Slc28a2b
						Spink3	Spink1
						D2Wsu81e	Spout1
						Sqrdl	Sqor
						Gm14698	Styx-ps
						2810007J24Rik	Sult2a8
						Gm17296	Tarbp1
						Papd4	Tent2
						Papd7	Tent4a
						Papd5	Tent4b
						Ccdc79	Terb1
						Prkrir	Thap12
						9630033F20Rik	Tigar
						Dak	Tkfc
						Tenc1	Tns2
						2810408M09Rik	Trp53rka
							Trp53rkb
						6430573F11Rik	Trmt9b
						Zcchc11	Spacdr
						Zcchc6	Tut4
						Zfp191	Tut7
					Gm608	Gm13225	Usf3
						Gm13251	Zcwpw2
						Gm13248	Zfp24
						Gm13051	Zfp986
						2210404O09Rik	Zfp990
						Gm13247	Zfp992
						Gm13157	Zfp993
						Gm13242	Zfp988
						Gm13154	Zfp987
						2610305D13Rik	Zfp995
						Gm4944	Zfp981
						Gm13139	Zfp989
						Gm22	Zfp984
						Znf512b	Zfp980
						1700049G17Rik	Zfp985
						C030039L03Rik	Zfp979
						Zfp607	Zfp994
						Zfp72	Zfp978
						A530054K11Rik	Zfp991
						Zufsp	Gm10037
							Acot1
							Acot2
							Acot3
							Acot5
							Acsm2
							Adh1
							Akap7
							Akp3
							Alg1
							Alg10b
							Alpi
							Alppl2
							Arhgap11a
							Asah2
							Atp5l
							Casp1
							Cdc14b
							Cdk11b
							Cela2a
							Cela3a
							Cela3b
							Clcnka
							Clcnkb
							Csnk2a1
							Ctrb1
							Cyp3a11
							Cyp3a13
							Cyp3a16
							Cyp3a25
							Cyp3a41a
							Cyp3a41b
							Cyp3a44
							Cyp3a57
							Cyp3a59
							Ddt
							Dhfr
							Dhrs4
							Dusp13
							Ear1
							Ear10
							Ear14
							Ear2
							Ear6
							Eef2kmt
							Ffar3
							Foxd4
							Ggt1
							Glud1
							Gm10334
							Gm5426
							Gm5771
							Gpr89
							Gstt2
							Gtf2ird2
							Hcar2
							Hsd3b1
							Hsd3b2
							Hsd3b3
							Hsd3b4
							Hsd3b5
							Hsd3b6
							Kcnj12
							Klk1
							Klk1b1
							Klk1b11
							Klk1b16
							Klk1b21
							Klk1b22
							Klk1b24
							Klk1b26
							Klk1b27
							Klk1b3
							Klk1b4
							Klk1b5
							Klk1b8
							Klk1b9
							Lyzl1
							Mettl2
							Mocs2
							Mrgpra1
							Mrgpra2a
							Mrgpra2b
							Mrgpra3
							Mrgpra4
							Mrgpra6
							Mrgpra9
							Mrgprb1
							Mrgprb2
							Mrgprb3
							Mrgprb4
							Mrgprb5
							Mrgprb8
							Mrgprx1
							Mrgprx2
							Nat1
							Nat2
							Nat3
							Nat8
							Nnt
							Opn1mw
							Pgam1
							Polr2j
							Polr2m
							Pou5f1
							Ppia
							Ppp1r2
							Prss1
							Prss2
							Prss3
							Rabgap1l
							Rabl2
							Rasa4
							Rnase2a
							Rnase2b
							Rpe
							Slc25a51
							Slc35g3
							Slc52a2
							Slco1b2
							Srgap2
							Sult5a1
							Taf1
							Tas2r120
							Tas2r136
							Tgif2lx1
							Tgif2lx2
							Tpsab1
							Tpsb2
							Tpte
							Try10
							Try4
							Try5
							Tyw1
							Ugt1a10
							Ugt1a2
							Ugt1a5
							Ugt1a9
							Usp32
							Zdhhc11
							Zfp160
							Zfp324
							Zfp457
							Zfp595
							Zfp738
							Zfp78
							Zfp953
							Zfy1
							Zfy2
							Zscan5b
							A4galt
							A4gnt
							Aacs
							Aadac
							Aadacl2
							Aadacl3
							Aadat
							Aak1
							Aanat
							Aars2
							Aasdh
							Aasdhppt
							Aass
							Aatk
							Abat
							Abca1
							Abca12
							Abca13
							Abca2
							Abca3
							Abca4
							Abca5
							Abca6
							Abca7
							Abca8b
							Abca9
							Abcb1b
							Abcb1a
							Abcb10
							Abcb11
							Abcb4
							Abcb5
							Abcb6
							Abcb7
							Abcb8
							Abcb9
							Abcc1
							Abcc10
							Abcc12
							Abcc2
							Abcc3
							Abcc4
							Abcc5
							Abcc6
							Abcc8
							Abcc9
							Abcd1
							Abcd2
							Abcd3
							Abcd4
							Abce1
							Abcf1
							Abcf2
							Abcf3
							Abcg1
							Abcg3
							Abcg4
							Abcg5
							Abcg8
							Abhd1
							Abhd10
							Abhd11
							Abhd12
							Abhd12b
							Abhd13
							Abhd14a
							Abhd14b
							Abhd15
							Abhd16a
							Abhd16b
							Abhd17a
							Abhd17b
							Abhd17c
							Abhd2
							Abhd3
							Abhd4
							Abhd5
							Abhd6
							Abhd8
							Abl1
							Abl2
							Abo
							Acaa1a
							Acaa1b
							Acaa2
							Acaca
							Acacb
							Acad10
							Acad12
							Acad11
							Acad8
							Acad9
							Acadl
							Acadm
							Acads
							Acadsb
							Acadvl
							Acat1
							Acat2
							Acat3
							Accs
							Accsl
							Ace
							Ace2
							Acer1
							Acer2
							Acer3
							Ache
							Ackr1
							Ackr2
							Ackr3
							Ackr4
							Acly
							Acmsd
							Aco1
							Aco2
							Acot11
							Acot12
							Acot13
							Acot4
							Acot6
							Acot7
							Acot8
							Acot10
							Acot9
							Acox1
							Acox2
							Acox3
							Acoxl
							Acp1
							Acp2
							Acp5
							Acp6
							Acr
							Acsbg1
							Acsbg2
							Acsf2
							Acsf3
							Acsl1
							Acsl3
							Acsl4
							Acsl5
							Acsl6
							Acsm1
							Acsm3
							Acsm4
							Acsm5
							Acss1
							Acss2
							Acss3
							Acvr1
							Acvr1b
							Acvr1c
							Acvr2a
							Acvr2b
							Acvrl1
							Acy1
							Acy3
							Acyp2
							Ada
							Adad1
							Adad2
							Adal
							Adam10
							Adam11
							Adam12
							Adam15
							Adam17
							Adam18
							Adam2
							Adam20
							Adam25
							Adam39
							Adam21
							Adam22
							Adam23
							Adam28
							Adam29
							Adam30
							Adam32
							Adam33
							Adam7
							Adam8
							Adam9
							Adamdec1
							Adamts1
							Adamts10
							Adamts12
							Adamts13
							Adamts14
							Adamts15
							Adamts16
							Adamts17
							Adamts18
							Adamts19
							Adamts2
							Adamts20
							Adamts3
							Adamts4
							Adamts5
							Adamts6
							Adamts7
							Adamts8
							Adamts9
							Adar
							Adarb1
							Adarb2
							Adat1
							Adat2
							Adat3
							Adck1
							Adck2
							Adck5
							Adcy1
							Adcy10
							Adcy2
							Adcy3
							Adcy4
							Adcy5
							Adcy6
							Adcy7
							Adcy8
							Adcy9
							Adcyap1
							Adcyap1r1
							Add1
							Add2
							Add3
							Adh4
							Adh5
							Adh6b
							Adh7
							Adhfe1
							Adi1
							Adk
							Adnp
							Ado
							Adora1
							Adora2a
							Adora2b
							Adora3
							Adpgk
							Adprh
							Adprhl1
							Adprm
							Adra1a
							Adra1b
							Adra1d
							Adra2a
							Adra2b
							Adra2c
							Adrb1
							Adrb2
							Adrb3
							Adsl
							Aen
							Aff1
							Aff2
							Aff3
							Aff4
							Afg3l2
							Afmid
							Aga
							Agap1
							Agap2
							Agap3
							Agbl1
							Agbl2
							Agbl3
							Agbl4
							Agbl5
							Agk
							Agmat
							Agmo
							Agpat1
							Agpat2
							Agpat3
							Agpat4
							Agpat5
							Agps
							Agtpbp1
							Agtr1a
							Agtr1b
							Agtr2
							Agxt
							Agxt2
							Ahcy
							Ahcyl1
							Ahcyl2
							Ahr
							Ahrr
							Ahsa1
							Aicda
							Aimp1
							Aimp2
							Aire
							Ak1
							Ak2
							Ak3
							Ak4
							Ak5
							Ak7
							Ak8
							Ak9
							Akap1
							Akap10
							Akap11
							Akap12
							Akap13
							Akap14
							Akap3
							Akap4
							Akap5
							Akap6
							Akap8
							Akap8l
							Akap9
							Akip1
							Akr1a1
							Akr1b3
							Akr1b7
							Akr1b8
							Akr1b10
							Akr1d1
							Akr1e1
							Akr7a5
							Akt1
							Akt2
							Akt3
							Alad
							Alas1
							Alas2
							Aldh16a1
							Aldh18a1
							Aldh1a1
							Aldh1a7
							Aldh1a2
							Aldh1a3
							Aldh1b1
							Aldh1l1
							Aldh1l2
							Aldh2
							Aldh3a1
							Aldh3a2
							Aldh3b1
							Aldh3b2
							Aldh4a1
							Aldh5a1
							Aldh6a1
							Aldh7a1
							Aldh8a1
							Aldh9a1
							Aldoa
							Aldoart2
							Aldoart1
							Aldob
							Aldoc
							Alg11
							Alg12
							Alg13
							Alg14
							Alg2
							Alg3
							Alg5
							Alg6
							Alg8
							Alg9
							Alk
							Alkbh1
							Alkbh2
							Alkbh3
							Alkbh4
							Alkbh5
							Alkbh6
							Alkbh7
							Allc
							Alox12
							Alox12b
							Alox15
							Alox8
							Alox5
							Alox5ap
							Aloxe3
							Alpk1
							Alpk2
							Alpk3
							Alpl
							Alx1
							Alx3
							Alx4
							Amacr
							Amd2
							Amd1
							Amdhd1
							Amdhd2
							Amfr
							Amhr2
							Ampd1
							Ampd2
							Ampd3
							Amt
							Amz1
							Amz2
							Anapc1
							Anapc10
							Anapc11
							Anapc13
							Anapc15-ps
							Anapc16
							Anapc2
							Anapc4
							Anapc5
							Anapc7
							Ang5
							Ang2
							Ang4
							Ang
							Ang6
							Ankk1
							Ankrd28
							Ankrd44
							Ankrd52
							Ano1
							Ano2
							Ano6
							Anpep
							Aoah
							Aoc1
							Aoc2
							Aoc3
							Aox1
							Ap5z1
							Apaf1
							Apeh
							Apex1
							Apex2
							Aph1a
							Aph1c
							Aph1b
							Apip
							Aplnr
							Aprt
							Ar
							Araf
							Arel1
							Arf1
							Arf3
							Arf4
							Arf5
							Arf6
							Arfgap1
							Arfgap2
							Arfgap3
							Arfrp1
							Arg1
							Arg2
							Arhgap1
							Arhgap10
							Arhgap12
							Arhgap15
							Arhgap17
							Arhgap18
							Arhgap19
							Arhgap20
							Arhgap21
							Arhgap22
							Arhgap23
							Arhgap24
							Arhgap25
							Arhgap26
							Arhgap27
							Arhgap28
							Arhgap29
							Arhgap30
							Arhgap31
							Arhgap32
							Arhgap33
							Arhgap35
							Arhgap36
							Arhgap39
							Arhgap4
							Arhgap40
							Arhgap42
							Arhgap44
							Arhgap5
							Arhgap6
							Arhgap8
							Arhgap9
							Arid1a
							Arid1b
							Arid2
							Arid3a
							Arid3b
							Arid3c
							Arid4a
							Arid4b
							Arid5a
							Arid5b
							Arih1
							Arih2
							Arl1
							Arl10
							Arl11
							Arl13a
							Arl13b
							Arl14
							Arl15
							Arl16
							Arf2
							Arl2
							Arl3
							Arl4a
							Arl4c
							Arl4d
							Arl5a
							Arl5b
							Arl5c
							Arl6
							Arl8a
							Arl8b
							Arl9
							Arnt
							Arnt2
							Arsa
							Arsb
							Arsg
							Arsi
							Arsj
							Arsk
							Art1
							Art3
							Art4
							Art5
							Arx
							As3mt
							Asah1
							Ascl1
							Ascl2
							Ascl3
							Ascl4
							Ash1l
							Ash2l
							Asic1
							Asic2
							Asic3
							Asic4
							Asic5
							Asl
							Asmt
							Asns
							Asnsd1
							Aspa
							Aspdh
							Aspg
							Asph
							Asphd1
							Asphd2
							Asprv1
							Asrgl1
							Ass1
							Astl
							Asxl1
							Asxl2
							Asxl3
							Atad1
							Atad2b
							Atad3a
							Atad5
							Atat1
							Ate1
							Atf1
							Atf2
							Atf3
							Atf4
							Atf5
							Atf6
							Atf6b
							Atf7
							Atg4a
							Atg4a-ps
							Atg4b
							Atg4c
							Atg4d
							Atm
							Atoh1
							Atoh7
							Atoh8
							Atp10a
							Atp10b
							Atp10d
							Atp11a
							Atp11b
							Atp11c
							Atp12a
							Atp13a1
							Atp13a2
							Atp13a3
							Atp13a4
							Atp13a5
							Atp1a1
							Atp1a2
							Atp1a3
							Atp1a4
							Atp1b1
							Atp1b2
							Atp1b3
							Atp1b4
							Atp2a1
							Atp2a2
							Atp2a3
							Atp2b1
							Atp2b2
							Atp2b3
							Atp2b4
							Atp2c1
							Atp2c2
							Atp4a
							Atp4b
							Atp5a1
							Atp5b
							Atp5c1
							Atp5d
							Atp5e
							Atpif1
							Atp5g2
							Atp5g3
							Atp5k
							Atp5j2
							Atp5h
							Atp5j
							Atp5o
							Atp6ap1
							Atp6v0a1
							Atp6v0a2
							Atp6v0a4
							Atp6v0b
							Atp6v0c
							Atp6v0d1
							Atp6v0d2
							Atp6v0e
							Atp6v0e2
							Atp6v1a
							Atp6v1b1
							Atp6v1b2
							Atp6v1c1
							Atp6v1c2
							Atp6v1d
							Atp6v1e1
							Atp6v1e2
							Atp6v1f
							Atp6v1g1
							Atp6v1g2
							Atp6v1g3
							Atp6v1h
							Atp7a
							Atp7b
							Atp8a1
							Atp8a2
							Atp8b1
							Atp8b2
							Atp8b3
							Atp8b4
							Atp9a
							Atp9b
							Atpaf1
							Atpaf2
							Atr
							Auh
							Aunip
							Aurka
							Aurkaip1
							Aurkb
							Aurkc
							Avpr1a
							Avpr1b
							Avpr2
							Awat1
							Awat2
							Axl
							Azin1
							Azin2
							B3galnt1
							B3galnt2
							B3galt1
							B3galt2
							B3galt4
							B3galt5
							B3galt6
							B3gat1
							B3gat2
							B3gat3
							B3glct
							B3gnt2
							B3gnt3
							B3gnt4
							B3gnt5
							B3gnt6
							B3gnt7
							B3gnt8
							B3gnt9
							B3gntl1
							B4galnt1
							B4galnt2
							B4galnt3
							B4galnt4
							B4galt1
							B4galt2
							B4galt3
							B4galt4
							B4galt5
							B4galt6
							B4galt7
							B4gat1
							Baat
							Bace1
							Bace2
							Bach1
							Bach2
							Bap1
							Barhl1
							Barhl2
							Barx1
							Barx2
							Batf
							Batf2
							Batf3
							Baz1a
							Baz1b
							Baz2a
							Baz2b
							Bbox1
							Bbx
							Bcat1
							Bcat2
							Bcdin3d
							Bche
							Bckdha
							Bckdhb
							Bckdk
							Bcl11a
							Bcl11b
							Bcl6
							Bcl6b
							Bco1
							Bco2
							Bcs1l
							Bdh1
							Bdh2
							Bdkrb1
							Bdkrb2
							Begain
							Best1
							Best2
							Best3
							Bhlha15
							Bhlha9
							Bhlhe22
							Bhlhe23
							Bhlhe40
							Bhlhe41
							Bhmt
							Bhmt2
							Blk
							Blmh
							Blvra
							Blvrb
							Bmp2k
							Bmpr1a
							Bmpr1b
							Bmpr2
							Bmx
							Bnc2
							Bpgm
							Bphl
							Bpnt1
							Bptf
							Braf
							Brcc3
							Brd1
							Brd2
							Brd3
							Brd4
							Brd7
							Brd8
							Brd9
							Brdt
							Brpf1
							Brpf3
							Brs3
							Brsk1
							Brsk2
							Brwd1
							Brwd3
							Bst1
							Bsx
							Btd
							Btk
							Bub1
							Bub1b
							4931406C07Rik
							C1galt1
							C1galt1c1
							C1rl
							1700019D03Rik
							C3ar1
							C5ar1
							C5ar2
							Car1
							Car10
							Car11
							Car12
							Car13
							Car14
							Car2
							Car3
							Car4
							Car5a
							Car5b
							Car6
							Car7
							Car8
							Car9
							Caap1
							Cacna1a
							Cacna1b
							Cacna1c
							Cacna1d
							Cacna1e
							Cacna1f
							Cacna1g
							Cacna1h
							Cacna1i
							Cacna1s
							Cacna2d1
							Cacna2d2
							Cacna2d3
							Cacna2d4
							Cacnb1
							Cacnb2
							Cacnb3
							Cacnb4
							Cacng1
							Cacng2
							Cacng3
							Cacng4
							Cacng5
							Cacng6
							Cacng7
							Cacng8
							Calcr
							Calcrl
							Calhm1
							Calhm2
							Calhm3
							Camk1
							Camk1d
							Camk1g
							Camk2a
							Camk2b
							Camk2g
							Camk2n1
							Camk2n2
							Camk4
							Camkk1
							Camkk2
							Camkmt
							Camkv
							Camta1
							Camta2
							Cant1
							Cap1
							Cap2
							Card10
							Card11
							Card14
							Card6
							Card9
							Carhsp1
							Carm1
							Carns1
							Cars2
							Cask
							Casp12
							Casp14
							Casp2
							Casp3
							Casp6
							Casp7
							Casp8
							Casp9
							Casr
							Cat
							Catsper1
							Catsper2
							Catsper3
							Catsper4
							Cbfb
							Cbl
							Cblb
							Cblc
							Cbll1
							Gm5678
							Cbr1
							Cbr3
							Cbr4
							Cbs
							Cbx1
							Cbx2
							Cbx3
							Cbx4
							Cbx5
							Cbx6
							Cbx7
							Cbx8
							Cckar
							Cckbr
							Ccnb1ip1
							Ccr1l1
							Ccr1
							Ccr10
							Ccr2
							Ccr3
							Ccr4
							Ccr5
							Ccr6
							Ccr7
							Ccr8
							Ccr9
							Ccrl2
							Ccs
							Cd38
							Cda
							Cdadc1
							Cdc14a
							Cdc25a
							Cdc25b
							Cdc25c
							Cdc26
							Cdc42
							Cdc42bpa
							Cdc42bpb
							Cdc42bpg
							Gm32802
							Gm32717
							Gm9044
							Gm9045
							Gm9049
							Gm9046
							Gm9048
							Cdc5l
							Gm9040
							Cdc7
							Cdip1
							Cdipt
							Cdk1
							Cdk10
							Cdk12
							Cdk13
							Cdk14
							Cdk15
							Cdk16
							Cdk17
							Cdk18
							Cdk19
							Cdk2
							Cdk20
							Gm12184
							Cdk2ap1
							Cdk2ap2
							Cdk4
							Cdk5
							Cdk5r1
							Cdk5r2
							Cdk6
							Cdk7
							Cdk8
							Cdk9
							Cdkal1
							Cdkl1
							Cdkl2
							Cdkl3
							Cdkl4
							Cdkl5
							Cdkn1a
							Cdkn1b
							Cdkn1c
							Cdkn2b
							Cdkn2c
							Cdkn2d
							Cdkn3
							Cdo1
							Cds1
							Cds2
							Cdx1
							Cdx2
							Cdx4
							Cdyl
							Cdyl2
							Cebpa
							Cebpb
							Cebpd
							Cebpe
							Cebpg
							Cecr2
							Cel
							Cela1
							Celsr1
							Celsr2
							Celsr3
							Cept1
							Cercam
							Cerk
							Cerkl
							Cers2
							Cers3
							Cers4
							Cers5
							Cers6
							Ces1b
							Ces1c
							Ces1d
							Ces1h
							Ces1g
							Ces2g
							Ces2c
							Ces2e
							Ces2a
							Ces2b
							Ces2f
							Ces3b
							Ces3a
							Ces4a
							Ces5a
							Cfd
							Cftr
							Ch25h
							Chac1
							Chac2
							Chat
							Chd1
							Chd1l
							Chd2
							Chd3
							Chd4
							Chd5
							Chd6
							Chd7
							Chd8
							Chd9
							Chdh
							Chek1
							Chek2
							Chfr
							Chil1
							Chil6
							Chil4
							Chil3
							Chil5
							Chia1
							Chid1
							Chit1
							Chka
							Chkb
							Chm
							Chml
							Chpf
							Chpf2
							Chpt1
							Chrm1
							Chrm2
							Chrm3
							Chrm4
							Chrm5
							Chrna1
							Chrna10
							Chrna2
							Chrna3
							Chrna4
							Chrna5
							Chrna6
							Chrna7
							Chrna9
							Chrnb1
							Chrnb2
							Chrnb3
							Chrnb4
							Chrnd
							Chrne
							Chrng
							Chst1
							Chst10
							Chst11
							Chst12
							Chst13
							Chst14
							Chst15
							Chst2
							Chst3
							Chst4
							Chst7
							Chst8
							Chst9
							Chsy1
							Chsy3
							Chuk
							Cic
							Cinp
							Cit
							Ckb
							Ckm
							Ckmt1
							Ckmt2
							Cks1b
							Cks2
							Clca1
							Clca2
							Clca4b
							Clca4a
							Clcc1
							Clcn1
							Clcn2
							Clcn3
							Clcn5
							Clcn6
							Clcn7
							Clic1
							Clic3
							Clic4
							Clic5
							Clic6
							Clk1
							Clk2
							Clk3
							Clk4
							Clock
							Clp1
							Clpb
							Clpp
							Clps
							Clpsl2
							Clpx
							Clybl
							Cma1
							Cmas
							Cmbl
							Cmklr1
							Cmpk1
							Cmpk2
							Cmtr1
							Cmtr2
							Cndp1
							Cndp2
							Cnep1r1
							Cnga1
							Cnga2
							Cnga3
							Cnga4
							Cngb1
							Cngb3
							Cnksr1
							Cnksr2
							Cnksr3
							Cnp
							Cnr1
							Cnr2
							Coa3
							Coa4
							Coa5
							Coa6
							Coa7
							Coasy
							Colgalt1
							Colgalt2
							Colq
							Comt
							Comtd1
							Coq2
							Coq3
							Coq5
							Coq6
							Coq7
							Cox10
							Cox11
							Cox14
							Cox15
							Cox16
							Cox17
							Cox19
							Cox20
							Cox4i1
							Cox4i2
							Cox5a
							Cox5b
							Cox6a1
							Cox6a2
							Cox6b1
							Cox6b2
							Cox6c
							Cox7a1
							Cox7a2
							Cox7a2l
							Cox7b
							Cox7b2
							Cox7c
							Cox8a
							Cpa1
							Cpa2
							Cpa3
							Cpa4
							Cpa5
							Cpa6
							Cpb1
							Cpb2
							Cpd
							Cpe
							Cped1
							Cpm
							Cpn1
							Cpn2
							Cpox
							Cpped1
							Cpq
							Cps1
							Cpt1a
							Cpt1b
							Cpt1c
							Cpt2
							Cpvl
							Cpxm1
							Cpxm2
							Cpz
							Crat
							Crcp
							Creb1
							Creb3
							Creb3l1
							Creb3l2
							Creb3l3
							Creb3l4
							Creb5
							Crebbp
							Crebl2
							Crebzf
							Crem
							Crhr1
							Crhr2
							Crls1
							Crmp1
							Crot
							Crx
							Crybg3
							Cryl1
							Crym
							Cryz
							Cryzl1
							Csl
							Cs
							Csad
							Csdc2
							Csde1
							Csf1r
							Csgalnact1
							Csgalnact2
							Csk
							Csn1s1
							Csn2
							Csn3
							Csnk1a1
							Csnk1d
							Csnk1e
							Csnk1g1
							Csnk1g2
							Csnk1g3
							Csnk2a2
							Csnk2b
							Ctbs
							Ctcf
							Ctcfl
							Ctdnep1
							Ctdp1
							Ctdsp1
							Ctdsp2
							Ctdspl
							Ctdspl2
							Cth
							Ctps
							Ctps2
							Ctr9
							Ctrl
							Ctsa
							Ctsb
							Ctsc
							Ctsd
							Ctse
							Ctsf
							Ctsg
							Ctsh
							Ctsk
							Ctso
							Ctss
							Ctsw
							Ctsz
							Cux1
							Cux2
							Cwc27
							Cx3cr1
							Cxcr1
							Cxcr2
							Cxcr3
							Cxcr4
							Cxcr5
							Cxcr6
							Cxxc1
							Cyb5r1
							Cyb5r2
							Cyb5r3
							Cyb5r4
							Cyb5rl
							Cybb
							Cybrd1
							Cyld
							Cyp11a1
							Cyp17a1
							Cyp19a1
							Cyp21a1
							Cyp24a1
							Cyp26a1
							Cyp27a1
							Cyp27b1
							Cyp2d12
							Cyp2d13
							Cyp2d22
							Cyp2d40
							Cyp2d10
							Cyp2d34
							Cyp2d26
							Cyp2d9
							Cyp2d11
							Cyp2r1
							Cyp39a1
							Cyp46a1
							Cyp4a30b
							Cyp4a10
							Cyp4a32
							Cyp4a31
							Cyp4f40
							Cyp4f14
							Cyp4f15
							Cyp4f18
							Cyp51
							Cyp7a1
							Cyp7b1
							Cyp8b1
							Cysltr1
							D2hgdh
							Dad1
							Dag1
							Dagla
							Daglb
							Dao
							Dapk1
							Dapk2
							Dapk3
							Dars2
							Dbh
							Dbp
							Dbt
							Dbx1
							Dbx2
							Dcakd
							Dck
							Dclk1
							Dclk2
							Dclk3
							Dclre1b
							Dcp2
							Dcps
							Dct
							Dctd
							Dctpp1
							Dcxr
							Ddah1
							Ddah2
							Ddc
							Ddhd1
							Ddhd2
							Ddit3
							Ddo
							Ddost
							Ddr1
							Ddr2
							Ddx1
							Ddx10
							Ddx11
							Ddx17
							Ddx18
							Ddx19a
							Ddx19b
							Ddx20
							Ddx21
							Ddx23
							Ddx24
							Ddx25
							Ddx27
							Ddx28
							Ddx31
							Ddx39b
							Ddx3x
							Ddx3y
							Ddx4
							Ddx41
							Ddx42
							Ddx46
							Ddx47
							Ddx49
							Ddx5
							Ddx50
							Ddx51
							Ddx52
							Ddx54
							Ddx55
							Ddx56
							Ddx59
							Ddx6
							Ddx60
							Deaf1
							Decr1
							Decr2
							Degs1
							9130409I23Rik
							Degs2
							Dera
							Desi1
							Desi2
							Dgat1
							Dgat2
							Dgat2l6
							Dgka
							Dgkb
							Dgkd
							Dgke
							Dgkg
							Dgkh
							Dgki
							Dgkk
							Dgkq
							Dgkz
							Dguok
							Dhcr24
							Dhcr7
							Dhdds
							Dhdh
							Dhodh
							Dhps
							Dhrs1
							Dhrs11
							Dhrs13
							Dhrs2
							Dhrs3
							Gm4756
							Dhrs7
							Dhrs7b
							Dhrs7c
							Dhrs9
							Dhtkd1
							Dhx15
							Dhx16
							Dhx29
							Dhx30
							Dhx32
							Dhx33
							Dhx34
							Dhx35
							Dhx36
							Dhx37
							Dhx38
							Dhx40
							Dhx57
							Dhx58
							Dhx8
							Dhx9
							Dicer1
							Dido1
							Dimt1
							Dio1
							Dio2
							Dio3
							Diras1
							Diras2
							Dis3
							Dis3l
							Dis3l2
							Dlat
							Dlc1
							Dld
							Dlst
							Dlx1
							Dlx2
							Dlx3
							Dlx4
							Dlx5
							Dlx6
							Dmap1
							Dmbx1
							Dmgdh
							Dmpk
							Dmrt1
							Dmrt2
							Dmrt3
							Dmrta1
							Dmrta2
							Dmrtb1
							Dmrtc2
							Dmtf1
							Dna2
							Dnajc1
							Dnajc2
							Dnajc6
							Dnase1
							Dnase1l1
							Dnase1l2
							Dnase1l3
							Dnase2a
							Dnase2b
							Dnmt1
							Dnmt3a
							Dnmt3b
							Dnmt3l
							Dnpep
							Dnph1
							Dntt
							Dnttip1
							Dnttip2
							Dohh
							Dolk
							Dolpp1
							Dot1l
							Dpagt1
							Dpep1
							Dpep2
							Dpep3
							Dpf1
							Dpf2
							Dpf3
							Dph5
							Dph6
							Dph7
							Dpm1
							Dpm3
							Dpp10
							Dpp3
							Dpp4
							Dpp6
							Dpp7
							Dpp8
							Dpp9
							Dpy19l1
							Dpy19l2
							Dpy19l3
							Dpy19l4
							Dpyd
							Dpys
							Dpysl2
							Dpysl3
							Dpysl4
							Dpysl5
							Dqx1
							Drd1
							Drd2
							Drd3
							Drd4
							Drd5
							Drosha
							Dse
							Dsel
							Dstyk
							Dtd1
							Dtd2
							Dtx1
							Dtx2
							Dtx3
							Dtx3l
							Dtx4
							Dtymk
							Duox1
							Duox2
							Duoxa1
							Duoxa2
							Dus1l
							Dus2
							Dus3l
							Dus4l
							Dusp1
							Dusp10
							Dusp11
							Dusp12
							Dusp14
							Dusp15
							Dusp16
							Dusp18
							Dusp19
							Dusp2
							Dusp21
							Dusp22
							Dusp23
							Dusp26
							Dusp28
							Dusp4
							Dusp5
							Dusp6
							Dusp7
							Dusp8
[truncated: 5,265 more rows]

## Sheet: Human - manual search
Genes in IDG but not in Cytosplore Viewer/Allen dataset: 180			Genes from the IDG/Pharos Target list for which no equivaent was found in CV and no matching orthologue NCBI -> 30						Genes which have a different name in IDG compared to CV - translated successfully and included in target list
ACOD1			HTD2	found in NCBI, but no equivalent in CV list					NCBI Name	IDG name
ACOT7L			HERV-K104	not found in NCBI					CAD	ACOD1	Enzyme
ACP4			ACOT7L	found in NCBI, but no equivalent in CV list					-	ACOT7L	Enzyme
ACP7			ERVK-11	found in NCBI, but no equivalent in CV list					ACPT	ACP4	Enzyme
ADA2			ERVK-21	found in NCBI, but no equivalent in CV list					PAPL	ACP7	Enzyme
AHSA2P			ERVK-24	found in NCBI, but no equivalent in CV list					CECR1	ADA2	Enzyme
AKAIN1			ERVK-9	found in NCBI, but no equivalent in CV list					AHSA2	AHSA2P	Enzyme
ALPG			ETFBKMT	found in NCBI, but no equivalent in CV list					C18orf42	AKAIN1	Enzyme
AOPEP			FBH1	found in NCBI, but no equivalent in CV list					ALPPL2	ALPG	Enzyme
ATP23			GALNT17	found in NCBI, but no equivalent in CV list					C9orf3	AOPEP	Enzyme
ATP5F1A			GSTT1	found in NCBI, but no equivalent in CV list					XRCC6BP1	ATP23	Enzyme
ATP5F1B			GSTT1	found in NCBI, but no equivalent in CV list					ATP5A1	ATP5F1A	Enzyme
ATP5F1C			MAP3K21	found in NCBI, but no equivalent in CV list					ATP5B	ATP5F1B	Enzyme
ATP5F1D			MGAM2	found in NCBI, but no equivalent in CV list					ATP5C1	ATP5F1C	Enzyme
ATP5F1E			NPEPPSL1	found in NCBI, but no equivalent in CV list					ATP5D	ATP5F1D	Enzyme
ATP5IF1			PMS2P11	found in NCBI, but no equivalent in CV list					ATP5E	ATP5F1E	Enzyme
ATP5MC1			PRSS3P2	found in NCBI, but no equivalent in CV list					ATPIF1	ATP5IF1	Enzyme
ATP5MC2			PRSS47	found in NCBI, but no equivalent in CV list					ATP5G1	ATP5MC1	Enzyme
ATP5MC3			REXO5	found in NCBI, but no equivalent in CV list					ATP5G2	ATP5MC2	Enzyme
ATP5ME			SLC35E2A	found in NCBI, but no equivalent in CV list					ATP5G3	ATP5MC3	Enzyme
ATP5MF			USP17L23	found in NCBI, but no equivalent in CV list					ATP5I	ATP5ME	Enzyme
ATP5MG			ERVK-10	found in NCBI, but no equivalent in CV list					ATP5J2	ATP5MF	Enzyme
ATP5MGL			ERVK-18	found in NCBI, but no equivalent in CV list					ATP5L	ATP5MG	Enzyme
ATP5PB			ERVK-19	found in NCBI, but no equivalent in CV list					ATP5L2	ATP5MGL	Enzyme
ATP5PD			ERVK-25	found in NCBI, but no equivalent in CV list					ATP5F1	ATP5PB	Enzyme
ATP5PF			ERVK-6	found in NCBI, but no equivalent in CV list					ATP5H	ATP5PD	Enzyme
ATP5PO			ERVK-7	found in NCBI, but no equivalent in CV list					ATP5J	ATP5PF	Enzyme
B3GLCT			ERVK-8	found in NCBI, but no equivalent in CV list					ATP5O	ATP5PO	Enzyme
BMT2			HERVK_113	not found in NCBI					B3GALTL	B3GLCT	Enzyme
BUD23			NSD2	found in NCBI, but no equivalent in CV list					C7orf60	BMT2	Enzyme
CALHM4									WBSCR22	BUD23	Enzyme
CALHM5									FAM26D	CALHM4	Ion Channel
CALHM6									FAM26E	CALHM5	Ion Channel
CARD19									FAM26F	CALHM6	Ion Channel
CARNMT1									C9orf89	CARD19	Enzyme
CAVIN1									C9orf41	CARNMT1	Enzyme
CAVIN3									PTRF	CAVIN1	Enzyme
CBLL2									PRKCDBP	CAVIN3	Enzyme
CGAS									ZNF645	CBLL2	Enzyme
CILK1									MB21D1	CGAS	Enzyme
COP1									ICK	CILK1	Kinase
COQ8A									RFWD2	COP1	Enzyme
COQ8B									ADCK3	COQ8A	Kinase
CPLANE2									ADCK4	COQ8B	Kinase
CSKMT									RSG1	CPLANE2	Enzyme
DHFR2									METTL12	CSKMT	Enzyme
DMAC2									DHFRL1	DHFR2	Enzyme
EEF1AKMT1									ATP5SL	DMAC2	Enzyme
EEF1AKMT2									N6AMT2	EEF1AKMT1	Enzyme
EEF1AKMT3									METTL10	EEF1AKMT2	Enzyme
ELOA2									METTL21B	EEF1AKMT3	Enzyme
ELOA3									TCEB3B	ELOA2	Enzyme
ELOA3B									TCEB3C	ELOA3	Enzyme
ELOA3D									TCEB3C	ELOA3B	Enzyme
ERVK-10									TCEB3CL2	ELOA3D	Enzyme
ERVK-11									-	ERVK-11	Enzyme
ERVK-18									-	ERVK-21	Enzyme
ERVK-19									-	ERVK-24	Enzyme
ERVK-21									-	ERVK-9	Enzyme
ERVK-24									-	ETFBKMT	Enzyme
ERVK-25									-	FBH1	Enzyme
ERVK-6									-	GALNT17	Enzyme
ERVK-7									PDDC1	GATD1	Enzyme
ERVK-8									AGPAT9	GPAT3	Enzyme
ERVK-9									AGPAT6	GPAT4	Enzyme
ETFBKMT									ADRBK1	GRK2	Kinase
FBH1									ADRBK2	GRK3	Kinase
GALNT17									-	GSTT1	Enzyme
GATD1									GUCY1A3	GUCY1A1	Enzyme
GPAT3									GUCY1B3	GUCY1B1	Enzyme
GPAT4									-	GUCY1B3	Kinase
GRK2									HDGFRP2	HDGFL2	Epigenetic
GRK3									HDGFRP3	HDGFL3	Epigenetic
GSTT1									-	HERV-K104	Enzyme
GUCY1A1									HEXDC	HEXD	Enzyme
GUCY1B1									-	HTD2	Enzyme
HASPIN									SETD8	KMT5A	Epigenetic
HDGFL2									SUV420H1	KMT5B	Epigenetic
HDGFL3									SUV420H2	KMT5C	Epigenetic
HERVK_113									CCBL1	KYAT1	Enzyme
HERV-K104									CCBL2	KYAT3	Enzyme
HEXD									LARGE	LARGE1	Enzyme
HTD2									GYLTL1B	LARGE2	Enzyme
KMT5A									C2orf43	LDAH	Enzyme
KMT5B									ZAK	MAP3K20	Kinase
KMT5C									-	MAP3K21	Kinase
KYAT1									-	MGAM2	Enzyme
KYAT3									FTSJ2	MRM2	Enzyme
LARGE1									RNMTL1	MRM3	Enzyme
LARGE2									ICT1	MRPL58	Enzyme
LDAH									ATP6	MT-ATP6	Enzyme
MAP3K20									ATP8	MT-ATP8	Enzyme
MAP3K21									COX1	MT-CO1	Enzyme
MGAM2									COX2	MT-CO2	Enzyme
MRM2									COX3	MT-CO3	Enzyme
MRM3									ND1	MT-ND1	Enzyme
MRPL58									ND2	MT-ND2	Enzyme
MT-ATP6									ND3	MT-ND3	Enzyme
MT-ATP8									ND4	MT-ND4	Enzyme
MT-CO1									ND4L	MT-ND4L	Enzyme
MT-CO2									ND5	MT-ND5	Enzyme
MT-CO3									ND6	MT-ND6	Enzyme
MT-ND1									KIAA1161	MYORG	Enzyme
MT-ND2									NAT6	NAA80	Enzyme
MT-ND3									CARKD	NAXD	Enzyme
MT-ND4									APOA1BP	NAXE	Enzyme
MT-ND4L									-	NPEPPSL1	Enzyme
MT-ND5									NRD1	NRDC	Enzyme
MT-ND6									-	NSD2	TF-Epigenetic
MYORG									WHSC1L1	NSD3	Epigenetic
NAA80									MGEA5	OGA	Enzyme
NAXD									FAM105A	OTULINL	Enzyme
NAXE									PAK7	PAK5	Kinase
NPEPPSL1									ATHL1	PGGHG	Enzyme
NRDC									TMEM55B	PIP4P1	Enzyme
NSD2									TMEM55A	PIP4P2	Enzyme
NSD3									PROSC	PLPBP	Enzyme
OGA									PPAP2A	PLPP1	Enzyme
OTULINL									PPAP2C	PLPP2	Enzyme
PAK5									PPAP2B	PLPP3	Enzyme
PGGHG									PPAPDC1A	PLPP4	Enzyme
PIP4P1									PPAPDC1B	PLPP5	Enzyme
PIP4P2									PPAPDC2	PLPP6	Enzyme
PLPBP									PPAPDC3	PLPP7	Enzyme
PLPP1									LPPR1	PLPPR1	Enzyme
PLPP2									LPPR2	PLPPR2	Enzyme
PLPP3									LPPR3	PLPPR3	Enzyme
PLPP4									LPPR4	PLPPR4	Enzyme
PLPP5									LPPR5	PLPPR5	Enzyme
PLPP6									-	PMS2P11	Enzyme
PLPP7									PPIAL4B	PPIAL4A	Enzyme
PLPPR1									PPP1R2P3	PPP1R2B	Enzyme
PLPPR2									PPP1R2P9	PPP1R2C	Enzyme
PLPPR3									SMEK1	PPP4R3A	Enzyme
PLPPR4									SMEK2	PPP4R3B	Enzyme
PLPPR5									SGK223	PRAG1	Kinase
PMS2P11									PARK2	PRKN	Enzyme
PPIAL4A									-	PRSS3P2	Enzyme
PPP1R2B									-	PRSS44	Enzyme
PPP1R2C									PRSS46	PRSS46P	Enzyme
PPP4R3A									-	PRSS47	Enzyme
PPP4R3B									FAM213B	PRXL2B	Enzyme
PRAG1									PPP2R4	PTPA	Enzyme
PRKN									HDHD1	PUDP	Enzyme
PRSS3P2									PYCRL	PYCR3	Enzyme
PRSS44									QTRTD1	QTRT2	Enzyme
PRSS46P									-	REXO5	Enzyme
PRSS47									HRSP12	RIDA	Enzyme
PRXL2B									C14orf169	RIOX1	Epigenetic
PTPA									MINA	RIOX2	Epigenetic
PUDP									SGK494	RSKR	Kinase
PYCR3									EPT1	SELENOI	Enzyme
QTRT2									CCDC101	SGF29	Epigenetic
REXO5									SLC22A20	SLC22A20P	Transporter
RIDA									-	SLC35E2A	Transporter
RIOX1									C9orf114	SPOUT1	Enzyme
RIOX2									SQRDL	SQOR	Enzyme
RSKR									TAAR3	TAAR3P	GPCR
SELENOI									T	TBXT	Transcription Factor
SGF29									PAPD4	TENT2	Enzyme
SLC22A20P									PAPD7	TENT4A	Enzyme
SLC35E2A									PAPD5	TENT4B	Enzyme
SPOUT1									CCDC79	TERB1	Transcription Factor
SQOR									PRKRIR	THAP12	Transcription Factor
TAAR3P									C12orf5	TIGAR	Enzyme
TBXT									DAK	TKFC	Enzyme
TENT2									KIAA1456	TRMT9B	Enzyme
TENT4A									ZCCHC11	TUT4	Enzyme
TENT4B									ZCCHC6	TUT7	Enzyme
TERB1									KIAA2018	USF3	Transcription Factor
THAP12									-	USP17L23	Enzyme
TIGAR									ZNF724P	ZNF724	Transcription Factor
TKFC									ZUFSP	ZUP1	Enzyme
TRMT9B									-	ERVK-10	Enzyme
TUT4									-	ERVK-18	Enzyme
TUT7									-	ERVK-19	Enzyme
USF3									-	ERVK-25	Enzyme
USP17L23									-	ERVK-6	Enzyme
ZNF724									-	ERVK-7	Enzyme
ZUP1									-	ERVK-8	Enzyme
									-	HERVK_113	Enzyme
										Ndufs1
										Ndufs2
										Ndufs3
										Ndufs4
										Ndufs5
										Ndufs6
										Ndufs7
										Ndufs8
										Ndufv1
										Ndufv2
										Ndufv3
										Nedd4
										Nedd4l
										Neil1
										Neil2
										Neil3
										Nek1
										Nek10
										Nek11
										Nek2
										Nek3
										Nek4
										Nek5
										Nek6
										Nek7
										Nek8
										Nek9
										Nell1
										Nell2
										Neu1
										Neu2
										Neu3
										Neu4
										Neurl1a
										Neurl1b
										Neurl3
										Neurod1
										Neurod2
										Neurod4
										Neurod6
										Neurog1
										Neurog2
										Neurog3
										Nfat5
										Nfatc1
										Nfatc2
										Nfatc3
										Nfatc4
										Nfe2
										Nfe2l1
										Nfe2l2
										Nfe2l3
										Nfia
										Nfib
										Nfic
										Nfil3
										Nfix
										Nfkb1
										Nfkb2
										Nfs1
										Nfx1
										Nfxl1
										Nfya
										Nfyb
										Nfyc
										Ngly1
										Nhlh1
										Nhlh2
										Nhlrc1
										Nim1k
										Nit1
										Nit2
										Nkain1
										Nkain2
										Nkain3
										Nkain4
										Nkiras1
										Nkiras2
										Nkpd1
										Nkx1-1
										Nkx2-1
										Nkx2-2
										Nkx2-3
										Nkx2-4
										Nkx2-5
										Nkx2-6
										Nkx2-9
										Nkx3-1
										Nkx3-2
										Nkx6-1
										Nkx6-2
										Nkx6-3
										Nlgn1
										Nlgn2
										Nlgn3
										Nlk
										Nln
										Nmbr
										Nme1
										Nme2
										Nme3
										Nme4
										Nme5
										Nme6
										Nme7
										Nmnat1
										Nmnat2
										Nmnat3
										Nmrk1
										Nmrk2
										Nmt1
										Nmt2
										Nmur1
										Nmur2
										Nnmt
										Nobox
										Nol9
										Nop2
										Nos1
										Nos1ap
										Nos2
										Nos3
										Nosip
										Noto
										Notum
										Nox1
										Nox3
										Nox4
										Noxa1
										Noxo1
										Noxred1
										Npas1
										Npas2
										Npas3
										Npas4
										Npbwr1
										Npepl1
										Npepps
										Npffr1
										Npffr2
										Npl
										Npr1
										Npr2
										Nprl2
										Nprl3
										Npsr1
										Npy1r
										Npy2r
										Npy4r
										Npy5r
										Nqo1
										Nqo2
										Nr0b1
										Nr0b2
										Nr1d1
										Nr1d2
										Nr1h2
										Nr1h3
										Nr1h4
										Nr1i2
										Nr1i3
										Nr2c1
										Nr2c2
										Nr2e1
										Nr2e3
										Nr2f1
										Nr2f2
										Nr2f6
										Nr3c1
										Nr3c2
										Nr4a1
										Nr4a2
										Nr4a3
										Nr5a1
										Nr5a2
										Nr6a1
										Nras
										Nrbp1
										Nrbp2
										Nrd1
										Nrf1
										Nrk
										Nrl
										Nsd1
										Nsdhl
										Nsf
										Nsmce2
										Nsun2
										Nsun3
										Nsun5
										Nsun6
										Nsun7
										Nt5c
										Nt5c1a
										Nt5c1b
										Nt5c2
										Nt5c3
										Nt5c3b
										Nt5dc1
										Nt5dc2
										Nt5dc3
										Nt5e
										Nt5m
										Ntan1
										Nthl1
										Ntmt1
										Ntpcr
										Ntrk1
										Ntrk2
										Ntrk3
										Ntsr1
										Ntsr2
										Nuak1
										Nuak2
										Nucks1
										Nudt1
										Nudt11
										Nudt10
										Nudt12
										Nudt14
										Nudt15
										Nudt18
										Nudt2
										Nudt3
										Nudt4
										Nudt5
										Nudt7
										Nudt9
										Nuggc
										Nup98
										Nus1
										Nvl
										Nyap1
										Nyap2
										Oard1
										Oas1g
										Oas1h
										Oas1e
										Oas1c
										Oas1f
										Oas1b
										Oas1a
										Oas1d
										Oas2
										Oas3
										Oasl1
										Oat
										Oaz1
										Oaz2
										Oaz3
										Obscn
										Ocrl
										Odc1
										Ogdh
										Ogdhl
										Ogfod1
										Ogfod2
										Ogfod3
										Ogg1
										Ogt
										Ola1
										Olah
										Olig1
										Olig2
										Olig3
										Oma1
										Onecut1
										Onecut2
										Onecut3
										Oplah
										Opn1sw
										Opn3
										Opn4
										Opn5
										Oprd1
										Oprk1
										Oprl1
										Oprm1
										Orai1
										Osgep
										Osgepl1
										Osr1
										Osr2
										Ost4
										Ostc
										Otc
										Otp
										Otub1
										Otub2
										Otulin
										Otx1
										Otx2
										Ovch2
										Ovgp1
										Ovol1
										Ovol2
										Ovol3
										Oxct1
										Oxct2b
										Oxct2a
										Oxgr1
										Oxld1
										Oxnad1
										Oxsm
										Oxsr1
										Oxtr
										P2rx1
										P2rx2
										P2rx3
										P2rx4
										P2rx5
										P2rx6
										P2rx7
										P2ry1
										P2ry10
										P2ry12
										P2ry13
										P2ry14
										P2ry2
										P2ry4
										P2ry6
										P3h1
										P3h2
										P3h3
										P4ha1
										P4ha2
										P4ha3
										P4hb
										P4htm
										Pa2g4
										Pacsin1
										Pacsin2
										Pacsin3
										Padi1
										Padi2
										Padi3
										Padi4
										Padi6
										Paf1
										Pafah1b1
										Pafah1b2
										Pafah1b3
										Pafah2
										Pah
										Pak1
										Pak1ip1
										Pak2
										Pak3
										Pak4
										Pak6
										Pam
										Pam16
										Pamr1
										Pan2
										Pan3
										Pank1
										Pank2
										Pank3
										Pank4
										Panx1
										Panx2
										Panx3
										Paox
										Papola
										Papolb
										Papolg
										Papss1
										Papss2
										Parg
										Park7
										Parl
										Parn
										Parp1
										Parp10
										Parp11
										Parp12
										Parp14
										Parp16
										Parp2
										Parp3
										Parp4
										Parp6
										Parp8
										Parp9
										Pars2
										Pask
										Patz1
										Pax1
										Pax2
										Pax3
										Pax4
										Pax5
										Pax6
										Pax7
										Pax8
										Pax9
										Pbk
										Pbrm1
										Pbx1
										Pbx2
										Pbx3
										Pbx4
										Pcx
										Pcbd1
										Pcbd2
										Pcca
										Pccb
										Pced1a
										Pced1b
										Pck1
										Pck2
										Pcmt1
										Pcmtd1
										Pcmtd2
										Pcolce
										Pcolce2
										Pcsk1
										Pcsk2
										Pcsk4
										Pcsk5
										Pcsk6
										Pcsk7
										Pcsk9
										Pcyox1
										Pcyox1l
										Pcyt1a
										Pcyt1b
										Pcyt2
										Pde10a
										Pde11a
										Pde12
										Pde1a
										Pde1b
										Pde1c
										Pde2a
										Pde3a
										Pde3b
										Pde4a
										Pde4b
										Pde4c
										Pde4d
										Pde5a
										Pde6a
										Pde6b
										Pde6c
										Pde6d
										Pde6g
										Pde6h
										Pde7a
										Pde7b
										Pde8a
										Pde8b
										Pde9a
										Pdf
										Pdgfra
										Pdgfrb
										Pdha1
										Pdha2
										Pdhb
										Pdhx
										Pdia2
										Pdia3
										Pdia4
										Pdia5
										Pdia6
										Pdik1l
										Pdilt
										Pdk1
										Pdk2
										Pdk3
										Pdk4
										Pdp1
										Pdp2
										Pdpk1
										Pdpr
										Pdss1
										Pdss2
										Pdx1
										Pdxdc1
										Pdxk
										Pdxp
										Pdzrn3
										Peak1
										Pecr
										Peg3
										Peli1
										Peli2
										Peli3
										Pemt
										Pepd
										Pex1
										Pex6
										Pfas
										Pfkfb1
										Pfkfb2
										Pfkfb3
										Pfkfb4
										Pfkl
										Pfkm
										Pfkp
										Pgam2
										Pgam5
										Pgap1
										Pgc
										Pgd
										Pggt1b
										Pgk1
										Pgk2
										Pgls
										Pglyrp2
										Pgm1
										Pgm2
										Pgm2l1
										Pgm3
										Pgm5
										Pgp
										Pgpep1
										Pgpep1l
										Pgr
										Pgs1
										Phactr1
										Phactr2
										Phactr3
										Phactr4
										Phex
										Phf1
										Phf10
										Phf11a
										Phf11b
										Phf11c
										Phf11d
										Phf12
										Phf13
										Phf14
										Phf19
										Phf2
										Phf20
										Phf20l1
										Phf21a
										Phf21b
										Phf23
										Phf3
										Phf5a
										Phf6
										Phf7
										Phf8
										Phgdh
										Phip
										Phka1
										Phka2
										Phkb
										Phkg1
										Phkg2
										Phlpp1
										Phlpp2
										Phospho1
										Phospho2
										Phox2a
										Phox2b
										Phpt1
										Phrf1
										Phyh
										Phyhd1
										Phyhip
										Phyhipl
										Phykpl
										Pi15
										Pi16
										Pi4k2a
										Pi4k2b
										Pi4ka
										Pi4kb
										Pias1
										Pias2
										Pias3
										Pias4
										Piezo1
										Piezo2
										Pif1
										Piga
										Pigb
										Pigc
										Pigg
										Pigh
										Pigk
										Pigl
										Pigm
										Pign
										Pigo
										Pigp
										Pigq
										Pigs
										Pigt
										Pigv
										Pigyl
										Pik3ap1
										Pik3c2a
										Pik3c2b
										Pik3c2g
										Pik3c3
										Pik3ca
										Pik3cb
										Pik3cd
										Pik3cg
										Pik3ip1
										Pik3r1
										Pik3r2
										Pik3r3
										Pik3r4
										Pik3r5
										Pik3r6
										Pikfyve
										Pim1
										Pim2
										Pim3
										Pin1rt1
										Pin4
										Pink1
										Pinlyp
										Pinx1
										Pip4k2a
										Pip4k2b
										Pip4k2c
										Pip5k1a
										Pip5k1b
										Pip5k1c
										Pip5kl1
										Pipox
										Pisd
										Pitrm1
										Pitx1
										Pitx3
										Pja1
										Pja2
										Pkd1l1
										Pkd1l2
										Pkd1l3
										Pkd2
										Pkd2l1
										Pkd2l2
										Pkdcc
										Pkdrej
										Pkia
										Pkib
										Pkig
										Pklr
										Pkm
										Pkmyt1
										Pkn1
										Pkn2
										Pkn3
										Pknox1
										Pknox2
										Pla1a
										Pla2g10
										Pla2g12a
										Pla2g12b
										Pla2g15
										Pla2g1b
										Pla2g2a
										Pla2g2c
										Pla2g2d
										Pla2g2e
										Pla2g2f
										Pla2g3
										Pla2g4a
										Pla2g4b
										Pla2g4c
										Pla2g4d
										Pla2g4e
										Pla2g4f
										Pla2g5
										Pla2g6
										Pla2g7
										Pla2r1
										Plaa
										Plag1
										Plagl1
										Plagl2
										Plat
										Plau
										Plaur
										Plb1
										Plbd1
										Plbd2
										Plcb1
										Plcb2
										Plcb3
										Plcb4
										Plcd1
										Plcd3
										Plcd4
										Plce1
										Plcg1
										Plcg2
										Plch1
										Plch2
										Plcl1
										Plcl2
										Plcz1
										Pld1
										Pld2
										Pld3
										Pld4
										Pld5
										Pld6
										Plg
										Plk1
										Plk2
										Plk3
										Plk4
										Plk5
										Pllp
										Plod1
										Plod2
										Plod3
										Plscr2
										Plscr1
										1700057G04Rik
										Plscr3
										Plscr4
										Plscr5
										Pm20d1
										Pm20d2
										Pmm1
										Pmm2
										Pmpca
										Pmpcb
										Pms1
										Pms2
										Pmvk
										Pnck
										Pnkd
										Pnkp
										Pnldc1
										Pnlip
										Pnliprp1
										Pnliprp2
										Pnmt
										Pnp2
										Pnp
										Pnpla1
										Pnpla2
										Pnpla3
										Pnpla5
										Pnpla6
										Pnpla7
										Pnpla8
										Pnpo
										Pnpt1
										Pofut1
										Pofut2
										Poglut1
										Pola1
										Pola2
										Polb
										Pold1
										Pold2
										Pold4
										Poldip2
										Poldip3
										Pole
										Pole2
										Pole3
										Pole4
										Polg
										Polg2
										Polh
										Poli
										Polk
										Poll
										Polm
										Poln
										Polq
										Polr1a
										Polr1b
										Polr1c
										Polr1d
										Polr1e
										Polr2a
										Polr2b
										Polr2c
										Polr2d
										Polr2e
										Polr2f
										Polr2g
										Polr2h
										Polr2i
										Polr2k
										Polr2l
										Polr3a
										Polr3b
										Polr3c
										Polr3d
										Polr3e
										Polr3f
										Polr3h
										Polr3k
										Polrmt
										Pomgnt1
										Pomgnt2
										Pomk
										Pomt1
										Pomt2
										Pon1
										Pon2
										Pon3
										Pop1
										Pop4
										Pop5
										Pop7
										Por
										Porcn
										Pou1f1
										Pou2f1
										Pou2f2
										Pou2f3
										Pou3f1
										Pou3f2
										Pou3f3
										Pou3f4
										Pou4f1
										Pou4f2
										Pou4f3
										Pou6f1
										Pou6f2
										Pp2d1
										Ppa1
										Ppa2
										Ppara
										Ppard
										Pparg
										Ppat
										Ppcdc
										Ppcs
										Ppef1
										Ppef2
										Ppib
										Ppic
										Ppid
										Ppie
										Ppif
										Ppig
										Ppih
										Ppil1
										Ppil2
										Ppil3
										Ppil4
										Ppil6
										Ppip5k1
										Ppip5k2
										Ppm1a
										Ppm1b
										Ppm1d
										Ppm1e
										Ppm1f
										Ppm1g
										Ppm1h
										Ppm1j
										Ppm1k
										Ppm1l
										Ppm1m
										Ppm1n
										Ppme1
										Ppox
										Ppp1ca
										Ppp1cb
										Ppp1cc
										Ppp1r10
										Ppp1r11
										Ppp1r12a
										Ppp1r12b
										Ppp1r12c
										Ppp1r14a
										Ppp1r14b
										Ppp1r14c
										Ppp1r14d
										Ppp1r15a
										Ppp1r15b
										Ppp1r16a
										Ppp1r16b
										Ppp1r17
										Ppp1r1a
										Ppp1r1b
										Ppp1r1c
										Ppp1r21
										Ppp1r26
										Ppp1r27
										Ppp1r32
										Ppp1r35
										Ppp1r36
										Ppp1r37
										Ppp1r3a
										Ppp1r3b
										Ppp1r3c
										Ppp1r3d
										Ppp1r3e
										Ppp1r3f
										Ppp1r3g
										Ppp1r42
										Ppp1r8
										Ppp2ca
										Ppp2cb
										Ppp2r1a
										Ppp2r1b
										Ppp2r2a
										Ppp2r2b
										Ppp2r2c
										Ppp2r2d
										Ppp2r3a
										Ppp2r3c
										Ppp2r5a
										Ppp2r5b
										Ppp2r5c
										Ppp2r5d
										Ppp2r5e
										Ppp3ca
										Ppp3cb
										Ppp3cc
										Ppp4c
										Ppp4r1
										Ppp4r4
										Ppp5c
										Ppp6c
										Ppp6r1
										Ppp6r2
										Ppp6r3
										Ppt1
										Ppt2
										Pptc7
										Ppwd1
										Pradc1
										Prcp
										Prdm1
										Prdm10
										Prdm11
										Prdm12
										Prdm13
										Prdm14
										Prdm15
										Prdm16
										Prdm2
										Prdm4
										Prdm5
										Prdm6
										Prdm9
										Prdm8
										Prdx3
										Preb
										Prep
										Prepl
										Prim1
										Prim2
										Primpol
										Prkaa1
										Prkaa2
										Prkab1
										Prkab2
										Prkaca
										Prkacb
										Prkag1
										Prkag2
										Prkag3
										Prkar1a
										Prkar1b
										Prkar2a
										Prkar2b
										Prkca
										Prkcb
										Prkcd
										Prkce
										Prkcg
										Prkch
										Prkci
										Prkcq
										Prkcsh
										Prkcz
										Prkd1
										Prkd2
										Prkd3
										Prkdc
										Prkg1
										Prkg2
										Prkra
										Prkx
										Prlhr
										Prmt1
										Prmt2
										Prmt3
										Prmt5
										Prmt6
										Prmt7
										Prmt8
										Prodh
										Prodh2
										Prokr2
										Prop1
										Prox1
										Prox2
										Proz
										Prpf4b
										Prps1l1
										Prps2
										Prpsap1
										Prpsap2
										Prrx1
										Prrx2
										Prss16
										Prss21
										Prss22
										Prss23
										Prss27
										Prss33
										Prss35
										Prss36
										Prss37
										Prss38
										Prss41
										Prss48
										Prss50
										Prss53
										Prss54
										Prss55
										Prss56
										Prss57
										Prss58
										Prss8
										Prtn3
										Psat1
										Psen1
										Psen2
										Psenen
										Psip1
										Pskh1
										Psma1
										Psma2
										Psma3
										Psma4
										Psma5
										Psma6
										Psma7
										Psma8
										Psmb1
										Psmb10
										Psmb11
										Psmb2
										Psmb3
										Psmb4
										Psmb5
										Psmb6
										Psmb7
										Psmb8
										Psmb9
										Psmc1
										Psmc2
										Psmc3
										Psmc4
										Psmc5
										Psmc6
										Psmd1
										Psmd10
										Psmd11
										Psmd12
										Psmd13
										Psmd14
										Psmd2
										Psmd3
										Psmd4
										Psmd5
										Psmd6
										Psmd7
										Psmd8
										Psmd9
										Psph
										Pstk
										Pstpip1
										Pstpip2
										Ptafr
										Ptar1
										Ptdss1
										Ptdss2
										Pter
										Ptf1a
										Ptgdr
										Ptgdr2
										Ptgds
										Ptger1
										Ptger2
										Ptger3
										Ptger4
										Ptges
										Ptges2
										Ptges3
										Ptgfr
										Ptgir
										Ptgis
										Ptgr1
										Ptgr2
										Ptgs1
										Ptgs2
										Pth1r
										Pth2r
										Ptk2
										Ptk2b
										Ptk6
										Ptk7
										Ptp4a1
										Ptp4a2
										Ptp4a3
										Ptpdc1
										Ptpmt1
										Ptpn1
										Ptpn11
										Ptpn12
										Ptpn13
										Ptpn14
										Ptpn18
										Ptpn2
										Ptpn20
										Ptpn21
										Ptpn22
										Ptpn23
										Ptpn3
										Ptpn4
										Ptpn5
										Ptpn6
										Ptpn7
										Ptpn9
										Ptpra
										Ptprb
										Ptprc
										Ptprcap
										Ptprd
										Ptpre
										Ptprf
										PTPRG
										Ptprh
										Ptprj
										Ptprk
										Ptprm
										Ptprn
										Ptprn2
										Ptpro
										Ptprq
										Ptprr
										Ptprs
										Ptprt
										Ptpru
										Ptprz1
										Ptrh1
										Ptrh2
										Ptrhd1
										Pts
										Pus1
										Pus10
										Pus3
										Pus7
										Pus7l
										Pusl1
										Pwwp2b
										Pxk
										Pxylp1
										Pycr1
										Pycr2
										Pycrl
										Pygb
										Pygl
										Pygm
										Pygo1
										Pygo2
										Pyroxd1
										Pyroxd2
										Qdpr
										Qpct
										Qpctl
										Qprt
										Qrsl1
										Qsox1
										Qsox2
										Qtrt1
										R3hdml
										Rab10
										Rab11a
										Rab11b
										Rab12
										Rab13
										Rab14
										Rab15
										Rab17
										Rab18
										Rab19
										Rab1b
										Rab20
										Rab21
										Rab22a
										Rab23
										Rab24
										Rab25
										Rab26
										Rab27a
										Rab27b
										Rab28
										Rab29
										Rab2a
										Rab2b
										Rab30
										Rab31
										Rab33a
										Rab33b
										Rab34
										Rab35
										Rab36
										Rab37
										Rab38
										Rab39
										Rab39b
										Rab3a
										Rab3b
										Rab3c
										Rab3d
										Rab3gap1
										Rab3gap2
										Rab42
										Rab43
										Rab44
										Rab4a
										Rab4b
										Rab5a
										Rab5b
										Rab5c
										Rab6a
										Rab6b
										Rab7
										Rab8a
										Rab8b
										Rab9
										Rab9b
										Rabep1
										Rabep2
										Rabgap1
										Rabggta
										Rabggtb
										Rabl3
										Rabl6
										Rac1
										Rac2
										Rac3
										Racgap1
										Rad18
										Rad54l2
										Raf1
										Rag2
										Rai1
										Rala
										Ralb
										Ralgapa1
										Ralgapa2
										Ralgapb
										Ran
										Ranbp1
										Ranbp2
										Rangap1
										Rangrf
										Rap1a
										Rap1b
										Rap1gap
										Rap1gap2
										Rap1gds1
										Rap2a
										Rap2b
										Rap2c
										Rara
										Rarb
										Rarg
										Rarres1
										Rars2
										Rasa1
										Rasa2
										Rasa3
										Rasal2
										Rasd1
										Rasd2
										Rasl10a
										Rasl10b
										Rasl11a
										Rasl11b
										Rasl12
										Rax
										Rbak
										Rbbp6
										Rbbp8
										Rbbp9
										Rbks
										Rbp3
										Rbpj
										Rbpjl
										Rbx1
										Rce1
										Rcl1
										Rcor1
										Rcor2
										Rcor3
										Rdh10
										Rdh11
										Rdh12
										Rdh13
										Rdh14
										Rdh19
										Rdh1
										Rdh16
										Rdh9
										Rdh7
										Rdh5
										Rdh8
										Recql
										Recql4
										Recql5
										Rel
										Rela
										Relb
										Rem1
										Rem2
										Ren1
										Renbp
										Repin1
										Rere
										Rerg
										Rergl
										Rest
										Ret
										Retsat
										Rev3l
										Rexo1
										Rexo2
										Rexo4
										Rffl
										Rfk
										Rfng
										Rfwd3
										Rfx1
										Rfx2
										Rfx3
										Rfx4
										Rfx5
										Rfx6
										Rfx7
										Rfx8
										Rgr
										Rhbdd1
										Rhbdd2
										Rhbdf1
										Rhbdf2
										Rhbdl1
										Rhbdl2
										Rheb
										Rhebl1
										Rho
										Rhoa
										Rhob
										Rhoc
										Rhod
										Rhof
										Rhog
										Rhoh
										Rhoj
										Rhoq
										Rhot1
										Rhot2
										Rhou
										Rhov
										Rhox13
										Rimkla
										Rimklb
										Ring1
										Riok1
										Riok2
										Riok3
										Ripk1
										Ripk2
										Ripk3
										Ripk4
										Rit1
										Rit2
										Rlim
										Rnase1
										Rnase10
										Rnase12
										Rnase13
										Rnase4
										Rnase6
										Rnase9
										Rnaseh1
										Rnaseh2a
										Rnaseh2b
										Rnaseh2c
										Rnasek
										Rnasel
										Rnaset2b
										Rnaset2a
										Rnd1
										Rnd2
										Rnd3
										Rnf103
										Rnf111
										Rnf114
										Rnf115
										Rnf123
										Rnf125
										Rnf126
										Rnf128
										Rnf13
										Rnf130
										Rnf133
										Rnf138
										Rnf139
										Rnf14
										Rnf144a
										Rnf144b
										Rnf146
										Rnf149
										Rnf152
										Rnf167
										Rnf168
										Rnf169
										Rnf17
										Rnf170
										Rnf180
										Rnf182
										Rnf185
										Rnf19a
										Rnf19b
										Rnf2
										Rnf20
										Rnf212
										Rnf213
										Rnf216
										Rnf217
										Rnf220
										Rnf25
										Rnf31
										Rnf34
										Rnf38
										Rnf4
										Rnf40
										Rnf41
										Rnf43
										Rnf5
										Rnf6
										Rnf8
										Rnh1
										Rnls
										Rnmt
										Rnpep
										Rnpepl1
										Rock1
										Rock2
										Ror1
										Ror2
										Rora
										Rorb
										Rorc
										Ros1
										Rpap1
										Rpap2
										Rpap3
										Rpe65
										Rpgr
										Rpgrip1
										Rph3a
										Rpia
										Rpn1
										Rpn2
										Rpp21
										Rpp25
										Rpp25l
										Rpp30
										Rpp38
										Rpp40
										Rps6ka1
										Rps6ka2
										Rps6ka3
										Rps6ka4
										Rps6ka5
										Rps6ka6
										Rps6kb1
										Rps6kb2
										Rps6kc1
										Rps6kl1
										Rpusd1
										Rpusd2
										Rpusd3
										Rpusd4
										Rrad
										Rras
										Rras2
										Rreb1
										Rrh
										Rrm1
										Rrm2
										Rrm2b
										Rrn3
										Rrp8
										Rsf1
										Rtca
										Rtcb
										Rtel1
										Rtf1
										Rtn4ip1
										Runx1
										Runx2
										Runx3
										Rxfp1
										Rxfp2
										Rxfp4
										Rxra
										Rxrb
										Rxrg
										Ryk
										Ryr1
										Ryr2
										Ryr3
										S1pr1
										S1pr2
										S1pr3
										S1pr4
										S1pr5
										Sacm1l
										Sall1
										Sall2
										Sall3
										Sall4
										Samd8
										Samhd1
										Sap130
										Sap18
										Sap25
										Sap30
										Sap30l
										Sar1a
										Sar1b
										Sardh
										Sars2
										Sat1
										Sat2
										Satb1
										Satb2
										Satl1
										Sbk1
										Sbk2
										Sbk3
										Sc5d
										Scaper
										Sccpdh
										Scd2
										Scd4
										Scly
										Scmh1
										Scml2
										Scn10a
										Scn11a
										Scn1a
										Scn1b
										Scn2b
										Scn3a
										Scn3b
										Scn4a
										Scn4b
										Scn5a
										Scn7a
										Scn8a
										Scn9a
										Scnn1a
										Scnn1b
										Scnn1g
										Scpep1
										Scrn1
										Scrn2
										Scrn3
										Scrt1
										Scrt2
										Sctr
										Scx
										Scyl1
										Scyl2
										Scyl3
										Sdha
										Sdhaf1
										Sdhaf2
										Sdhb
										Sdhc
										Sdhd
										Sdr16c5
										Sdr39u1
										Sdr42e1
										Gm5737
										Sdr9c7
										Sds
										Sdsl
										Sebox
										Sec11a
										Sec11c
										Senp1
										Senp2
										Senp3
										Senp5
										Senp6
										Senp7
										Senp8
										Sephs1
										Sephs2
										Sepsecs
										Serhl
										Serpina10
										Serpina5
										Serpinb1a
										Serpinb1c
										Serpinb1b
										Serping1
										Setd1b
										Setd2
										Setd3
										Setd4
										Setd5
										Setd6
										Setd7
										Setdb1
										Setdb2
										Setx
										Sfmbt1
										Sfmbt2
										Sgk1
										Sgk2
										Sgk3
										Sgms1
										Sgms2
										Sgpl1
										Sgpp1
										Sgpp2
										Sgsh
										Sh3kbp1
										Sh3rf1
										Sh3rf2
										Shmt1
										Shmt2
										Rhox10
										Shox2
										Shpk
										Shprh
										Sis
										Siae
										Siah1b
										Siah1a
										Siah2
										Sik1
										Sik2
										Sik3
										Sim1
										Sirpa
										Sirpb1b
										Gm5150
										Sirpb1a
										Sirt1
										Sirt2
										Sirt3
										Sirt4
										Sirt5
										Sirt6
										Sirt7
										Six1
										Six2
										Six3
										Six4
										Six5
										Six6
										Skap1
										Skap2
										Skp2
										Slc10a1
										Slc10a2
										Slc10a3
										Slc10a5
										Slc10a6
										Slc10a7
										Slc11a1
										Slc11a2
										Slc12a1
										Slc12a2
										Slc12a3
										Slc12a4
										Slc12a5
										Slc12a6
										Slc12a7
										Slc12a8
										Slc12a9
										Slc13a1
										Slc13a2
										Slc13a3
										Slc13a4
										Slc13a5
										Slc14a1
										Slc14a2
										Slc15a1
										Slc15a2
										Slc15a3
										Slc15a4
										Slc15a5
										Slc16a1
										Slc16a10
										Slc16a11
										Slc16a12
										Slc16a13
										Slc16a14
										Slc16a2
										Slc16a3
										Slc16a4
										Slc16a5
										Slc16a6
										Slc16a7
										Slc16a8
										Slc16a9
										Slc17a1
										Slc17a2
										Slc17a3
										Slc17a4
										Slc17a5
										Slc17a6
										Slc17a7
										Slc17a8
										Slc17a9
										Slc18a1
										Slc18a2
										Slc18a3
										Slc18b1
										Slc19a1
										Slc19a2
										Slc19a3
										Slc1a1
										Slc1a2
										Slc1a3
										Slc1a4
										Slc1a5
										Slc1a6
										Slc1a7
										Slc20a1
										Slc20a2
										Slc22a1
										Slc22a12
										Slc22a13
										Slc22a14
										Slc22a15
										Slc22a16
										Slc22a17
										Slc22a18
										Slc22a2
										Slc22a23
										Slc22a3
										Slc22a4
										Slc22a21
										Slc22a5
										Slc22a6
										Slc22a7
										Slc22a8
										Slc22a28
										Slc22a26
										Slc22a29
										Slc22a19
										Slc22a27
										Slc22a30
										Slc23a1
										Slc23a2
										Slc23a3
										Slc24a1
										Slc24a2
										Slc24a3
										Slc24a4
										Slc24a5
										Slc25a1
										Slc25a10
										Slc25a11
										Slc25a12
										Slc25a13
										Slc25a14
										Slc25a15
										Slc25a16
										Slc25a17
										Slc25a18
										Slc25a19
										Slc25a2
										Slc25a20
										Slc25a21
										Slc25a22
										Slc25a23
										Slc25a24
										Slc25a25
										Slc25a26
										Slc25a27
										Slc25a28
										Slc25a29
										Slc25a3
										Slc25a30
										Slc25a31
										Slc25a32
										Slc25a33
										Slc25a34
										Slc25a35
										Slc25a36
										Slc25a37
										Slc25a38
										Slc25a39
										Slc25a4
										Slc25a40
										Slc25a41
										Slc25a42
										Slc25a43
										Slc25a44
										Slc25a45
										Slc25a46
										Slc25a47
[truncated: 1,501 more rows]
