# Supplementary material for: Comprehensive Assessment of Druggable Targets in Cortical Neurons Reveals Biological Limits of Cell Type-Specific Neuropharmacology
Source: Biomedicines. 2026 Apr 3;14(4):823. doi: 10.3390/biomedicines14040823 (PMC13112967; doi:10.3390/biomedicines14040823)
Supplement: Supplementary file 1 [file biomedicines-14-00823-s001.zip › Supplementary File S4 - ACA DHETG results.xlsx]

## Sheet: L2-3
1			2					3			4		5		6			Intersection interregional analyses
conservative intraregional			vs all glutamatergic cells		vs all GABAergic cells			non-conservative intraregional			ACA vs MO		ACA vs mPFC		ACA vs Sensory			Dataset	4+5		4+6		5+6		4+5+6
S_GPCR	S_Class		S_GPCR	S_Class	S_GPCR	S_Class		S_GPCR	S_Class		S_GPCR	S_Class	S_GPCR	S_Class	S_GPCR	S_Class		Number of DEGs	3		10		8		3
Pde7b	Enzyme		Adcy10	Enzyme	Adcy10	Enzyme		Adcy10	Enzyme		Adcy10	Enzyme	Aldoc	Enzyme	Aldoc	Enzyme		Gene + category	Aldoc	Enzyme	Aldoc	Enzyme	Aldoc	Enzyme	Aldoc	Enzyme
			Arl15	Enzyme	Arl15	Enzyme		Arl15	Enzyme		Adcy8	Enzyme	Car7	Enzyme	Dpy19l1	Enzyme			Kcnab1	Ion Channel	Galnt14	Enzyme	Kcnab1	Ion Channel	Kcnab1	Ion Channel
			Camk2n1	Enzyme	Bhlhe40	Transcription Factor		Camk2n1	Enzyme		Aldoc	Enzyme	Dpy19l1	Enzyme	Crym	Enzyme			Satb1	Transcription Factor	Gpr83	GPCR	Satb1	Transcription Factor	Satb1	Transcription Factor
			Camk2n2	Enzyme	Cacng3	Ion Channel		Cdk2ap1	Enzyme		Chst9	Enzyme	Ell2	Enzyme	Mgat4c	Enzyme					Htr2c	GPCR	Dpy19l1	Enzyme
			Car4	Enzyme	Camk2n1	Enzyme		Chst9	Enzyme		Ctsz	Enzyme	Galnt9	Enzyme	Galnt14	Enzyme					Kcnab1	Ion Channel	Grm8	GPCR
			Cbr3	Enzyme	Camkk1	Kinase		Dgkb	Enzyme		Galnt14	Enzyme	Gls2	Enzyme	Man1a	Enzyme					Man1a	Enzyme	Ovol2	Transcription Factor
			Cdk2ap1	Enzyme	Cdk2ap1	Enzyme		Enpp2	Enzyme		Gpr83	GPCR	Hs6st3	Enzyme	Sccpdh	Enzyme					Satb1	Transcription Factor	Pou3f1	Transcription Factor
			Chst9	Enzyme	Chst9	Enzyme		Isyna1	Enzyme		Htr2c	GPCR	Nell1	Enzyme	St6galnac5	Enzyme					Sccpdh	Enzyme	Zfpm2	Transcription Factor
			Dgkb	Enzyme	Cux1	Transcription Factor		Man1a	Enzyme		Kcnab1	Ion Channel	Pcsk1	Enzyme	Ndst3	Enzyme					St6galnac5	Enzyme
			Dusp18	Enzyme	Dbp	Transcription Factor		Pde7b	Enzyme		Man1a	Enzyme	Pde4a	Enzyme	Pkib	Enzyme					Tox	Transcription Factor
			Enpp2	Enzyme	Dgkb	Enzyme		Pdp1	Enzyme		Satb1	Transcription Factor	Pde7b	Enzyme	Grm8	GPCR
			Ephx1	Enzyme	Enpp2	Enzyme		Pdzrn3	Enzyme		Sccpdh	Enzyme	Pdzrn3	Enzyme	Gpr83	GPCR
			Gstm7	Enzyme	Epha10	Kinase		Rasl10a	Enzyme		St6galnac5	Enzyme	Plcb4	Enzyme	Htr2c	GPCR		Intersection conservative intraregional + interregional
			Gucy1a3	Enzyme	Epha4	Kinase		Cacng3	Ion Channel		Tox	Transcription Factor	Ppm1l	Enzyme	Lphn2	GPCR		Dataset	1+4		1+5		1+6
			Isyna1	Enzyme	Epha6	Kinase		Gabra2	Ion Channel				Rph3a	Epigenetic	Kcnab1	Ion Channel		Number of DEGs	0		1		0
			Lppr3	Enzyme	Epha7	Kinase		Kcnq5	Ion Channel				Grm8	GPCR	Grid2	Ion Channel		Gene + category			Pde7b	Enzyme
			Man1a	Enzyme	Etnk2	Kinase		Camkk1	Kinase				Cacna2d3	Ion Channel	Kcna6	Ion Channel
			Mblac2	Enzyme	Gabra2	Ion Channel		Epha10	Kinase				Kcna2	Ion Channel	Epha7	Kinase
			Pam	Enzyme	Isyna1	Enzyme		Epha4	Kinase				Kcnab1	Ion Channel	Prkd1	Kinase		Intersection non-conservative intraregional + interregional
			Pde7b	Enzyme	Itpka	Kinase		Epha6	Kinase				Kcnk1	Ion Channel	Satb1	Transcription Factor		Dataset	3+4		3+5		3+6		3+4+6		3+4+5
			Pdp1	Enzyme	Kcnq5	Ion Channel		Epha7	Kinase				Epha10	Kinase	Ovol2	Transcription Factor		Number of DEGs	3		4		2		1		0
			Pdzrn3	Enzyme	Man1a	Enzyme		Etnk2	Kinase				Mapk6	Kinase	Pou3f1	Transcription Factor		Gene + category	Adcy10	Enzyme	Pde7b	Enzyme	Man1a	Enzyme	Man1a	Enzyme
			Ptprt	Enzyme	Mapk4	Kinase		Itpka	Kinase				Pip5k1b	Kinase	Zfpm2	Transcription Factor			Chst9	Enzyme	Pdzrn3	Enzyme	Epha7	Kinase
			Rasl10a	Enzyme	Meis2	Transcription Factor		Mapk4	Kinase				Cux1	Transcription Factor	Tox	Transcription Factor			Man1a	Enzyme	Epha10	Kinase
			Srgap3	Enzyme	Ntrk3	Kinase		Ntrk3	Kinase				Egr1	Transcription Factor	Neurod6	Transcription Factor					Cux1	Transcription Factor
			Prmt8	Epigenetic	Pde7b	Enzyme		Prkca	Kinase				Id2	Transcription Factor
			Adra2c	GPCR	Pdp1	Enzyme		Rps6ka2	Kinase				Ovol2	Transcription Factor
			Gpr83	GPCR	Pdzrn3	Enzyme		Bhlhe40	Transcription Factor				Pou3f1	Transcription Factor
			Htr7	GPCR	Prkca	Kinase		Cux1	Transcription Factor				Satb1	Transcription Factor
			Cacna2d3	Ion Channel	Rasl10a	Enzyme		Dbp	Transcription Factor				Zbtb16	Transcription Factor
			Cacng3	Ion Channel	Rps6ka2	Kinase		Meis2	Transcription Factor				Zfpm2	Transcription Factor
			Gabra2	Ion Channel	2010111I01Rik	Enzyme							Slc24a2	Transporter
			Gabrd	Ion Channel	Acsl5	Enzyme							Slc2a13	Transporter
			Glra3	Ion Channel	Acvr2a	Kinase
			Kcnc2	Ion Channel	Adcy1	Enzyme
			Kcnip2	Ion Channel	Adcy2	Enzyme
			Kcnq5	Ion Channel	Adcy9	Enzyme
			Camk1g	Kinase	Add2	Enzyme
			Camkk1	Kinase	Adora1	GPCR
			D8Ertd82e	Kinase	Ak4	Kinase
			Epha10	Kinase	Ak5	Kinase
			Epha4	Kinase	Akt2	Kinase
			Epha6	Kinase	Akt3	Kinase
			Epha7	Kinase	Arhgap1	Enzyme
			Etnk2	Kinase	Arhgap10	Enzyme
			Itpka	Kinase	Arhgap20	Enzyme
			Mapk4	Kinase	Arhgap32	Enzyme
			Ntrk3	Kinase	Arid5b	Transcription Factor
			Pip5k1b	Kinase	Asic2	Ion Channel
			Prkca	Kinase	Atf6	Transcription Factor
			Prkd1	Kinase	Atp1a1	Transporter
			Prkg2	Kinase	Atp2b1	Transporter
			Rps6ka2	Kinase	Atp2b4	Transporter
			Bhlhe22	Transcription Factor	Atp9b	Transporter
			Bhlhe40	Transcription Factor	B3galt1	Enzyme
			Cux1	Transcription Factor	B4galnt1	Enzyme
			Dbp	Transcription Factor	Bai1	GPCR
			Lhx2	Transcription Factor	Bai2	GPCR
			Meis2	Transcription Factor	Bcl11a	Transcription Factor
			Pou3f1	Transcription Factor	Begain	Enzyme
			Smad3	Transcription Factor	Cacna1e	Ion Channel
			Stat4	Transcription Factor	Cacna2d1	Ion Channel
			Slc16a2	Transporter	Cacnb1	Ion Channel
			Slc4a3	Transporter	Cacnb3	Ion Channel
			Slc4a4	Transporter	Camk2a	Kinase
					Camk4	Kinase
					Camkk2	Kinase
					Camkv	Kinase
					Cap2	Enzyme
					Car10	Enzyme
					Car11	Enzyme
					Cckbr	GPCR
					Cdk14	Kinase
					Cdk17	Kinase
					Cdk19	Kinase
					Cdk5r2	Enzyme
					Cdkl4	Kinase
					Cdkn1a	Enzyme
					Cds1	Enzyme
					Cdyl2	Epigenetic
					Chrm1	GPCR
					Chst1	Enzyme
					Chst8	Enzyme
					Cnksr2	Enzyme
					Cpped1	Enzyme
					Crym	Enzyme
					Csnk1g2	Kinase
					Ctdspl	Enzyme
					Cux2	Transcription Factor
					Cyld	Enzyme
					Daglb	Enzyme
					Dclk3	Kinase
					Dctpp1	Enzyme
					Dgkh	Kinase
					Dgki	Enzyme
					Dgkz	Enzyme
					Diras2	Enzyme
					Dnajc1	Transcription Factor
					Dpf1	Epigenetic
					Dpp10	Enzyme
					Dpy19l1	Enzyme
					Dusp14	Enzyme
					Dusp6	Enzyme
					Dusp7	Enzyme
					Egr1	Transcription Factor
					Egr3	Transcription Factor
					Elk1	Transcription Factor
					Ephb6	Kinase
					Ephx4	Enzyme
					Ets2	Transcription Factor
					Etv5	Transcription Factor
					Exd2	Enzyme
					Ext1	Enzyme
					Extl1	Enzyme
					Faah	Enzyme
					Fam105a	Enzyme
					Fech	Enzyme
					Foxp1	Transcription Factor
					Fut9	Enzyme
					Fxyd1	Ion Channel
					Fxyd7	Ion Channel
					Gabra4	Ion Channel
					Gal3st3	Enzyme
					Galnt13	Enzyme
					Galnt9	Enzyme
					Gda	Enzyme
					Glt8d2	Enzyme
					Gpr158	GPCR
					Gpr85	GPCR
					Gria3	Ion Channel
					Grid1	Ion Channel
					Grin2a	Ion Channel
					Grm3	GPCR
					Grm7	GPCR
					Grm8	GPCR
					Gucy1a2	Enzyme
					Gucy1b3	Enzyme
					Hace1	Enzyme
					Hecw1	Enzyme
					Herc6	Enzyme
					Hey1	Transcription Factor
					Hivep2	Transcription Factor
					Hivep3	Transcription Factor
					Hlf	Transcription Factor
					Hs2st1	Enzyme
					Id2	Transcription Factor
					Ing1	Epigenetic
					Ing2	Epigenetic
					Irf2	Transcription Factor
					Itpr1	Ion Channel
					Jakmip1	Enzyme
					Jdp2	Transcription Factor
					Junb	Transcription Factor
					Kalrn	Kinase
					Kcnb1	Ion Channel
					Kcnd2	Ion Channel
					Kcnh1	Ion Channel
					Kcnh3	Ion Channel
					Kcnh5	Ion Channel
					Kcnh7	Ion Channel
					Kcnip3	Ion Channel
					Kcnip4	Ion Channel
					Kcnj4	Ion Channel
					Kcnj6	Ion Channel
					Kcnj9	Ion Channel
					Kcnk4	Ion Channel
					Kcnma1	Ion Channel
					Kcnmb4	Ion Channel
					Kcnv1	Ion Channel
					Kdm7a	Epigenetic
					Klf10	Transcription Factor
					Klf13	Transcription Factor
					Klf9	Transcription Factor
					Lactb	Enzyme
					Lmtk2	Kinase
					Lpcat4	Enzyme
					Lphn2	GPCR
					Lrrk2	Kinase
					Lxn	Enzyme
					Map2k1	Kinase
					Mapk11	Kinase
					Mapk6	Kinase
					Mapkbp1	Enzyme
					Mark2	Kinase
					Mas1	GPCR
					Mast3	Kinase
					Mat2b	Enzyme
					Mef2c	Transcription Factor
					Mef2d	Transcription Factor
					Mettl7a1	Enzyme
					Mgat4b	Enzyme
					Mgat5	Enzyme
					Mical2	Enzyme
					Mmp17	Enzyme
					Mpped2	Enzyme
					Mras	Enzyme
					Msra	Enzyme
					Mxi1	Transcription Factor
					Mylk3	Kinase
					Nedd4l	Enzyme
					Nek6	Kinase
					Nell2	Enzyme
					Neurl1a	Enzyme
					Neurod6	Transcription Factor
					Nfix	Transcription Factor
					Nfyb	Transcription Factor
					Nlk	Kinase
					Npas2	Transcription Factor
					Nr3c1	Nuclear Receptor
					Nr4a1	Nuclear Receptor
					Nudt4	Enzyme
					Otub2	Enzyme
					P4ha1	Enzyme
					Pak1	Kinase
					Pak7	Kinase
					Pank2	Kinase
					Pbx1	Transcription Factor
					Pcsk2	Enzyme
					Pde1a	Enzyme
					Pde4b	Enzyme
					Pdk1	Kinase
					Pdk2	Kinase
					Pfkl	Kinase
					Phactr1	Enzyme
					Phyhip	Enzyme
					Pik3r1	Kinase
					Pik3r2	Enzyme
					Pip4k2c	Kinase
					Pip5k1c	Kinase
					Plk2	Kinase
					Ppap2a	Enzyme
					Ppapdc2	Enzyme
					Ppp1r1b	Enzyme
					Ppp2r5a	Enzyme
					Ppp3ca	Enzyme
					Ppp6r1	Enzyme
					Pradc1	Enzyme
					Prdm8	TF-Epigenetic
					Prkcb	Kinase
					Prkcdbp	Enzyme
					Prkcg	Kinase
					Prkg1	Kinase
					Ptk2	Kinase
					Ptk2b	Kinase
					Ptpn5	Enzyme
					Ptprd	Enzyme
					Ptprj	Enzyme
					Ptprk	Enzyme
					Rab15	Enzyme
					Rab33a	Enzyme
					Rabl6	Enzyme
					Rap1b	Enzyme
					Rap1gap2	Enzyme
					Rap2a	Enzyme
					Rap2b	Enzyme
					Rasl11b	Enzyme
					Rfx3	Transcription Factor
					Rnd1	Enzyme
					Rnf169	Enzyme
					Rnf19a	Enzyme
					Ryr2	Ion Channel
					Satb1	Transcription Factor
					Satb2	Transcription Factor
					Setd8	Epigenetic
					Sgk3	Kinase
					Sirpa	Enzyme
					Sirt7	Epigenetic
					Slc16a7	Transporter
					Slc17a7	Transporter
					Slc1a2	Transporter
					Slc20a1	Transporter
					Slc24a4	Transporter
					Slc30a3	Transporter
					Slc39a10	Transporter
					Slc4a10	Transporter
					Slc7a4	Transporter
					Slc8a2	Transporter
					Speg	Kinase
					Sphkap	Enzyme
					Spint2	Enzyme
					Srr	Enzyme
					St3gal5	Enzyme
					St6gal2	Enzyme
					Stk4	Kinase
					Tbr1	Transcription Factor
					Tdg	Enzyme
					Tef	Transcription Factor
					Thop1	Enzyme
					Tsc22d1	Transcription Factor
					Ttyh1	Ion Channel
					Tyro3	Kinase
					Uap1	Enzyme
					Ubtf	Transcription Factor
					Uxs1	Enzyme
					Ybx3	Transcription Factor
					Zbtb18	Transcription Factor
					Zdhhc14	Enzyme
					Zdhhc22	Enzyme
					Zdhhc8	Enzyme
					Zfpm2	Transcription Factor

## Sheet: L4-5 IT (L4IT+L4-5IT+L5IT)
1			2					3
conservative intraregional			vs all glutamatergic cells		vs all GABAergic cells			non-conservative intraregional
S_GPCR	S_Class		S_GPCR	S_Class	S_GPCR	S_Class		S_GPCR	S_Class
Kcnh5	Ion Channel		Acsl5	Enzyme	2010111I01Rik	Enzyme		Acsl5	Enzyme
Lcorl	Transcription Factor		Adra1d	GPCR	Acer2	Enzyme		Akap5	Enzyme
Rreb1	Transcription Factor		Akap5	Enzyme	Acsl5	Enzyme		Camk2n1	Enzyme
			Atp8b1	Transporter	Acvr2a	Kinase		Car10	Enzyme
			Cacna1g	Ion Channel	Adam23	Enzyme		Cdkn1a	Enzyme
			Cacna2d3	Ion Channel	Adcy1	Enzyme		Dusp6	Enzyme
			Cacng3	Ion Channel	Add2	Enzyme		Extl3	Enzyme
			Camk2n1	Enzyme	Adk	Kinase		Glt8d2	Enzyme
			Car10	Enzyme	Adora1	GPCR		Herc6	Enzyme
			Cdkn1a	Enzyme	Adra1d	GPCR		Hs6st3	Enzyme
			Cdyl2	Epigenetic	Agbl4	Enzyme		Man2a1	Enzyme
			Dusp6	Enzyme	Ak4	Kinase		Mical3	Enzyme
			Egr1	Transcription Factor	Ak5	Kinase		Mmel1	Enzyme
			Egr3	Transcription Factor	Akap5	Enzyme		Nlgn1	Enzyme
			Epha4	Kinase	Akt3	Kinase		Nyap2	Enzyme
			Epha7	Kinase	Arhgap1	Enzyme		Pacsin3	Enzyme
			Etnk2	Kinase	Arhgap10	Enzyme		Pdp1	Enzyme
			Etv1	Transcription Factor	Arhgap20	Enzyme		Pdzrn3	Enzyme
			Etv6	Transcription Factor	Arhgap26	Enzyme		Pkib	Enzyme
			Extl3	Enzyme	Arhgap32	Enzyme		Ptprk	Enzyme
			Foxp1	Transcription Factor	Arsb	Enzyme		Rnf38	Enzyme
			Glt8d2	Enzyme	Asic2	Ion Channel		Sphkap	Enzyme
			Gpr158	GPCR	Asph	Enzyme		Spint2	Enzyme
			Grm2	GPCR	Atg4c	Enzyme		Wbscr17	Enzyme
			Herc6	Enzyme	Atp1a1	Transporter		Cdyl2	Epigenetic
			Hs6st3	Enzyme	Atp2b1	Transporter		Adra1d	GPCR
			Kcnh1	Ion Channel	Atp2b2	Transporter		Gpr158	GPCR
			Kcnh5	Ion Channel	Atp2b4	Transporter		Grm2	GPCR
			Kcnip4	Ion Channel	Atp8b1	Transporter		Cacna1g	Ion Channel
			Kcnk2	Ion Channel	Atp9b	Transporter		Cacna2d3	Ion Channel
			Kcnk4	Ion Channel	B3galt1	Enzyme		Cacng3	Ion Channel
			Kcnq3	Ion Channel	B3glct	Enzyme		Kcnh1	Ion Channel
			Kcnq5	Ion Channel	B4galnt1	Enzyme		Kcnh5	Ion Channel
			Kcnt2	Ion Channel	B4galt2	Enzyme		Kcnip4	Ion Channel
			Lcorl	Transcription Factor	Bai1	GPCR		Kcnk2	Ion Channel
			Lmtk2	Kinase	Bai2	GPCR		Kcnk4	Ion Channel
			Lrrk2	Kinase	Baz2b	TF-Epigenetic		Kcnq3	Ion Channel
			Man2a1	Enzyme	Bhlhe40	Transcription Factor		Kcnq5	Ion Channel
			Mapk4	Kinase	Brsk2	Kinase		Kcnt2	Ion Channel
			Mapk6	Kinase	Cacna1a	Ion Channel		Trpm3	Ion Channel
			Mef2c	Transcription Factor	Cacna1e	Ion Channel		Epha4	Kinase
			Mical3	Enzyme	Cacna1g	Ion Channel		Epha7	Kinase
			Mmel1	Enzyme	Cacna2d1	Ion Channel		Etnk2	Kinase
			Nlgn1	Enzyme	Cacna2d3	Ion Channel		Lmtk2	Kinase
			Nlk	Kinase	Cacnb1	Ion Channel		Lrrk2	Kinase
			Npas2	Transcription Factor	Cacnb3	Ion Channel		Mapk4	Kinase
			Nr4a1	Nuclear Receptor	Cacnb4	Ion Channel		Mapk6	Kinase
			Nyap2	Enzyme	Cacng3	Ion Channel		Nlk	Kinase
			Pacsin3	Enzyme	Camk2a	Kinase		Trib2	Kinase
			Pdp1	Enzyme	Camk2g	Kinase		Nr4a1	Nuclear Receptor
			Pdzrn3	Enzyme	Camk2n1	Enzyme		Rora	Nuclear Receptor
			Pkib	Enzyme	Camk4	Kinase		Rorb	Nuclear Receptor
			Ptprk	Enzyme	Camkk1	Kinase		Egr1	Transcription Factor
			Rnf38	Enzyme	Camkk2	Kinase		Egr3	Transcription Factor
			Rora	Nuclear Receptor	Camkv	Kinase		Etv1	Transcription Factor
			Rorb	Nuclear Receptor	Cap2	Enzyme		Etv6	Transcription Factor
			Rreb1	Transcription Factor	Car10	Enzyme		Foxp1	Transcription Factor
			Slc30a3	Transporter	Car11	Enzyme		Lcorl	Transcription Factor
			Sphkap	Enzyme	Cckbr	GPCR		Mef2c	Transcription Factor
			Spint2	Enzyme	Cdk14	Kinase		Npas2	Transcription Factor
			Trib2	Kinase	Cdk17	Kinase		Rreb1	Transcription Factor
			Trpm3	Ion Channel	Cdk19	Kinase		Zbtb18	Transcription Factor
			Wbscr17	Enzyme	Cdk5r2	Enzyme		Atp8b1	Transporter
			Zbtb18	Transcription Factor	Cdkl5	Kinase		Slc30a3	Transporter
			Adamts17	Enzyme	Cdkn1a	Enzyme
			Adcyap1	Enzyme	Cds1	Enzyme
			Adrb1	GPCR	Cdyl2	Epigenetic
			Atoh7	Transcription Factor	Celsr2	GPCR
			Atp1b2	Transporter	Chrm1	GPCR
			Camk1g	Kinase	Chst1	Enzyme
			Cnr1	GPCR	Chsy3	Enzyme
			Crhr1	GPCR	Cinp	Enzyme
			Epha6	Kinase	Cnksr2	Enzyme
			Fos	Transcription Factor	Crym	Enzyme
			Gabra2	Ion Channel	Csnk1g3	Kinase
			Galnt7	Enzyme	Dclk1	Kinase
			Galntl6	Enzyme	Dctpp1	Enzyme
			Gpr83	GPCR	Dgkh	Kinase
			Hdac9	Epigenetic	Dgki	Enzyme
			Hrh3	GPCR	Dgkz	Enzyme
			Hs3st1	Enzyme	Diras2	Enzyme
			Htr2a	GPCR	Dnajc1	Transcription Factor
			Kcna2	Ion Channel	Dnmt3a	Epigenetic
			Kcnab1	Ion Channel	Dpf1	Epigenetic
			Mgll	Enzyme	Dpp10	Enzyme
			Ndst3	Enzyme	Dpp4	Enzyme
			Nkain3	Enzyme	Dpy19l1	Enzyme
			Npy1r	GPCR	Dusp14	Enzyme
			Nr2f1	Nuclear Receptor	Dusp6	Enzyme
			Opn3	GPCR	Dusp7	Enzyme
			Pcsk1	Enzyme	Egr1	Transcription Factor
			Pknox2	Transcription Factor	Egr3	Transcription Factor
			Prmt8	Epigenetic	Epha10	Kinase
			Ptprf	Enzyme	Epha4	Kinase
			Ptprm	Enzyme	Epha7	Kinase
			Rab3c	Enzyme	Ephb6	Kinase
			Rnd3	Enzyme	Ephx4	Enzyme
			Rnf144a	Enzyme	Etnk2	Kinase
			Slc13a5	Transporter	Etv1	Transcription Factor
			Slc24a3	Transporter	Etv5	Transcription Factor
			Slc2a13	Transporter	Etv6	Transcription Factor
			Slc4a3	Transporter	Exd2	Enzyme
			Srgap3	Enzyme	Ext1	Enzyme
			Sulf2	Enzyme	Extl1	Enzyme
			Trpc3	Ion Channel	Extl3	Enzyme
			Tshz1	Transcription Factor	Faah	Enzyme
					Fam105a	Enzyme
					Fdft1	Enzyme
					Fezf2	Transcription Factor
					Foxp1	Transcription Factor
					Fut9	Enzyme
					Fxyd1	Ion Channel
					Fxyd7	Ion Channel
					Fzd3	GPCR
					Gabra5	Ion Channel
					Galnt13	Enzyme
					Galnt9	Enzyme
					Galt	Enzyme
					Garnl3	Enzyme
					Gda	Enzyme
					Gls	Enzyme
					Glt8d2	Enzyme
					Gpr158	GPCR
					Grid1	Ion Channel
					Grik5	Ion Channel
					Grin2a	Ion Channel
					Grm2	GPCR
					Grm3	GPCR
					Grm7	GPCR
					Grm8	GPCR
					Gucy1a2	Enzyme
					Gucy1b3	Enzyme
					Hace1	Enzyme
					Hecw1	Enzyme
					Herc6	Enzyme
					Hey1	Transcription Factor
					Hivep1	Transcription Factor
					Hivep2	Transcription Factor
					Hivep3	Transcription Factor
					Hkdc1	Kinase
					Hlf	Transcription Factor
					Hmgcr	Enzyme
					Hmgcs1	Enzyme
					Hs2st1	Enzyme
					Hs3st4	Enzyme
					Hs6st3	Enzyme
					Id2	Transcription Factor
					Ing2	Epigenetic
					Itpka	Kinase
					Itpr1	Ion Channel
					Jakmip1	Enzyme
					Jdp2	Transcription Factor
					Junb	Transcription Factor
					Kalrn	Kinase
					Kcnb1	Ion Channel
					Kcnh1	Ion Channel
					Kcnh3	Ion Channel
					Kcnh5	Ion Channel
					Kcnh7	Ion Channel
					Kcnip3	Ion Channel
					Kcnip4	Ion Channel
					Kcnj6	Ion Channel
					Kcnj9	Ion Channel
					Kcnk2	Ion Channel
					Kcnk4	Ion Channel
					Kcnma1	Ion Channel
					Kcnmb4	Ion Channel
					Kcnq2	Ion Channel
					Kcnq3	Ion Channel
					Kcnq5	Ion Channel
					Kcnt2	Ion Channel
					Kcnv1	Ion Channel
					Klf10	Transcription Factor
					Klf13	Transcription Factor
					Klf7	Transcription Factor
					Klf9	Transcription Factor
					Lcorl	Transcription Factor
					Lmtk2	Kinase
					Lpcat4	Enzyme
					Lphn2	GPCR
					Lrrk2	Kinase
					Lxn	Enzyme
					Madd	Enzyme
					Man2a1	Enzyme
					Map2k1	Kinase
					Map3k10	Kinase
					Map3k5	Kinase
					Mapk11	Kinase
					Mapk4	Kinase
					Mapk6	Kinase
					Mapkbp1	Enzyme
					Mark1	Kinase
					Mark2	Kinase
					Mast3	Kinase
					Mast4	Kinase
					Mat2b	Enzyme
					Mcee	Enzyme
					Mcu	Ion Channel
					Mef2c	Transcription Factor
					Mef2d	Transcription Factor
					Meis2	Transcription Factor
					Mgat5	Enzyme
					Mical2	Enzyme
					Mical3	Enzyme
					Mmel1	Enzyme
					Mras	Enzyme
					Nedd4l	Enzyme
					Nell2	Enzyme
					Neurod6	Transcription Factor
					Nfix	Transcription Factor
					Nlgn1	Enzyme
					Nlk	Kinase
					Npas2	Transcription Factor
					Nr4a1	Nuclear Receptor
					Nras	Enzyme
					Nuak1	Kinase
					Nudt4	Enzyme
					Nyap2	Enzyme
					P4ha1	Enzyme
					Pacsin3	Enzyme
					Pak1	Kinase
					Pak7	Kinase
					Pank2	Kinase
					Parp6	Enzyme
					Pbx1	Transcription Factor
					Pcsk2	Enzyme
					Pde1a	Enzyme
					Pde4b	Enzyme
					Pdp1	Enzyme
					Pdzrn3	Enzyme
					Pfkl	Kinase
					Pgm2l1	Enzyme
					Phactr1	Enzyme
					Phyhip	Enzyme
					Pik3r1	Kinase
					Pip4k2a	Kinase
					Pip4k2c	Kinase
					Pip5k1c	Kinase
					Pkib	Enzyme
					Pkig	Enzyme
					Plcl2	Enzyme
					Plk2	Kinase
					Ppm1l	Enzyme
					Ppp1r1b	Enzyme
					Ppp2r2c	Enzyme
					Ppp3ca	Enzyme
					Ppp6r1	Enzyme
					Pradc1	Enzyme
					Prdm8	TF-Epigenetic
					Prkag2	Enzyme
					Prkcb	Kinase
					Prkcdbp	Enzyme
					Prkcz	Kinase
					Prkg1	Kinase
					Ptk2	Kinase
					Ptk2b	Kinase
					Ptpn3	Enzyme
					Ptprd	Enzyme
					Ptprj	Enzyme
					Ptprk	Enzyme
					Rab15	Enzyme
					Rab26	Enzyme
					Rab33a	Enzyme
					Rangap1	Enzyme
					Rap1b	Enzyme
					Rap1gap2	Enzyme
					Rap2a	Enzyme
					Rasl11b	Enzyme
					Rbpj	Transcription Factor
					Rnd1	Enzyme
					Rnf130	Enzyme
					Rnf169	Enzyme
					Rnf38	Enzyme
					Rora	Nuclear Receptor
					Rorb	Nuclear Receptor
					Rps6ka3	Kinase
					Rreb1	Transcription Factor
					Ryr2	Ion Channel
					Satb2	Transcription Factor
					Setd8	Epigenetic
					Sirpa	Enzyme
					Sirt7	Epigenetic
					Skap2	Enzyme
					Slc16a7	Transporter
					Slc17a7	Transporter
					Slc1a2	Transporter
					Slc20a1	Transporter
					Slc25a22	Transporter
					Slc30a3	Transporter
					Slc39a10	Transporter
					Slc7a4	Transporter
					Slc8a2	Transporter
					Smad2	Transcription Factor
					Smpd3	Enzyme
					Smyd3	Epigenetic
					Speg	Kinase
					Sphkap	Enzyme
					Spint2	Enzyme
					Srebf2	Transcription Factor
					Srr	Enzyme
					St3gal5	Enzyme
					St6gal2	Enzyme
					Stk4	Kinase
					Stt3b	Enzyme
					Tbr1	Transcription Factor
					Tdg	Enzyme
					Tef	Transcription Factor
					Tox	Transcription Factor
					Trib2	Kinase
					Trim9	Enzyme
					Trpm3	Ion Channel
					Ttyh1	Ion Channel
					Tyro3	Kinase
					Uap1	Enzyme
					Ubtf	Transcription Factor
					Uxs1	Enzyme
					Wbscr17	Enzyme
					Wnk2	Kinase
					Xylt1	Enzyme
					Ybx3	Transcription Factor
					Zbtb18	Transcription Factor
					Zbtb46	Transcription Factor
					Zdhhc22	Enzyme
					Zdhhc8	Enzyme
					Zfp131	Transcription Factor
					Zfp697	Transcription Factor
					Zfp827	Transcription Factor
					Zfpm2	Transcription Factor
					Znrf1	Enzyme
					Zranb3	Enzyme

## Sheet: L5 IT
4		5		6				Intersection interregional analyses
ACA vs MO		ACA vs mPFC		ACA vs Sensory				Dataset	4+5		4+6		5+6		4+5+6
S_GPCR	S_Class	S_GPCR	S_Class	S_GPCR	S_Class			Number of DEGs	0		2		1		0
Adcy8	Enzyme	Galntl6	Enzyme	Ackr3	GPCR			Gene + category			Pkib	Enzyme	Epha7	Kinase
Chst8	Enzyme	Hs6st3	Enzyme	Cdc14b	Enzyme						Zfpm2	Transcription Factor
Etv1	Transcription Factor	Pdp1	Enzyme	Dlc1	Enzyme
Pde1c	Enzyme	Rph3a	Epigenetic	Epha7	Kinase
Pkib	Enzyme	Chrm3	GPCR	Gabrg3	Ion Channel
Zfpm2	Transcription Factor	Kcnq5	Ion Channel	Hdac9	Epigenetic
		Epha7	Kinase	Kcnip4	Ion Channel
		Nlk	Kinase	Lphn2	GPCR
		Rora	Nuclear Receptor	Man1a	Enzyme
		Hlf	Transcription Factor	Meis2	Transcription Factor
		Zeb1	Transcription Factor	Mgat4c	Enzyme
		Slc1a2	Transporter	Nek6	Kinase
		Slc24a2	Transporter	Nkain3	Enzyme
				Ovol2	Transcription Factor
				Pkib	Enzyme
				Spink8	Enzyme
				Zfpm2	Transcription Factor

## Sheet: L5 ET
1			2					3			4		5		6			Intersection interregional analyses
conservative intraregional			vs all glutamatergic cells		vs all GABAergic cells			non-conservative intraregional			ACA vs MO		ACA vs mPFC		ACA vs Sensory			Dataset	4+5		4+6		5+6		4+5+6
S_GPCR	S_Class		S_GPCR	S_Class	S_GPCR	S_Class		S_GPCR	S_Class		S_GPCR	S_Class	S_GPCR	S_Class	S_GPCR	S_Class		Number of DEGs	0		7		0		0
Gmpr	Enzyme		Adamts2	Enzyme	Adamts2	Enzyme		Adamts2	Enzyme		Acer2	Enzyme	Slc6a7	Transporter	Ak5	Kinase		Gene + category			Ak5	Kinase
Kcnn2	Ion Channel		Arid5b	Transcription Factor	Adcy1	Enzyme		Cds1	Enzyme		Ak5	Kinase			Crym	Enzyme					Crym	Enzyme
St6galnac3	Enzyme		Bcl11b	Transcription Factor	Adcy10	Enzyme		Chst8	Enzyme		Ascl1	Transcription Factor			Htr4	GPCR					Htr4	GPCR
Tox	Transcription Factor		Bhlhe40	Transcription Factor	Adcy9	Enzyme		Crym	Enzyme		Cbr3	Enzyme			Nek6	Kinase					Nek6	Kinase
			Cdkl4	Kinase	Add2	Enzyme		Dgat2	Enzyme		Crym	Enzyme			Slc17a6	Transporter					Slc17a6	Transporter
			Cds1	Enzyme	Adora1	GPCR		Dgkb	Enzyme		Efna1	Kinase			St6galnac5	Enzyme					St6galnac5	Enzyme
			Chst8	Enzyme	Agbl4	Enzyme		Dpyd	Enzyme		Etv1	Transcription Factor			Zfpm2	Transcription Factor					Zfpm2	Transcription Factor
			Crym	Enzyme	Akt3	Kinase		Gmpr	Enzyme		Fxyd7	Ion Channel			Adamts2	Enzyme
			Dgat2	Enzyme	Arhgap10	Enzyme		Ndst3	Enzyme		Galnt14	Enzyme			Aldoc	Enzyme
			Dgkb	Enzyme	Arhgap26	Enzyme		Nlgn1	Enzyme		Glra3	Ion Channel			Dgkb	Enzyme		Intersection conservative intraregional + interregional
			Dpyd	Enzyme	Arhgap32	Enzyme		Ppapdc2	Enzyme		Gpr12	GPCR			Gabra5	Ion Channel		Dataset	1+4		1+5		1+6
			Epha6	Kinase	Arid5b	Transcription Factor		Rab8b	Enzyme		Htr4	GPCR			Hlf	Transcription Factor		Number of DEGs	0		0		0
			Fezf2	Transcription Factor	Asic2	Ion Channel		Spink10	Enzyme		Idh2	Enzyme			Kcnip1	Ion Channel		Gene + category
			Gmpr	Enzyme	Atp1a1	Transporter		St6galnac3	Enzyme		Kcnab1	Ion Channel			L3mbtl4	TF-Epigenetic
			Gpr123	GPCR	Atp2b1	Transporter		St6galnac5	Enzyme		Kcns3	Ion Channel			Lphn2	GPCR
			Hcn1	Ion Channel	B3galt1	Enzyme		Sulf2	Enzyme		Klf5	Transcription Factor			Mgat4c	Enzyme		Intersection non-conservative intraregional + interregional
			Kcnn2	Ion Channel	B3galt2	Enzyme		Gpr123	GPCR		Lhx2	Transcription Factor			Ndst3	Enzyme		Dataset	3+4		3+5		3+6		3+4+6		3+4+5
			L3mbtl4	TF-Epigenetic	Bai1	GPCR		Hcn1	Ion Channel		ND3	Enzyme			Neurod6	Transcription Factor		Number of DEGs	3		1		8		3		0
			Ndst3	Enzyme	Bai2	GPCR		Kcnn2	Ion Channel		Nek6	Kinase			Ovol2	Transcription Factor		Gene + category	Crym	Enzyme	Slc6a7	Transporter	Crym	Enzyme	Crym	Enzyme
			Nek6	Kinase	Bcl11b	Transcription Factor		Ryr3	Ion Channel		Pnck	Kinase			Slc35f1	Transporter			Nek6	Kinase			Nek6	Kinase	Nek6	Kinase
			Nlgn1	Enzyme	Bhlhe40	Transcription Factor		Cdkl4	Kinase		Rnd1	Enzyme			Slc35f4	Transporter			St6galnac5	Enzyme			St6galnac5	Enzyme	St6galnac5	Enzyme
			Ppapdc2	Enzyme	Cacna1e	Ion Channel		Epha6	Kinase		Satb1	Transcription Factor			Spink10	Enzyme							Adamts2	Enzyme
			Prkcg	Kinase	Cacng3	Ion Channel		Nek6	Kinase		Slc17a6	Transporter											Dgkb	Enzyme
			Rab8b	Enzyme	Camk2a	Kinase		Prkcg	Kinase		Slc7a3	Transporter											L3mbtl4	TF-Epigenetic
			Ryr3	Ion Channel	Camk2b	Kinase		L3mbtl4	TF-Epigenetic		Spint2	Enzyme											Ndst3	Enzyme
			Slc1a1	Transporter	Camk4	Kinase		Arid5b	Transcription Factor		St6galnac5	Enzyme											Spink10	Enzyme
			Slc6a7	Transporter	Camkk2	Kinase		Bcl11b	Transcription Factor		Sult2b1	Enzyme
			Spink10	Enzyme	Camkv	Kinase		Bhlhe40	Transcription Factor		Tpst1	Enzyme
			St6galnac3	Enzyme	Cap2	Enzyme		Fezf2	Transcription Factor		Uty	Epigenetic
			St6galnac5	Enzyme	Cckbr	GPCR		Tox	Transcription Factor		Zfpm2	Transcription Factor
			Sulf2	Enzyme	Cdk14	Kinase		Slc1a1	Transporter
			Tox	Transcription Factor	Cdk17	Kinase		Slc6a7	Transporter
			Abat	Enzyme	Cdkl4	Kinase
			Arhgap12	Enzyme	Cds1	Enzyme
			Bcat1	Enzyme	Celsr2	GPCR
			Bcl6	Transcription Factor	Chst8	Enzyme
			Cacna1h	Ion Channel	Cinp	Enzyme
			Cacna2d3	Ion Channel	Cnksr2	Enzyme
			Clybl	Enzyme	Crym	Enzyme
			Cyb5r1	Enzyme	Cyp46a1	Enzyme
			Dgkg	Enzyme	Dclk1	Kinase
			Dpp6	Enzyme	Dgat2	Enzyme
			Far2	Enzyme	Dgkb	Enzyme
			Grik2	Ion Channel	Dpp10	Enzyme
			Hadhb	Enzyme	Dpy19l1	Enzyme
			Kcng1	Ion Channel	Dpyd	Enzyme
			Mblac2	Enzyme	Dusp14	Enzyme
			Nfib	Transcription Factor	Dxo	Enzyme
			Nr3c2	Nuclear Receptor	Epha5	Kinase
			Nt5dc3	Enzyme	Epha6	Kinase
			Peg3	Transcription Factor	Epha7	Kinase
			Pnpo	Enzyme	Etv1	Transcription Factor
			Pou3f1	Transcription Factor	Etv5	Transcription Factor
			Rab3c	Enzyme	Ext1	Enzyme
			Rabggta	Enzyme	Extl1	Enzyme
			Ralgapa2	Enzyme	Fam105a	Enzyme
			Scn1a	Ion Channel	Fdft1	Enzyme
			St8sia1	Enzyme	Fezf2	Transcription Factor
			Timp2	Enzyme	Foxp1	Transcription Factor
			Ttbk2	Kinase	Fut9	Enzyme
			Vat1l	Enzyme	Fxyd7	Ion Channel
			Zbtb16	Transcription Factor	Gabra5	Ion Channel
			Zfp260	Transcription Factor	Gabrb3	Ion Channel
					Gabrd	Ion Channel
					Galnt16	Enzyme
					Galnt9	Enzyme
					Galt	Enzyme
					Gda	Enzyme
					Gls	Enzyme
					Gmpr	Enzyme
					Gpr123	GPCR
					Gpr22	GPCR
					Gria3	Ion Channel
					Grin2a	Ion Channel
					Grm7	GPCR
					Grm8	GPCR
					Gucy1a2	Enzyme
					Gucy1b3	Enzyme
					Hcn1	Ion Channel
					Hecw1	Enzyme
					Hivep2	Transcription Factor
					Hivep3	Transcription Factor
					Hlf	Transcription Factor
					Hsd17b10	Enzyme
					Id2	Transcription Factor
					Ift22	Enzyme
					Itpka	Kinase
					Itpr1	Ion Channel
					Kalrn	Kinase
					Kcnb1	Ion Channel
					Kcnd2	Ion Channel
					Kcnh7	Ion Channel
					Kcnip3	Ion Channel
					Kcnip4	Ion Channel
					Kcnma1	Ion Channel
					Kcnmb4	Ion Channel
					Kcnn2	Ion Channel
					Kcnq5	Ion Channel
					Klf9	Transcription Factor
					L3mbtl4	TF-Epigenetic
					Ldha	Enzyme
					Lphn2	GPCR
					Magi2	Enzyme
					Mas1	GPCR
					Mast3	Kinase
					Mat2b	Enzyme
					Mboat7	Enzyme
					Mcee	Enzyme
					Mef2c	Transcription Factor
					Meis2	Transcription Factor
					Mical2	Enzyme
					Mmp17	Enzyme
					Msmo1	Enzyme
					Msra	Enzyme
					Mtmr7	Enzyme
					Ndst3	Enzyme
					Nedd4l	Enzyme
					Nek6	Kinase
					Nell2	Enzyme
					Neurod6	Transcription Factor
					Nkain2	Enzyme
					Nlgn1	Enzyme
					Nlk	Kinase
					Nos1ap	Enzyme
					Pak1	Kinase
					Pcsk2	Enzyme
					Pcsk5	Enzyme
					Pde1a	Enzyme
					Pgm2l1	Enzyme
					Phactr1	Enzyme
					Phyhip	Enzyme
					Pigp	Enzyme
					Plk2	Kinase
					Polr2h	Enzyme
					Ppapdc2	Enzyme
					Ppm1e	Enzyme
					Pradc1	Enzyme
					Prkag2	Enzyme
					Prkcb	Kinase
					Prkcg	Kinase
					Prkcz	Kinase
					Prosc	Enzyme
					Ptk2	Kinase
					Ptk2b	Kinase
					Ptp4a2	Enzyme
					Ptprd	Enzyme
					Rab26	Enzyme
					Rab33a	Enzyme
					Rab8b	Enzyme
					Rap1gap	Enzyme
					Rap1gap2	Enzyme
					Rap2a	Enzyme
					Ryr2	Ion Channel
					Ryr3	Ion Channel
					Satb2	Transcription Factor
					Scn8a	Ion Channel
					Sgk3	Kinase
					Sirpa	Enzyme
					Skap1	Enzyme
					Skap2	Enzyme
					Slc17a7	Transporter
					Slc1a1	Transporter
					Slc20a1	Transporter
					Slc25a22	Transporter
					Slc39a10	Transporter
					Slc4a10	Transporter
					Slc6a7	Transporter
					Slc7a4	Transporter
					Slc8a1	Transporter
					Smpd3	Enzyme
					Sphkap	Enzyme
					Spink10	Enzyme
					Spint2	Enzyme
					Spr	Enzyme
					St3gal5	Enzyme
					St6galnac3	Enzyme
					St6galnac5	Enzyme
					Stk39	Kinase
					Sulf2	Enzyme
					Tbr1	Transcription Factor
					Tox	Transcription Factor
					Trio	Kinase
					Vma21	Enzyme
					Xylt1	Enzyme
					Zbtb18	Transcription Factor
					Zfp827	Transcription Factor
					Zfpm2	Transcription Factor
					Zranb3	Enzyme

## Sheet: L6 CT
1			2					3
conservative intraregional			vs all glutamatergic cells		vs all GABAergic cells			non-conservative intraregional
S_GPCR	S_Class		S_GPCR	S_Class	S_GPCR	S_Class		S_GPCR	S_Class
Cpa6	Enzyme		1700019D03Rik	Enzyme	1700019D03Rik	Enzyme		1700019D03Rik	Enzyme
Foxp2	Transcription Factor		Abcc4	Transporter	4833439L19Rik	Enzyme		Arhgap25	Enzyme
Garnl3	Enzyme		Arhgap25	Enzyme	Abcc4	Transporter		B3galt2	Enzyme
Glul	Enzyme		B3galt2	Enzyme	Adam10	Enzyme		Cpa6	Enzyme
			Bcl11b	Transcription Factor	Adcy1	Enzyme		Crym	Enzyme
			Cpa6	Enzyme	Adcy9	Enzyme		Ctsz	Enzyme
			Crym	Enzyme	Add1	Enzyme		Dlc1	Enzyme
			Ctsz	Enzyme	Add2	Enzyme		Garnl3	Enzyme
			Dlc1	Enzyme	Adora1	GPCR		Glul	Enzyme
			Ephb1	Kinase	Adprm	Enzyme		Hs3st2	Enzyme
			Ephb6	Kinase	Adrbk1	Kinase		Hs3st4	Enzyme
			Foxp2	Transcription Factor	Agbl4	Enzyme		Mmp17	Enzyme
			Fxyd6	Ion Channel	Ak4	Kinase		Nos1ap	Enzyme
			Gabra5	Ion Channel	Ak5	Kinase		Otulin	Enzyme
			Garnl3	Enzyme	Akt2	Kinase		Pik3r3	Enzyme
			Glul	Enzyme	Aldh2	Enzyme		Plcb4	Enzyme
			Gpr123	GPCR	Arf3	Enzyme		Ppp1r1b	Enzyme
			Grik3	Ion Channel	Arhgap1	Enzyme		Rab26	Enzyme
			Hs3st2	Enzyme	Arhgap10	Enzyme		Rasl11b	Enzyme
			Hs3st4	Enzyme	Arhgap25	Enzyme		Sulf1	Enzyme
			Htr1f	GPCR	Arhgap26	Enzyme		Gpr123	GPCR
			Ikzf2	Transcription Factor	Arhgap32	Enzyme		Htr1f	GPCR
			Kcna1	Ion Channel	Arhgap44	Enzyme		Fxyd6	Ion Channel
			Mmp17	Enzyme	Arid4a	TF-Epigenetic		Gabra5	Ion Channel
			Nfia	Transcription Factor	Asic2	Ion Channel		Grik3	Ion Channel
			Nfib	Transcription Factor	Atf6	Transcription Factor		Kcna1	Ion Channel
			Nos1ap	Enzyme	Atp1a1	Transporter		Ryr3	Ion Channel
			Otulin	Enzyme	Atp2b1	Transporter		Ephb1	Kinase
			Pik3r3	Enzyme	Atp2b4	Transporter		Ephb6	Kinase
			Plcb4	Enzyme	B3galt1	Enzyme		Prkcg	Kinase
			Ppp1r1b	Enzyme	B3galt2	Enzyme		Rps6kl1	Kinase
			Prkcg	Kinase	B4galnt1	Enzyme		Sgk3	Kinase
			Rab26	Enzyme	Bai1	GPCR		Stk32c	Kinase
			Rasl11b	Enzyme	Bai2	GPCR		Bcl11b	Transcription Factor
			Rps6kl1	Kinase	Bcl11b	Transcription Factor		Foxp2	Transcription Factor
			Ryr3	Ion Channel	Cacna1e	Ion Channel		Ikzf2	Transcription Factor
			Sgk3	Kinase	Cacnb1	Ion Channel		Nfia	Transcription Factor
			Stk32c	Kinase	Cacnb3	Ion Channel		Nfib	Transcription Factor
			Sulf1	Enzyme	Cacnb4	Ion Channel		Zfpm2	Transcription Factor
			Zfpm2	Transcription Factor	Camk2a	Kinase		Abcc4	Transporter
			Akap7	Enzyme	Camk2g	Kinase
			Aldh3a1	Enzyme	Camk4	Kinase
			B3gat1	Enzyme	Camkk1	Kinase
			Chrna4	Ion Channel	Camkk2	Kinase
			Chrna5	Ion Channel	Camkv	Kinase
			Ddah1	Enzyme	Cap2	Enzyme
			Fgfr1	Kinase	Car10	Enzyme
			Fxyd2	Enzyme	Car11	Enzyme
			Gpd1	Enzyme	Cckbr	GPCR
			Hcrtr1	GPCR	Cdk14	Kinase
			Iqgap2	Enzyme	Cdk17	Kinase
			Kit	Kinase	Cdk19	Kinase
			Klf12	Transcription Factor	Cdkl4	Kinase
			Limk1	Kinase	Cdkl5	Kinase
			Pde9a	Enzyme	Cdkn1a	Enzyme
			Prss23	Enzyme	Cds1	Enzyme
			Prss35	Enzyme	Celsr2	GPCR
			Qpct	Enzyme	Chrm1	GPCR
			Rxfp1	GPCR	Chst1	Enzyme
			Sebox	Transcription Factor	Chsy3	Enzyme
			Sgk1	Kinase	Clpb	Enzyme
			Sox5	Transcription Factor	Cnksr2	Enzyme
					Cpa6	Enzyme
					Cpox	Enzyme
					Crym	Enzyme
					Csnk1g2	Kinase
					Csnk1g3	Kinase
					Ctsz	Enzyme
					Dagla	Enzyme
					Dclk3	Kinase
					Dctpp1	Enzyme
					Dgat2	Enzyme
					Dgkh	Kinase
					Dgkz	Enzyme
					Dhrs7	Enzyme
					Diras2	Enzyme
					Dlc1	Enzyme
					Dnajc1	Transcription Factor
					Dpp10	Enzyme
					Dpp4	Enzyme
					Dpy19l1	Enzyme
					Dusp14	Enzyme
					Dyrk2	Kinase
					Egr1	Transcription Factor
					Egr3	Transcription Factor
					Epha4	Kinase
					Ephb1	Kinase
					Ephb6	Kinase
					Ephx4	Enzyme
					Etv5	Transcription Factor
					Exog	Enzyme
					Ext1	Enzyme
					Extl1	Enzyme
					Faah	Enzyme
					Fam105a	Enzyme
					Fdft1	Enzyme
					Fezf2	Transcription Factor
					Foxp1	Transcription Factor
					Foxp2	Transcription Factor
					Fut9	Enzyme
					Fxyd1	Ion Channel
					Fxyd6	Ion Channel
					Fxyd7	Ion Channel
					Fzd3	GPCR
					Gabra5	Ion Channel
					Gabrb1	Ion Channel
					Galnt9	Enzyme
					Galt	Enzyme
					Garnl3	Enzyme
					Gda	Enzyme
					Git1	Enzyme
					Glul	Enzyme
					Gpd1l	Enzyme
					Gpd2	Enzyme
					Gpn3	Enzyme
					Gpr123	GPCR
					Gpr158	GPCR
					Gpr22	GPCR
					Gria3	Ion Channel
					Grid2	Ion Channel
					Grik3	Ion Channel
					Grik5	Ion Channel
					Grm3	GPCR
					Grm8	GPCR
					Gsr	Enzyme
					Gucy1a2	Enzyme
					Hdac4	Epigenetic
					Hecw1	Enzyme
					Herc4	Enzyme
					Hivep1	Transcription Factor
					Hk1	Kinase
					Hlf	Transcription Factor
					Hmgcr	Enzyme
					Hs3st2	Enzyme
					Hs3st4	Enzyme
					Htr1f	GPCR
					Id2	Transcription Factor
					Ikzf2	Transcription Factor
					Inpp4a	Enzyme
					Itpka	Kinase
					Itpr1	Ion Channel
					Jakmip1	Enzyme
					Kalrn	Kinase
					Kcna1	Ion Channel
					Kcnb1	Ion Channel
					Kcnc4	Ion Channel
					Kcnh7	Ion Channel
					Kcnip3	Ion Channel
					Kcnj6	Ion Channel
					Kcnk1	Ion Channel
					Kcnk4	Ion Channel
					Kcnma1	Ion Channel
					Kcnmb4	Ion Channel
					Kcnq2	Ion Channel
					Kcnv1	Ion Channel
					Klf10	Transcription Factor
					Klf13	Transcription Factor
					Klf7	Transcription Factor
					Klf9	Transcription Factor
					Ldha	Enzyme
					Lpcat4	Enzyme
					Lpgat1	Enzyme
					Lphn2	GPCR
					Lppr2	Enzyme
					Madd	Enzyme
					Maob	Enzyme
					Map2k1	Kinase
					Map3k10	Kinase
					Map3k5	Kinase
					Mapk11	Kinase
					Mapkbp1	Enzyme
					Mark2	Kinase
					Mas1	GPCR
					Mast3	Kinase
					Mast4	Kinase
					Mat2b	Enzyme
					Matk	Kinase
					Mcee	Enzyme
					Mcu	Ion Channel
					Mef2d	Transcription Factor
					Meis2	Transcription Factor
					Mical2	Enzyme
					Mmp16	Enzyme
					Mmp17	Enzyme
					Mpped1	Enzyme
					Mpped2	Enzyme
					Ndst1	Enzyme
					Nell2	Enzyme
					Neurod6	Transcription Factor
					Nfia	Transcription Factor
					Nfib	Transcription Factor
					Nfix	Transcription Factor
					Nos1ap	Enzyme
					Nras	Enzyme
					Nudt3	Enzyme
					Otub2	Enzyme
					Otulin	Enzyme
					P4ha1	Enzyme
					Pak1	Kinase
					Pak7	Kinase
					Pamr1	Enzyme
					Pank2	Kinase
					Pbx1	Transcription Factor
					Pcsk2	Enzyme
					Pde1a	Enzyme
					Pdk1	Kinase
					Pdk2	Kinase
					Pdp1	Enzyme
					Pfkl	Kinase
					Pfkp	Kinase
					Pgm2l1	Enzyme
					Phactr1	Enzyme
					Phyhip	Enzyme
					Pik3r1	Kinase
					Pik3r3	Enzyme
					Pip4k2a	Kinase
					Pip4k2c	Kinase
					Pip5k1c	Kinase
					Plcb4	Enzyme
					Plcl2	Enzyme
					Plk2	Kinase
					Ppap2a	Enzyme
					Ppp1r1b	Enzyme
					Ppp2r2c	Enzyme
					Ppp2r5a	Enzyme
					Ppp3ca	Enzyme
					Ppp6r1	Enzyme
					Prkag2	Enzyme
					Prkcb	Kinase
					Prkcdbp	Enzyme
					Prkcg	Kinase
					Prkcz	Kinase
					Prkg1	Kinase
					Ptk2	Kinase
					Ptk2b	Kinase
					Ptp4a3	Enzyme
					Ptpn3	Enzyme
					Ptprd	Enzyme
					Rab15	Enzyme
					Rab26	Enzyme
					Rab33a	Enzyme
					Rangap1	Enzyme
					Rap1b	Enzyme
					Rap1gap2	Enzyme
					Rap1gds1	Enzyme
					Rap2a	Enzyme
					Rasl10a	Enzyme
					Rasl11b	Enzyme
					Rexo4	Enzyme
					Rnf130	Enzyme
					Rnf169	Enzyme
					Rnf19b	Enzyme
					Rnpep	Enzyme
					Rph3a	Epigenetic
					Rps6kl1	Kinase
					Ryr2	Ion Channel
					Ryr3	Ion Channel
					Satb1	Transcription Factor
					Satb2	Transcription Factor
					Sgk3	Kinase
					Sirpa	Enzyme
					Skap2	Enzyme
					Slc16a7	Transporter
					Slc17a7	Transporter
					Slc1a2	Transporter
					Slc25a22	Transporter
					Slc35f1	Transporter
					Slc35f3	Transporter
					Slc39a10	Transporter
					Slc50a1	Transporter
					Slc6a7	Transporter
					Slc7a4	Transporter
					Slc8a1	Transporter
					Slc8a2	Transporter
					Spr	Enzyme
					Sqle	Enzyme
					Srebf2	Transcription Factor
					Srr	Enzyme
					St3gal5	Enzyme
					St6gal2	Enzyme
					Stk32c	Kinase
					Stk4	Kinase
					Sulf1	Enzyme
					Tbr1	Transcription Factor
					Thop1	Enzyme
					Tmem63c	Ion Channel
					Trim9	Enzyme
					Ttyh1	Ion Channel
					Tyro3	Kinase
					Uap1	Enzyme
					Ubtf	Transcription Factor
					Usp46	Enzyme
					Wnk2	Kinase
					Zbtb18	Transcription Factor
					Zdhhc13	Enzyme
					Zdhhc22	Enzyme
					Zdhhc9	Enzyme
					Zfpm2	Transcription Factor
					Zmiz1	Transcription Factor

## Sheet: L6 IT
1			2					3			4		5		6			Intersection interregional analyses
conservative intraregional			vs all glutamatergic cells		vs all GABAergic cells			non-conservative intraregional			ACA vs MO		ACA vs mPFC		ACA vs Sensory			Dataset	4+5		4+6		5+6		4+5+6
S_GPCR	S_Class		S_GPCR	S_Class	S_GPCR	S_Class		S_GPCR	S_Class		S_GPCR	S_Class	S_GPCR	S_Class	S_GPCR	S_Class		Number of DEGs	0		2		0		0
Rasl10a	Enzyme		2010111I01Rik	Enzyme	2010111I01Rik	Enzyme		2010111I01Rik	Enzyme		Epha6	Kinase			Epha6	Kinase		Gene + category			Epha6	Kinase
			Adamts13	Enzyme	Abcc4	Transporter		Adamts13	Enzyme		Tox	Transcription Factor			Gstm1	Enzyme					Tox	Transcription Factor
			Ak5	Kinase	Acsl5	Enzyme		Arl15	Enzyme						Inpp4b	Enzyme
			Arl15	Enzyme	Adamts13	Enzyme		B3galt2	Enzyme						Lpl	Enzyme
			Atp2b4	Transporter	Adcy1	Enzyme		Car12	Enzyme						Man1a	Enzyme		Intersection conservative intraregional + interregional
			B3galt2	Enzyme	Adcy9	Enzyme		Chst11	Enzyme						Meis2	Transcription Factor		Dataset	1+4		1+5		1+6
			Bmpr1b	Kinase	Add1	Enzyme		Dgkb	Enzyme						Nell1	Enzyme		Number of DEGs	0		0		0
			Cacng3	Ion Channel	Add2	Enzyme		Fam105a	Enzyme						Oprk1	GPCR		Gene + category
			Camkk1	Kinase	Adora1	GPCR		Galnt14	Enzyme						Pkib	Enzyme
			Car12	Enzyme	Agap3	Enzyme		Gstm1	Enzyme						Prss23	Enzyme
			Chst11	Enzyme	Agbl4	Enzyme		Mgat4b	Enzyme						Prss35	Enzyme		Intersection non-conservative intraregional + interregional
			Dgkb	Enzyme	Agpat4	Enzyme		Mgat5	Enzyme						Qpct	Enzyme		Dataset	3+4		3+5		3+6		3+4+6		3+4+5
			Epha6	Kinase	Ak4	Kinase		Otub2	Enzyme						Rxfp1	GPCR		Number of DEGs	1		0		5		1		0
			Etv6	Transcription Factor	Ak5	Kinase		Ppp1r1a	Enzyme						Sphkap	Enzyme		Gene + category	Epha6	Kinase			Epha6	Kinase	Epha6	Kinase
			Fam105a	Enzyme	Arf3	Enzyme		Ptprk	Enzyme						St6galnac5	Enzyme							Gstm1	Enzyme
			Galnt14	Enzyme	Arhgap1	Enzyme		Ptprt	Enzyme						Sulf1	Enzyme							Rxfp1	GPCR
			Grm1	GPCR	Arhgap10	Enzyme		Rasa3	Enzyme						Tox	Transcription Factor							St6galnac5	Enzyme
			Gstm1	Enzyme	Arhgap23	Enzyme		Rasl10a	Enzyme						Trpc5	Ion Channel							Sulf1	Enzyme
			Kcnq5	Ion Channel	Arhgap25	Enzyme		Rhou	Enzyme
			Mas1	GPCR	Arhgap26	Enzyme		St6galnac5	Enzyme
			Mgat4b	Enzyme	Arhgap32	Enzyme		Sulf1	Enzyme
			Mgat5	Enzyme	Arhgap44	Enzyme		Grm1	GPCR
			Otub2	Enzyme	Arl15	Enzyme		Mas1	GPCR
			Ppp1r1a	Enzyme	Asic2	Ion Channel		Rxfp1	GPCR
			Ptprk	Enzyme	Atf6	Transcription Factor		Cacng3	Ion Channel
			Ptprt	Enzyme	Atg4c	Enzyme		Kcnq5	Ion Channel
			Rasa3	Enzyme	Atp2b1	Transporter		Trpm3	Ion Channel
			Rasl10a	Enzyme	Atp2b4	Transporter		Ak5	Kinase
			Rhou	Enzyme	B3galt1	Enzyme		Bmpr1b	Kinase
			Rxfp1	GPCR	B3galt2	Enzyme		Camkk1	Kinase
			Slc20a1	Transporter	B4galnt1	Enzyme		Epha6	Kinase
			Slc24a4	Transporter	Bai1	GPCR		Etv6	Transcription Factor
			St6galnac5	Enzyme	Bai2	GPCR		Tsc22d1	Transcription Factor
			Sulf1	Enzyme	Baz2b	TF-Epigenetic		Atp2b4	Transporter
			Trpm3	Ion Channel	Bcl11a	Transcription Factor		Slc20a1	Transporter
			Tsc22d1	Transcription Factor	Bmpr1b	Kinase		Slc24a4	Transporter
			Acot1	Enzyme	Cacna1e	Ion Channel
			Adamts3	Enzyme	Cacna2d1	Ion Channel
			Adcyap1r1	GPCR	Cacnb1	Ion Channel
			Adrbk2	Kinase	Cacnb3	Ion Channel
			Akap13	Enzyme	Cacng3	Ion Channel
			Alad	Enzyme	Camk1d	Kinase
			Arhgap15	Enzyme	Camk2a	Kinase
			Chpt1	Enzyme	Camk2n1	Enzyme
			Cmbl	Enzyme	Camk4	Kinase
			Cnr1	GPCR	Camkk1	Kinase
			Dgkg	Enzyme	Camkk2	Kinase
			Ech1	Enzyme	Camkv	Kinase
			Eepd1	Enzyme	Cap2	Enzyme
			Grhl1	Transcription Factor	Car10	Enzyme
			Gria1	Ion Channel	Car12	Enzyme
			Jun	Transcription Factor	Cckbr	GPCR
			Kcnip2	Ion Channel	Cdk14	Kinase
			Lppr1	Enzyme	Cdk17	Kinase
			Magi3	Enzyme	Cdk18	Kinase
			Mapk3	Kinase	Cdk19	Kinase
			Mblac2	Enzyme	Cdkl4	Kinase
			Nell1	Enzyme	Cdkn1a	Enzyme
			Npy2r	GPCR	Cdyl2	Epigenetic
			Nr3c2	Nuclear Receptor	Celsr2	GPCR
			Oprk1	GPCR	Chrm1	GPCR
			Pafah1b3	Enzyme	Chrm3	GPCR
			Phka2	Kinase	Chst1	Enzyme
			Pter	Enzyme	Chst11	Enzyme
			Ptpre	Enzyme	Cinp	Enzyme
			Qpct	Enzyme	Cnksr2	Enzyme
			Rps6ka5	Kinase	Crym	Enzyme
			Slc26a4	Transporter	Csgalnact1	Enzyme
			Slc9a9	Transporter	Ctdspl	Enzyme
			Smad3	Transcription Factor	Cyp46a1	Enzyme
			Srgap3	Enzyme	Dclk3	Kinase
			Tcf12	Transcription Factor	Dctpp1	Enzyme
			Zeb2	Transcription Factor	Dgat2	Enzyme
					Dgkb	Enzyme
					Dgki	Enzyme
					Dgkz	Enzyme
					Diras2	Enzyme
					Dnajc1	Transcription Factor
					Dnmt3a	Epigenetic
					Dpf1	Epigenetic
					Dpp10	Enzyme
					Dpy19l1	Enzyme
					Dusp14	Enzyme
					Dusp19	Enzyme
					Egr1	Transcription Factor
					Egr3	Transcription Factor
					Enoph1	Enzyme
					Epha4	Kinase
					Epha6	Kinase
					Epha7	Kinase
					Ets2	Transcription Factor
					Etv5	Transcription Factor
					Etv6	Transcription Factor
					Exd2	Enzyme
					Ext1	Enzyme
					Extl1	Enzyme
					Fam105a	Enzyme
					Fdft1	Enzyme
					Fdps	Enzyme
					Fech	Enzyme
					Fezf2	Transcription Factor
					Foxg1	Transcription Factor
					Foxp1	Transcription Factor
					Fut9	Enzyme
					Fxyd1	Ion Channel
					Fxyd7	Ion Channel
					Gabbr2	GPCR
					Gabra5	Ion Channel
					Gabrb1	Ion Channel
					Gabrd	Ion Channel
					Galnt14	Enzyme
					Galnt16	Enzyme
					Galnt9	Enzyme
					Gda	Enzyme
					Gls	Enzyme
					Gpd1	Enzyme
					Gpr133	GPCR
					Gpr22	GPCR
					Gpr85	GPCR
					Gria3	Ion Channel
					Grid2	Ion Channel
					Grik3	Ion Channel
					Grik5	Ion Channel
					Grm1	GPCR
					Grm3	GPCR
					Grm7	GPCR
					Grm8	GPCR
					Gstm1	Enzyme
					Gucy1a2	Enzyme
					Gucy1b3	Enzyme
					Hace1	Enzyme
					Hecw1	Enzyme
					Herc6	Enzyme
					Hk1	Kinase
					Hlf	Transcription Factor
					Hmgcr	Enzyme
					Hmgcs1	Enzyme
					Hs3st2	Enzyme
					Id2	Transcription Factor
					Itpka	Kinase
					Itpr1	Ion Channel
					Kalrn	Kinase
					Kcnb1	Ion Channel
					Kcnd2	Ion Channel
					Kcnh1	Ion Channel
					Kcnip3	Ion Channel
					Kcnip4	Ion Channel
					Kcnj6	Ion Channel
					Kcnk4	Ion Channel
					Kcnma1	Ion Channel
					Kcnmb4	Ion Channel
					Kcnq2	Ion Channel
					Kcnq5	Ion Channel
					Kcnv1	Ion Channel
					Klf10	Transcription Factor
					Klf13	Transcription Factor
					Klf7	Transcription Factor
					Klf9	Transcription Factor
					Ldha	Enzyme
					Lmtk2	Kinase
					Lpar1	GPCR
					Lpcat4	Enzyme
					Lphn2	GPCR
					Lppr2	Enzyme
					Lxn	Enzyme
					Map2k1	Kinase
					Mapk11	Kinase
					Mapk4	Kinase
					Mapkbp1	Enzyme
					Mark2	Kinase
					Mas1	GPCR
					Mast3	Kinase
					Mat2b	Enzyme
					Mcee	Enzyme
					Med27	Enzyme
					Meis2	Transcription Factor
					Mgat4b	Enzyme
					Mgat5	Enzyme
					Mical2	Enzyme
					Mmp16	Enzyme
					Mmp17	Enzyme
					Mpped1	Enzyme
					Mpped2	Enzyme
					Mras	Enzyme
					Msmo1	Enzyme
					Msra	Enzyme
					Msrb2	Enzyme
					Naa50	Enzyme
					Nedd4l	Enzyme
					Nell2	Enzyme
					Neurod6	Transcription Factor
					Nfix	Transcription Factor
					Nos1ap	Enzyme
					Npas2	Transcription Factor
					Nr3c1	Nuclear Receptor
					Nras	Enzyme
					Otub2	Enzyme
					P4ha1	Enzyme
					Pak7	Kinase
					Pank2	Kinase
					Parp6	Enzyme
					Pbx1	Transcription Factor
					Pcsk2	Enzyme
					Pde1a	Enzyme
					Pdk2	Kinase
					Pdp1	Enzyme
					Pfkl	Kinase
					Pfkp	Kinase
					Pgm2l1	Enzyme
					Phactr1	Enzyme
					Phyhip	Enzyme
					Pik3r1	Kinase
					Pip4k2c	Kinase
					Pip5k1c	Kinase
					Plaur	Enzyme
					Plk2	Kinase
					Por	Enzyme
					Ppap2a	Enzyme
					Ppp1r1a	Enzyme
					Ppp2r2c	Enzyme
					Ppp3ca	Enzyme
					Ppp6r1	Enzyme
					Pradc1	Enzyme
					Prkag2	Enzyme
					Prkcb	Kinase
					Prkcdbp	Enzyme
					Prkcg	Kinase
					Prkcz	Kinase
					Prkg1	Kinase
					Ptk2	Kinase
					Ptk2b	Kinase
					Ptprd	Enzyme
					Ptprk	Enzyme
					Ptprt	Enzyme
					Rab15	Enzyme
					Rab26	Enzyme
					Rab33a	Enzyme
					Rabgap1l	Enzyme
					Rabl6	Enzyme
					Rangap1	Enzyme
					Rap1b	Enzyme
					Rap1gap2	Enzyme
					Rap2a	Enzyme
					Rap2b	Enzyme
					Rasa3	Enzyme
					Rasl10a	Enzyme
					Rasl11b	Enzyme
					Rhou	Enzyme
					Rnf169	Enzyme
					Rxfp1	GPCR
					Ryr2	Ion Channel
					Ryr3	Ion Channel
					Satb2	Transcription Factor
					Scd2	Enzyme
					Sirpa	Enzyme
					Slc16a7	Transporter
					Slc17a7	Transporter
					Slc20a1	Transporter
					Slc24a2	Transporter
					Slc24a4	Transporter
					Slc25a22	Transporter
					Slc30a3	Transporter
					Slc39a10	Transporter
					Slc7a4	Transporter
					Slc8a2	Transporter
					Slk	Kinase
					Speg	Kinase
					Sqle	Enzyme
					Srebf2	Transcription Factor
					Srr	Enzyme
					St3gal5	Enzyme
					St6gal2	Enzyme
					St6galnac5	Enzyme
					Stk19	Kinase
					Stk32c	Kinase
					Sulf1	Enzyme
					Tbr1	Transcription Factor
					Tef	Transcription Factor
					Thap7	Transcription Factor
					Trim9	Enzyme
					Trpm3	Ion Channel
					Tsc22d1	Transcription Factor
					Ttyh1	Ion Channel
					Tyro3	Kinase
					Ubtf	Transcription Factor
					Usp46	Enzyme
					Vma21	Enzyme
					Zbtb18	Transcription Factor
					Zdhhc22	Enzyme
					Zdhhc8	Enzyme
					Zmiz1	Transcription Factor

## Sheet: Pvalb
1			2					3			4		5		6		7			Intersection interregional analyses
conservative intraregional			vs all glutamatergic cells		vs all GABAergic cells			non-conservative intraregional			ACA vs MO		ACA vs mPFC		ACA vs Sensory		ACA vs HIP			Dataset	4+5		4+6		4+7		5+6		5+7		6+7		4+5+6		4+5+7		4+6+7		5+6+7		4+5+6+7
S_GPCR	S_Class		S_GPCR	S_Class	S_GPCR	S_Class		S_GPCR	S_Class		S_GPCR	S_Class	S_GPCR	S_Class	S_GPCR	S_Class	S_GPCR	S_Class		Number of DEGs	0		0		0		0		0		0		0		0		0		0		0
Esrrg	Nuclear Receptor		A330050F15Rik	Enzyme	Acsl3	Enzyme		Acsl3	Enzyme		Dgkg	Enzyme	Esrrg	Nuclear Receptor	Ptprz1	Enzyme	Camk2n1	Enzyme		Gene + category
Kcnab3	Ion Channel		Abat	Enzyme	Acsl6	Enzyme		Acsl6	Enzyme								Ephx4	Enzyme
Kcnc1	Ion Channel		Abca5	Transporter	Arhgap5	Enzyme		Arhgap5	Enzyme								Fut9	Enzyme
Macrod1	Enzyme		Abhd3	Enzyme	Atp5sl	Enzyme		Atp5sl	Enzyme								Ndst3	Enzyme
Man1c1	Enzyme		Acadl	Enzyme	Cox6a2	Enzyme		Cox6a2	Enzyme								Ptprm	Enzyme		Intersection conservative intraregional + interregional
Nek7	Kinase		Acsl3	Enzyme	Echs1	Enzyme		Echs1	Enzyme								Rnd2	Enzyme		Dataset	1+4		1+5		1+6		1+7
St3gal6	Enzyme		Acsl6	Enzyme	Erbb4	Kinase		Far2	Enzyme								Sox6	Transcription Factor		Number of DEGs	0		1		0		0
Stambpl1	Enzyme		Adamts8	Enzyme	Esrrg	Nuclear Receptor		Hadhb	Enzyme											Gene + category			Esrrg	Nuclear Receptor
			Adcyap1r1	GPCR	Far2	Enzyme		Hs3st1	Enzyme
			Adra1a	GPCR	Flt3	Kinase		Inpp5j	Enzyme
			Adrbk2	Kinase	Gabrd	Ion Channel		Iqgap2	Enzyme											Intersection non-conservative intraregional + interregional
			Akr1b10	Enzyme	Gabrg3	Ion Channel		Macrod1	Enzyme											Dataset	3+4		3+5		3+6		3+7		3+5+7
			Aldh5a1	Enzyme	Gpr176	GPCR		Man1c1	Enzyme											Number of DEGs	0		1		0		2		0
			Alk	Kinase	Hadhb	Enzyme		Man2a2	Enzyme											Gene + category			Esrrg	Nuclear Receptor			Ndst3	Enzyme
			Alkbh7	Enzyme	Hcn1	Ion Channel		Ndst3	Enzyme																		Rnd2	Enzyme
			Alox8	Enzyme	Hs3st1	Enzyme		Pacsin2	Enzyme
			Arhgap12	Enzyme	Inpp5j	Enzyme		Pnpo	Enzyme
			Arhgap15	Enzyme	Iqgap2	Enzyme		Ppif	Enzyme
			Arhgap18	Enzyme	Kcna2	Ion Channel		Ppp1cc	Enzyme
			Arhgap5	Enzyme	Kcnab1	Ion Channel		Prss23	Enzyme
			Arid5a	Transcription Factor	Kcnab3	Ion Channel		Rnd2	Enzyme
			Arl4c	Enzyme	Kcnc1	Ion Channel		Rnf144b	Enzyme
			Arnt2	Transcription Factor	Kcnc2	Ion Channel		St3gal6	Enzyme
			Arx	Transcription Factor	Kcnip2	Ion Channel		Stambpl1	Enzyme
			Ass1	Enzyme	Kcnk3	Ion Channel		Timm8a1	Enzyme
			Atf4	Transcription Factor	Macrod1	Enzyme		Gpr176	GPCR
			Atf5	Transcription Factor	Man1c1	Enzyme		Gabrd	Ion Channel
			Atp5sl	Enzyme	Man2a2	Enzyme		Gabrg3	Ion Channel
			B4galt5	Enzyme	Ndst3	Enzyme		Hcn1	Ion Channel
			Bach2	Transcription Factor	Nek7	Kinase		Kcna2	Ion Channel
			Barx2	Transcription Factor	Pacsin2	Enzyme		Kcnab1	Ion Channel
			Bcat1	Enzyme	Pnpo	Enzyme		Kcnab3	Ion Channel
			Bckdhb	Enzyme	Ppif	Enzyme		Kcnc1	Ion Channel
			Bcl6	Transcription Factor	Ppp1cc	Enzyme		Kcnc2	Ion Channel
			Cacna2d2	Ion Channel	Prss23	Enzyme		Kcnip2	Ion Channel
			Camk2n2	Enzyme	Rnd2	Enzyme		Kcnk3	Ion Channel
			Car2	Enzyme	Rnf144b	Enzyme		Scn1a	Ion Channel
			Cerk	Kinase	Rora	Nuclear Receptor		Erbb4	Kinase
			Ch25h	Enzyme	Scn1a	Ion Channel		Flt3	Kinase
			Chac1	Enzyme	St3gal6	Enzyme		Nek7	Kinase
			Cit	Kinase	Stambpl1	Enzyme		Ttbk2	Kinase
			Clic4	Ion Channel	Timm8a1	Enzyme		Esrrg	Nuclear Receptor
			Comtd1	Enzyme	Trps1	Transcription Factor		Rora	Nuclear Receptor
			Coq7	Enzyme	Tsc22d3	Transcription Factor		Trps1	Transcription Factor
			Cox6a2	Enzyme	Ttbk2	Kinase		Tsc22d3	Transcription Factor
			Csdc2	Transcription Factor	Zfp260	Transcription Factor		Zfp260	Transcription Factor
			Cux1	Transcription Factor	Ahcyl1	Enzyme
			Dbt	Enzyme	Arl15	Enzyme
			Dclk2	Kinase	Atp13a3	Transporter
			Ddit3	Transcription Factor	Cap2	Enzyme
			Dhrs13	Enzyme	Cds1	Enzyme
			Dhx32	Enzyme	Cs	Enzyme
			Diras1	Enzyme	Cyp46a1	Enzyme
			Dlx1	Transcription Factor	Ddt	Enzyme
			Dlx5	Transcription Factor	Dgkh	Kinase
			Dpp6	Enzyme	Dlat	Enzyme
			Dusp10	Enzyme	Dusp1	Enzyme
			E2f6	Transcription Factor	Dusp14	Enzyme
			Ece2	Enzyme	Ephx4	Enzyme
			Ech1	Enzyme	Ethe1	Enzyme
			Echs1	Enzyme	Etv6	Transcription Factor
			Eci1	Enzyme	Fn3k	Kinase
			Endod1	Enzyme	Fut9	Enzyme
			Eps8	Enzyme	Gabra4	Ion Channel
			Erbb4	Kinase	Got1	Enzyme
			Esrrg	Nuclear Receptor	Gpr22	GPCR
			Ets1	Transcription Factor	Gpx1	Enzyme
			Far2	Enzyme	Impa1	Enzyme
			Flt3	Kinase	Itpr1	Ion Channel
			Furin	Enzyme	Kcna1	Ion Channel
			G6pdx	Enzyme	Kcna6	Ion Channel
			Gaa	Enzyme	Kcnh7	Ion Channel
			Gabrd	Ion Channel	Kcnj3	Ion Channel
			Gabrg3	Ion Channel	Kcnk1	Ion Channel
			Gad1	Enzyme	Kcnma1	Ion Channel
			Gad2	Enzyme	Ldhb	Enzyme
			Galntl6	Enzyme	Lpgat1	Enzyme
			Gfpt2	Enzyme	Man1a2	Enzyme
			Gpr12	GPCR	Mef2c	Transcription Factor
			Gpr125	GPCR	Mgst3	Enzyme
			Gpr176	GPCR	Mpped2	Enzyme
			Gpr83	GPCR	Nceh1	Enzyme
			Gprc5b	GPCR	Ndufs1	Enzyme
			Gpx3	Enzyme	Nt5m	Enzyme
			Gria1	Ion Channel	Ntrk3	Kinase
			Grik1	Ion Channel	Ogdh	Enzyme
			Gucy1a3	Enzyme	Phyh	Enzyme
			Gusb	Enzyme	Polr2h	Enzyme
			Gyk	Kinase	Ppp2r2b	Enzyme
			H2-Ke6	Enzyme	Prkacb	Kinase
			Hadhb	Enzyme	Prkg1	Kinase
			Hcn1	Ion Channel	Scn1b	Ion Channel
			Hhatl	Enzyme	Scn8a	Ion Channel
			Hs3st1	Enzyme	Sirpa	Enzyme
			Htra1	Enzyme	Sirt3	Epigenetic
			Hunk	Kinase	Slc24a2	Transporter
			Id4	Transcription Factor	Slc25a33	Transporter
			Idnk	Kinase	Slc35f3	Transporter
			Ikbip	Enzyme
			Ilvbl	Enzyme
			Inpp5f	Enzyme
			Inpp5j	Enzyme
			Iqgap2	Enzyme
			Kat2b	Epigenetic
			Kcna2	Ion Channel
			Kcnab1	Ion Channel
			Kcnab3	Ion Channel
			Kcnc1	Ion Channel
			Kcnc2	Ion Channel
			Kcnip1	Ion Channel
			Kcnip2	Ion Channel
			Kcnk3	Ion Channel
			Kcnmb2	Ion Channel
			Kcns3	Ion Channel
			Klf12	Transcription Factor
			Klf3	Transcription Factor
			Lhx6	Transcription Factor
			Lpl	Enzyme
			Lrrc38	Ion Channel
			Macrod1	Enzyme
			Maf	Transcription Factor
			Mafb	Transcription Factor
			Magi1	Enzyme
			Man1c1	Enzyme
			Man2a2	Enzyme
			Manba	Enzyme
			Manea	Enzyme
			Mapk3	Kinase
			Mblac2	Enzyme
			Metap1d	Enzyme
			Mitf	Transcription Factor
			Mme	Enzyme
			Mthfd2	Enzyme
			Ndst3	Enzyme
			Nek7	Kinase
			Nnmt	Enzyme
			Npas3	Transcription Factor
			Nt5dc3	Enzyme
			Ogfod3	Enzyme
			Oprd1	GPCR
			Pacsin2	Enzyme
			Pafah1b3	Enzyme
			Pam	Enzyme
			Pcbd1	Enzyme
			Pde5a	Enzyme
			Pde9a	Enzyme
			Phgdh	Enzyme
			Pla2g7	Enzyme
			Pnpo	Enzyme
			Ppif	Enzyme
			Ppip5k2	Enzyme
			Ppp1cc	Enzyme
			Ppp1r14b	Enzyme
			Prkaa1	Kinase
			Prkra	Kinase
			Prmt2	Epigenetic
			Prss23	Enzyme
			Psat1	Enzyme
			Psph	Enzyme
			Ptpre	Enzyme
			Ptprm	Enzyme
			Ptprz1	Enzyme
			Pts	Enzyme
			Pxk	Kinase
			Pygm	Enzyme
			Rab27b	Enzyme
			Rab30	Enzyme
			Rab3b	Enzyme
			Rangrf	Enzyme
			Rarb	Nuclear Receptor
			Rerg	Enzyme
			Rhoq	Enzyme
			Rimklb	Enzyme
			Rnaset2b	Enzyme
			Rnd2	Enzyme
			Rnf128	Enzyme
			Rnf144b	Enzyme
			Rora	Nuclear Receptor
			Rpp25	Enzyme
			Sbk1	Kinase
			Scn1a	Ion Channel
			Scn9a	Ion Channel
			Slc1a4	Transporter
			Slc27a2	Transporter
			Slc29a1	Transporter
			Slc29a2	Transporter
			Slc2a13	Transporter
			Slc32a1	Transporter
			Slc35g2	Transporter
			Slc38a1	Transporter
			Slc44a5	Transporter
			Slc4a4	Transporter
			Slc5a6	Transporter
			Slc6a1	Transporter
			Slc7a1	Transporter
			Sox2	Transcription Factor
			Sox6	Transcription Factor
			Srgap3	Enzyme
			St3gal4	Enzyme
			St3gal6	Enzyme
			St8sia1	Enzyme
			St8sia4	Enzyme
			Stambpl1	Enzyme
			Steap2	Enzyme
			Tcf4	Transcription Factor
			Timm8a1	Enzyme
			Tox2	Transcription Factor
			Tox3	Transcription Factor
			Trmt2b	Enzyme
			Trpc4	Ion Channel
			Trps1	Transcription Factor
			Trpt1	Enzyme
			Tsc22d3	Transcription Factor
			Ttbk2	Kinase
			Ugdh	Enzyme
			Ugp2	Enzyme
			Wwox	Enzyme
			Yes1	Kinase
			Zak	Kinase
			Zeb2	Transcription Factor
			Zfp260	Transcription Factor
			Zfp467	Transcription Factor
			Zfp536	Transcription Factor
			Zfp941	Transcription Factor
			Zhx1	Transcription Factor

## Sheet: Sst
1			2					3			4		5		6		7			Intersection interregional analyses
conservative intraregional			vs all glutamatergic cells		vs all GABAergic cells			non-conservative intraregional			ACA vs MO		ACA vs mPFC		ACA vs Sensory		ACA vs HIP			Dataset	4+5		4+6		4+7		5+6		5+7		6+7		4+5+6		4+5+7		4+6+7		5+6+7		4+5+6+7
S_GPCR	S_Class		S_GPCR	S_Class	S_GPCR	S_Class		S_GPCR	S_Class		S_GPCR	S_Class	S_GPCR	S_Class	S_GPCR	S_Class	S_GPCR	S_Class		Number of DEGs	0		0		0		0		0		0		0		0		0		0		0
Grin3a	Ion Channel		Ache	Enzyme	Ache	Enzyme		Ache	Enzyme		Qpct	Enzyme	Dpp10	Enzyme	Lphn2	GPCR	Adcy2	Enzyme		Gene + category
Grm1	GPCR		Arhgap6	Enzyme	Akap5	Enzyme		Arhgap6	Enzyme				Hs6st3	Enzyme	Qpct	Enzyme	Arl4a	Enzyme
Satb1	Transcription Factor		Arx	Transcription Factor	Arhgap6	Enzyme		Arx	Transcription Factor				Lpgat1	Enzyme			Car7	Enzyme
Trhde	Enzyme		B3gat2	Enzyme	Arx	Transcription Factor		B3gat2	Enzyme				Mgll	Enzyme			Cers6	Transcription Factor		Intersection conservative intraregional + interregional
			Cacna2d3	Ion Channel	Asic2	Ion Channel		Cacna2d3	Ion Channel				Gabrg3	Ion Channel			Chrm3	GPCR		Dataset	1+4		1+5		1+6		1+7
			Cers6	Transcription Factor	Atp1a1	Transporter		Cers6	Transcription Factor				Kcnq5	Ion Channel			Ell2	Enzyme		Number of DEGs	0		0		0		2
			Dgkg	Enzyme	Atp2b4	Transporter		Dgkg	Enzyme				Scn1a	Ion Channel			Galntl6	Enzyme		Gene + category							Grin3a	Ion Channel
			Glce	Enzyme	B3gat2	Enzyme		Glce	Enzyme				Scn8a	Ion Channel			Glce	Enzyme									Satb1	Transcription Factor
			Gpx3	Enzyme	Bcl11a	Transcription Factor		Gpx3	Enzyme				Rora	Nuclear Receptor			Gpx3	Enzyme
			Grik1	Ion Channel	Cacna2d3	Ion Channel		Grik1	Ion Channel				Hivep2	Transcription Factor			Grin3a	Ion Channel		Intersection non-conservative intraregional + interregional
			Grin3a	Ion Channel	Cacng3	Ion Channel		Grin3a	Ion Channel								Hopx	Transcription Factor		Dataset	3+4		3+5		3+6		3+7
			Grm1	GPCR	Cers6	Transcription Factor		Grm1	GPCR								Kcnd2	Ion Channel		Number of DEGs	0		0		0		6
			Klf5	Transcription Factor	Cmas	Enzyme		Klf5	Transcription Factor								Kcnip1	Ion Channel		Gene + category							Cers6	Transcription Factor
			Park2	Enzyme	Cyp46a1	Enzyme		Park2	Enzyme								Kcnmb4	Ion Channel									Glce	Enzyme
			Rab27b	Enzyme	Dgkg	Enzyme		Rab27b	Enzyme								Klf6	Transcription Factor									Gpx3	Enzyme
			Rab3b	Enzyme	Ephx4	Enzyme		Rab3b	Enzyme								Lppr1	Enzyme									Grin3a	Ion Channel
			Rnh1	Enzyme	Fxyd7	Ion Channel		Rnh1	Enzyme								Mgat4c	Enzyme									Satb1	Transcription Factor
			Satb1	Transcription Factor	Garnl3	Enzyme		Satb1	Transcription Factor								Mmp16	Enzyme									Trhde	Enzyme
			Sh3kbp1	Enzyme	Glce	Enzyme		Sh3kbp1	Enzyme								Npas3	Transcription Factor
			Slc5a5	Transporter	Gpx1	Enzyme		Slc5a5	Transporter								Prkcb	Kinase
			Trhde	Enzyme	Gpx3	Enzyme		Trhde	Enzyme								Prkcg	Kinase
			A330050F15Rik	Enzyme	Grhpr	Enzyme											Satb1	Transcription Factor
			Abat	Enzyme	Gria3	Ion Channel											Slc30a3	Transporter
			Adcyap1r1	GPCR	Grik1	Ion Channel											Sox6	Transcription Factor
			Adrbk2	Kinase	Grik3	Ion Channel											Thrb	Nuclear Receptor
			Aff2	Transcription Factor	Grin3a	Ion Channel											Tox	Transcription Factor
			Akr1b10	Enzyme	Grm1	GPCR											Trhde	Enzyme
			Alg2	Enzyme	Kcnd2	Ion Channel											Tshz3	Transcription Factor
			Alk	Kinase	Kcnmb4	Ion Channel
			Amdhd2	Enzyme	Klf5	Transcription Factor
			Ankrd44	Enzyme	Lgmn	Enzyme
			Arhgap12	Enzyme	Lphn2	GPCR
			Arhgap18	Enzyme	Mgat4c	Enzyme
			Arl4c	Enzyme	Pak1	Kinase
			Arnt2	Transcription Factor	Park2	Enzyme
			Ass1	Enzyme	Pde1a	Enzyme
			Atp1b2	Transporter	Pik3ip1	Enzyme
			Barx2	Transcription Factor	Ppp2r2b	Enzyme
			Btk	Kinase	Prkacb	Kinase
			Cacna2d2	Ion Channel	Prkcg	Kinase
			Camk1g	Kinase	Rab27b	Enzyme
			Camk2n2	Enzyme	Rab3b	Enzyme
			Cbfb	Transcription Factor	Rangap1	Enzyme
			Chac1	Enzyme	Rhbdd2	Enzyme
			Clcn5	Ion Channel	Rnf130	Enzyme
			Cnr1	GPCR	Rnh1	Enzyme
			Comtd1	Enzyme	Satb1	Transcription Factor
			Csdc2	Transcription Factor	Sh3kbp1	Enzyme
			Ctsd	Enzyme	Slc30a3	Transporter
			Diras1	Enzyme	Slc5a5	Transporter
			Dlx1	Transcription Factor	Slc8a1	Transporter
			Dlx5	Transcription Factor	Trhde	Enzyme
			Dpp6	Enzyme	Tshz3	Transcription Factor
			Dusp10	Enzyme
			Ece2	Enzyme
			Eci2	Enzyme
			Endod1	Enzyme
			Erbb4	Kinase
			Extl2	Enzyme
			Gaa	Enzyme
			Gad1	Enzyme
			Gad2	Enzyme
			Galntl6	Enzyme
			Gbe1	Enzyme
			Gkap1	Enzyme
			Gprc5b	GPCR
			Gusb	Enzyme
			Hopx	Transcription Factor
			Htra1	Enzyme
			Inpp5f	Enzyme
			Kcna3	Ion Channel
			Kcnc1	Ion Channel
			Kcnc2	Ion Channel
			Kcnip1	Ion Channel
			Kcnmb2	Ion Channel
			Kcns3	Ion Channel
			Klf12	Transcription Factor
			Lhx6	Transcription Factor
			Lppr1	Enzyme
			Lppr3	Enzyme
			Lppr5	Enzyme
			Maf	Transcription Factor
			Mafb	Transcription Factor
			Man2a2	Enzyme
			Mapk3	Kinase
			Masp1	Enzyme
			Mblac2	Enzyme
			Metap1d	Enzyme
			Mtap	Enzyme
			Mthfd2	Enzyme
			Nek7	Kinase
			Nnmt	Enzyme
			Npas1	Transcription Factor
			Npas3	Transcription Factor
			Nr2f2	Nuclear Receptor
			Oprm1	GPCR
			Pacsin2	Enzyme
			Pafah1b3	Enzyme
			Pam	Enzyme
			Pcbd1	Enzyme
			Pde1c	Enzyme
			Pdxk	Kinase
			Peg3	Transcription Factor
			Pgm2	Enzyme
			Pla2g7	Enzyme
			Pld5	Enzyme
			Pllp	Ion Channel
			Pnck	Kinase
			Pnpo	Enzyme
			Ppapdc1a	Enzyme
			Ppif	Enzyme
			Ppp1r14b	Enzyme
			Ppp2r1b	Enzyme
			Prkra	Kinase
			Prmt2	Epigenetic
			Psph	Enzyme
			Ptgs1	Enzyme
			Ptprm	Enzyme
			Ptprz1	Enzyme
			Pts	Enzyme
			Rab30	Enzyme
			Rab3c	Enzyme
			Rac3	Enzyme
			Rasl11a	Enzyme
			Rimklb	Enzyme
			Rnaset2a	Enzyme
			Rnaset2b	Enzyme
			Rnd2	Enzyme
			Rpp25	Enzyme
			Slc1a4	Transporter
			Slc24a3	Transporter
			Slc27a2	Transporter
			Slc29a1	Transporter
			Slc32a1	Transporter
			Slc35g2	Transporter
			Slc38a1	Transporter
			Slc39a6	Transporter
			Slc6a1	Transporter
			Slc9a6	Transporter
			Sox2	Transcription Factor
			Sox6	Transcription Factor
			Srgap3	Enzyme
			Sstr1	GPCR
			St8sia4	Enzyme
			Stk32a	Kinase
			Tcf4	Transcription Factor
			Timp2	Enzyme
			Timp3	Enzyme
			Top1mt	Enzyme
			Tox2	Transcription Factor
			Tox3	Transcription Factor
			Trpc6	Ion Channel
			Ugdh	Enzyme
			Usp11	Enzyme
			Usp29	Enzyme
			Vat1l	Enzyme
			Wwox	Enzyme
			Zfp536	Transcription Factor
			Zfp941	Transcription Factor
			Zhx1	Transcription Factor

## Sheet: Vip
1			2					3			4		5		6		7			Intersection interregional analyses
conservative intraregional			vs all glutamatergic cells		vs all GABAergic cells			non-conservative intraregional			ACA vs MO		ACA vs mPFC		ACA vs Sensory		ACA vs HIP			Dataset	4+5		4+6		4+7		5+6		5+7		6+7		4+5+6		4+5+7		4+6+7		5+6+7		4+5+6+7
S_GPCR	S_Class		S_GPCR	S_Class	S_GPCR	S_Class		S_GPCR	S_Class		S_GPCR	S_Class	S_GPCR	S_Class	S_GPCR	S_Class	S_GPCR	S_Class		Number of DEGs	0		0		0		0		0		0		0		0		0		0		0
Adarb2	Enzyme		Adarb2	Enzyme	Adarb2	Enzyme		Adarb2	Enzyme				Dpp10	Enzyme			Car4	Enzyme		Gene + category
Adra1b	GPCR		Adra1b	GPCR	Adra1b	GPCR		Aldoc	Enzyme				Hs6st3	Enzyme			Cit	Kinase
Htra1	Enzyme		Aldoc	Enzyme	Aldoc	Enzyme		Car4	Enzyme				Lpgat1	Enzyme			Crem	Transcription Factor
Ptpro	Enzyme		Asic1	Ion Channel	Asic1	Ion Channel		Gpd1	Enzyme				Mgll	Enzyme			Gpd1	Enzyme
Ptprz1	Enzyme		Asic4	Ion Channel	Asic4	Ion Channel		Htra1	Enzyme				Gabrg3	Ion Channel			Kcnj3	Ion Channel		Intersection conservative intraregional + interregional
Slc44a5	Transporter		Car4	Enzyme	B3gat1	Enzyme		Magi3	Enzyme				Kcnq5	Ion Channel			Kit	Kinase		Dataset	1+4		1+5		1+6		1+7
Ust	Enzyme		Cit	Kinase	Cacnb2	Ion Channel		Ptgds	Enzyme				Scn1a	Ion Channel			Maf	Transcription Factor		Number of DEGs	0		0		0		0
			Cnr1	GPCR	Camk2n1	Enzyme		Ptpro	Enzyme				Scn8a	Ion Channel			Magi3	Enzyme		Gene + category
			Dlx1	Transcription Factor	Car10	Enzyme		Ptprz1	Enzyme				Rora	Nuclear Receptor			Pcsk2	Enzyme
			Fxyd6	Ion Channel	Car4	Enzyme		Qpct	Enzyme				Hivep2	Transcription Factor			Pde10a	Enzyme		Intersection non-conservative intraregional + interregional
			Glra2	Ion Channel	Cdk2ap1	Enzyme		Rasd2	Enzyme											Dataset	3+4		3+5		3+6		3+7
			Gpd1	Enzyme	Chrm3	GPCR		Ust	Enzyme											Number of DEGs	0		0		0		4
			Htra1	Enzyme	Chst1	Enzyme		Adra1b	GPCR											Gene + category							Car4	Enzyme
			Id3	Transcription Factor	Cit	Kinase		Cnr1	GPCR																		Cit	Kinase
			Kcnt2	Ion Channel	Cnr1	GPCR		Npy1r	GPCR																		Gpd1	Enzyme
			Magi3	Enzyme	Ddah1	Enzyme		Npy5r	GPCR																		Magi3	Enzyme
			Npas3	Transcription Factor	Dlx1	Transcription Factor		Asic1	Ion Channel
			Npy1r	GPCR	Fxyd6	Ion Channel		Asic4	Ion Channel
			Npy5r	GPCR	Galnt18	Enzyme		Fxyd6	Ion Channel
			Nr2e1	Nuclear Receptor	Glra2	Ion Channel		Glra2	Ion Channel
			Nr3c2	Nuclear Receptor	Gpd1	Enzyme		Kcnt2	Ion Channel
			Prox1	Transcription Factor	Grid2	Ion Channel		Cit	Kinase
			Ptgds	Enzyme	Grm7	GPCR		Nr2e1	Nuclear Receptor
			Ptpro	Enzyme	Grm8	GPCR		Nr3c2	Nuclear Receptor
			Ptprz1	Enzyme	Hs6st3	Enzyme		Dlx1	Transcription Factor
			Qpct	Enzyme	Htra1	Enzyme		Id3	Transcription Factor
			Rasd2	Enzyme	Id3	Transcription Factor		Npas3	Transcription Factor
			Slc24a3	Transporter	Kcnip4	Ion Channel		Prox1	Transcription Factor
			Slc2a13	Transporter	Kcnq5	Ion Channel		Zbtb16	Transcription Factor
			Slc44a5	Transporter	Kcnt2	Ion Channel		Zfp536	Transcription Factor
			Ust	Enzyme	Magi3	Enzyme		Slc24a3	Transporter
			Zbtb16	Transcription Factor	Marcks	Enzyme		Slc2a13	Transporter
			Zfp536	Transcription Factor	Npas3	Transcription Factor		Slc44a5	Transporter
			A330050F15Rik	Enzyme	Npy1r	GPCR
			Abat	Enzyme	Npy5r	GPCR
			Acadl	Enzyme	Nr2e1	Nuclear Receptor
			Ache	Enzyme	Nr3c2	Nuclear Receptor
			Aff2	Transcription Factor	Pcsk1	Enzyme
			Arhgap12	Enzyme	Pcsk2	Enzyme
			Arhgap15	Enzyme	Pde4b	Enzyme
			Arhgap24	Enzyme	Pkib	Enzyme
			Arl4c	Enzyme	Prox1	Transcription Factor
			Arx	Transcription Factor	Ptgds	Enzyme
			Atf4	Transcription Factor	Ptprd	Enzyme
			Atf5	Transcription Factor	Ptpro	Enzyme
			Atp1b2	Transporter	Ptprz1	Enzyme
			Cacna2d3	Ion Channel	Qpct	Enzyme
			Cacng5	Ion Channel	Rasd2	Enzyme
			Camk2n2	Enzyme	Ryr3	Ion Channel
			Chac1	Enzyme	Slc1a2	Transporter
			Cox6a2	Enzyme	Slc24a3	Transporter
			Csdc2	Transcription Factor	Slc2a13	Transporter
			Ddit3	Transcription Factor	Slc35f1	Transporter
			Dlx5	Transcription Factor	Slc35f4	Transporter
			Dpf3	Epigenetic	Slc44a5	Transporter
			Dpysl5	Enzyme	St3gal1	Enzyme
			Dusp10	Enzyme	Ust	Enzyme
			Ece2	Enzyme	Zbtb16	Transcription Factor
			Egfr	Kinase	Zbtb18	Transcription Factor
			Endod1	Enzyme	Zfp536	Transcription Factor
			Epha3	Kinase
			Erbb4	Kinase
			Gaa	Enzyme
			Gad1	Enzyme
			Gad2	Enzyme
			Galnt14	Enzyme
			Galntl6	Enzyme
			Gfpt2	Enzyme
			Gkap1	Enzyme
			Gpr176	GPCR
			Grik1	Ion Channel
			Grik2	Ion Channel
			Grpr	GPCR
			Gss	Enzyme
			Hdac9	Epigenetic
			Htr3a	Ion Channel
			Id4	Transcription Factor
			Idh2	Enzyme
			Inpp5f	Enzyme
			Kcnc1	Ion Channel
			Kcnc2	Ion Channel
			Kcnip1	Ion Channel
			Kcnmb2	Ion Channel
			Kit	Kinase
			Lppr1	Enzyme
			Lppr3	Enzyme
			Lppr5	Enzyme
			Maf	Transcription Factor
			Metap1d	Enzyme
			Nell1	Enzyme
			Npas1	Transcription Factor
			Npy2r	GPCR
			Nr2f2	Nuclear Receptor
			Pacsin2	Enzyme
			Pafah1b3	Enzyme
			Pbx3	Transcription Factor
			Pcbd1	Enzyme
			Pde5a	Enzyme
			Pnck	Kinase
			Ppapdc1a	Enzyme
			Psat1	Enzyme
			Psph	Enzyme
			Ptpre	Enzyme
			Rab3b	Enzyme
			Rab3c	Enzyme
			Rev3l	Enzyme
			Rimklb	Enzyme
			Rnd2	Enzyme
			Rpp25	Enzyme
			Scx	Transcription Factor
			Slc32a1	Transporter
			Slc6a1	Transporter
			Slc7a3	Transporter
			Sox2	Transcription Factor
			Tcf4	Transcription Factor
			Timp2	Enzyme
			Usp29	Enzyme
			Zbtb20	Transcription Factor
			Zeb2	Transcription Factor

## Sheet: GLUT vs GABA
All glutamatergic cells against all gabaergic cells
S_GPCR	S_Class
2010111I01Rik	Enzyme
4833439L19Rik	Enzyme
Abcc4	Transporter
Acsl5	Enzyme
Adcy1	Enzyme
Adcy9	Enzyme
Add2	Enzyme
Adora1	GPCR
Agbl4	Enzyme
Ak4	Kinase
Ak5	Kinase
Arhgap1	Enzyme
Arhgap10	Enzyme
Arhgap20	Enzyme
Arhgap25	Enzyme
Arhgap26	Enzyme
Arhgap32	Enzyme
Arhgap44	Enzyme
Asic2	Ion Channel
Atf6	Transcription Factor
Atp1a1	Transporter
Atp2b1	Transporter
Atp2b4	Transporter
B3galt1	Enzyme
B3galt2	Enzyme
B3glct	Enzyme
B4galnt1	Enzyme
Bai1	GPCR
Bai2	GPCR
Bcl11a	Transcription Factor
Bhlhe40	Transcription Factor
Cacna1e	Ion Channel
Cacna2d1	Ion Channel
Cacnb1	Ion Channel
Cacnb3	Ion Channel
Cacnb4	Ion Channel
Cacng3	Ion Channel
Camk2a	Kinase
Camk4	Kinase
Camkk1	Kinase
Camkk2	Kinase
Camkv	Kinase
Cap2	Enzyme
Car10	Enzyme
Cckbr	GPCR
Cdk14	Kinase
Cdk17	Kinase
Cdk19	Kinase
Cdkl4	Kinase
Cdkl5	Kinase
Cdkn1a	Enzyme
Cds1	Enzyme
Cdyl2	Epigenetic
Celsr2	GPCR
Chrm1	GPCR
Chst1	Enzyme
Chsy3	Enzyme
Cnksr2	Enzyme
Cpox	Enzyme
Crym	Enzyme
Csnk1g2	Kinase
Dclk3	Kinase
Dctpp1	Enzyme
Dgat2	Enzyme
Dgkh	Kinase
Dgki	Enzyme
Dgkz	Enzyme
Diras2	Enzyme
Dnajc1	Transcription Factor
Dpf1	Epigenetic
Dpp10	Enzyme
Dpp4	Enzyme
Dpy19l1	Enzyme
Dusp14	Enzyme
Dusp7	Enzyme
Egr1	Transcription Factor
Egr3	Transcription Factor
Epha4	Kinase
Epha7	Kinase
Ephb6	Kinase
Ephx4	Enzyme
Etv1	Transcription Factor
Etv5	Transcription Factor
Exd2	Enzyme
Ext1	Enzyme
Extl1	Enzyme
Faah	Enzyme
Fam105a	Enzyme
Fdft1	Enzyme
Fezf2	Transcription Factor
Foxp1	Transcription Factor
Foxp2	Transcription Factor
Fut9	Enzyme
Fxyd1	Ion Channel
Fxyd7	Ion Channel
Fzd3	GPCR
Gabra5	Ion Channel
Gabrb1	Ion Channel
Galnt9	Enzyme
Galt	Enzyme
Garnl3	Enzyme
Gda	Enzyme
Glt8d2	Enzyme
Gpd1l	Enzyme
Gpd2	Enzyme
Gpr158	GPCR
Gpr22	GPCR
Gria3	Ion Channel
Grik3	Ion Channel
Grik5	Ion Channel
Grin2a	Ion Channel
Grm3	GPCR
Grm7	GPCR
Grm8	GPCR
Gucy1a2	Enzyme
Hace1	Enzyme
Hecw1	Enzyme
Herc4	Enzyme
Herc6	Enzyme
Hivep1	Transcription Factor
Hivep2	Transcription Factor
Hlf	Transcription Factor
Hmgcr	Enzyme
Hs3st2	Enzyme
Hs3st4	Enzyme
Id2	Transcription Factor
Ing2	Epigenetic
Itpka	Kinase
Itpr1	Ion Channel
Jakmip1	Enzyme
Junb	Transcription Factor
Kalrn	Kinase
Kcnb1	Ion Channel
Kcnh1	Ion Channel
Kcnh3	Ion Channel
Kcnh5	Ion Channel
Kcnh7	Ion Channel
Kcnip3	Ion Channel
Kcnip4	Ion Channel
Kcnj6	Ion Channel
Kcnk4	Ion Channel
Kcnma1	Ion Channel
Kcnmb4	Ion Channel
Kcnq2	Ion Channel
Kcnq5	Ion Channel
Kcnv1	Ion Channel
Klf10	Transcription Factor
Klf13	Transcription Factor
Klf7	Transcription Factor
Klf9	Transcription Factor
Ldha	Enzyme
Lpcat4	Enzyme
Lphn2	GPCR
Map2k1	Kinase
Map3k10	Kinase
Map3k5	Kinase
Mapk11	Kinase
Mapk4	Kinase
Mapkbp1	Enzyme
Mark2	Kinase
Mas1	GPCR
Mast3	Kinase
Mast4	Kinase
Mat2b	Enzyme
Mcee	Enzyme
Mcu	Ion Channel
Mef2d	Transcription Factor
Meis2	Transcription Factor
Mical2	Enzyme
Mmp16	Enzyme
Mmp17	Enzyme
Nedd4l	Enzyme
Nell2	Enzyme
Neurod6	Transcription Factor
Nfix	Transcription Factor
Nlk	Kinase
Nos1ap	Enzyme
Npas2	Transcription Factor
Nr3c1	Nuclear Receptor
Nr4a1	Nuclear Receptor
Nras	Enzyme
Otub2	Enzyme
Otulin	Enzyme
P4ha1	Enzyme
Pak1	Kinase
Pak7	Kinase
Pamr1	Enzyme
Pank2	Kinase
Pbx1	Transcription Factor
Pcsk2	Enzyme
Pcsk5	Enzyme
Pde1a	Enzyme
Pde4b	Enzyme
Pdk1	Kinase
Pdp1	Enzyme
Pdzrn3	Enzyme
Pfkl	Kinase
Pfkp	Kinase
Pgm2l1	Enzyme
Phactr1	Enzyme
Phyhip	Enzyme
Pik3r1	Kinase
Pip4k2a	Kinase
Pip4k2c	Kinase
Pip5k1c	Kinase
Plcl2	Enzyme
Plk2	Kinase
Ppm1l	Enzyme
Ppp1r1b	Enzyme
Ppp2r2c	Enzyme
Ppp2r5a	Enzyme
Ppp3ca	Enzyme
Ppp6r1	Enzyme
Pradc1	Enzyme
Prkag2	Enzyme
Prkcb	Kinase
Prkcdbp	Enzyme
Prkcg	Kinase
Prkcz	Kinase
Prkg1	Kinase
Ptk2	Kinase
Ptk2b	Kinase
Ptp4a3	Enzyme
Ptpn3	Enzyme
Ptprd	Enzyme
Ptprk	Enzyme
Rab15	Enzyme
Rab26	Enzyme
Rab33a	Enzyme
Rangap1	Enzyme
Rap1b	Enzyme
Rap1gap2	Enzyme
Rap1gds1	Enzyme
Rap2a	Enzyme
Rasl10a	Enzyme
Rasl11b	Enzyme
Rnf130	Enzyme
Rnf169	Enzyme
Ryr2	Ion Channel
Ryr3	Ion Channel
Satb1	Transcription Factor
Satb2	Transcription Factor
Sgk3	Kinase
Sirpa	Enzyme
Sirt7	Epigenetic
Skap2	Enzyme
Slc16a7	Transporter
Slc17a7	Transporter
Slc1a2	Transporter
Slc20a1	Transporter
Slc25a22	Transporter
Slc39a10	Transporter
Slc7a4	Transporter
Slc8a1	Transporter
Slc8a2	Transporter
Smad2	Transcription Factor
Smyd3	Epigenetic
Speg	Kinase
Sphkap	Enzyme
Spint2	Enzyme
Sqle	Enzyme
Srebf2	Transcription Factor
Srr	Enzyme
St3gal5	Enzyme
St6gal2	Enzyme
Stk4	Kinase
Sulf1	Enzyme
Tbr1	Transcription Factor
Tef	Transcription Factor
Tmem63c	Ion Channel
Tox	Transcription Factor
Trim9	Enzyme
Ttyh1	Ion Channel
Tyro3	Kinase
Uap1	Enzyme
Usp46	Enzyme
Wnk2	Kinase
Xylt1	Enzyme
Zbtb18	Transcription Factor
Zdhhc22	Enzyme
Zfpm2	Transcription Factor
Zmiz1	Transcription Factor
