# Supplementary material for: Comprehensive Assessment of Druggable Targets in Cortical Neurons Reveals Biological Limits of Cell Type-Specific Neuropharmacology
Source: Biomedicines. 2026 Apr 3;14(4):823. doi: 10.3390/biomedicines14040823 (PMC13112967; doi:10.3390/biomedicines14040823)
Supplement: Supplementary file 1 [file biomedicines-14-00823-s001.zip › Supplementary File S5 - hippocampus DHETG results.xlsx]

## Sheet: CA1
Intraregional analysis																				conservative interregional (bar graph)			Intraregional Intersection (Venn Diagrams)
Number of DEGs	33	33	85	85	600	600	527	527	111	111													Number of DEGs	10	10	18	18	24	24	7	7	53	53	54	54	16	16	178	178	35	35	77	77	7	7	7	7	0	0
Intersection of Datasets	A - CA1 vs CA2	A	B - CA1 vs CA3	B	C - CA1 vs DG	C	D - CA1 vs GABA	D	E - CA1 vs SUB	E	CA1 vs Vip		CA1 vs Pvalb		CA1 vs Sst		CA1 vs Sncg+Lamp			S_GPCR	S_Class		Intersection of Datasets	AB	AB	AC	AC	AD	AD	AE	AE	BC	BC	BD	BD	BE	BE	CD	CD	CE	CE	DE	DE	ABC	ABC	ABD	ABD	ABE	ABE
Gene + category	Abhd17c	Enzyme	Adcy1	Enzyme	1110057K04Rik	Enzyme	2010111I01Rik	Enzyme	Abhd17c	Enzyme	2010111I01Rik	Enzyme	2010111I01Rik	Enzyme	2010111I01Rik	Enzyme	2010111I01Rik	Enzyme					Gene + category	Arhgap12	Enzyme	Arhgap12	Enzyme	Abhd17c	Enzyme	Abhd17c	Enzyme	Arhgap12	Enzyme	Adra2c	GPCR	Adra2c	GPCR	4833439L19Rik	Enzyme	Ak4	Kinase	Abhd17c	Enzyme	Arhgap12	Enzyme	Arhgap12	Enzyme
	Arhgap12	Enzyme	Adcy8	Enzyme	4833439L19Rik	Enzyme	4833439L19Rik	Enzyme	Acot1	Enzyme	2210404O09Rik	Transcription Factor	4833439L19Rik	Enzyme	Abhd13	Enzyme	Abcc4	Transporter						Cdk17	Kinase	Arl15	Enzyme	Arhgap12	Enzyme	Cacnb2	Ion Channel	Arnt2	Transcription Factor	Arhgap12	Enzyme	Atp1b2	Transporter	Adam11	Enzyme	Camk1	Kinase	Acot1	Enzyme	Foxp1	Transcription Factor	Cdk17	Kinase
	Arl15	Enzyme	Adra2c	GPCR	Aatk	Kinase	Abcc8	Transporter	Acot2	Enzyme	4833439L19Rik	Enzyme	Abhd17c	Enzyme	Abhd17c	Enzyme	Abhd17c	Enzyme						Foxp1	Transcription Factor	Dgkb	Enzyme	Arl15	Enzyme	Dcakd	Enzyme	Bhlhe40	Transcription Factor	Bcl11b	Transcription Factor	Galntl6	Enzyme	Adora1	GPCR	Cdo1	Enzyme	Acot2	Enzyme	Galnt9	Enzyme	Foxp1	Transcription Factor
	B3galt1	Enzyme	Arhgap12	Enzyme	Abcf3	Transporter	Abhd17c	Enzyme	Add3	Enzyme	Abhd17c	Enzyme	Adam11	Enzyme	Abhd6	Enzyme	Acot1	Enzyme						Galnt9	Enzyme	Fkbp1b	Enzyme	B3galt1	Enzyme	Kcnab1	Ion Channel	Cdkl4	Kinase	Bcl6	Transcription Factor	Grhl1	Transcription Factor	Aff3	Transcription Factor	Chrna7	Ion Channel	Adra1d	GPCR	Hcn1	Ion Channel	Galnt9	Enzyme
	Cacnb2	Ion Channel	Arhgap20	Enzyme	Abhd11	Enzyme	Abl2	Kinase	Adra1d	GPCR	Abhd6	Enzyme	Adck3	Kinase	Abl2	Kinase	Acot2	Enzyme						Hcn1	Ion Channel	Foxp1	Transcription Factor	Cacnb2	Ion Channel	Lppr2	Enzyme	Cds1	Enzyme	Bhlhe40	Transcription Factor	Iqgap2	Enzyme	Agap3	Enzyme	Crmp1	Enzyme	Adra2c	GPCR	Itpr1	Ion Channel	Itpka	Kinase
	Cdk17	Kinase	Arid5b	Transcription Factor	Abhd13	Enzyme	Acot1	Enzyme	Adra2c	GPCR	Acad8	Enzyme	Adcy2	Enzyme	Acsl5	Enzyme	Acsl5	Enzyme						Itpka	Kinase	Gaa	Enzyme	Cdk17	Kinase	Scn3b	Ion Channel	Crym	Enzyme	Cdk17	Kinase	Mapk4	Kinase	Ak4	Kinase	Endod1	Enzyme	Ak4	Kinase	Lphn3	GPCR	Itpr1	Ion Channel
	Cyp46a1	Enzyme	Arnt2	Transcription Factor	Abhd14a	Enzyme	Acot2	Enzyme	Ak4	Kinase	Acox1	Enzyme	Adcy9	Enzyme	Acvr1	Kinase	Adam11	Enzyme						Itpr1	Ion Channel	Galnt9	Enzyme	Dgkb	Enzyme	Sphkap	Enzyme	Ctsz	Enzyme	Cdkl4	Kinase	Meis2	Transcription Factor	Akap13	Enzyme	Fxyd6	Ion Channel	Ak5	Kinase	Pole4	Enzyme	Pik3r1	Kinase
	Dcakd	Enzyme	Asic2	Ion Channel	Acad8	Enzyme	Acsl5	Enzyme	Ak5	Kinase	Acp6	Enzyme	Add1	Enzyme	Adam10	Enzyme	Adck3	Kinase						Lphn3	GPCR	Hcn1	Ion Channel	Ephx4	Enzyme			Dpy19l1	Enzyme	Cds1	Enzyme	Pip5k1b	Kinase	Ar	Nuclear Receptor	Gabra5	Ion Channel	Asphd2	Enzyme
	Dgkb	Enzyme	Atp1b2	Transporter	Acad9	Enzyme	Adam11	Enzyme	Arhgap15	Enzyme	Acsl4	Enzyme	Add2	Enzyme	Adam11	Enzyme	Adck4	Kinase						Pik3r1	Kinase	Itpr1	Ion Channel	Foxp1	Transcription Factor			Dusp6	Enzyme	Crym	Enzyme	Ppp4r4	Enzyme	Arel1	Enzyme	Gal3st3	Enzyme	Cacna2d1	Ion Channel
	Ephx4	Enzyme	Bcl11b	Transcription Factor	Acadsb	Enzyme	Adamts3	Enzyme	Asphd2	Enzyme	Adam10	Enzyme	Adora1	GPCR	Adck3	Kinase	Adcy2	Enzyme						Pole4	Enzyme	Jakmip1	Enzyme	Galnt9	Enzyme			Dyrk3	Kinase	Dapk1	Kinase	Rab27b	Enzyme	Arhgap12	Enzyme	Galntl6	Enzyme	Cacnb2	Ion Channel
	Fkbp1b	Enzyme	Bcl6	Transcription Factor	Acadvl	Enzyme	Adck3	Kinase	Atp1b2	Transporter	Adam11	Enzyme	Agpat4	Enzyme	Adck4	Kinase	Adcy9	Enzyme								Lphn3	GPCR	Itpka	Kinase			Etv1	Transcription Factor	Dgkh	Kinase	Rasl11b	Enzyme	Arl15	Enzyme	Gpt2	Enzyme	Camkk1	Kinase
	Foxp1	Transcription Factor	Bhlhe40	Transcription Factor	Ache	Enzyme	Adck4	Kinase	Atp8a1	Transporter	Adam23	Enzyme	Ak5	Kinase	Adcy9	Enzyme	Add1	Enzyme								Pde1a	Enzyme	Itpr1	Ion Channel			Far2	Enzyme	Dpy19l1	Enzyme	Runx2	Transcription Factor	Arl4a	Enzyme	Grhl1	Transcription Factor	Camta2	Transcription Factor
	Gaa	Enzyme	Bhlhe41	Transcription Factor	Acly	Enzyme	Adcy2	Enzyme	Cacna2d1	Ion Channel	Adcy1	Enzyme	Alas1	Enzyme	Add1	Enzyme	Add2	Enzyme								Plk2	Kinase	Jakmip1	Enzyme			Foxp1	Transcription Factor	Dusp6	Enzyme	Satb2	Transcription Factor	B4galnt1	Enzyme	Hunk	Kinase	Car12	Enzyme
	Galnt9	Enzyme	Cdk17	Kinase	Acot9	Enzyme	Adcy9	Enzyme	Cacnb2	Ion Channel	Adcy9	Enzyme	Arf3	Enzyme	Add2	Enzyme	Adora1	GPCR								Pole4	Enzyme	Kcnab1	Ion Channel			Gabra3	Ion Channel	Dyrk3	Kinase	Slc2a9	Transporter	Begain	Enzyme	Kcnc2	Ion Channel	Cat	Enzyme
	Hcn1	Ion Channel	Cdkl4	Kinase	Acox1	Enzyme	Add1	Enzyme	Cacnb3	Ion Channel	Add1	Enzyme	Arhgap1	Enzyme	Add3	Enzyme	Adra1d	GPCR								Prkcb	Kinase	Lppr2	Enzyme			Galnt9	Enzyme	Etv1	Transcription Factor	Spink8	Enzyme	Bhlhe40	Transcription Factor	Kit	Kinase	Cebpd	Transcription Factor
	Itpka	Kinase	Cds1	Enzyme	Acsl4	Enzyme	Add2	Enzyme	Camk1	Kinase	Add2	Enzyme	Arhgap12	Enzyme	Adora1	GPCR	Adra2c	GPCR								Rab3c	Enzyme	Mras	Enzyme			Galntl6	Enzyme	Far2	Enzyme	Sstr4	GPCR	Cacna2d3	Ion Channel	Lpl	Enzyme	Crmp1	Enzyme
	Itpr1	Ion Channel	Crym	Enzyme	Acss1	Enzyme	Adora1	GPCR	Camkk1	Kinase	Adora1	GPCR	Arhgap39	Enzyme	Adra2c	GPCR	Aff3	Transcription Factor								Sirpa	Enzyme	Pde1a	Enzyme			Glt8d2	Enzyme	Foxp1	Transcription Factor			Cacnb1	Ion Channel	Meis2	Transcription Factor	Dpy19l3	Enzyme
	Jakmip1	Enzyme	Ctsz	Enzyme	Adam11	Enzyme	Adra1d	GPCR	Camta2	Transcription Factor	Aff3	Transcription Factor	Arl15	Enzyme	Aff3	Transcription Factor	Agap2	Enzyme								Snd1	Epigenetic	Pik3r1	Kinase			Gpr161	GPCR	Galnt9	Enzyme			Camk4	Kinase	Nell1	Enzyme	Dusp18	Enzyme
	Kcnab1	Ion Channel	Dapk1	Kinase	Adam23	Enzyme	Adra2c	GPCR	Car12	Enzyme	Agap2	Enzyme	Asphd2	Enzyme	Agap2	Enzyme	Agap3	Enzyme										Plk2	Kinase			Grhl1	Transcription Factor	Gda	Enzyme			Camkk2	Kinase	Neurod6	Transcription Factor	Elk1	Transcription Factor
	Lphn3	GPCR	Dbp	Transcription Factor	Adck1	Kinase	Aff3	Transcription Factor	Cat	Enzyme	Agap3	Enzyme	Atf6b	Transcription Factor	Ak5	Kinase	Ak4	Kinase										Prkcb	Kinase			Grin3a	Ion Channel	Glt8d2	Enzyme			Camkv	Kinase	Nr4a3	Nuclear Receptor	Epha4	Kinase
	Lppr2	Enzyme	Dgkh	Kinase	Adck2	Kinase	Agap2	Enzyme	Cdo1	Enzyme	Agtpbp1	Enzyme	Atp1a1	Transporter	Akap13	Enzyme	Ak5	Kinase										Scn3b	Ion Channel			Hcn1	Ion Channel	Gpr161	GPCR			Cdkl4	Kinase	Pfkl	Kinase	Faah	Enzyme
	Mras	Enzyme	Dpy19l1	Enzyme	Adora1	GPCR	Agap3	Enzyme	Cebpd	Transcription Factor	Ahcyl1	Enzyme	Atp1b2	Transporter	Akt3	Kinase	Akap13	Enzyme										Sirpa	Enzyme			Hrh3	GPCR	Grhl1	Transcription Factor			Cdkl5	Kinase	Por	Enzyme	Gabra5	Ion Channel
	Pak3	Kinase	Drd5	GPCR	Aff3	Transcription Factor	Agpat1	Enzyme	Chrna7	Ion Channel	Ak4	Kinase	Atp2b1	Transporter	Aph1b	Enzyme	Akt3	Kinase										Snd1	Epigenetic			Hs6st2	Enzyme	Hs6st3	Enzyme			Cds1	Enzyme	Ppp4r4	Enzyme	Gal3st3	Enzyme
	Pde1a	Enzyme	Dusp6	Enzyme	Agap3	Enzyme	Ak4	Kinase	Crmp1	Enzyme	Ak5	Kinase	B3galt1	Enzyme	Ar	Nuclear Receptor	Aldh2	Enzyme										Sphkap	Enzyme			Hs6st3	Enzyme	Htr1a	GPCR			Celsr2	GPCR	Ptpru	Enzyme	Gpt2	Enzyme
	Pik3r1	Kinase	Dyrk3	Kinase	Agbl4	Enzyme	Ak5	Kinase	Dcakd	Enzyme	Akap11	Enzyme	B3galt2	Enzyme	Arel1	Enzyme	Aph1b	Enzyme														Itpr1	Ion Channel	Iqgap2	Enzyme			Chst8	Enzyme	Rab27b	Enzyme	Grhl1	Transcription Factor
	Plk2	Kinase	Etv1	Transcription Factor	Ahcyl1	Enzyme	Akap13	Enzyme	Dpy19l3	Enzyme	Akap13	Enzyme	B4galnt1	Enzyme	Arf3	Enzyme	Ar	Nuclear Receptor														Kcnh7	Ion Channel	Itpka	Kinase			Clcn2	Ion Channel	Rasl11b	Enzyme	Hunk	Kinase
	Pole4	Enzyme	Far2	Enzyme	Ak4	Kinase	Akt3	Kinase	Dusp18	Enzyme	Akap5	Enzyme	Bai2	GPCR	Arhgap12	Enzyme	Arel1	Enzyme														Lphn2	GPCR	Itpr1	Ion Channel			Cpt1c	Enzyme	Runx2	Transcription Factor	Ippk	Enzyme
	Prkcb	Kinase	Foxp1	Transcription Factor	Akap13	Enzyme	Alas1	Enzyme	Eepd1	Enzyme	Alg1	Enzyme	Bcl11a	Transcription Factor	Arhgap21	Enzyme	Arf3	Enzyme														Lphn3	GPCR	Kcnh7	Ion Channel			Crmp1	Enzyme	Satb2	Transcription Factor	Iqgap2	Enzyme
	Rab3c	Enzyme	Fxyd2	Enzyme	Akap5	Enzyme	Aldh2	Enzyme	Elk1	Transcription Factor	Amacr	Enzyme	Bcl11b	Transcription Factor	Arhgap39	Enzyme	Arhgap12	Enzyme														Man1a	Enzyme	Lphn2	GPCR			Cryl1	Enzyme	Slc2a9	Transporter	Jun	Transcription Factor
	Scn3b	Ion Channel	Gabra1	Ion Channel	Akr1b10	Enzyme	Alox12b	Enzyme	Endod1	Enzyme	Amfr	Enzyme	Bhlhe40	Transcription Factor	Arid1b	Transcription Factor	Arhgap17	Enzyme														Mc4r	GPCR	Man1a	Enzyme			Crym	Enzyme	Spink8	Enzyme	Kcna4	Ion Channel
	Sirpa	Enzyme	Gabra3	Ion Channel	Alg1	Enzyme	Ankrd28	Enzyme	Epha4	Kinase	Amz2	Enzyme	Cacna1e	Ion Channel	Arl15	Enzyme	Arhgap20	Enzyme														Meis2	Transcription Factor	Mapk4	Kinase			Dgkb	Enzyme	Sstr4	GPCR	Kcnab1	Ion Channel
	Snd1	Epigenetic	Galnt9	Enzyme	Alg11	Enzyme	Aph1b	Enzyme	Faah	Enzyme	Anapc7	Enzyme	Cacna2d1	Ion Channel	Arsb	Enzyme	Arhgap21	Enzyme														Ndst3	Enzyme	Meis2	Transcription Factor			Dgkz	Enzyme	Sult5a1	Enzyme	Kcnip2	Ion Channel
	Sphkap	Enzyme	Galntl6	Enzyme	Alg2	Enzyme	Ar	Nuclear Receptor	Fxyd6	Ion Channel	Arel1	Enzyme	Cacna2d3	Ion Channel	Asphd2	Enzyme	Arhgap39	Enzyme														Npas2	Transcription Factor	Ndst3	Enzyme			Dpy19l1	Enzyme	Usp11	Enzyme	Kcnv1	Ion Channel
			Gda	Enzyme	Alg8	Enzyme	Arel1	Enzyme	Gabra5	Ion Channel	Arf1	Enzyme	Cacnb1	Ion Channel	Atf6b	Transcription Factor	Arhgap44	Enzyme														Nr3c1	Nuclear Receptor	Ndst4	Enzyme			Dusp19	Enzyme	Vhl	Enzyme	Kit	Kinase
			Glt8d2	Enzyme	Amfr	Enzyme	Arf3	Enzyme	Gal3st3	Enzyme	Arf3	Enzyme	Cacnb2	Ion Channel	Atp2b1	Transporter	Arl15	Enzyme														Nr4a2	Nuclear Receptor	Npas2	Transcription Factor			Dusp5	Enzyme	Zdhhc14	Enzyme	Klf10	Transcription Factor
			Gpr161	GPCR	Amz2	Enzyme	Arhgap1	Enzyme	Galntl6	Enzyme	Arhgap1	Enzyme	Cacnb3	Ion Channel	Atp9b	Transporter	Atf6b	Transcription Factor														Pde11a	Enzyme	Nr3c1	Nuclear Receptor			Dusp6	Enzyme			Klf3	Transcription Factor
			Grhl1	Transcription Factor	Anapc7	Enzyme	Arhgap12	Enzyme	Gpr12	GPCR	Arhgap12	Enzyme	Camk2a	Kinase	B3galt1	Enzyme	Atp1a1	Transporter														Plscr4	Enzyme	Nr4a2	Nuclear Receptor			Dyrk2	Kinase			Lpl	Enzyme
			Grin3a	Ion Channel	Ar	Nuclear Receptor	Arhgap17	Enzyme	Gpt2	Enzyme	Arhgap26	Enzyme	Camk2b	Kinase	B3galt2	Enzyme	Atp2b1	Transporter														Pole4	Enzyme	Pik3r1	Kinase			Dyrk3	Kinase			Lppr2	Enzyme
			Hcn1	Ion Channel	Arel1	Enzyme	Arhgap39	Enzyme	Grhl1	Transcription Factor	Arhgap39	Enzyme	Camk2n1	Enzyme	B3gat1	Enzyme	Atp2b3	Transporter														Ppp4r4	Enzyme	Pip5k1b	Kinase			Egr1	Transcription Factor			Map4k5	Kinase
			Hrh3	GPCR	Arf2	Enzyme	Arhgap44	Enzyme	Grin2d	Ion Channel	Arid4a	TF-Epigenetic	Camk4	Kinase	B4galnt1	Enzyme	Atp2b4	Transporter														Rab27b	Enzyme	Plscr4	Enzyme			Egr4	Transcription Factor			Mapk4	Kinase
			Hs6st2	Enzyme	Arhgap12	Enzyme	Arl15	Enzyme	Grm1	GPCR	Arih1	Enzyme	Camkk1	Kinase	Bai1	GPCR	Atp9b	Transporter														Rab8b	Enzyme	Ppp4r4	Enzyme			Elfn2	Enzyme			Mast3	Kinase
			Hs6st3	Enzyme	Arhgap26	Enzyme	Arl4a	Enzyme	Gstm1	Enzyme	Arl15	Enzyme	Camkk2	Kinase	Bai2	GPCR	B3galt1	Enzyme														Rasl11b	Enzyme	Pradc1	Enzyme			Entpd6	Enzyme			Meis2	Transcription Factor
			Htr1a	GPCR	Arhgap35	Enzyme	Arsb	Enzyme	Htra1	Enzyme	Ash1l	Epigenetic	Camkv	Kinase	Bai3	GPCR	B3galt2	Enzyme														Runx2	Transcription Factor	Rab8b	Enzyme			Ephx1	Enzyme			Mink1	Kinase
			Iqgap2	Enzyme	Arl15	Enzyme	Asphd2	Enzyme	Hunk	Kinase	Ash2l	Enzyme	Camta2	Transcription Factor	Bbx	Transcription Factor	B3gnt2	Enzyme														Satb2	Transcription Factor	Rasl11b	Enzyme			Etv1	Transcription Factor			Nell1	Enzyme
			Itpka	Kinase	Arl4a	Enzyme	Atf6b	Transcription Factor	Ippk	Enzyme	Asphd2	Enzyme	Cap1	Enzyme	Bcl11a	Transcription Factor	B4galnt1	Enzyme														Sh3rf1	Enzyme	Ror1	Kinase			Ext1	Enzyme			Nell2	Enzyme
			Itpr1	Ion Channel	Arnt2	Transcription Factor	Atp1a1	Transporter	Iqgap2	Enzyme	Atp1a1	Transporter	Cap2	Enzyme	Bcl11b	Transcription Factor	Bai2	GPCR														Slc24a3	Transporter	Runx2	Transcription Factor			Extl1	Enzyme			Neurod6	Transcription Factor
			Kcnh7	Ion Channel	Arsa	Enzyme	Atp2b1	Transporter	Jun	Transcription Factor	Atp2a2	Transporter	Car11	Enzyme	Bcl6	Transcription Factor	Bcl11a	Transcription Factor														Slc2a9	Transporter	Satb2	Transcription Factor			Fam105a	Enzyme			Nfia	Transcription Factor
			Kcnj9	Ion Channel	Asnsd1	Enzyme	Atp2b3	Transporter	Kcna4	Ion Channel	Atp2b1	Transporter	Cdk14	Kinase	Begain	Enzyme	Bcl11b	Transcription Factor														Slc35f1	Transporter	Sh3rf1	Enzyme			Far2	Enzyme			Nkain4	Enzyme
			Lphn2	GPCR	Asrgl1	Enzyme	Atp9b	Transporter	Kcnab1	Ion Channel	Atp2b3	Transporter	Cdk17	Kinase	Bhlhe40	Transcription Factor	Bcl6	Transcription Factor														Spink8	Enzyme	Slc2a9	Transporter			Fezf2	Transcription Factor			Nr4a3	Nuclear Receptor
			Lphn3	GPCR	Atf4	Transcription Factor	B3galt1	Enzyme	Kcnc2	Ion Channel	Atp2b4	Transporter	Cdkl4	Kinase	Bhlhe41	Transcription Factor	Begain	Enzyme														Sstr4	GPCR	Spink8	Enzyme			Fgfr1	Kinase			Otub2	Enzyme
			Man1a	Enzyme	Atp1a3	Transporter	B3galt2	Enzyme	Kcnip2	Ion Channel	Atp2c1	Transporter	Cds1	Enzyme	Cacna1e	Ion Channel	Bhlhe40	Transcription Factor														Trpc4	Ion Channel	Sstr4	GPCR			Fig4	Enzyme			Parp8	Enzyme
			Mapk4	Kinase	Atp9a	Transporter	B4galnt1	Enzyme	Kcnk1	Ion Channel	B3galt1	Enzyme	Celsr2	GPCR	Cacna1h	Ion Channel	Bhlhe41	Transcription Factor														Tyro3	Kinase	Trpc4	Ion Channel			Foxg1	Transcription Factor			Pfkl	Kinase
			Marcks	Enzyme	B3gat3	Enzyme	Bai1	GPCR	Kcnk2	Ion Channel	B3galt2	Enzyme	Chd3	Epigenetic	Cacna2d1	Ion Channel	Cacna1e	Ion Channel														Zdhhc2	Enzyme	Tyro3	Kinase			Foxp1	Transcription Factor			Pgam2	Enzyme
			Mc4r	GPCR	B4galnt1	Enzyme	Bai2	GPCR	Kcns2	Ion Channel	B4galnt1	Enzyme	Chid1	Enzyme	Cacnb1	Ion Channel	Cacna1h	Ion Channel																Zdhhc2	Enzyme			Fxyd7	Ion Channel			Phyhip	Enzyme
			Meis2	Transcription Factor	B4galt2	Enzyme	Bbx	Transcription Factor	Kcnv1	Ion Channel	B4galt4	Enzyme	Chrm1	GPCR	Cacnb2	Ion Channel	Cacnb1	Ion Channel																				Gabra5	Ion Channel			Pip5k1b	Kinase
			Ndst3	Enzyme	Bcat1	Enzyme	Bcl11a	Transcription Factor	Kit	Kinase	Bai1	GPCR	Chrm3	GPCR	Camk2a	Kinase	Cacnb2	Ion Channel																				Gal3st3	Enzyme			Por	Enzyme
			Ndst4	Enzyme	Bckdha	Enzyme	Bcl11b	Transcription Factor	Klf10	Transcription Factor	Bai2	GPCR	Chrm5	GPCR	Camk2b	Kinase	Cacng3	Ion Channel																				Galnt16	Enzyme			Ppp4r4	Enzyme
			Npas2	Transcription Factor	Begain	Enzyme	Bcl6	Transcription Factor	Klf3	Transcription Factor	Bcl11a	Transcription Factor	Chst1	Enzyme	Camk4	Kinase	Camk1d	Kinase																				Galnt9	Enzyme			Prkg1	Kinase
			Nr3c1	Nuclear Receptor	Bhlhe40	Transcription Factor	Begain	Enzyme	Lpl	Enzyme	Bcl11b	Transcription Factor	Clcn2	Ion Channel	Camkk1	Kinase	Camk1g	Kinase																				Gclc	Enzyme			Ptpru	Enzyme
			Nr4a2	Nuclear Receptor	Bpnt1	Enzyme	Bhlhe40	Transcription Factor	Lppr2	Enzyme	Bcl6	Transcription Factor	Cnksr2	Enzyme	Camkk2	Kinase	Camk2a	Kinase																				Git1	Enzyme			Rasl10a	Enzyme
			Pde11a	Enzyme	Brd9	Epigenetic	Cacna1e	Ion Channel	Map4k5	Kinase	Bhlhe40	Transcription Factor	Cpd	Enzyme	Camkv	Kinase	Camk2b	Kinase																				Glt8d2	Enzyme			Rasl11b	Enzyme
			Pik3r1	Kinase	C1galt1c1	Enzyme	Cacna1h	Ion Channel	Mapk4	Kinase	Brd4	Epigenetic	Cpox	Enzyme	Camta2	Transcription Factor	Camk2n1	Enzyme																				Gmpr	Enzyme			Rfx3	Transcription Factor
			Pip5k1b	Kinase	Cacna2d3	Ion Channel	Cacna2d1	Ion Channel	Mast3	Kinase	Caap1	Enzyme	Cpt1c	Enzyme	Cap1	Enzyme	Camk4	Kinase																				Gpr161	GPCR			Runx2	Transcription Factor
			Plscr4	Enzyme	Cacnb1	Ion Channel	Cacna2d3	Ion Channel	Meis2	Transcription Factor	Cacna1e	Ion Channel	Crmp1	Enzyme	Cap2	Enzyme	Camkk1	Kinase																				Gpr27	GPCR			Satb2	Transcription Factor
			Pole4	Enzyme	Camk1	Kinase	Cacnb1	Ion Channel	Mink1	Kinase	Cacna1h	Ion Channel	Ctcf	Transcription Factor	Car11	Enzyme	Camkk2	Kinase																				Gpt2	Enzyme			Scn3b	Ion Channel
			Ppp4r4	Enzyme	Camk1g	Kinase	Cacnb2	Ion Channel	Nell1	Enzyme	Cacna2d1	Ion Channel	Cyb5r3	Enzyme	Car12	Enzyme	Camkv	Kinase																				Grhl1	Transcription Factor			Slc26a4	Transporter
			Pradc1	Enzyme	Camk4	Kinase	Camk1d	Kinase	Nell2	Enzyme	Cacnb1	Ion Channel	Cyld	Enzyme	Car7	Enzyme	Camta2	Transcription Factor																				Gucy1a2	Enzyme			Slc2a9	Transporter
			Ptprd	Enzyme	Camkk2	Kinase	Camk2a	Kinase	Neurod6	Transcription Factor	Cacnb2	Ion Channel	Dapk1	Kinase	Cdk14	Kinase	Cap1	Enzyme																				Hdac4	Epigenetic			Slc9a2	Transporter
			Rab27b	Enzyme	Camkv	Kinase	Camk2b	Kinase	Nfia	Transcription Factor	Cacnb3	Ion Channel	Dgat2	Enzyme	Cdk17	Kinase	Cap2	Enzyme																				Herc1	Enzyme			Sphkap	Enzyme
			Rab8b	Enzyme	Car2	Enzyme	Camk2n1	Enzyme	Nkain4	Enzyme	Camk1d	Kinase	Dgkb	Enzyme	Cdkl4	Kinase	Car12	Enzyme																				Hk1	Kinase			Spink8	Enzyme
			Rasl11b	Enzyme	Cbr4	Enzyme	Camk4	Kinase	Nos1	Enzyme	Camk2a	Kinase	Dgkz	Enzyme	Cdkl5	Kinase	Car7	Enzyme																				Hmgcr	Enzyme			Sstr4	GPCR
			Ror1	Kinase	Cdk10	Kinase	Camkk1	Kinase	Nr4a3	Nuclear Receptor	Camk2b	Kinase	Dnajc1	Transcription Factor	Cds1	Enzyme	Cat	Enzyme																				Hs3st4	Enzyme			Sult5a1	Enzyme
			Runx2	Transcription Factor	Cdk16	Kinase	Camkk2	Kinase	Otub2	Enzyme	Camk4	Kinase	Dpf1	Epigenetic	Cebpb	Transcription Factor	Cdk17	Kinase																				Hs6st3	Enzyme			Vhl	Enzyme
			Satb2	Transcription Factor	Cdk5r2	Enzyme	Camkv	Kinase	Parp8	Enzyme	Camkk1	Kinase	Dpy19l3	Enzyme	Cebpd	Transcription Factor	Cdkl4	Kinase																				Hunk	Kinase			Wbscr17	Enzyme
			Sh3rf1	Enzyme	Cdk7	Kinase	Camta2	Transcription Factor	Pde1b	Enzyme	Camkk2	Kinase	Dpyd	Enzyme	Celsr2	GPCR	Cds1	Enzyme																				Itpr1	Ion Channel			Zbtb20	Transcription Factor
			Slc24a3	Transporter	Cdkl4	Kinase	Cap1	Enzyme	Pfkl	Kinase	Camkv	Kinase	Dusp6	Enzyme	Chka	Kinase	Cebpd	Transcription Factor																				Jakmip1	Enzyme			Zdhhc14	Enzyme
			Slc2a9	Transporter	Cdkl5	Kinase	Cap2	Enzyme	Pgam2	Enzyme	Camta2	Transcription Factor	Dyrk2	Kinase	Chrm1	GPCR	Celsr2	GPCR																				Junb	Transcription Factor			Zfp189	Transcription Factor
			Slc35f1	Transporter	Cdo1	Enzyme	Car12	Enzyme	Phyhip	Enzyme	Cap1	Enzyme	Egr1	Transcription Factor	Chst1	Enzyme	Chd1l	Enzyme																				Kcnab2	Ion Channel
			Slc35g2	Transporter	Cds1	Enzyme	Car7	Enzyme	Pip5k1b	Kinase	Cap2	Enzyme	Elk1	Transcription Factor	Chst8	Enzyme	Chrm1	GPCR																				Kcnh3	Ion Channel
			Slc9a9	Transporter	Cdyl2	Epigenetic	Carm1	Epigenetic	Pnck	Kinase	Car11	Enzyme	Enoph1	Enzyme	Clcn2	Ion Channel	Chrm3	GPCR																				Kcnh7	Ion Channel
			Spink8	Enzyme	Cebpg	Transcription Factor	Cat	Enzyme	Por	Enzyme	Car12	Enzyme	Entpd6	Enzyme	Cnksr2	Enzyme	Chst1	Enzyme																				Kcnn2	Ion Channel
			Sstr4	GPCR	Celsr2	GPCR	Cdk17	Kinase	Ppp4r4	Enzyme	Car4	Enzyme	Epha4	Kinase	Cpd	Enzyme	Chst11	Enzyme																				Kcnq2	Ion Channel
			Trpc4	Ion Channel	Chd5	Epigenetic	Cdkl4	Kinase	Prkg1	Kinase	Carm1	Epigenetic	Epha6	Kinase	Cpox	Enzyme	Chst15	Enzyme																				Kdm4b	Epigenetic
			Tyro3	Kinase	Chpf	Enzyme	Cdkl5	Kinase	Ptprk	Enzyme	Cbl	Enzyme	Epha7	Kinase	Cpped1	Enzyme	Chst8	Enzyme																				Kdm5b	TF-Epigenetic
			Zdhhc2	Enzyme	Chpt1	Enzyme	Cds1	Enzyme	Ptpru	Enzyme	Cbr3	Enzyme	Etv1	Transcription Factor	Crmp1	Enzyme	Clcn2	Ion Channel																				Kit	Kinase
					Chrm3	GPCR	Cebpb	Transcription Factor	Rab27b	Enzyme	Cbr4	Enzyme	Exd2	Enzyme	Csnk1d	Kinase	Cnksr2	Enzyme																				Ldha	Enzyme
					Chrna7	Ion Channel	Cebpd	Transcription Factor	Rasl10a	Enzyme	Cbx6	Epigenetic	Ext1	Enzyme	Csnk1g1	Kinase	Cpd	Enzyme																				Lmtk2	Kinase
					Chst2	Enzyme	Celsr2	GPCR	Rasl11b	Enzyme	Cdk17	Kinase	Extl1	Enzyme	Ctdsp2	Enzyme	Cpox	Enzyme																				Lphn2	GPCR
					Chst8	Enzyme	Chd1l	Enzyme	Rerg	Enzyme	Cdk5r2	Enzyme	Faah	Enzyme	Cyld	Enzyme	Cpped1	Enzyme																				Lpl	Enzyme
					Clcn2	Ion Channel	Chka	Kinase	Rfx3	Transcription Factor	Cdkl4	Kinase	Fam105a	Enzyme	Cyp7b1	Enzyme	Crmp1	Enzyme																				Lxn	Enzyme
					Clcn4-2	Ion Channel	Chrm1	GPCR	Runx2	Transcription Factor	Cds1	Enzyme	Fdps	Enzyme	Dag1	Enzyme	Cryl1	Enzyme																				Lypla2	Enzyme
					Clpb	Enzyme	Chst1	Enzyme	Satb2	Transcription Factor	Celsr2	GPCR	Fech	Enzyme	Dagla	Enzyme	Crym	Enzyme																				Man1a	Enzyme
					Cmas	Enzyme	Chst11	Enzyme	Scn3b	Ion Channel	Cers6	Transcription Factor	Fgfr1	Kinase	Dapk1	Kinase	Csnk1d	Kinase																				Map4k3	Kinase
					Cnep1r1	Enzyme	Chst12	Enzyme	Slc26a4	Transporter	Chd3	Epigenetic	Fig4	Enzyme	Dbp	Transcription Factor	Ctcf	Transcription Factor																				Mapk8ip2	Enzyme
					Cnr1	GPCR	Chst8	Enzyme	Slc2a9	Transporter	Chd4	Epigenetic	Fkbp1a	Enzyme	Dclk2	Kinase	Ctdspl	Enzyme																				Mapkbp1	Enzyme
					Coa5	Enzyme	Clcn2	Ion Channel	Slc44a5	Transporter	Chka	Kinase	Fkbp9	Enzyme	Dgat2	Enzyme	Cyp7b1	Enzyme																				Mchr1	GPCR
					Coa7	Enzyme	Cnksr2	Enzyme	Slc9a2	Transporter	Chpt1	Enzyme	Foxg1	Transcription Factor	Dgkb	Enzyme	Dag1	Enzyme																				Meis2	Transcription Factor
					Coasy	Enzyme	Cpd	Enzyme	Sphkap	Enzyme	Chrm1	GPCR	Foxp1	Transcription Factor	Dgkh	Kinase	Dagla	Enzyme																				Mgat4b	Enzyme
					Colgalt1	Enzyme	Cpox	Enzyme	Spink8	Enzyme	Chst1	Enzyme	Fzd3	GPCR	Dgki	Enzyme	Dapk1	Kinase																				Mpped1	Enzyme
					Comtd1	Enzyme	Cpped1	Enzyme	Sstr4	GPCR	Chst12	Enzyme	Gabra2	Ion Channel	Dgkz	Enzyme	Dgat2	Enzyme																				Msrb2	Enzyme
					Coq5	Enzyme	Cpt1c	Enzyme	St6gal2	Enzyme	Chst8	Enzyme	Gabra5	Ion Channel	Dhx33	Enzyme	Dgkb	Enzyme																				Nadk2	Kinase
					Cpe	Enzyme	Crls1	Enzyme	Sult5a1	Enzyme	Chst9	Enzyme	Gabrb1	Ion Channel	Dnajc1	Transcription Factor	Dgkg	Enzyme																				Nat14	Enzyme
					Cpt1c	Enzyme	Crmp1	Enzyme	Usp11	Enzyme	Cndp2	Enzyme	Gabrb3	Ion Channel	Dpf1	Epigenetic	Dgkh	Kinase																				Nceh1	Enzyme
					Crat	Enzyme	Cryl1	Enzyme	Vhl	Enzyme	Cnep1r1	Enzyme	Gal3st3	Enzyme	Dpy19l1	Enzyme	Dgki	Enzyme																				Ndst3	Enzyme
					Crmp1	Enzyme	Crym	Enzyme	Wbscr17	Enzyme	Cnksr2	Enzyme	Galnt16	Enzyme	Dpy19l3	Enzyme	Dgkz	Enzyme																				Nell1	Enzyme
					Cryl1	Enzyme	Csnk1d	Kinase	Zbtb20	Transcription Factor	Coq2	Enzyme	Galnt9	Enzyme	Dpyd	Enzyme	Dhx33	Enzyme																				Neurod6	Transcription Factor
					Crym	Enzyme	Ctcf	Transcription Factor	Zdhhc14	Enzyme	Cpt1c	Enzyme	Gmpr	Enzyme	Dusp19	Enzyme	Diras2	Enzyme																				Nlgn3	Enzyme
					Cs	Enzyme	Ctdsp2	Enzyme	Zeb2	Transcription Factor	Crls1	Enzyme	Gpd1	Enzyme	Dusp5	Enzyme	Dnajc1	Transcription Factor																				Nos1ap	Enzyme
					Ctr9	Enzyme	Ctdspl	Enzyme	Zfp189	Transcription Factor	Crmp1	Enzyme	Gpd2	Enzyme	Dusp6	Enzyme	Dpf1	Epigenetic																				Npas2	Transcription Factor
					Ctsa	Enzyme	Cyld	Enzyme	Zfp512	Transcription Factor	Crym	Enzyme	Gpr161	GPCR	Dusp7	Enzyme	Dpp9	Enzyme																				Nr3c1	Nuclear Receptor
					Ctsd	Enzyme	Cyp7b1	Enzyme	Zscan18	Transcription Factor	Cs	Enzyme	Gpr22	GPCR	Dyrk2	Kinase	Dpy19l3	Enzyme																				Nr4a1	Nuclear Receptor
					Ctsf	Enzyme	Dag1	Enzyme			Cyb5r1	Enzyme	Gpr85	GPCR	Dyrk3	Kinase	Dpyd	Enzyme																				Nr4a2	Nuclear Receptor
					Ctsz	Enzyme	Dagla	Enzyme			Cyp46a1	Enzyme	Gpt2	Enzyme	Egr1	Transcription Factor	Dusp14	Enzyme																				Nr4a3	Nuclear Receptor
					Cyb5r3	Enzyme	Dapk1	Kinase			Dag1	Enzyme	Gria2	Ion Channel	Egr4	Transcription Factor	Dusp18	Enzyme																				Parp1	Enzyme
					Cyb5r4	Enzyme	Ddx54	Enzyme			Dagla	Enzyme	Gria3	Ion Channel	Elfn2	Enzyme	Dusp19	Enzyme																				Pbx1	Transcription Factor
					Dclk2	Kinase	Dgat2	Enzyme			Dapk1	Kinase	Grin2a	Ion Channel	Elk1	Transcription Factor	Dusp5	Enzyme																				Pde1a	Enzyme
					Dctd	Enzyme	Dgkb	Enzyme			Dcakd	Enzyme	Grm1	GPCR	Entpd6	Enzyme	Dusp6	Enzyme																				Pde2a	Enzyme
					Ddx47	Enzyme	Dgkg	Enzyme			Dclk1	Kinase	Grm7	GPCR	Epha4	Kinase	Dyrk2	Kinase																				Pdk2	Kinase
					Ddx56	Enzyme	Dgkh	Kinase			Ddx47	Enzyme	Gucy1a2	Enzyme	Epha6	Kinase	Dyrk3	Kinase																				Pfkl	Kinase
					Degs1	Enzyme	Dgki	Enzyme			Ddx50	Enzyme	Hace1	Enzyme	Epha7	Kinase	Egr1	Transcription Factor																				Pip4k2a	Kinase
					Desi1	Enzyme	Dgkz	Enzyme			Decr2	Enzyme	Hivep2	Transcription Factor	Ets2	Transcription Factor	Egr3	Transcription Factor																				Pip4k2c	Kinase
					Dgkb	Enzyme	Dhx33	Enzyme			Dgat2	Enzyme	Hmgcr	Enzyme	Etv1	Transcription Factor	Egr4	Transcription Factor																				Plat	Enzyme
					Dgkz	Enzyme	Diras2	Enzyme			Dgkb	Enzyme	Hs6st3	Enzyme	Etv5	Transcription Factor	Elfn2	Enzyme																				Plch2	Enzyme
					Dlc1	Enzyme	Dnajc1	Transcription Factor			Dgkg	Enzyme	Ing2	Epigenetic	Exd2	Enzyme	Elk1	Transcription Factor																				Plk2	Kinase
					Dolk	Enzyme	Dpf1	Epigenetic			Dgkh	Kinase	Iqgap2	Enzyme	Ext1	Enzyme	Elk4	Transcription Factor																				Plscr4	Enzyme
					Dolpp1	Enzyme	Dpp9	Enzyme			Dgki	Enzyme	Isyna1	Enzyme	Extl1	Enzyme	Epha4	Kinase																				Por	Enzyme
					Dpy19l1	Enzyme	Dpy19l1	Enzyme			Dgkz	Enzyme	Itpk1	Kinase	Faah	Enzyme	Epha6	Kinase																				Pou3f1	Transcription Factor
					Dusp1	Enzyme	Dpy19l3	Enzyme			Dhodh	Enzyme	Itpr1	Ion Channel	Fam105a	Enzyme	Epha7	Kinase																				Ppapdc2	Enzyme
					Dusp19	Enzyme	Dpyd	Enzyme			Dhx32	Enzyme	Jakmip1	Enzyme	Fgfr1	Kinase	Ephb6	Kinase																				Ppp2r5a	Enzyme
					Dusp28	Enzyme	Dusp14	Enzyme			Dnajc1	Transcription Factor	Junb	Transcription Factor	Fig4	Enzyme	Ephx1	Enzyme																				Ppp4r4	Enzyme
					Dusp5	Enzyme	Dusp18	Enzyme			Dnttip2	Enzyme	Kalrn	Kinase	Fkbp1a	Enzyme	Ephx4	Enzyme																				Prkcb	Kinase
					Dusp6	Enzyme	Dusp19	Enzyme			Dpp9	Enzyme	Kcnab2	Ion Channel	Fkbp5	Enzyme	Eps8l2	Enzyme																				Prkcg	Kinase
					Dyrk2	Kinase	Dusp5	Enzyme			Dpy19l1	Enzyme	Kcnb1	Ion Channel	Fkbp9	Enzyme	Ets2	Transcription Factor																				PTPRG	Enzyme
					Dyrk3	Kinase	Dusp6	Enzyme			Dpyd	Enzyme	Kcnd2	Ion Channel	Foxg1	Transcription Factor	Etv1	Transcription Factor																				Ptpru	Enzyme
					E2f6	Transcription Factor	Dusp7	Enzyme			Dus1l	Enzyme	Kcnh3	Ion Channel	Foxp1	Transcription Factor	Exd2	Enzyme																				Rab15	Enzyme
					Egr1	Transcription Factor	Dyrk2	Kinase			Dusp23	Enzyme	Kcnn2	Ion Channel	Fzd3	GPCR	Ext1	Enzyme																				Rab26	Enzyme
					Egr4	Transcription Factor	Dyrk3	Kinase			Dusp6	Enzyme	Kcnq2	Ion Channel	Gabra2	Ion Channel	Extl1	Enzyme																				Rab8b	Enzyme
					Elfn2	Enzyme	Egr1	Transcription Factor			Dusp8	Enzyme	Kcnq3	Ion Channel	Gabra4	Ion Channel	Faah	Enzyme																				Rab9b	Enzyme
					Ell2	Enzyme	Egr3	Transcription Factor			Dxo	Enzyme	Kdm5b	TF-Epigenetic	Gabra5	Ion Channel	Fam105a	Enzyme																				Rap1b	Enzyme
					Elp3	Epigenetic	Egr4	Transcription Factor			E2f4	Transcription Factor	Kdm7a	Epigenetic	Gabrb1	Ion Channel	Far2	Enzyme																				Rap2b	Enzyme
					Eme2	Enzyme	Elfn2	Enzyme			Egr1	Transcription Factor	Klf16	Transcription Factor	Gabrb3	Ion Channel	Fgfr1	Kinase																				Rasd1	Enzyme
					Endod1	Enzyme	Elk1	Transcription Factor			Elk1	Transcription Factor	Klf9	Transcription Factor	Gal3st3	Enzyme	Fig4	Enzyme																				Rasl11b	Enzyme
					Enpp2	Enzyme	Elk4	Transcription Factor			Eno2	Enzyme	Kmt2c	Epigenetic	Galnt16	Enzyme	Fkbp1a	Enzyme																				Rem2	Enzyme
					Enpp4	Enzyme	Enoph1	Enzyme			Enoph1	Enzyme	Ksr1	Kinase	Galnt18	Enzyme	Fkbp5	Enzyme																				Rexo1	Enzyme
					Entpd6	Enzyme	Entpd6	Enzyme			Entpd6	Enzyme	Ldha	Enzyme	Galnt9	Enzyme	Foxp1	Transcription Factor																				Runx2	Transcription Factor
					Ephx1	Enzyme	Epha4	Kinase			Epha4	Kinase	Lppr2	Enzyme	Galntl6	Enzyme	Foxp4	Transcription Factor																				Ryr3	Ion Channel
					Ept1	Enzyme	Epha6	Kinase			Epha5	Kinase	Lppr4	Enzyme	Gcnt2	Enzyme	Gabra2	Ion Channel																				Satb2	Transcription Factor
					Etf1	Enzyme	Epha7	Kinase			Epha6	Kinase	Lxn	Enzyme	Gfod1	Enzyme	Gabra5	Ion Channel																				Sh3rf1	Enzyme
					Etfdh	Enzyme	Ephb6	Kinase			Ephx4	Enzyme	Map2k1	Kinase	Git1	Enzyme	Gabrb1	Ion Channel																				Sik3	Kinase
					Ethe1	Enzyme	Ephx1	Enzyme			Etv1	Transcription Factor	Map4k3	Kinase	Gls	Enzyme	Gabrb3	Ion Channel																				Sirpa	Enzyme
					Etv1	Transcription Factor	Ephx4	Enzyme			Exd2	Enzyme	Map4k5	Kinase	Gmpr	Enzyme	Gal3st3	Enzyme																				Skap2	Enzyme
					Etv5	Transcription Factor	Eps8l2	Enzyme			Exog	Enzyme	Mapk1	Kinase	Gpd1	Enzyme	Galnt16	Enzyme																				Slc20a1	Transporter
					Exog	Enzyme	Ets2	Transcription Factor			Ext1	Enzyme	Mapk4	Kinase	Gpd1l	Enzyme	Galnt18	Enzyme																				Slc25a22	Transporter
					Ext1	Enzyme	Etv1	Transcription Factor			Extl1	Enzyme	Marcks	Enzyme	Gpd2	Enzyme	Galnt9	Enzyme																				Slc2a9	Transporter
					Extl1	Enzyme	Exd2	Enzyme			Faah	Enzyme	Mark2	Kinase	Gpr12	GPCR	Gda	Enzyme																				Slc39a10	Transporter
					Fads3	Enzyme	Ext1	Enzyme			Far1	Enzyme	Mas1	GPCR	Gpr158	GPCR	Gfod1	Enzyme																				Slc8a1	Transporter
					Fah	Enzyme	Extl1	Enzyme			Far2	Enzyme	Mast3	Kinase	Gpr161	GPCR	Git1	Enzyme																				Smarca4	Epigenetic
					Fam105a	Enzyme	Faah	Enzyme			Fastkd2	Enzyme	Mcu	Ion Channel	Gpr22	GPCR	Gls	Enzyme																				Smpd3	Enzyme
					Fam20b	Enzyme	Fam105a	Enzyme			Fkbp1a	Enzyme	Med14	Enzyme	Gpr27	GPCR	Glt8d2	Enzyme																				Snd1	Epigenetic
					Fam213b	Enzyme	Far2	Enzyme			Fkbp1b	Enzyme	Med24	Enzyme	Gpr85	GPCR	Gmpr	Enzyme																				Spink8	Enzyme
					Fam26e	Ion Channel	Fezf2	Transcription Factor			Flad1	Enzyme	Med27	Enzyme	Gpt2	Enzyme	Gnptab	Enzyme																				Srebf2	Transcription Factor
					Far1	Enzyme	Fgfr1	Kinase			Foxg1	Transcription Factor	Mef2d	Transcription Factor	Grhl1	Transcription Factor	Gpd1	Enzyme																				Sstr4	GPCR
					Far2	Enzyme	Fig4	Enzyme			Foxp1	Transcription Factor	Mettl7a1	Enzyme	Gria2	Ion Channel	Gpd2	Enzyme																				St8sia1	Enzyme
					Fasn	Enzyme	Fkbp1a	Enzyme			Ftsj3	Enzyme	Mical2	Enzyme	Grin2a	Ion Channel	Gpr161	GPCR																				Stk4	Kinase
					Fastk	Kinase	Fkbp5	Enzyme			Fxyd7	Ion Channel	Mink1	Kinase	Hes1	Transcription Factor	Gpr22	GPCR																				Sult5a1	Enzyme
					Fastkd2	Enzyme	Foxg1	Transcription Factor			Gabbr2	GPCR	Minpp1	Enzyme	Hey1	Transcription Factor	Gpr85	GPCR																				Thop1	Enzyme
					Fastkd3	Enzyme	Foxp1	Transcription Factor			Gabra2	Ion Channel	Mipep	Enzyme	Hivep2	Transcription Factor	Gpt2	Enzyme																				Tmem63b	Ion Channel
					Fbxo18	Enzyme	Foxp4	Transcription Factor			Gabra4	Ion Channel	Mmp17	Enzyme	Hivep3	Transcription Factor	Grhl1	Transcription Factor																				Tpst2	Enzyme
					Fdft1	Enzyme	Fxyd7	Ion Channel			Gabra5	Ion Channel	Mpped1	Enzyme	Hmgcr	Enzyme	Gria2	Ion Channel																				Traip	Enzyme
					Fezf2	Transcription Factor	Fzd3	GPCR			Gabrb3	Ion Channel	Mras	Enzyme	Hs6st3	Enzyme	Gria3	Ion Channel																				Trpc4	Ion Channel
					Fgfr1	Kinase	Gabra2	Ion Channel			Gal3st3	Enzyme	Msrb2	Enzyme	Htr1a	GPCR	Grin1	Ion Channel																				Tyro3	Kinase
					Fig4	Enzyme	Gabra4	Ion Channel			Galnt16	Enzyme	Mtmr1	Enzyme	Ing2	Epigenetic	Grin2a	Ion Channel																				Usp25	Enzyme
					Fkbp1b	Enzyme	Gabra5	Ion Channel			Galnt9	Enzyme	Nadk	Kinase	Ippk	Enzyme	Grin2b	Ion Channel																				Usp46	Enzyme
					Fkbp9	Enzyme	Gabrb1	Ion Channel			Gda	Enzyme	Ncor2	Transcription Factor	Iqgap2	Enzyme	Grm1	GPCR																				Ust	Enzyme
					Fnta	Enzyme	Gabrb3	Ion Channel			Gls	Enzyme	Nedd4l	Enzyme	Itpka	Kinase	Grm7	GPCR																				Vhl	Enzyme
					Foxg1	Transcription Factor	Gal3st3	Enzyme			Glt8d2	Enzyme	Nell1	Enzyme	Itpr1	Ion Channel	Gucy1a2	Enzyme																				Zdhhc14	Enzyme
					Foxo6	Transcription Factor	Galnt16	Enzyme			Glyr1	Epigenetic	Nell2	Enzyme	Jakmip1	Enzyme	Hdac4	Epigenetic																				Zdhhc2	Enzyme
					Foxp1	Transcription Factor	Galnt18	Enzyme			Gmppb	Enzyme	Nfia	Transcription Factor	Jun	Transcription Factor	Hes1	Transcription Factor																				Zranb3	Enzyme
					Foxred1	Enzyme	Galnt9	Enzyme			Gmpr	Enzyme	Nfib	Transcription Factor	Junb	Transcription Factor	Hey1	Transcription Factor
					Fuca1	Enzyme	Gclc	Enzyme			Gmpr2	Enzyme	Nfix	Transcription Factor	Kalrn	Kinase	Hivep2	Transcription Factor
					Fuca2	Enzyme	Gda	Enzyme			Gpd1	Enzyme	Nlgn1	Enzyme	Kcna4	Ion Channel	Hk1	Kinase
					Fxyd6	Ion Channel	Gfod1	Enzyme			Gpd2	Enzyme	Nlgn3	Enzyme	Kcnab1	Ion Channel	Hs3st4	Enzyme
					Fxyd7	Ion Channel	Git1	Enzyme			Gpr12	GPCR	Nos1ap	Enzyme	Kcnab2	Ion Channel	Hs6st2	Enzyme
					G6pc3	Enzyme	Gls	Enzyme			Gpr161	GPCR	Nr3c1	Nuclear Receptor	Kcnc3	Ion Channel	Hs6st3	Enzyme
					Gaa	Enzyme	Glt8d2	Enzyme			Gpr22	GPCR	Nr3c2	Nuclear Receptor	Kcnd2	Ion Channel	Htr4	GPCR
					Gabbr1	GPCR	Gmpr	Enzyme			Gpr89	Ion Channel	Nr4a1	Nuclear Receptor	Kcng2	Ion Channel	Hunk	Kinase
					Gabra3	Ion Channel	Gnptab	Enzyme			Gpt2	Enzyme	Nsun2	Enzyme	Kcnh1	Ion Channel	Ide	Enzyme
					Gabra5	Ion Channel	Gpd1l	Enzyme			Gria1	Ion Channel	Otub2	Enzyme	Kcnh3	Ion Channel	Ing2	Epigenetic
					Gabrg3	Ion Channel	Gpd2	Enzyme			Gria2	Ion Channel	P4ha1	Enzyme	Kcnh7	Ion Channel	Ippk	Enzyme
					Gal3st3	Enzyme	Gpr161	GPCR			Gria3	Ion Channel	Paf1	Enzyme	Kcnip2	Ion Channel	Iqgap2	Enzyme
					Gale	Enzyme	Gpr22	GPCR			Grik5	Ion Channel	Pank2	Kinase	Kcnip3	Ion Channel	Isyna1	Enzyme
					Galk2	Kinase	Gpr27	GPCR			Grin1	Ion Channel	Papss1	Enzyme	Kcnip4	Ion Channel	Itpka	Kinase
					Galnt16	Enzyme	Gpr85	GPCR			Grin2a	Ion Channel	Parp1	Enzyme	Kcnj3	Ion Channel	Itpr1	Ion Channel
					Galnt7	Enzyme	Gpt2	Enzyme			Grm5	GPCR	Pbx1	Transcription Factor	Kcnj6	Ion Channel	Jak2	Kinase
					Galnt9	Enzyme	Grhl1	Transcription Factor			Gucy1a2	Enzyme	Pcsk2	Enzyme	Kcnn2	Ion Channel	Jakmip1	Enzyme
					Galntl6	Enzyme	Gria1	Ion Channel			Hbp1	Transcription Factor	Pde2a	Enzyme	Kcnq2	Ion Channel	Jun	Transcription Factor
					Gclc	Enzyme	Gria2	Ion Channel			Hcn1	Ion Channel	Pdia4	Enzyme	Kcnq3	Ion Channel	Junb	Transcription Factor
					Gclm	Enzyme	Gria3	Ion Channel			Hdac4	Epigenetic	Peli1	Enzyme	Kcnq5	Ion Channel	Kalrn	Kinase
					Gdpd1	Enzyme	Grin2a	Ion Channel			Hectd1	Enzyme	Pepd	Enzyme	Kcnt2	Ion Channel	Kcna4	Ion Channel
					Gfod2	Enzyme	Grm7	GPCR			Herc1	Enzyme	Pfkl	Kinase	Kdm3a	Epigenetic	Kcnab1	Ion Channel
					Git1	Enzyme	Gstm6	Enzyme			Hivep2	Transcription Factor	Phip	Epigenetic	Kdm4b	Epigenetic	Kcnab2	Ion Channel
					Glt8d2	Enzyme	Gucy1a2	Enzyme			Hk1	Kinase	Phyhip	Enzyme	Kdm5b	TF-Epigenetic	Kcnc3	Ion Channel
					Glud1	Enzyme	Hdac4	Epigenetic			Hmbs	Enzyme	Pik3r1	Kinase	Kdm7a	Epigenetic	Kcnd2	Ion Channel
					Gmppb	Enzyme	Herc1	Enzyme			Hmgcr	Enzyme	Pik3r2	Enzyme	Kit	Kinase	Kcnf1	Ion Channel
					Gmpr	Enzyme	Hes1	Transcription Factor			Hs6st3	Enzyme	Pip4k2a	Kinase	Klf10	Transcription Factor	Kcng1	Ion Channel
					Gnpat	Enzyme	Hey1	Transcription Factor			Htr1f	GPCR	Pip4k2c	Kinase	Klf16	Transcription Factor	Kcng2	Ion Channel
					Gnpda1	Enzyme	Hivep2	Transcription Factor			Iqgap2	Enzyme	Pip5k1a	Kinase	Klf3	Transcription Factor	Kcnh3	Ion Channel
					Got2	Enzyme	Hk1	Kinase			Irak1bp1	Enzyme	Pip5k1b	Kinase	Klf9	Transcription Factor	Kcnip2	Ion Channel
					Gpn1	Enzyme	Hmgcr	Enzyme			Itpka	Kinase	Plat	Enzyme	Kmt2c	Epigenetic	Kcnip3	Ion Channel
					Gpr161	GPCR	Hs3st4	Enzyme			Itpr1	Ion Channel	Plk2	Kinase	Ksr1	Kinase	Kcnip4	Ion Channel
					Gpr27	GPCR	Hs6st3	Enzyme			Jak1	Kinase	Por	Enzyme	Lactb	Enzyme	Kcnj3	Ion Channel
					Gpr89	Ion Channel	Htr1a	GPCR			Jakmip1	Enzyme	Ppapdc2	Enzyme	Ldha	Enzyme	Kcnj6	Ion Channel
					Gpt2	Enzyme	Hunk	Kinase			Jakmip2	Enzyme	Ppp1r12a	Enzyme	Lphn2	GPCR	Kcnk12	Ion Channel
					Grhl1	Transcription Factor	Ide	Enzyme			Jmjd6	Enzyme	Ppp2r5d	Enzyme	Lppr2	Enzyme	Kcnk2	Ion Channel
					Grin3a	Ion Channel	Ing2	Epigenetic			Jun	Transcription Factor	Ppp3ca	Enzyme	Lppr4	Enzyme	Kcnma1	Ion Channel
					Gsk3a	Kinase	Ippk	Enzyme			Junb	Transcription Factor	Ppp4r4	Enzyme	Lxn	Enzyme	Kcnmb4	Ion Channel
					Gspt2	Enzyme	Iqgap2	Enzyme			Kalrn	Kinase	Pradc1	Enzyme	Lypla2	Enzyme	Kcnq2	Ion Channel
					Gucy1a2	Enzyme	Isyna1	Enzyme			Kat8	Epigenetic	Prkab2	Enzyme	Man1a	Enzyme	Kcnq3	Ion Channel
					Gyg	Enzyme	Itpka	Kinase			Kcnab1	Ion Channel	Prkag2	Enzyme	Map2k1	Kinase	Kcnv1	Ion Channel
					Gyk	Kinase	Itpr1	Ion Channel			Kcnab2	Ion Channel	Prkcb	Kinase	Map4k3	Kinase	Kdm4b	Epigenetic
					Gzf1	Transcription Factor	Jak2	Kinase			Kcnb1	Ion Channel	Prkcg	Kinase	Map4k5	Kinase	Kdm5b	TF-Epigenetic
					Hbp1	Transcription Factor	Jakmip1	Enzyme			Kcnc3	Ion Channel	Prkrir	Transcription Factor	Mapk4	Kinase	Kdm7a	Epigenetic
					Hcn1	Ion Channel	Jun	Transcription Factor			Kcnd2	Ion Channel	Ptk2	Kinase	Mapkbp1	Enzyme	Klf10	Transcription Factor
					Hcn2	Ion Channel	Junb	Transcription Factor			Kcnh3	Ion Channel	Ptk2b	Kinase	Mark2	Kinase	Klf16	Transcription Factor
					Hdac11	Epigenetic	Kalrn	Kinase			Kcnh7	Ion Channel	Ptpra	Enzyme	Mas1	GPCR	Klf3	Transcription Factor
					Hdac4	Epigenetic	Kcna4	Ion Channel			Kcnip2	Ion Channel	PTPRG	Enzyme	Mast3	Kinase	Klf6	Transcription Factor
					Hectd3	Enzyme	Kcnab1	Ion Channel			Kcnip3	Ion Channel	Ptprj	Enzyme	Mast4	Kinase	Klf9	Transcription Factor
					Herc1	Enzyme	Kcnab2	Ion Channel			Kcnj3	Ion Channel	Pycr2	Enzyme	Mboat2	Enzyme	Kmt2c	Epigenetic
					Hgs	Enzyme	Kcnc3	Ion Channel			Kcnj6	Ion Channel	Rab26	Enzyme	Mchr1	GPCR	Ksr1	Kinase
					Hk1	Kinase	Kcnd2	Ion Channel			Kcnma1	Ion Channel	Rab8b	Enzyme	Mcu	Ion Channel	Lhx2	Transcription Factor
					Hmces	Enzyme	Kcnf1	Ion Channel			Kcnn2	Ion Channel	Rab9b	Enzyme	Med24	Enzyme	Lmtk2	Kinase
					Hmgcl	Enzyme	Kcng1	Ion Channel			Kcnq2	Ion Channel	Rap1b	Enzyme	Med27	Enzyme	Lphn2	GPCR
					Hmgcr	Enzyme	Kcng2	Ion Channel			Kcnq3	Ion Channel	Rap2a	Enzyme	Mef2d	Transcription Factor	Lphn3	GPCR
					Hmgcs1	Enzyme	Kcnh3	Ion Channel			Kdm4b	Epigenetic	Rap2b	Enzyme	Mettl23	Enzyme	Lpin2	Enzyme
					Hrh3	GPCR	Kcnh7	Ion Channel			Kdm5b	TF-Epigenetic	Rasl11b	Enzyme	Mettl7a1	Enzyme	Lpl	Enzyme
					Hs3st4	Enzyme	Kcnip2	Ion Channel			Kdm7a	Epigenetic	Rcor1	Transcription Factor	Mgat4a	Enzyme	Lppr2	Enzyme
					Hs6st2	Enzyme	Kcnip3	Ion Channel			Kit	Kinase	Rfx3	Transcription Factor	Mgat4b	Enzyme	Lppr4	Enzyme
					Hs6st3	Enzyme	Kcnip4	Ion Channel			Klf13	Transcription Factor	Rhob	Enzyme	Mical2	Enzyme	Lxn	Enzyme
					Hsd17b7	Enzyme	Kcnj3	Ion Channel			Klf9	Transcription Factor	Rnf19a	Enzyme	Mink1	Kinase	Man1a	Enzyme
					Htr1f	GPCR	Kcnj6	Ion Channel			Kmt2c	Epigenetic	Rnf2	Enzyme	Mipep	Enzyme	Map2k6	Kinase
					Htr2c	GPCR	Kcnma1	Ion Channel			Kmt2d	Epigenetic	Runx2	Transcription Factor	Mlxip	Transcription Factor	Map4k5	Kinase
					Hunk	Kinase	Kcnn2	Ion Channel			Ksr1	Kinase	Ryr2	Ion Channel	Mmp17	Enzyme	Mapk4	Kinase
					Iah1	Enzyme	Kcnq2	Ion Channel			Lactb	Enzyme	Ryr3	Ion Channel	Mpped1	Enzyme	Mapk8ip2	Enzyme
					Ing1	Epigenetic	Kcnq3	Ion Channel			Large	Enzyme	Samd8	Enzyme	Mras	Enzyme	Mapkbp1	Enzyme
					Inpp5f	Enzyme	Kcnv1	Ion Channel			Ldha	Enzyme	Scn3b	Ion Channel	Msra	Enzyme	Mark2	Kinase
					Itpr1	Ion Channel	Kdm3a	Epigenetic			Lmtk2	Kinase	Setd8	Epigenetic	Msrb2	Enzyme	Mas1	GPCR
					Jak1	Kinase	Kdm4b	Epigenetic			Lpcat4	Enzyme	Sh3rf1	Enzyme	Mta2	Transcription Factor	Mast3	Kinase
					Jakmip1	Enzyme	Kdm5b	TF-Epigenetic			Lphn2	GPCR	Sik3	Kinase	Mtmr1	Enzyme	Mast4	Kinase
					Junb	Transcription Factor	Kdm7a	Epigenetic			Lppr2	Enzyme	Sirpa	Enzyme	Nadk	Kinase	Mchr1	GPCR
					Kat2a	Epigenetic	Kit	Kinase			Lppr4	Enzyme	Skap2	Enzyme	Nampt	Enzyme	Mcu	Ion Channel
					Kat8	Epigenetic	Klf10	Transcription Factor			Ltk	Kinase	Slc16a1	Transporter	Ncor2	Transcription Factor	Med24	Enzyme
					Kcnab2	Ion Channel	Klf13	Transcription Factor			Lxn	Enzyme	Slc1a1	Transporter	Ndst3	Enzyme	Mef2d	Transcription Factor
					Kcnc2	Ion Channel	Klf16	Transcription Factor			Lypla2	Enzyme	Slc24a3	Transporter	Ndst4	Enzyme	Meis2	Transcription Factor
					Kcnh3	Ion Channel	Klf3	Transcription Factor			Man1a	Enzyme	Slc25a22	Transporter	Nedd4l	Enzyme	Mettl7a1	Enzyme
					Kcnh7	Ion Channel	Klf9	Transcription Factor			Man2b1	Enzyme	Slc2a9	Transporter	Nell2	Enzyme	Mgat4a	Enzyme
					Kcnn2	Ion Channel	Klk8	Enzyme			Map2k1	Kinase	Slc35a5	Transporter	Neurod2	Transcription Factor	Mgat4b	Enzyme
					Kcnq2	Ion Channel	Kmt2c	Epigenetic			Map2k4	Kinase	Slc39a10	Transporter	Nfia	Transcription Factor	Mical2	Enzyme
					Kcnq5	Ion Channel	Ksr1	Kinase			Map4k3	Kinase	Slc7a4	Transporter	Nfib	Transcription Factor	Mink1	Kinase
					Kcns3	Ion Channel	Ldha	Enzyme			Mapk1	Kinase	Slc8a1	Transporter	Nfix	Transcription Factor	Mipep	Enzyme
					Kdm4b	Epigenetic	Lhx2	Transcription Factor			Mapk10	Kinase	Slk	Kinase	Nkain2	Enzyme	Mlxip	Transcription Factor
					Kdm5b	TF-Epigenetic	Lmtk2	Kinase			Mapk4	Kinase	Smad4	Transcription Factor	Nkain4	Enzyme	Mmp17	Enzyme
					Kit	Kinase	Lonrf1	Enzyme			Mapk8ip2	Enzyme	Smpd3	Enzyme	Nlgn1	Enzyme	Mok	Kinase
					Lactb	Enzyme	Lphn2	GPCR			Mapkbp1	Enzyme	Speg	Kinase	Nlgn3	Enzyme	Mpped1	Enzyme
					Lats2	Kinase	Lpl	Enzyme			Mark2	Kinase	Sphkap	Enzyme	Nos1ap	Enzyme	Mpped2	Enzyme
					Ldha	Enzyme	Lppr2	Enzyme			Mark3	Kinase	Spink8	Enzyme	Npas2	Transcription Factor	Mras	Enzyme
					Leo1	Enzyme	Lppr4	Enzyme			Mas1	GPCR	Spr	Enzyme	Nr3c1	Nuclear Receptor	Msrb2	Enzyme
					Lhpp	Enzyme	Lxn	Enzyme			Mast3	Kinase	Srebf2	Transcription Factor	Nr3c2	Nuclear Receptor	Mtmr1	Enzyme
					Lipa	Enzyme	Lypla2	Enzyme			Mat2b	Enzyme	Srr	Enzyme	Nr4a1	Nuclear Receptor	Nadk	Kinase
					Lmtk2	Kinase	Man1a	Enzyme			Mcat	Enzyme	Sstr4	GPCR	Nr4a2	Nuclear Receptor	Nadk2	Kinase
					Lonp1	Enzyme	Map2k1	Kinase			Mecr	Enzyme	St3gal5	Enzyme	Nr4a3	Nuclear Receptor	Nceh1	Enzyme
					Lpgat1	Enzyme	Map2k6	Kinase			Med20	Enzyme	St6galnac5	Enzyme	Nsun7	Enzyme	Ncor2	Transcription Factor
					Lphn2	GPCR	Map4k3	Kinase			Med24	Enzyme	St8sia3	Enzyme	Ntrk3	Kinase	Ndst3	Enzyme
					Lphn3	GPCR	Map4k5	Kinase			Med4	Enzyme	Stk4	Kinase	Otub2	Enzyme	Ndst4	Enzyme
					Lpl	Enzyme	Mapk4	Kinase			Mef2a	Transcription Factor	Stt3b	Enzyme	P4ha1	Enzyme	Nedd4l	Enzyme
					Lsg1	Enzyme	Mapk8ip2	Enzyme			Mef2d	Transcription Factor	Taldo1	Enzyme	Pank2	Kinase	Nell1	Enzyme
					Ltk	Kinase	Mapkbp1	Enzyme			Meis2	Transcription Factor	Tbk1	Kinase	Parg	Enzyme	Nell2	Enzyme
					Lxn	Enzyme	Mark2	Kinase			Mgrn1	Enzyme	Tdg	Enzyme	Parp1	Enzyme	Neurl1a	Enzyme
					Lypla2	Enzyme	Mas1	GPCR			Mical2	Enzyme	Tef	Transcription Factor	Parp6	Enzyme	Neurod2	Transcription Factor
					Man1a	Enzyme	Mast3	Kinase			Mina	Epigenetic	Tfdp2	Transcription Factor	Pbx1	Transcription Factor	Neurod6	Transcription Factor
					Maneal	Enzyme	Mast4	Kinase			Mink1	Kinase	Tub	Transcription Factor	Pcsk2	Enzyme	Nfia	Transcription Factor
					Map4k3	Kinase	Mbd2	Transcription Factor			Mknk1	Kinase	Tyro3	Kinase	Pde11a	Enzyme	Nfix	Transcription Factor
					Mapk8ip2	Enzyme	Mchr1	GPCR			Mmp17	Enzyme	Ubtf	Transcription Factor	Pde1a	Enzyme	Nfyb	Transcription Factor
					Mapk8ip3	Enzyme	Mcu	Ion Channel			Mok	Kinase	Usf1	Transcription Factor	Pde2a	Enzyme	Nkain4	Enzyme
					Mapkbp1	Enzyme	Med24	Enzyme			Mpi	Enzyme	Usp46	Enzyme	Pde4b	Enzyme	Nlgn3	Enzyme
					Mboat7	Enzyme	Mef2d	Transcription Factor			Mpped1	Enzyme	Ust	Enzyme	Pdk1	Kinase	Nme5	Kinase
					Mc4r	GPCR	Meis2	Transcription Factor			Mprip	Enzyme	Wbscr17	Enzyme	Pdpk1	Kinase	Nos1ap	Enzyme
					Mcat	Enzyme	Mettl7a1	Enzyme			Mras	Enzyme	Zbtb16	Transcription Factor	Peli1	Enzyme	Nr3c1	Nuclear Receptor
					Mchr1	GPCR	Mgat4a	Enzyme			Mtfmt	Enzyme	Zbtb18	Transcription Factor	Pepd	Enzyme	Nr3c2	Nuclear Receptor
					Med20	Enzyme	Mgat4b	Enzyme			Mtg1	Enzyme	Zbtb20	Transcription Factor	Pfkl	Kinase	Nr4a1	Nuclear Receptor
					Med30	Enzyme	Mical2	Enzyme			Mthfsd	Enzyme	Zdhhc14	Enzyme	Phactr1	Enzyme	Nr4a2	Nuclear Receptor
					Med7	Enzyme	Mink1	Kinase			N6amt1	Enzyme	Zdhhc2	Enzyme	Phf21a	Epigenetic	Nr4a3	Nuclear Receptor
					Meis2	Transcription Factor	Mipep	Enzyme			Naa50	Enzyme	Zfp871	Transcription Factor	Phip	Epigenetic	Nsun7	Enzyme
					Mettl16	Enzyme	Mlxip	Transcription Factor			Nadk	Kinase	Zhx1	Transcription Factor	Phlpp1	Enzyme	Ntrk3	Kinase
					Mettl3	Enzyme	Mmp17	Enzyme			Nat14	Enzyme			Phyhip	Enzyme	Nuak1	Kinase
					Mgat2	Enzyme	Mpped1	Enzyme			Nceh1	Enzyme			Pik3r1	Kinase	Otub2	Enzyme
					Mgat4b	Enzyme	Mpped2	Enzyme			Ncor2	Transcription Factor			Pik3r2	Enzyme	P4ha1	Enzyme
					Mgat4c	Enzyme	Mras	Enzyme			Ndst3	Enzyme			Pip4k2a	Kinase	Parg	Enzyme
					Mgat5	Enzyme	Msrb2	Enzyme			Ndst4	Enzyme			Pip4k2c	Kinase	Parp1	Enzyme
					Mgrn1	Enzyme	Mta2	Transcription Factor			Ndufs1	Enzyme			Pip5k1a	Kinase	Parp8	Enzyme
					Mlycd	Enzyme	Mtmr1	Enzyme			Nedd4l	Enzyme			Pip5k1b	Kinase	Pcsk2	Enzyme
					Mogs	Enzyme	Nadk	Kinase			Nell2	Enzyme			Pisd	Enzyme	Pde1a	Enzyme
					Mpped1	Enzyme	Nadk2	Kinase			Neurod2	Transcription Factor			Pkd2	Ion Channel	Pde2a	Enzyme
					Msmo1	Enzyme	Nat14	Enzyme			Neurod6	Transcription Factor			Plat	Enzyme	Pde4a	Enzyme
					Msrb2	Enzyme	Nceh1	Enzyme			Nfia	Transcription Factor			Plch2	Enzyme	Pde8b	Enzyme
					Mthfd1	Enzyme	Ncor2	Transcription Factor			Nfix	Transcription Factor			Plk2	Kinase	Pdia4	Enzyme
					Mul1	Enzyme	Ndst3	Enzyme			Nlgn3	Enzyme			Plscr4	Enzyme	Pdk1	Kinase
					Nadk2	Kinase	Ndst4	Enzyme			Nme5	Kinase			Por	Enzyme	Pdk2	Kinase
					Nagk	Kinase	Nedd4l	Enzyme			Nme7	Enzyme			Ppapdc2	Enzyme	Pdpk1	Kinase
					Nans	Enzyme	Nell1	Enzyme			Nmt1	Enzyme			Ppm1e	Enzyme	Pepd	Enzyme
					Nars2	Enzyme	Nell2	Enzyme			Nop2	Enzyme			Ppp1r12a	Enzyme	Pfkl	Kinase
					Nat14	Enzyme	Neurl1a	Enzyme			Nos1ap	Enzyme			Ppp1r12b	Enzyme	Pgam2	Enzyme
					Nat8l	Enzyme	Neurod2	Transcription Factor			Npas2	Transcription Factor			Ppp2r5a	Enzyme	Pgm2l1	Enzyme
					Nceh1	Enzyme	Neurod6	Transcription Factor			Nr3c1	Nuclear Receptor			Ppp3ca	Enzyme	Phlpp1	Enzyme
					Ndst3	Enzyme	Nfia	Transcription Factor			Nr3c2	Nuclear Receptor			Ppp4r4	Enzyme	Phyhip	Enzyme
					Nek1	Kinase	Nfib	Transcription Factor			Nr4a1	Nuclear Receptor			Pradc1	Enzyme	Pik3cb	Kinase
					Nell1	Enzyme	Nfix	Transcription Factor			Nras	Enzyme			Prkab2	Enzyme	Pik3r1	Kinase
					Neu1	Enzyme	Nfyb	Transcription Factor			Ntpcr	Enzyme			Prkag2	Enzyme	Pik3r2	Enzyme
					Neurod6	Transcription Factor	Nkain4	Enzyme			Ntrk3	Kinase			Prkca	Kinase	Pip4k2a	Kinase
					Nfatc2	Transcription Factor	Nlgn1	Enzyme			Nudt3	Enzyme			Prkcb	Kinase	Pip4k2c	Kinase
					Nfe2l1	Transcription Factor	Nlgn3	Enzyme			Ogdh	Enzyme			Prkcg	Kinase	Pip5k1a	Kinase
					Nhlrc1	Enzyme	Nos1ap	Enzyme			Ogfod1	Enzyme			Prkg1	Kinase	Plat	Enzyme
					Nlgn3	Enzyme	Npas2	Transcription Factor			Otub2	Enzyme			Prkrir	Transcription Factor	Plcb1	Enzyme
					Nos1ap	Enzyme	Npy2r	GPCR			Otulin	Enzyme			Prmt8	Epigenetic	Plk2	Kinase
					Npas2	Transcription Factor	Nr3c1	Nuclear Receptor			P4ha1	Enzyme			Ptk2	Kinase	Plscr4	Enzyme
					Npepps	Enzyme	Nr3c2	Nuclear Receptor			Pak1	Kinase			Ptk2b	Kinase	Por	Enzyme
					Nr1h2	Nuclear Receptor	Nr4a1	Nuclear Receptor			Parp1	Enzyme			Ptplb	Enzyme	Pou3f1	Transcription Factor
					Nr3c1	Nuclear Receptor	Nr4a2	Nuclear Receptor			Parp6	Enzyme			Ptpn1	Enzyme	Ppapdc2	Enzyme
					Nr4a1	Nuclear Receptor	Nr4a3	Nuclear Receptor			Pbx1	Transcription Factor			Ptpn3	Enzyme	Ppm1e	Enzyme
					Nr4a2	Nuclear Receptor	Nsun2	Enzyme			Pcmtd1	Enzyme			Ptpra	Enzyme	Ppp1r1b	Enzyme
					Nr4a3	Nuclear Receptor	Nsun7	Enzyme			Pcsk2	Enzyme			Ptprd	Enzyme	Ppp2r2c	Enzyme
					Nsdhl	Enzyme	Ntrk3	Kinase			Pde10a	Enzyme			PTPRG	Enzyme	Ppp2r5a	Enzyme
					Nsmce2	Enzyme	Otub2	Enzyme			Pde11a	Enzyme			Ptprj	Enzyme	Ppp3ca	Enzyme
					Ntrk2	Kinase	P4ha1	Enzyme			Pde1a	Enzyme			Ptpru	Enzyme	Ppp4r4	Enzyme
					Nudt14	Enzyme	Pank2	Kinase			Pde2a	Enzyme			Pycr2	Enzyme	Pptc7	Enzyme
					Nudt18	Enzyme	Papss1	Enzyme			Pde4a	Enzyme			Rab26	Enzyme	Pradc1	Enzyme
					Nyap2	Enzyme	Parg	Enzyme			Pdia4	Enzyme			Rab8b	Enzyme	Prkab2	Enzyme
					Oat	Enzyme	Parp1	Enzyme			Pdk2	Kinase			Rap2a	Enzyme	Prkag2	Enzyme
					Odc1	Enzyme	Parp8	Enzyme			Pdpk1	Kinase			Rap2b	Enzyme	Prkcb	Kinase
					Ogdh	Enzyme	Pbx1	Transcription Factor			Peak1	Kinase			Rasd1	Enzyme	Prkcg	Kinase
					Ogfod2	Enzyme	Pcsk2	Enzyme			Pfkl	Kinase			Rasd2	Enzyme	Prkg1	Kinase
					Otub1	Enzyme	Pde1a	Enzyme			Pgs1	Enzyme			Rasl10a	Enzyme	Prkrir	Transcription Factor
					Oxnad1	Enzyme	Pde2a	Enzyme			Phactr1	Enzyme			Rasl11b	Enzyme	Ptk2	Kinase
					Pak1	Kinase	Pde8b	Enzyme			Phf20	Epigenetic			Rcor1	Transcription Factor	Ptk2b	Kinase
					Panx1	Ion Channel	Pdia4	Enzyme			Phf23	Epigenetic			Rfx3	Transcription Factor	Ptpdc1	Enzyme
					Parp1	Enzyme	Pdk1	Kinase			Phyhip	Enzyme			Rhob	Enzyme	Ptpn1	Enzyme
					Pbx1	Transcription Factor	Pdk2	Kinase			Pi4k2a	Kinase			Rhou	Enzyme	Ptpn3	Enzyme
					Pbx4	Transcription Factor	Pdpk1	Kinase			Pik3r2	Enzyme			Rnf182	Enzyme	Ptprj	Enzyme
					Pcyox1	Enzyme	Peli1	Enzyme			Pip4k2c	Kinase			Rnf19a	Enzyme	Ptprk	Enzyme
					Pddc1	Enzyme	Pepd	Enzyme			Pip5k1a	Kinase			Rnf2	Enzyme	Ptprs	Enzyme
					Pde10a	Enzyme	Pfkl	Kinase			Pisd	Enzyme			Ror1	Kinase	Ptpru	Enzyme
					Pde11a	Enzyme	Pgam2	Enzyme			Plcl2	Enzyme			Rras2	Enzyme	Pwwp2b	Epigenetic
					Pde1a	Enzyme	Phactr1	Enzyme			Plk2	Kinase			Runx2	Transcription Factor	Pycr2	Enzyme
					Pde2a	Enzyme	Phlpp1	Enzyme			Plscr4	Enzyme			Ryk	Kinase	Rab15	Enzyme
					Pde4a	Enzyme	Phyhip	Enzyme			Pmpca	Enzyme			Ryr2	Ion Channel	Rab26	Enzyme
					Pde4b	Enzyme	Pi4k2a	Kinase			Pnkd	Enzyme			Ryr3	Ion Channel	Rab8b	Enzyme
					Pde4d	Enzyme	Pik3cb	Kinase			Polr1d	Enzyme			Samd8	Enzyme	Rab9b	Enzyme
					Pdha1	Enzyme	Pik3r1	Kinase			Por	Enzyme			Satb2	Transcription Factor	Rabl6	Enzyme
					Pdk2	Kinase	Pik3r2	Enzyme			Porcn	Enzyme			Scn3b	Ion Channel	Rap2a	Enzyme
					Pdk3	Kinase	Pip4k2a	Kinase			Pou3f1	Transcription Factor			Sh3rf1	Enzyme	Rap2b	Enzyme
					Peak1	Kinase	Pip4k2c	Kinase			Ppapdc1b	Enzyme			Sik3	Kinase	Rara	Nuclear Receptor
					Peg3	Transcription Factor	Pip5k1a	Kinase			Ppapdc2	Enzyme			Sirpa	Enzyme	Rasd1	Enzyme
					Pfkl	Kinase	Pip5k1b	Kinase			Ppapdc3	Enzyme			Sirt7	Epigenetic	Rasl10a	Enzyme
					Pfkm	Kinase	Pkd2	Ion Channel			Ppm1e	Enzyme			Skap2	Enzyme	Rasl11b	Enzyme
					Pfkp	Kinase	Plat	Enzyme			Ppp1r14c	Enzyme			Slc16a1	Transporter	Rcor1	Transcription Factor
					Pgp	Enzyme	Plch2	Enzyme			Ppp1r8	Enzyme			Slc16a2	Transporter	Relb	Transcription Factor
					Pgr	Nuclear Receptor	Plk2	Kinase			Ppp2r2a	Enzyme			Slc17a7	Transporter	Rem2	Enzyme
					Phf20	Epigenetic	Plscr4	Enzyme			Ppp2r2b	Enzyme			Slc1a1	Transporter	Rfx3	Transcription Factor
					Phf23	Epigenetic	Por	Enzyme			Ppp2r2c	Enzyme			Slc20a1	Transporter	Rhob	Enzyme
					Phospho2	Enzyme	Pou3f1	Transcription Factor			Ppp3ca	Enzyme			Slc24a3	Transporter	Rhou	Enzyme
					Phyh	Enzyme	Ppapdc2	Enzyme			Ppp4r4	Enzyme			Slc25a22	Transporter	Rnf130	Enzyme
					Pigc	Enzyme	Ppm1e	Enzyme			Prep	Enzyme			Slc2a9	Transporter	Rnf182	Enzyme
					Pik3c3	Kinase	Ppp1r1b	Enzyme			Prkag2	Enzyme			Slc35b4	Transporter	Rnf19a	Enzyme
					Pip4k2a	Kinase	Ppp2r2c	Enzyme			Prkcb	Kinase			Slc35f3	Transporter	Rnf2	Enzyme
					Pip4k2c	Kinase	Ppp2r5a	Enzyme			Prkce	Kinase			Slc39a11	Transporter	Ror1	Kinase
					Pip5k1c	Kinase	Ppp2r5d	Enzyme			Prkcg	Kinase			Slc41a1	Transporter	Rras2	Enzyme
					Plat	Enzyme	Ppp3ca	Enzyme			Prkcz	Kinase			Slc44a1	Transporter	Runx2	Transcription Factor
					Plch2	Enzyme	Ppp4r4	Enzyme			Prkdc	Kinase			Slc4a7	Transporter	Ryk	Kinase
					Plcl2	Enzyme	Pptc7	Enzyme			Prkg1	Kinase			Slc7a4	Transporter	Ryr2	Ion Channel
					Pld3	Enzyme	Pradc1	Enzyme			Prkrir	Transcription Factor			Slc8a2	Transporter	Ryr3	Ion Channel
					Plk2	Kinase	Prkab2	Enzyme			Prosc	Enzyme			Slk	Kinase	Satb2	Transcription Factor
					Plscr4	Enzyme	Prkag2	Enzyme			Ptk2	Kinase			Smad4	Transcription Factor	Scn3b	Ion Channel
					Pmpca	Enzyme	Prkcb	Kinase			Ptk2b	Kinase			Smpd3	Enzyme	Scn8a	Ion Channel
					Pnkd	Enzyme	Prkcg	Kinase			Ptp4a2	Enzyme			Smurf1	Enzyme	Scrn3	Enzyme
					Pole4	Enzyme	Prkg1	Kinase			Ptpn3	Enzyme			Snd1	Epigenetic	Setd8	Epigenetic
					Polr2b	Enzyme	Prkrir	Transcription Factor			Ptpra	Enzyme			Speg	Kinase	Sh3rf1	Enzyme
					Pomgnt1	Enzyme	Prmt8	Epigenetic			PTPRG	Enzyme			Sphkap	Enzyme	Sik3	Kinase
					Pomgnt2	Enzyme	Ptk2	Kinase			Ptprj	Enzyme			Spink8	Enzyme	Sirpa	Enzyme
					Pomk	Kinase	Ptk2b	Kinase			Ptprn	Enzyme			Srebf2	Transcription Factor	Skap2	Enzyme
					Por	Enzyme	Ptpdc1	Enzyme			Ptpru	Enzyme			Srr	Enzyme	Slc16a1	Transporter
					Pou3f1	Transcription Factor	Ptpn1	Enzyme			Pycr2	Enzyme			Ssrp1	Transcription Factor	Slc16a2	Transporter
					Ppa2	Enzyme	Ptpn3	Enzyme			Qrsl1	Enzyme			Sstr4	GPCR	Slc17a5	Transporter
					Ppapdc2	Enzyme	Ptpra	Enzyme			Rab12	Enzyme			St3gal5	Enzyme	Slc17a7	Transporter
					Ppapdc3	Enzyme	PTPRG	Enzyme			Rab15	Enzyme			St6galnac5	Enzyme	Slc1a1	Transporter
					Ppp1r16a	Enzyme	Ptprj	Enzyme			Rab1b	Enzyme			St8sia5	Enzyme	Slc20a1	Transporter
					Ppp1r2	Enzyme	Ptprs	Enzyme			Rab22a	Enzyme			Stk4	Kinase	Slc24a2	Transporter
					Ppp2r2b	Enzyme	Ptpru	Enzyme			Rab26	Enzyme			Strada	Kinase	Slc24a4	Transporter
					Ppp2r5a	Enzyme	Pwwp2b	Epigenetic			Rab39b	Enzyme			Stt3b	Enzyme	Slc25a22	Transporter
					Ppp2r5c	Enzyme	Pycr2	Enzyme			Rab8b	Enzyme			Sult5a1	Enzyme	Slc26a4	Transporter
					Ppp2r5e	Enzyme	Pygo2	Epigenetic			Rabl6	Enzyme			Syngap1	Enzyme	Slc2a9	Transporter
					Ppp3cc	Enzyme	Rab15	Enzyme			Raf1	Kinase			Tdg	Enzyme	Slc30a3	Transporter
					Ppp4r4	Enzyme	Rab26	Enzyme			Rangap1	Enzyme			Tef	Transcription Factor	Slc35f3	Transporter
					Ppp5c	Enzyme	Rab8b	Enzyme			Rap1b	Enzyme			Tet3	Enzyme	Slc39a10	Transporter
					Prep	Enzyme	Rab9b	Enzyme			Rap2a	Enzyme			Tfdp2	Transcription Factor	Slc41a1	Transporter
					Prepl	Enzyme	Rabl6	Enzyme			Rap2b	Enzyme			Thop1	Enzyme	Slc44a1	Transporter
					Prkar1b	Enzyme	Rap1b	Enzyme			Rasd1	Enzyme			Tnks1bp1	Enzyme	Slc6a7	Transporter
					Prkcb	Kinase	Rap2a	Enzyme			Rasl10a	Enzyme			Tpst2	Enzyme	Slc7a4	Transporter
					Prkcg	Kinase	Rap2b	Enzyme			Rasl11b	Enzyme			Traip	Enzyme	Slc8a1	Transporter
					Prkra	Kinase	Rasd1	Enzyme			Rce1	Enzyme			Trpc1	Ion Channel	Slc8a2	Transporter
					Prmt2	Epigenetic	Rasl10a	Enzyme			Rcor1	Transcription Factor			Trpc4	Ion Channel	Slc9a2	Transporter
					Prmt3	Epigenetic	Rasl11b	Enzyme			Rhob	Enzyme			Trpc5	Ion Channel	Slc9a9	Transporter
					Prmt7	Epigenetic	Rcor1	Transcription Factor			Rhot1	Enzyme			Tub	Transcription Factor	Slk	Kinase
					Prosc	Enzyme	Rcor3	Transcription Factor			Rnf115	Enzyme			Tyro3	Kinase	Smad3	Transcription Factor
					Psph	Enzyme	Rem2	Enzyme			Rnf139	Enzyme			Ube3c	Enzyme	Smad4	Transcription Factor
					Ptdss2	Enzyme	Rexo1	Enzyme			Rnf19a	Enzyme			Ubr7	Epigenetic	Smpd3	Enzyme
					Ptges2	Enzyme	Rfx3	Transcription Factor			Rnf2	Enzyme			Ubtf	Transcription Factor	Smurf1	Enzyme
					Ptp4a3	Enzyme	Rhob	Enzyme			Rnf6	Enzyme			Ulk4	Kinase	Speg	Kinase
					Ptplb	Enzyme	Rhou	Enzyme			Rock2	Kinase			Usf1	Transcription Factor	Sphkap	Enzyme
					Ptpn2	Enzyme	Rnf182	Enzyme			Rpe	Enzyme			Usp1	Enzyme	Spink8	Enzyme
					Ptpn5	Enzyme	Rnf19a	Enzyme			Rpp14	Enzyme			Usp2	Enzyme	Spr	Enzyme
					PTPRG	Enzyme	Rnf2	Enzyme			Rpusd3	Enzyme			Usp25	Enzyme	Srebf2	Transcription Factor
					Ptprn	Enzyme	Ror1	Kinase			Runx2	Transcription Factor			Ust	Enzyme	Srr	Enzyme
					Ptprn2	Enzyme	Rras2	Enzyme			Ryr2	Ion Channel			Uxs1	Enzyme	Sstr4	GPCR
					Ptpru	Enzyme	Runx2	Transcription Factor			Ryr3	Ion Channel			Vhl	Enzyme	St3gal5	Enzyme
					Qrsl1	Enzyme	Ryk	Kinase			Samd8	Enzyme			Wbscr17	Enzyme	St6gal2	Enzyme
					Rab12	Enzyme	Ryr2	Ion Channel			Sap30	Enzyme			Xpnpep1	Enzyme	St6galnac3	Enzyme
					Rab15	Enzyme	Ryr3	Ion Channel			Satb2	Transcription Factor			Ybx3	Transcription Factor	St6galnac5	Enzyme
					Rab1b	Enzyme	Samd8	Enzyme			Scn1b	Ion Channel			Zbtb16	Transcription Factor	St8sia1	Enzyme
					Rab26	Enzyme	Satb2	Transcription Factor			Scn3b	Ion Channel			Zbtb18	Transcription Factor	Stk4	Kinase
					Rab27b	Enzyme	Scn1b	Ion Channel			Scn8a	Ion Channel			Zbtb20	Transcription Factor	Stt3b	Enzyme
					Rab39b	Enzyme	Scn3b	Ion Channel			Senp2	Enzyme			Zdhhc14	Enzyme	Sult5a1	Enzyme
					Rab3c	Enzyme	Scn8a	Ion Channel			Setd3	Epigenetic			Zfp281	Transcription Factor	Syngap1	Enzyme
					Rab3gap2	Enzyme	Scrn3	Enzyme			Setd8	Epigenetic			Zfp667	Transcription Factor	Tdg	Enzyme
					Rab4b	Enzyme	Setd8	Epigenetic			Sh3rf1	Enzyme			Zfp871	Transcription Factor	Tet3	Enzyme
					Rab5a	Enzyme	Sh3rf1	Enzyme			Siah1a	Enzyme			Zranb3	Enzyme	Tfdp2	Transcription Factor
					Rab6a	Enzyme	Sik3	Kinase			Sik3	Kinase					Thop1	Enzyme
					Rab6b	Enzyme	Sirpa	Enzyme			Sirpa	Enzyme					Tmem63c	Ion Channel
					Rab8b	Enzyme	Skap2	Enzyme			Sirt2	Epigenetic					Tnik	Kinase
					Rab9b	Enzyme	Slc16a1	Transporter			Skap2	Enzyme					Tnks1bp1	Enzyme
					Rabep1	Enzyme	Slc16a2	Transporter			Slc17a7	Transporter					Tpst2	Enzyme
					Rabl2	Enzyme	Slc16a7	Transporter			Slc1a1	Transporter					Traip	Enzyme
					Rac3	Enzyme	Slc17a5	Transporter			Slc24a2	Transporter					Trerf1	Transcription Factor
					Rala	Enzyme	Slc17a7	Transporter			Slc24a4	Transporter					Trim11	Enzyme
					Rangap1	Enzyme	Slc1a1	Transporter			Slc25a22	Transporter					Trio	Kinase
					Rap1b	Enzyme	Slc20a1	Transporter			Slc25a23	Transporter					Trpc1	Ion Channel
					Rap1gap	Enzyme	Slc24a2	Transporter			Slc25a29	Transporter					Trpc4	Ion Channel
					Rap1gds1	Enzyme	Slc24a4	Transporter			Slc25a46	Transporter					Tub	Transcription Factor
					Rap2b	Enzyme	Slc25a22	Transporter			Slc2a9	Transporter					Tyro3	Kinase
					Rara	Nuclear Receptor	Slc26a4	Transporter			Slc35c2	Transporter					Ubtf	Transcription Factor
					Rasd1	Enzyme	Slc2a9	Transporter			Slc35f3	Transporter					Uggt2	Enzyme
					Rasl11b	Enzyme	Slc35b4	Transporter			Slc35f5	Transporter					Usf1	Transcription Factor
					Rce1	Enzyme	Slc35f3	Transporter			Slc35f6	Transporter					Usp1	Enzyme
					Relb	Transcription Factor	Slc39a10	Transporter			Slc39a10	Transporter					Usp25	Enzyme
					Rem2	Enzyme	Slc41a1	Transporter			Slc39a11	Transporter					Usp46	Enzyme
					Rexo1	Enzyme	Slc44a1	Transporter			Slc7a4	Transporter					Ust	Enzyme
					Rhbdd2	Enzyme	Slc7a4	Transporter			Slc8a1	Transporter					Vhl	Enzyme
					Rhoq	Enzyme	Slc8a1	Transporter			Slk	Kinase					Wbscr17	Enzyme
					Rhot1	Enzyme	Slc8a2	Transporter			Smad4	Transcription Factor					Xylt1	Enzyme
					Rnaseh2b	Enzyme	Slc9a2	Transporter			Smarca4	Epigenetic					Ybx3	Transcription Factor
					Rnd3	Enzyme	Slk	Kinase			Smpd3	Enzyme					Zbtb18	Transcription Factor
					Rnf115	Enzyme	Smad3	Transcription Factor			Snd1	Epigenetic					Zbtb20	Transcription Factor
					Rnf123	Enzyme	Smad4	Transcription Factor			Speg	Kinase					Zcchc6	Enzyme
					Rnf139	Enzyme	Smarca4	Epigenetic			Spg21	Enzyme					Zdhhc14	Enzyme
					Rnf14	Enzyme	Smpd3	Enzyme			Sphkap	Enzyme					Zdhhc2	Enzyme
					Rnf180	Enzyme	Smurf1	Enzyme			Spink8	Enzyme					Zdhhc23	Enzyme
					Rnf25	Enzyme	Snd1	Epigenetic			Sppl2a	Enzyme					Zfhx4	Transcription Factor
					Rnf41	Enzyme	Speg	Kinase			Sptlc1	Enzyme					Zfp189	Transcription Factor
					Rpgr	Enzyme	Sphkap	Enzyme			Srd5a3	Enzyme					Zfp667	Transcription Factor
					Rpn1	Enzyme	Spink8	Enzyme			Srgap3	Enzyme					Zfp831	Transcription Factor
					Runx2	Transcription Factor	Spr	Enzyme			Srr	Enzyme					Zfp871	Transcription Factor
					Rxrg	Nuclear Receptor	Srebf2	Transcription Factor			Ssh2	Enzyme					Zfpm2	Transcription Factor
					Ryr3	Ion Channel	Srr	Enzyme			St3gal5	Enzyme					Zmiz1	Transcription Factor
					Sacm1l	Enzyme	Sstr4	GPCR			St6gal2	Enzyme					Zranb3	Enzyme
					Sap30	Enzyme	St3gal5	Enzyme			St6galnac5	Enzyme
					Sar1a	Enzyme	St6galnac3	Enzyme			Stt3b	Enzyme
					Satb2	Transcription Factor	St6galnac5	Enzyme			Sult2b1	Enzyme
					Sbk1	Kinase	St8sia1	Enzyme			Sult5a1	Enzyme
					Sccpdh	Enzyme	Stk4	Kinase			Taok1	Kinase
					Scd2	Enzyme	Stt3b	Enzyme			Tars2	Enzyme
					Sephs2	Enzyme	Sult5a1	Enzyme			Tdp1	Enzyme
					Setd3	Epigenetic	Syngap1	Enzyme			Tdp2	Enzyme
					Sgk1	Kinase	Tbk1	Kinase			Tef	Transcription Factor
					Sgpp1	Enzyme	Tdg	Enzyme			Tfam	Transcription Factor
					Sh3rf1	Enzyme	Tef	Transcription Factor			Thap11	Transcription Factor
					Sik3	Kinase	Tet3	Enzyme			Them4	Enzyme
					Sirpa	Enzyme	Tfdp2	Transcription Factor			Thnsl1	Enzyme
					Sirt2	Epigenetic	Thop1	Enzyme			Tmem63b	Ion Channel
					Skap2	Enzyme	Tmem63b	Ion Channel			Tox2	Transcription Factor
					Slc20a1	Transporter	Tmem63c	Ion Channel			Tox4	Transcription Factor
					Slc24a3	Transporter	Tnks1bp1	Enzyme			Tpp1	Enzyme
					Slc25a1	Transporter	Tnks2	Enzyme			Trim11	Enzyme
					Slc25a12	Transporter	Tpst2	Enzyme			Trim9	Enzyme
					Slc25a17	Transporter	Traip	Enzyme			Trio	Kinase
					Slc25a19	Transporter	Trerf1	Transcription Factor			Trmt6	Enzyme
					Slc25a22	Transporter	Trim11	Enzyme			Trpc4	Ion Channel
					Slc25a29	Transporter	Trio	Kinase			Trpc5	Ion Channel
					Slc25a38	Transporter	Trpc1	Ion Channel			Tsc22d1	Transcription Factor
					Slc25a39	Transporter	Trpc4	Ion Channel			Tub	Transcription Factor
					Slc25a46	Transporter	Tub	Transcription Factor			Tyro3	Kinase
					Slc2a8	Transporter	Tyro3	Kinase			Ube3c	Enzyme
					Slc2a9	Transporter	Ubtf	Transcription Factor			Ubtf	Transcription Factor
					Slc30a5	Transporter	Ulk4	Kinase			Ulk4	Kinase
					Slc35a2	Transporter	Usf1	Transcription Factor			Usp25	Enzyme
					Slc35a4	Transporter	Usp1	Enzyme			Usp32	Enzyme
					Slc35c2	Transporter	Usp12	Enzyme			Usp46	Enzyme
					Slc35f1	Transporter	Usp25	Enzyme			Usp5	Enzyme
					Slc35f6	Transporter	Usp46	Enzyme			Vma21	Enzyme
					Slc37a4	Transporter	Ust	Enzyme			Vrk3	Kinase
					Slc39a10	Transporter	Vhl	Enzyme			Wbscr17	Enzyme
					Slc39a3	Transporter	Wbscr17	Enzyme			Ybx3	Transcription Factor
					Slc39a7	Transporter	Xpnpep1	Enzyme			Zbtb18	Transcription Factor
					Slc45a1	Transporter	Xylt1	Enzyme			Zbtb20	Transcription Factor
					Slc4a1ap	Transporter	Ybx3	Transcription Factor			Zbtb7a	Transcription Factor
					Slc5a3	Transporter	Zbtb18	Transcription Factor			Zdhhc12	Enzyme
					Slc6a7	Transporter	Zbtb20	Transcription Factor			Zdhhc13	Enzyme
					Slc8a1	Transporter	Zcchc6	Enzyme			Zdhhc14	Enzyme
					Slc9a4	Transporter	Zdhhc14	Enzyme			Zdhhc2	Enzyme
					Smad2	Transcription Factor	Zdhhc2	Enzyme			Zdhhc4	Enzyme
					Smarca4	Epigenetic	Zdhhc23	Enzyme			Zdhhc6	Enzyme
					Smpd1	Enzyme	Zfhx2	Transcription Factor			Zfp148	Transcription Factor
					Smpd3	Enzyme	Zfhx4	Transcription Factor			Zfp821	Transcription Factor
					Snd1	Epigenetic	Zfp189	Transcription Factor			Zfp87	Transcription Factor
					Sox4	Transcription Factor	Zfp281	Transcription Factor			Zfp871	Transcription Factor
					Sox5	Transcription Factor	Zfp667	Transcription Factor			Zfp943	Transcription Factor
					Spg7	Enzyme	Zfp831	Transcription Factor			Zmynd8	Epigenetic
					Spink8	Enzyme	Zfp871	Transcription Factor			Zranb3	Enzyme
					Sppl3	Enzyme	Zmiz1	Transcription Factor
					Sptlc1	Enzyme	Zranb3	Enzyme
					Srd5a3	Enzyme
					Srebf2	Transcription Factor
					Srgap1	Enzyme
					Srgap2	Enzyme
					Sstr4	GPCR
					St6gal1	Enzyme
					St6galnac6	Enzyme
					St8sia1	Enzyme
					St8sia3	Enzyme
					St8sia5	Enzyme
					Stambpl1	Enzyme
					Stk25	Kinase
					Stk4	Kinase
					Stradb	Kinase
					Sulf2	Enzyme
					Sult2b1	Enzyme
					Sult4a1	Enzyme
					Sult5a1	Enzyme
					Sumf1	Enzyme
					Taok3	Kinase
					Tasp1	Enzyme
					Tdrkh	Epigenetic
					Tesk1	Kinase
					Thap11	Transcription Factor
					Them4	Enzyme
					Thnsl1	Enzyme
					Thop1	Enzyme
					Thtpa	Enzyme
					Timp2	Enzyme
					Tmem129	Enzyme
					Tmem63b	Ion Channel
					Tox2	Transcription Factor
					Tox4	Transcription Factor
					Tpra1	GPCR
					Tpst2	Enzyme
					Traip	Enzyme
					Trim37	Enzyme
					Trim8	Enzyme
					Trpc4	Ion Channel
					Trpc5	Ion Channel
					Ttll7	Enzyme
					Tyro3	Kinase
					Uck1	Kinase
					Uck2	Kinase
					Ufl1	Enzyme
					Ugcg	Enzyme
					Uggt1	Enzyme
					Ulk1	Kinase
					Usp10	Enzyme
					Usp11	Enzyme
					Usp25	Enzyme
					Usp46	Enzyme
					Usp5	Enzyme
					Ust	Enzyme
					Vhl	Enzyme
					Whsc1	TF-Epigenetic
					Wnk2	Kinase
					Wrnip1	Enzyme
					Yars2	Enzyme
					Zdhhc13	Enzyme
					Zdhhc14	Enzyme
					Zdhhc2	Enzyme
					Zfp410	Transcription Factor
					Zfp426	Transcription Factor
					Zfp575	Transcription Factor
					Zfp60	Transcription Factor
					Zfp612	Transcription Factor
					Zfp719	Transcription Factor
					Zfp850	Transcription Factor
					Zfp945	Transcription Factor
					Zmynd8	Epigenetic
					Zranb3	Enzyme
					Zscan21	Transcription Factor
[truncated: 26 more columns]

## Sheet: CA2
Intraregional analysis																				conservative interregional (bar graph)			Intraregional Intersection (Venn Diagrams)
Number of DEGs	71		56		174		79		85														Number of DEGs	30		44		28		43		33		13		27		41		56		24		20		10		20
Intersection of Datasets	A - CA2 vs CA1		B - CA2 vs CA3		C - CA2 vs GABA		D - CA2 vs DG		E - CA2 vs SUB		CA2 vs Vip		CA2 vs Pvalb		CA2 vs Sst		CA2 vs Sncg+Lamp			S_GPCR	S_Class		Intersection of Datasets	AB		AC		AD		AE		BC		BD		BE		CD		CE		DE		ABC		ABD		ABE
Gene + category	9630033F20Rik	Enzyme	Adcy1	Enzyme	Abcc4	Transporter	Ache	Enzyme	9630033F20Rik	Enzyme	Aco2	Enzyme	Adcy1	Enzyme	Abl2	Kinase	Abcc4	Transporter		Gpr12	GPCR		Gene + category	Adcy1	Enzyme	Adcy1	Enzyme	Ache	Enzyme	9630033F20Rik	Enzyme	Adcy1	Enzyme	Agbl4	Enzyme	Adcy1	Enzyme	Adora1	GPCR	Abcc4	Transporter	Asph	Enzyme	Adcy1	Enzyme	Epha5	Kinase	Adcy1	Enzyme
	Ache	Enzyme	Agbl4	Enzyme	Abl2	Kinase	Adora1	GPCR	Abcc4	Transporter	Adcy1	Enzyme	Adcy9	Enzyme	Adcy1	Enzyme	Abl2	Kinase		Ptpn5	Enzyme			Ahcyl2	Enzyme	Ahcyl2	Enzyme	Arhgap6	Enzyme	Adcy1	Enzyme	Agbl4	Enzyme	Epha5	Kinase	Ahcyl2	Enzyme	Agbl4	Enzyme	Abl2	Kinase	Hs3st4	Enzyme	Ahcyl2	Enzyme	Gpr12	GPCR	Ahcyl2	Enzyme
	Adcy1	Enzyme	Ahcyl2	Enzyme	Adcy1	Enzyme	Agbl4	Enzyme	Abl2	Kinase	Adcy9	Enzyme	Add2	Enzyme	Adcy9	Enzyme	Adam11	Enzyme		Smpd3	Enzyme			Arg2	Enzyme	Arhgap44	Enzyme	Asph	Enzyme	Ahcyl2	Enzyme	Ahcyl2	Enzyme	Ext1	Enzyme	Arhgap44	Enzyme	Asph	Enzyme	Adcy1	Enzyme	Mgat4c	Enzyme	Arhgap44	Enzyme	Htr7	GPCR	Arhgap44	Enzyme
	Ahcyl2	Enzyme	Aph1b	Enzyme	Adcy9	Enzyme	Arhgap6	Enzyme	Acsl1	Enzyme	Add2	Enzyme	Adora1	GPCR	Add2	Enzyme	Adcy1	Enzyme						Arhgap44	Enzyme	Asph	Enzyme	Atp8a1	Transporter	Arhgap44	Enzyme	Arhgap44	Enzyme	Gpr12	GPCR	Cap2	Enzyme	Atp2c1	Transporter	Ahcyl2	Enzyme	Nell2	Enzyme	Dgat2	Enzyme	Kcnv1	Ion Channel	Dgat2	Enzyme
	Arg2	Enzyme	Arg2	Enzyme	Add2	Enzyme	Asph	Enzyme	Adcy1	Enzyme	Ahcyl2	Enzyme	Ahcyl2	Enzyme	Adora1	GPCR	Adcy9	Enzyme						Asic2	Ion Channel	Atp8a1	Transporter	Epha5	Kinase	Asph	Enzyme	Cap2	Enzyme	Htr7	GPCR	Dgat2	Enzyme	Atp8a1	Transporter	Ak5	Kinase	Prss23	Enzyme	Dusp14	Enzyme	Mgst3	Enzyme	Dusp14	Enzyme
	Arhgap44	Enzyme	Arhgap44	Enzyme	Adora1	GPCR	Atp1a3	Transporter	Ahcyl2	Enzyme	Ak5	Kinase	Ak5	Kinase	Agbl4	Enzyme	Add2	Enzyme						Dgat2	Enzyme	Bhlhe22	Transcription Factor	Gpr12	GPCR	Atp8a1	Transporter	Car7	Enzyme	Kcnn2	Ion Channel	Dgkh	Kinase	Cacna2d3	Ion Channel	Arhgap44	Enzyme	Ptpn5	Enzyme	Epha5	Kinase	Prdm8	TF-Epigenetic	Gpr12	GPCR
	Arhgap6	Enzyme	Asic2	Ion Channel	Agbl4	Enzyme	Atp2a2	Transporter	Ak5	Kinase	Arf3	Enzyme	Arf3	Enzyme	Ahcyl2	Enzyme	Adora1	GPCR						Dusp14	Enzyme	Cpm	Enzyme	Hs3st4	Enzyme	Bhlhe22	Transcription Factor	Dapk1	Kinase	Kcnv1	Ion Channel	Dusp14	Enzyme	Camk1d	Kinase	Asph	Enzyme	Rem2	Enzyme	Gpr12	GPCR	Ptplb	Enzyme	Htr7	GPCR
	Asic2	Ion Channel	Bcl11b	Transcription Factor	Ahcyl2	Enzyme	Atp2c1	Transporter	Arhgap44	Enzyme	Arhgap44	Enzyme	Atp1a1	Transporter	Ak5	Kinase	Agbl4	Enzyme						Epha5	Kinase	Cyp7b1	Enzyme	Htr7	GPCR	Cpm	Enzyme	Dclk1	Kinase	Mgst3	Enzyme	Gba2	Enzyme	Camk4	Kinase	Atp2c1	Transporter	Smpd3	Enzyme	Jdp2	Transcription Factor	Ptpn5	Enzyme	Kcnv1	Ion Channel
	Asph	Enzyme	Cap2	Enzyme	Ak5	Kinase	Atp8a1	Transporter	Asph	Enzyme	Asph	Enzyme	Atp2b1	Transporter	Arf3	Enzyme	Ahcyl2	Enzyme						Gpr12	GPCR	Dgat2	Enzyme	Kcnq5	Ion Channel	Cyp7b1	Enzyme	Dgat2	Enzyme	Prdm8	TF-Epigenetic	Gpr12	GPCR	Camta2	Transcription Factor	Atp8a1	Transporter	Gpr12	GPCR	Kcnv1	Ion Channel	Smpd3	Enzyme	Lhx2	Transcription Factor
	Atp8a1	Transporter	Car7	Enzyme	Arf3	Enzyme	Bcat1	Enzyme	Atp2c1	Transporter	Atp1a1	Transporter	Atp2c1	Transporter	Arhgap21	Enzyme	Ak5	Kinase						Htr7	GPCR	Dusp14	Enzyme	Kcnv1	Ion Channel	Dgat2	Enzyme	Dusp14	Enzyme	Ptplb	Enzyme	Htr7	GPCR	Epha5	Kinase	Bhlhe22	Transcription Factor	Htr7	GPCR	Lhx2	Transcription Factor	Tbr1	Transcription Factor	Mef2c	Transcription Factor
	Bhlhe22	Transcription Factor	Dapk1	Kinase	Arhgap39	Enzyme	Cacna2d3	Ion Channel	Atp8a1	Transporter	Atp2a2	Transporter	Atp8a1	Transporter	Arhgap39	Enzyme	Aph1b	Enzyme						Id2	Transcription Factor	Epha5	Kinase	Lats2	Kinase	Dusp14	Enzyme	Epha5	Kinase	Ptpn5	Enzyme	Kcnv1	Ion Channel	Ext1	Enzyme	Camkk2	Kinase	Ntsr2	GPCR	Nr3c2	Nuclear Receptor			Prdm8	TF-Epigenetic
	Blmh	Enzyme	Dclk1	Kinase	Arhgap44	Enzyme	Camk1d	Kinase	Bhlhe22	Transcription Factor	Atp2b1	Transporter	Bai2	GPCR	Arhgap44	Enzyme	Arf3	Enzyme						Jdp2	Transcription Factor	Gpr12	GPCR	Mcu	Ion Channel	Glra2	Ion Channel	Ext1	Enzyme	Smpd3	Enzyme	Lhx2	Transcription Factor	Gabra5	Ion Channel	Camta2	Transcription Factor	Gabra5	Ion Channel	Prdm8	TF-Epigenetic			Ptpn5	Enzyme
	Cacna1a	Ion Channel	Dgat2	Enzyme	Asph	Enzyme	Camk4	Kinase	Camkk2	Kinase	Atp2c1	Transporter	Bcl11a	Transcription Factor	Asph	Enzyme	Arg2	Enzyme						Kcnj4	Ion Channel	Hs3st4	Enzyme	Mgat4c	Enzyme	Gpr12	GPCR	Gba2	Enzyme	Tbr1	Transcription Factor	Mef2c	Transcription Factor	Gpr12	GPCR	Cap1	Enzyme	Kcnv1	Ion Channel	Ptplb	Enzyme			Rfx3	Transcription Factor
	Cpm	Enzyme	Dgkh	Kinase	Atp1a1	Transporter	Camta2	Transcription Factor	Camta2	Transcription Factor	Atp8a1	Transporter	Bcl11b	Transcription Factor	Atp2b1	Transporter	Arhgap21	Enzyme						Kcnv1	Ion Channel	Jdp2	Transcription Factor	Mgst3	Enzyme	Gpr158	GPCR	Gpr12	GPCR			Nfia	Transcription Factor	Hivep2	Transcription Factor	Cap2	Enzyme	Mcu	Ion Channel	Ptpn5	Enzyme			Slc4a7	Transporter
	Cyp7b1	Enzyme	Dusp14	Enzyme	Atp2b1	Transporter	Cdkl5	Kinase	Cap1	Enzyme	Bai2	GPCR	Cacna1e	Ion Channel	Atp8a1	Transporter	Arhgap39	Enzyme						Lhx2	Transcription Factor	Kcna1	Ion Channel	Ntsr2	GPCR	Hs3st4	Enzyme	Jdp2	Transcription Factor			Peli1	Enzyme	Hs3st4	Enzyme	Cpm	Enzyme	Lats2	Kinase	Rfx3	Transcription Factor			Smpd3	Enzyme
	Dgat2	Enzyme	Dusp4	Enzyme	Atp2c1	Transporter	Chrm3	GPCR	Cap2	Enzyme	Bcl11a	Transcription Factor	Cacna2d3	Ion Channel	Bai2	GPCR	Arhgap44	Enzyme						Mef2c	Transcription Factor	Kcng2	Ion Channel	Pde4b	Enzyme	Htr7	GPCR	Kalrn	Kinase			Pip5k1b	Kinase	Kcnma1	Ion Channel	Cyp7b1	Enzyme	Map4k3	Kinase	Slc4a7	Transporter			Smpdl3a	Enzyme
	Dpf3	Epigenetic	Epha5	Kinase	Atp8a1	Transporter	Cnr1	GPCR	Cers6	Transcription Factor	Cacna1a	Ion Channel	Camk1d	Kinase	Bai3	GPCR	Asph	Enzyme						Mgst3	Enzyme	Kcnj6	Ion Channel	Pde4d	Enzyme	Kcnj6	Ion Channel	Kcnv1	Ion Channel			Ppp1r1a	Enzyme	Kcnq5	Ion Channel	Dgat2	Enzyme	Prkca	Kinase	Smpd3	Enzyme			Stk38l	Kinase
	Dusp14	Enzyme	Ephx2	Enzyme	Bai2	GPCR	Cpe	Enzyme	Cpm	Enzyme	Cacna1e	Ion Channel	Camk2a	Kinase	Bcl11a	Transcription Factor	Atp1a1	Transporter						Mylk	Kinase	Kcnmb4	Ion Channel	Prdm8	TF-Epigenetic	Kcnmb4	Ion Channel	Lhx2	Transcription Factor			Prdm8	TF-Epigenetic	Kcnv1	Ion Channel	Dusp14	Enzyme	Prdm8	TF-Epigenetic	Smpdl3a	Enzyme			Tbr1	Transcription Factor
	Epha5	Kinase	Ext1	Enzyme	Bcl11a	Transcription Factor	Epha5	Kinase	Cyp7b1	Enzyme	Camk1d	Kinase	Camk2b	Kinase	Bcl11b	Transcription Factor	Atp2b1	Transporter						Nr3c2	Nuclear Receptor	Kcnq5	Ion Channel	Prkca	Kinase	Kcnv1	Ion Channel	Nfia	Transcription Factor			Ptpn5	Enzyme	Lats2	Kinase	Epha4	Kinase	Camta2	Transcription Factor	Stk38l	Kinase			Trpm3	Ion Channel
	Glra2	Ion Channel	Gabra1	Ion Channel	Bhlhe22	Transcription Factor	Ext1	Enzyme	Dgat2	Enzyme	Camk2a	Kinase	Camk4	Kinase	Cacna1c	Ion Channel	Atp2c1	Transporter						Prdm8	TF-Epigenetic	Kcnv1	Ion Channel	Prss23	Enzyme	Lats2	Kinase	Nr3c2	Nuclear Receptor			Rfx3	Transcription Factor	Ldha	Enzyme	Epha7	Kinase	Neurod6	Transcription Factor	Tbr1	Transcription Factor			Usp2	Enzyme
	Gpr12	GPCR	Gba2	Enzyme	Cacna1e	Ion Channel	Gabra5	Ion Channel	Dgkh	Kinase	Camk2b	Kinase	Camkk2	Kinase	Cacna1e	Ion Channel	Atp8a1	Transporter						Ptplb	Enzyme	Lats2	Kinase	Ptplb	Enzyme	Lhx2	Transcription Factor	Peli1	Enzyme			Slc4a7	Transporter	Map4k3	Kinase	Faah	Enzyme	Tbr1	Transcription Factor
	Gpr158	GPCR	Gpr12	GPCR	Cacna1h	Ion Channel	Gpr12	GPCR	Dusp14	Enzyme	Camk4	Kinase	Camta2	Transcription Factor	Cacna1h	Ion Channel	Bai2	GPCR						Ptpn5	Enzyme	Lhx2	Transcription Factor	Ptpn5	Enzyme	Macrod1	Enzyme	Ppapdc2	Enzyme			Smpd3	Enzyme	Mcu	Ion Channel	Gabra5	Ion Channel	Atp2c1	Transporter
	Hs3st4	Enzyme	Htr7	GPCR	Cacna2d3	Ion Channel	Hgf	Enzyme	Eepd1	Enzyme	Camkk2	Kinase	Cap2	Enzyme	Cacna2d1	Ion Channel	Bcl11a	Transcription Factor						Rfx3	Transcription Factor	Map3k15	Kinase	Rem2	Enzyme	Mcu	Ion Channel	Ppp1r1a	Enzyme			Smpdl3a	Enzyme	Nell2	Enzyme	Gba2	Enzyme	Atp8a1	Transporter
	Htr7	GPCR	Id2	Transcription Factor	Camk1d	Kinase	Hivep2	Transcription Factor	Epha4	Kinase	Camkv	Kinase	Cdk14	Kinase	Camk1d	Kinase	Bhlhe22	Transcription Factor						Slc4a7	Transporter	Mcu	Ion Channel	Slc15a1	Transporter	Mef2c	Transcription Factor	Prdm8	TF-Epigenetic			Stk38l	Kinase	Neurod6	Transcription Factor	Gpr12	GPCR	Slc15a1	Transporter
	Id2	Transcription Factor	Jdp2	Transcription Factor	Camk2a	Kinase	Hs3st4	Enzyme	Epha7	Kinase	Camta2	Transcription Factor	Chrm1	GPCR	Camk2a	Kinase	Cacna1e	Ion Channel						Smpd3	Enzyme	Mpped2	Enzyme	Slc38a1	Transporter	Mgat4c	Enzyme	Ptplb	Enzyme			Tbr1	Transcription Factor	Ntsr2	GPCR	Hs3st4	Enzyme
	Jdp2	Transcription Factor	Kalrn	Kinase	Camk2b	Kinase	Htr7	GPCR	Extl2	Enzyme	Cap1	Enzyme	Chrm3	GPCR	Camk2b	Kinase	Cacna1h	Ion Channel						Smpdl3a	Enzyme	Nek6	Kinase	Smpd3	Enzyme	Ntsr2	GPCR	Ptpn5	Enzyme			Trpm3	Ion Channel	Phf20	Epigenetic	Kcnip2	Ion Channel
	Kcna1	Ion Channel	Kcnj4	Ion Channel	Camk4	Kinase	Hunk	Kinase	Faah	Enzyme	Cap2	Enzyme	Chst1	Enzyme	Camk4	Kinase	Cacna2d3	Ion Channel						Stk38l	Kinase	Nr3c2	Nuclear Receptor	Srgap2	Enzyme	Plcl1	Enzyme	Rfx3	Transcription Factor			Usp2	Enzyme	Pik3r5	Enzyme	Kcnj6	Ion Channel
	Kcng2	Ion Channel	Kcnn2	Ion Channel	Camkk2	Kinase	Kcnma1	Ion Channel	Gabra5	Ion Channel	Cdk14	Kinase	Cnksr2	Enzyme	Camkk2	Kinase	Camk1d	Kinase						Tbr1	Transcription Factor	Ntsr2	GPCR	Tbr1	Transcription Factor	Prdm8	TF-Epigenetic	Slc4a7	Transporter					Prdm8	TF-Epigenetic	Kcnmb4	Ion Channel
	Kcnj4	Ion Channel	Kcnv1	Ion Channel	Camkv	Kinase	Kcnn2	Ion Channel	Gba2	Enzyme	Chrm1	GPCR	Cyp7b1	Enzyme	Camta2	Transcription Factor	Camk2a	Kinase						Trpm3	Ion Channel	Plbd2	Enzyme			Prkca	Kinase	Smpd3	Enzyme					Prkca	Kinase	Kcnv1	Ion Channel
	Kcnj6	Ion Channel	Lhx2	Transcription Factor	Camta2	Transcription Factor	Kcnq5	Ion Channel	Glra2	Ion Channel	Chst1	Enzyme	Dapk1	Kinase	Cap1	Enzyme	Camk2b	Kinase						Usp2	Enzyme	Prdm8	TF-Epigenetic			Prss23	Enzyme	Smpdl3a	Enzyme					Prkcg	Kinase	Lats2	Kinase
	Kcnmb4	Ion Channel	Mef2c	Transcription Factor	Cap1	Enzyme	Kcnt1	Ion Channel	Gpr12	GPCR	Cnksr2	Enzyme	Dgat2	Enzyme	Cap2	Enzyme	Camk4	Kinase								Prkca	Kinase			Ptpn5	Enzyme	Stk38l	Kinase					Ptplb	Enzyme	Lhx2	Transcription Factor
	Kcnq5	Ion Channel	Mgst3	Enzyme	Cap2	Enzyme	Kcnv1	Ion Channel	Gpr158	GPCR	Cyp7b1	Enzyme	Dgkz	Enzyme	Car7	Enzyme	Camkk2	Kinase								Ptplb	Enzyme			Rem2	Enzyme	Tbr1	Transcription Factor					Ptpn5	Enzyme	Map4k3	Kinase
	Kcnv1	Ion Channel	Mylk	Kinase	Car7	Enzyme	Kit	Kinase	Gyk	Kinase	Dapk1	Kinase	Dusp14	Enzyme	Cdk14	Kinase	Camkv	Kinase								Ptpn5	Enzyme			Rfx3	Transcription Factor	Zdhhc23	Enzyme					Rap1gap	Enzyme	Mcu	Ion Channel
	Lats2	Kinase	Nfia	Transcription Factor	Cdk14	Kinase	Lats2	Kinase	Hbp1	Transcription Factor	Dclk1	Kinase	Egr1	Transcription Factor	Cdkl5	Kinase	Camta2	Transcription Factor								Rem2	Enzyme			Slc15a1	Transporter							Rem2	Enzyme	Nell2	Enzyme
	Lhx2	Transcription Factor	Nr3c2	Nuclear Receptor	Chrm1	GPCR	Ldha	Enzyme	Hs3st4	Enzyme	Dgat2	Enzyme	Epha4	Kinase	Chrm1	GPCR	Cap1	Enzyme								Rfx3	Transcription Factor			Slc4a7	Transporter							Rock2	Kinase	Neurod2	Transcription Factor
	Macrod1	Enzyme	Peli1	Enzyme	Chst1	Enzyme	Map4k3	Kinase	Htr7	GPCR	Dgkg	Enzyme	Epha5	Kinase	Chst1	Enzyme	Cap2	Enzyme								Slc15a1	Transporter			Smpd3	Enzyme							Slc15a1	Transporter	Neurod6	Transcription Factor
	Map3k15	Kinase	Pip5k1b	Kinase	Chst8	Enzyme	Mcu	Ion Channel	Ippk	Enzyme	Dgkz	Enzyme	Epha6	Kinase	Cnksr2	Enzyme	Car7	Enzyme								Slc4a7	Transporter			Smpdl3a	Enzyme							Slc25a22	Transporter	Nfia	Transcription Factor
	Mcu	Ion Channel	Ppapdc2	Enzyme	Cnksr2	Enzyme	Mgat4c	Enzyme	Kcnip2	Ion Channel	Dusp14	Enzyme	Epha7	Kinase	Cyp7b1	Enzyme	Cdk14	Kinase								Smpd3	Enzyme			Stk38l	Kinase							Smpd3	Enzyme	Ntsr2	GPCR
	Mef2c	Transcription Factor	Ppp1r1a	Enzyme	Cpm	Enzyme	Mgst3	Enzyme	Kcnj6	Ion Channel	Epha4	Kinase	Ext1	Enzyme	Dapk1	Kinase	Cdkl5	Kinase								Smpdl3a	Enzyme			Tbr1	Transcription Factor							Spink8	Enzyme	Peli1	Enzyme
	Mgat4c	Enzyme	Prdm8	TF-Epigenetic	Crym	Enzyme	Nell2	Enzyme	Kcnk2	Ion Channel	Epha5	Kinase	Faah	Enzyme	Dgat2	Enzyme	Chrm1	GPCR								Srgap2	Enzyme			Trpm3	Ion Channel							Srgap2	Enzyme	Plch2	Enzyme
	Mgst3	Enzyme	Ptplb	Enzyme	Cyp7b1	Enzyme	Neurod6	Transcription Factor	Kcnmb4	Ion Channel	Epha6	Kinase	Gabra5	Ion Channel	Dgkz	Enzyme	Chrm3	GPCR								Stk38l	Kinase			Usp2	Enzyme							Tbr1	Transcription Factor	Ppp1r1a	Enzyme
	Mpped2	Enzyme	Ptpn5	Enzyme	Dapk1	Kinase	Ntsr2	GPCR	Kcnv1	Ion Channel	Ext1	Enzyme	Gabrb1	Ion Channel	Dusp14	Enzyme	Chst1	Enzyme								Tbr1	Transcription Factor			Zbtb20	Transcription Factor									Prdm8	TF-Epigenetic
	Mylk	Kinase	Ptprd	Enzyme	Dclk1	Kinase	Pde4b	Enzyme	Lats2	Kinase	Faah	Enzyme	Gabrb3	Ion Channel	Dusp4	Enzyme	Chst8	Enzyme								Zbtb20	Transcription Factor			Zfp536	Transcription Factor									Prkca	Kinase
	Nek6	Kinase	Rara	Nuclear Receptor	Dgat2	Enzyme	Pde4d	Enzyme	Lhx2	Transcription Factor	Gabra5	Ion Channel	Gal3st3	Enzyme	Egr1	Transcription Factor	Cnksr2	Enzyme								Zdhhc8	Enzyme													Ptpn5	Enzyme
	Nr3c2	Nuclear Receptor	Rfx3	Transcription Factor	Dgkz	Enzyme	Phf20	Epigenetic	Macrod1	Enzyme	Gabrb1	Ion Channel	Galnt18	Enzyme	Epha4	Kinase	Cpm	Enzyme																						Ptprj	Enzyme
	Ntsr2	GPCR	Slc44a5	Transporter	Dusp14	Enzyme	Phyh	Enzyme	Map4k3	Kinase	Gabrb3	Ion Channel	Gpr12	GPCR	Epha5	Kinase	Crym	Enzyme																						Rem2	Enzyme
	Pde4b	Enzyme	Slc4a7	Transporter	Egr1	Transcription Factor	Pik3r5	Enzyme	Mcu	Ion Channel	Gda	Enzyme	Gpr22	GPCR	Epha7	Kinase	Cyp7b1	Enzyme																						Rfx3	Transcription Factor
	Pde4d	Enzyme	Smpd3	Enzyme	Epha4	Kinase	Pld3	Enzyme	Mef2c	Transcription Factor	Gpr12	GPCR	Gpr85	GPCR	Ext1	Enzyme	Dapk1	Kinase																						Rnf182	Enzyme
	Plbd2	Enzyme	Smpdl3a	Enzyme	Epha5	Kinase	Pnkd	Enzyme	Mgat4c	Enzyme	Gpr22	GPCR	Gria2	Ion Channel	Faah	Enzyme	Dgat2	Enzyme																						Slc15a1	Transporter
	Plcl1	Enzyme	Stk38l	Kinase	Epha6	Kinase	Ppp1r2	Enzyme	Mmp16	Enzyme	Gria1	Ion Channel	Grm7	GPCR	Gabra4	Ion Channel	Dgkg	Enzyme																						Slc4a7	Transporter
	Prdm8	TF-Epigenetic	Tbr1	Transcription Factor	Epha7	Kinase	Ppp2r2b	Enzyme	Nell2	Enzyme	Gria3	Ion Channel	Hivep2	Transcription Factor	Gabra5	Ion Channel	Dgkh	Kinase																						Smpd3	Enzyme
	Prkca	Kinase	Tlk1	Kinase	Ext1	Enzyme	Ppp2r5c	Enzyme	Neurod2	Transcription Factor	Hivep2	Transcription Factor	Hs3st4	Enzyme	Gabrb1	Ion Channel	Dgkz	Enzyme																						Smpdl3a	Enzyme
	Prss23	Enzyme	Trpm3	Ion Channel	Faah	Enzyme	Prdm8	TF-Epigenetic	Neurod6	Transcription Factor	Hs3st4	Enzyme	Jdp2	Transcription Factor	Gabrb3	Ion Channel	Dusp14	Enzyme																						Stk38l	Kinase
	Ptplb	Enzyme	Usp2	Enzyme	Gabra5	Ion Channel	Prkar1b	Enzyme	Nfia	Transcription Factor	Jdp2	Transcription Factor	Junb	Transcription Factor	Gal3st3	Enzyme	Egr1	Transcription Factor																						Tbr1	Transcription Factor
	Ptpn5	Enzyme	Zbtb16	Transcription Factor	Gabrb1	Ion Channel	Prkca	Kinase	Ntsr2	GPCR	Kalrn	Kinase	Kalrn	Kinase	Galnt18	Enzyme	Epha4	Kinase																						Wbscr17	Enzyme
	Rem2	Enzyme	Zdhhc23	Enzyme	Gabrb3	Ion Channel	Prkcg	Kinase	Peli1	Enzyme	Kcnab2	Ion Channel	Kcnab2	Ion Channel	Gba2	Enzyme	Epha5	Kinase																						Zbtb20	Transcription Factor
	Rfx3	Transcription Factor			Gal3st3	Enzyme	Prmt2	Epigenetic	Pip5k1b	Kinase	Kcnd2	Ion Channel	Kcnd2	Ion Channel	Gmpr	Enzyme	Epha6	Kinase
	Rph3a	Epigenetic			Galnt16	Enzyme	Prss23	Enzyme	Plch2	Enzyme	Kcng2	Ion Channel	Kcnj6	Ion Channel	Gpcpd1	Enzyme	Epha7	Kinase
	Slc15a1	Transporter			Gba2	Enzyme	Ptplb	Enzyme	Plcl1	Enzyme	Kcnip2	Ion Channel	Kcnmb4	Ion Channel	Gpr12	GPCR	Ext1	Enzyme
	Slc38a1	Transporter			Gmpr	Enzyme	Ptpn5	Enzyme	Ppp1r1a	Enzyme	Kcnj3	Ion Channel	Kcnn2	Ion Channel	Gpr158	GPCR	Faah	Enzyme
	Slc4a7	Transporter			Gpr12	GPCR	Ptprn	Enzyme	Prdm8	TF-Epigenetic	Kcnj6	Ion Channel	Kcnq5	Ion Channel	Gpr22	GPCR	Gabra5	Ion Channel
	Smpd3	Enzyme			Gpr22	GPCR	Ptprn2	Enzyme	Prkca	Kinase	Kcnma1	Ion Channel	Klf13	Transcription Factor	Gpr85	GPCR	Gabrb1	Ion Channel
	Smpdl3a	Enzyme			Gpr85	GPCR	Rab6a	Enzyme	Prss23	Enzyme	Kcnmb4	Ion Channel	Klf9	Transcription Factor	Gria2	Ion Channel	Gabrb3	Ion Channel
	Srgap2	Enzyme			Gria1	Ion Channel	Rab6b	Enzyme	Ptpn5	Enzyme	Kcnn2	Ion Channel	Lats2	Kinase	Grik5	Ion Channel	Gal3st3	Enzyme
	Stk38l	Kinase			Gria2	Ion Channel	Rap1gap	Enzyme	Ptprj	Enzyme	Kcnv1	Ion Channel	Ldha	Enzyme	Gyk	Kinase	Galnt16	Enzyme
	Tbr1	Transcription Factor			Grik5	Ion Channel	Rem2	Enzyme	Rem2	Enzyme	Klf13	Transcription Factor	Lppr4	Enzyme	Hivep2	Transcription Factor	Gba2	Enzyme
	Trpm3	Ion Channel			Hivep2	Transcription Factor	Rock2	Kinase	Rfx3	Transcription Factor	Klf9	Transcription Factor	Map2k1	Kinase	Hs3st4	Enzyme	Gmpr	Enzyme
	Usp2	Enzyme			Hs3st4	Enzyme	Slc15a1	Transporter	Rnf182	Enzyme	Large	Enzyme	Map4k3	Kinase	Itpka	Kinase	Gpr12	GPCR
	Zbtb20	Transcription Factor			Itpka	Kinase	Slc15a4	Transporter	Sat1	Enzyme	Lats2	Kinase	Mas1	GPCR	Jakmip2	Enzyme	Gpr22	GPCR
	Zdhhc8	Enzyme			Jdp2	Transcription Factor	Slc25a22	Transporter	Sgk1	Kinase	Ldha	Enzyme	Mast3	Kinase	Jdp2	Transcription Factor	Gpr85	GPCR
	Zfp536	Transcription Factor			Jmjd1c	Epigenetic	Slc38a1	Transporter	Slc15a1	Transporter	Lhx2	Transcription Factor	Mat2b	Enzyme	Jmjd1c	Epigenetic	Gria1	Ion Channel
					Junb	Transcription Factor	Slc6a17	Transporter	Slc1a2	Transporter	Lppr4	Enzyme	Matk	Kinase	Junb	Transcription Factor	Gria2	Ion Channel
					Kalrn	Kinase	Slc8a1	Transporter	Slc2a6	Transporter	Map4k3	Kinase	Mcu	Ion Channel	Kalrn	Kinase	Gria3	Ion Channel
					Kcna1	Ion Channel	Smpd3	Enzyme	Slc4a7	Transporter	Mapk10	Kinase	Mical2	Enzyme	Kcna1	Ion Channel	Grik5	Ion Channel
					Kcnab2	Ion Channel	Spink8	Enzyme	Smpd3	Enzyme	Mas1	GPCR	Mmp17	Enzyme	Kcnab2	Ion Channel	Grm7	GPCR
					Kcnd2	Ion Channel	Srgap2	Enzyme	Smpdl3a	Enzyme	Mast3	Kinase	Mpped2	Enzyme	Kcnd2	Ion Channel	Hivep2	Transcription Factor
					Kcng2	Ion Channel	Sult4a1	Enzyme	Sptssa	Enzyme	Mat2b	Enzyme	Msrb2	Enzyme	Kcng2	Ion Channel	Hs3st4	Enzyme
					Kcnip2	Ion Channel	Tbr1	Transcription Factor	Stk38l	Kinase	Matk	Kinase	Nedd4l	Enzyme	Kcnip2	Ion Channel	Itpka	Kinase
					Kcnj3	Ion Channel	Uchl1	Enzyme	Tbr1	Transcription Factor	Mcu	Ion Channel	Nek6	Kinase	Kcnip4	Ion Channel	Jdp2	Transcription Factor
					Kcnj6	Ion Channel			Trhde	Enzyme	Mgst3	Enzyme	Nell2	Enzyme	Kcnj3	Ion Channel	Jmjd1c	Epigenetic
					Kcnma1	Ion Channel			Trpm3	Ion Channel	Mical2	Enzyme	Nfia	Transcription Factor	Kcnj6	Ion Channel	Junb	Transcription Factor
					Kcnmb4	Ion Channel			Usp2	Enzyme	Mmp17	Enzyme	Nfix	Transcription Factor	Kcnma1	Ion Channel	Kalrn	Kinase
					Kcnq5	Ion Channel			Wbscr17	Enzyme	Mpped2	Enzyme	Nlgn1	Enzyme	Kcnn2	Ion Channel	Kcna1	Ion Channel
					Kcnv1	Ion Channel			Zbtb20	Transcription Factor	Nat14	Enzyme	Nr3c2	Nuclear Receptor	Kcnq5	Ion Channel	Kcnab2	Ion Channel
					Klf13	Transcription Factor			Zfp536	Transcription Factor	Nell2	Enzyme	P4ha1	Enzyme	Kcnv1	Ion Channel	Kcnd2	Ion Channel
					Klf9	Transcription Factor					Neurod2	Transcription Factor	Parp1	Enzyme	Kit	Kinase	Kcng2	Ion Channel
					Large	Enzyme					Neurod6	Transcription Factor	Pcsk2	Enzyme	Klf13	Transcription Factor	Kcnip2	Ion Channel
					Lats2	Kinase					Nfia	Transcription Factor	Peli1	Enzyme	Klf9	Transcription Factor	Kcnip4	Ion Channel
					Ldha	Enzyme					Nlgn1	Enzyme	Pfkl	Kinase	Large	Enzyme	Kcnj3	Ion Channel
					Lhx2	Transcription Factor					Nr3c2	Nuclear Receptor	Phf20	Epigenetic	Lats2	Kinase	Kcnj6	Ion Channel
					Lppr4	Enzyme					Parp1	Enzyme	Phyhip	Enzyme	Ldha	Enzyme	Kcnma1	Ion Channel
					Map3k15	Kinase					Pcsk2	Enzyme	Pip4k2c	Kinase	Lppr4	Enzyme	Kcnmb4	Ion Channel
					Map4k3	Kinase					Pde1a	Enzyme	Pip5k1b	Kinase	Map4k3	Kinase	Kcnq2	Ion Channel
					Mas1	GPCR					Phf20	Epigenetic	Plbd2	Enzyme	Mas1	GPCR	Kcnq5	Ion Channel
					Mast3	Kinase					Phyhip	Enzyme	Pld3	Enzyme	Mast3	Kinase	Kcnv1	Ion Channel
					Mat2b	Enzyme					Porcn	Enzyme	Porcn	Enzyme	Matk	Kinase	Klf13	Transcription Factor
					Matk	Kinase					Ppm1e	Enzyme	Ppapdc2	Enzyme	Mcu	Ion Channel	Klf9	Transcription Factor
					Mbd2	Transcription Factor					Ppp1cb	Enzyme	Ppp1r1a	Enzyme	Mef2c	Transcription Factor	Large	Enzyme
					Mcu	Ion Channel					Ppp1cc	Enzyme	Ppp2r2a	Enzyme	Mical2	Enzyme	Lats2	Kinase
					Mef2d	Transcription Factor					Ppp1r1a	Enzyme	Ppp2r2c	Enzyme	Mink1	Kinase	Ldha	Enzyme
					Mical2	Enzyme					Ppp2r2c	Enzyme	Ppp3ca	Enzyme	Mmp17	Enzyme	Lhx2	Transcription Factor
					Mink1	Kinase					Ppp3ca	Enzyme	Prkag2	Enzyme	Mprip	Enzyme	Map3k15	Kinase
					Mmp17	Enzyme					Prdm8	TF-Epigenetic	Prkca	Kinase	Msra	Enzyme	Map4k3	Kinase
					Mpped2	Enzyme					Prkag2	Enzyme	Prkce	Kinase	Msrb2	Enzyme	Mas1	GPCR
					Msrb2	Enzyme					Prkca	Kinase	Prkcg	Kinase	Ncor2	Transcription Factor	Mast3	Kinase
					Ncor2	Transcription Factor					Prkce	Kinase	Ptk2b	Kinase	Nedd4l	Enzyme	Matk	Kinase
					Nedd4l	Enzyme					Prkcg	Kinase	Ptplb	Enzyme	Nek6	Kinase	Mbd2	Transcription Factor
					Nek6	Kinase					Ptk2b	Kinase	Ptpn5	Enzyme	Nell2	Enzyme	Mcu	Ion Channel
					Nell2	Enzyme					Ptplb	Enzyme	Ptpra	Enzyme	Nfia	Transcription Factor	Mef2d	Transcription Factor
					Neurod2	Transcription Factor					Ptpn5	Enzyme	Ptprj	Enzyme	Nfib	Transcription Factor	Mgat4c	Enzyme
					Neurod6	Transcription Factor					Ptprj	Enzyme	Rap2b	Enzyme	Nfix	Transcription Factor	Mical2	Enzyme
					Nfia	Transcription Factor					Rem2	Enzyme	Rem2	Enzyme	Nlgn1	Enzyme	Mink1	Kinase
					Nlgn1	Enzyme					Rfx3	Transcription Factor	Rfx3	Transcription Factor	Nr3c2	Nuclear Receptor	Mmp17	Enzyme
					Nr3c2	Nuclear Receptor					Rock2	Kinase	Rhob	Enzyme	Ntsr2	GPCR	Mpped2	Enzyme
					Ntsr2	GPCR					Ryr2	Ion Channel	Ryr2	Ion Channel	Parp1	Enzyme	Mprip	Enzyme
					Parp1	Enzyme					Scn1b	Ion Channel	Ryr3	Ion Channel	Pcsk2	Enzyme	Msrb2	Enzyme
					Pcsk2	Enzyme					Scn8a	Ion Channel	Scn2a1	Ion Channel	Pde4b	Enzyme	Ncor2	Transcription Factor
					Peli1	Enzyme					Slc15a1	Transporter	Slc25a22	Transporter	Peli1	Enzyme	Nedd4l	Enzyme
					Phf20	Epigenetic					Slc17a7	Transporter	Slc4a7	Transporter	Pfkl	Kinase	Nek6	Kinase
					Phyhip	Enzyme					Slc24a2	Transporter	Slc7a4	Transporter	Phf20	Epigenetic	Nell2	Enzyme
					Pik3r5	Enzyme					Slc25a22	Transporter	Smpd3	Enzyme	Phyhip	Enzyme	Neurod2	Transcription Factor
					Pip4k2c	Kinase					Slc4a10	Transporter	Stk38l	Kinase	Pip4k2c	Kinase	Neurod6	Transcription Factor
					Plbd2	Enzyme					Slc4a7	Transporter	Trpm3	Ion Channel	Pip5k1b	Kinase	Nfia	Transcription Factor
					Plch2	Enzyme					Slc7a4	Transporter	Uchl1	Enzyme	Plbd2	Enzyme	Nlgn1	Enzyme
					Porcn	Enzyme					Slc8a1	Transporter	Wbscr17	Enzyme	Plch2	Enzyme	Nr3c2	Nuclear Receptor
					Ppapdc2	Enzyme					Smpd3	Enzyme	Zbtb16	Transcription Factor	Plcl1	Enzyme	Ntsr2	GPCR
					Ppm1e	Enzyme					Srgap2	Enzyme	Zbtb18	Transcription Factor	Porcn	Enzyme	P4ha1	Enzyme
					Ppp1r1a	Enzyme					St6galnac5	Enzyme	Zbtb20	Transcription Factor	Ppapdc2	Enzyme	Parp1	Enzyme
					Ppp2r2c	Enzyme					Tsc22d1	Transcription Factor			Ppm1e	Enzyme	Pcsk2	Enzyme
					Ppp3ca	Enzyme					Uchl1	Enzyme			Ppp1r1a	Enzyme	Pde4b	Enzyme
					Pptc7	Enzyme					Wbscr17	Enzyme			Ppp2r2c	Enzyme	Pdk2	Kinase
					Prdm8	TF-Epigenetic					Zbtb18	Transcription Factor			Ppp3ca	Enzyme	Peli1	Enzyme
					Prkag2	Enzyme					Zbtb20	Transcription Factor			Prdm8	TF-Epigenetic	Phf20	Epigenetic
					Prkca	Kinase					Znrf1	Enzyme			Prkag2	Enzyme	Phyhip	Enzyme
					Prkce	Kinase									Prkca	Kinase	Pip4k2c	Kinase
					Prkcg	Kinase									Prkce	Kinase	Plbd2	Enzyme
					Ptk2b	Kinase									Prkcg	Kinase	Plch2	Enzyme
					Ptp4a2	Enzyme									Ptk2b	Kinase	Plcl1	Enzyme
					Ptplb	Enzyme									Ptplb	Enzyme	Porcn	Enzyme
					Ptpn1	Enzyme									Ptpn1	Enzyme	Ppapdc2	Enzyme
					Ptpn5	Enzyme									Ptpn5	Enzyme	Ppm1e	Enzyme
					Ptprj	Enzyme									Ptprd	Enzyme	Ppp2r2b	Enzyme
					Rap1gap	Enzyme									Ptprj	Enzyme	Ppp2r2c	Enzyme
					Rap2b	Enzyme									Rap1gap	Enzyme	Ppp3ca	Enzyme
					Rasd1	Enzyme									Rap2b	Enzyme	Pptc7	Enzyme
					Rem2	Enzyme									Rem2	Enzyme	Prdm8	TF-Epigenetic
					Rfx3	Transcription Factor									Rfx3	Transcription Factor	Prkag2	Enzyme
					Rhob	Enzyme									Rhob	Enzyme	Prkca	Kinase
					Rnf182	Enzyme									Rnf182	Enzyme	Prkce	Kinase
					Rock2	Kinase									Rock2	Kinase	Prkcg	Kinase
					Ryr2	Ion Channel									Ryr2	Ion Channel	Ptk2b	Kinase
					Ryr3	Ion Channel									Ryr3	Ion Channel	Ptp4a2	Enzyme
					Scn8a	Ion Channel									Slc15a1	Transporter	Ptplb	Enzyme
					Slc15a1	Transporter									Slc17a7	Transporter	Ptpn1	Enzyme
					Slc17a7	Transporter									Slc24a2	Transporter	Ptpn5	Enzyme
					Slc24a2	Transporter									Slc25a22	Transporter	Ptprj	Enzyme
					Slc24a4	Transporter									Slc44a5	Transporter	Rap1b	Enzyme
					Slc25a22	Transporter									Slc4a7	Transporter	Rap1gap	Enzyme
					Slc4a10	Transporter									Slc7a4	Transporter	Rap2b	Enzyme
					Slc4a7	Transporter									Smpd3	Enzyme	Rasd1	Enzyme
					Slc7a4	Transporter									Smpdl3a	Enzyme	Rem2	Enzyme
					Smpd3	Enzyme									Spink8	Enzyme	Rfx3	Transcription Factor
					Smpdl3a	Enzyme									Srgap2	Enzyme	Rhob	Enzyme
					Spink8	Enzyme									Srr	Enzyme	Rnf130	Enzyme
					Srgap2	Enzyme									Ssh2	Enzyme	Rnf182	Enzyme
					Ssh2	Enzyme									St3gal5	Enzyme	Rock2	Kinase
					St3gal5	Enzyme									Stk38l	Kinase	Ryr2	Ion Channel
					Stk38l	Kinase									Trim9	Enzyme	Ryr3	Ion Channel
					Tbr1	Transcription Factor									Trpm3	Ion Channel	Scn8a	Ion Channel
					Wbscr17	Enzyme									Tsc22d1	Transcription Factor	Slc15a1	Transporter
					Zbtb18	Transcription Factor									Ubr3	Enzyme	Slc17a7	Transporter
					Zbtb20	Transcription Factor									Usp2	Enzyme	Slc24a2	Transporter
					Zdhhc23	Enzyme									Wbscr17	Enzyme	Slc24a4	Transporter
					Zdhhc8	Enzyme									Zbtb16	Transcription Factor	Slc25a22	Transporter
															Zbtb18	Transcription Factor	Slc2a6	Transporter
															Zbtb20	Transcription Factor	Slc4a7	Transporter
															Zdhhc23	Enzyme	Slc7a4	Transporter
															Zdhhc8	Enzyme	Smpd3	Enzyme
															Zfp827	Transcription Factor	Smpdl3a	Enzyme
																	Spink8	Enzyme
																	Srgap2	Enzyme
																	Srr	Enzyme
																	Ssh2	Enzyme
																	St3gal5	Enzyme
																	Stk38l	Kinase
																	Tbr1	Transcription Factor
																	Tlk1	Kinase
																	Trpm3	Ion Channel
																	Wbscr17	Enzyme
																	Zbtb18	Transcription Factor
																	Zbtb20	Transcription Factor
																	Zdhhc23	Enzyme
																	Zdhhc8	Enzyme
																	Zfpm2	Transcription Factor
																	Znrf1	Enzyme
[truncated: 26 more columns]

## Sheet: CA3
Intraregional analysis																				conservative interregional (bar graph)			Intraregional Intersection (Venn Diagrams)
Number of DEGs	130	130	20	20	905	905	560	560	204	204													Number of DEGs	7	7	57	57	79	79	87	87	14	14	16	16	11	11	192	192	88	88	125	125	7	7	6	6	6	6
Intersection of Datasets	A - CA3 vs CA1	A	B - CA 3 vs CA2	B	C - CA3 vs DG	C	D - CA3 vs GABA	D	E - CA3 vs SUB	E	CA3 vs Vip		CA3 vs Pvalb		CA3 vs Sst		CA3 vs Sncg+Lamp			S_GPCR	S_Class		Intersection of Datasets	AB	AB	AC	AC	AD	AD	AE	AE	BC	BC	BD	BD	BE	BE	CD	CD	CE	CE	DE	DE	ABC	ABC	ABD	ABD	ABE	ABE
Gene + category	Abcc4	Transporter	Camk2n1	Enzyme	1110057K04Rik	Enzyme	2010111I01Rik	Enzyme	2010111I01Rik	Enzyme	1110057K04Rik	Enzyme	2010111I01Rik	Enzyme	2010111I01Rik	Enzyme	2010111I01Rik	Enzyme		Rab15	Enzyme		Gene + category	Car10	Enzyme	Abcc4	Transporter	Abcc4	Transporter	Abcc4	Transporter	Car10	Enzyme	Camk2n1	Enzyme	Camk2n1	Enzyme	2010111I01Rik	Enzyme	2010111I01Rik	Enzyme	2010111I01Rik	Enzyme	Car10	Enzyme	Car10	Enzyme	Car10	Enzyme
	Acadm	Enzyme	Camkk1	Kinase	2010111I01Rik	Enzyme	2410016O06Rik	Epigenetic	Abcc4	Transporter	2010111I01Rik	Enzyme	4833439L19Rik	Enzyme	Aacs	Enzyme	Aacs	Enzyme		Rerg	Enzyme			Gyg	Enzyme	Acadm	Enzyme	Ak4	Kinase	Adarb1	Enzyme	Chst10	Enzyme	Camkk1	Kinase	Camkk1	Kinase	Aatk	Kinase	Abcc4	Transporter	Abcc4	Transporter	Gyg	Enzyme	Gyg	Enzyme	Gyg	Enzyme
	Ache	Enzyme	Car10	Enzyme	2810408M09Rik	Kinase	4833439L19Rik	Enzyme	Adam11	Enzyme	2210404O09Rik	Transcription Factor	Aacs	Enzyme	Aatk	Kinase	Aatk	Kinase						Kcnc1	Ion Channel	Ache	Enzyme	Ak5	Kinase	Ak4	Kinase	Dgkb	Enzyme	Car10	Enzyme	Car10	Enzyme	Abcc4	Transporter	Adam11	Enzyme	Adam11	Enzyme	Kcnc1	Ion Channel	Rab15	Enzyme	Kcnc1	Ion Channel
	Adarb1	Enzyme	Chst10	Enzyme	9630033F20Rik	Enzyme	Aacs	Enzyme	Adamts3	Enzyme	2410016O06Rik	Epigenetic	Abce1	Transporter	Abhd6	Enzyme	Abca3	Transporter						Rab15	Enzyme	Ak4	Kinase	Arhgap25	Enzyme	Ak5	Kinase	Gyg	Enzyme	Dgkb	Enzyme	Fut8	Enzyme	Acot1	Enzyme	Adora1	GPCR	Adck3	Kinase	Rab15	Enzyme	Rerg	Enzyme	Rab15	Enzyme
	Ak4	Kinase	Dgkb	Enzyme	Aak1	Kinase	Aatk	Kinase	Adarb1	Enzyme	2810408M09Rik	Kinase	Acox1	Enzyme	Abl2	Kinase	Abcc4	Transporter						Rerg	Enzyme	Arhgap25	Enzyme	Asph	Enzyme	Ano6	Ion Channel	Kcnc1	Ion Channel	Gyg	Enzyme	Gyg	Enzyme	Acsl4	Enzyme	Adra1d	GPCR	Add3	Enzyme	Rerg	Enzyme	Sulf2	Enzyme	Rerg	Enzyme
	Ak5	Kinase	Fut8	Enzyme	Aars2	Enzyme	Abca3	Transporter	Adck3	Kinase	4833439L19Rik	Enzyme	Acsl4	Enzyme	Ackr3	GPCR	Abl2	Kinase						Sulf2	Enzyme	Asph	Enzyme	Cacna1c	Ion Channel	Arhgap25	Enzyme	Peak1	Kinase	Lppr2	Enzyme	Kcnc1	Ion Channel	Adam11	Enzyme	Ak4	Kinase	Adora1	GPCR	Sulf2	Enzyme	Trps1	Transcription Factor	Trps1	Transcription Factor
	Ano6	Ion Channel	Gyg	Enzyme	Aasdhppt	Enzyme	Abcc4	Transporter	Add3	Enzyme	Aatk	Kinase	Acsl5	Enzyme	Acsl4	Enzyme	Acot2	Enzyme						Trps1	Transcription Factor	Cacng2	Ion Channel	Car10	Enzyme	Asph	Enzyme	Pfkl	Kinase	Peak1	Kinase	Pfkl	Kinase	Add1	Enzyme	Akap13	Enzyme	Adra1d	GPCR	Trps1	Transcription Factor
	Arhgap25	Enzyme	Kcnc1	Ion Channel	Aatk	Kinase	Abl2	Kinase	Adora1	GPCR	Abcb6	Transporter	Adam11	Enzyme	Acsl5	Enzyme	Acsl3	Enzyme								Camk1	Kinase	Cat	Enzyme	B3gat2	Enzyme	Prkcb	Kinase	Pfkl	Kinase	Rab15	Enzyme	Adora1	GPCR	Akr1b10	Enzyme	Ak4	Kinase
	Asl	Enzyme	Lppr2	Enzyme	Abcb6	Transporter	Ackr3	GPCR	Adra1d	GPCR	Abhd3	Enzyme	Adam15	Enzyme	Acvr1	Kinase	Acsl4	Enzyme								Car10	Enzyme	Cdk14	Kinase	Cacna1c	Ion Channel	Rab15	Enzyme	Prkcb	Kinase	Rerg	Enzyme	Adra1d	GPCR	Arfgap2	Enzyme	Ak5	Kinase
	Asph	Enzyme	Pak3	Kinase	Abcb8	Transporter	Acot1	Enzyme	Ak4	Kinase	Abhd6	Enzyme	Adck3	Kinase	Adam11	Enzyme	Acsl5	Enzyme								Cat	Enzyme	Chst11	Enzyme	Cacng2	Ion Channel	Rerg	Enzyme	Rab15	Enzyme	Tpst1	Enzyme	Aff3	Transcription Factor	Arhgap25	Enzyme	Akap13	Enzyme
	B3gat2	Enzyme	Peak1	Kinase	Abcc4	Transporter	Acot2	Enzyme	Ak5	Kinase	Acaa2	Enzyme	Adcy2	Enzyme	Adam15	Enzyme	Acvr1c	Kinase								Cpm	Enzyme	Cpm	Enzyme	Camk1	Kinase	Sirpa	Enzyme	Rerg	Enzyme	Trps1	Transcription Factor	Agap3	Enzyme	Asph	Enzyme	Ampd2	Enzyme
	Blmh	Enzyme	Pfkl	Kinase	Abhd11	Enzyme	Acsl3	Enzyme	Akap13	Enzyme	Acad8	Enzyme	Adcy9	Enzyme	Adck3	Kinase	Adam11	Enzyme								Diras2	Enzyme	Cyp7b1	Enzyme	Car10	Enzyme	Sulf2	Enzyme	Sirpa	Enzyme			Agtpbp1	Enzyme	Cacnb3	Ion Channel	Arhgap25	Enzyme
	Cacna1c	Ion Channel	Prkcb	Kinase	Abhd13	Enzyme	Acsl4	Enzyme	Akr1b10	Enzyme	Acad9	Enzyme	Add1	Enzyme	Adcy9	Enzyme	Adam15	Enzyme								Ephb1	Kinase	Diras2	Enzyme	Car4	Enzyme	Tpst1	Enzyme	Slc35f3	Transporter			Ak4	Kinase	Cacng2	Ion Channel	Asph	Enzyme
	Cacng2	Ion Channel	Rab15	Enzyme	Abhd14b	Enzyme	Acsl5	Enzyme	Aldh3a2	Enzyme	Acadm	Enzyme	Add2	Enzyme	Add1	Enzyme	Adck3	Kinase								Fgfr1	Kinase	Dpf3	Epigenetic	Cat	Enzyme	Trps1	Transcription Factor	Sulf2	Enzyme			Akap13	Enzyme	Camk1	Kinase	Asphd2	Enzyme
	Camk1	Kinase	Rerg	Enzyme	Abhd3	Enzyme	Acvr1	Kinase	Ampd2	Enzyme	Acadvl	Enzyme	Add3	Enzyme	Add2	Enzyme	Adcy9	Enzyme								Fmo1	Enzyme	Entpd7	Enzyme	Chst11	Enzyme			Tpst1	Enzyme			Arhgap25	Enzyme	Camta2	Transcription Factor	Atp8a1	Transporter
	Car10	Enzyme	Sirpa	Enzyme	Abhd8	Enzyme	Acvr1c	Kinase	Ano6	Ion Channel	Ackr1	GPCR	Adora1	GPCR	Add3	Enzyme	Add1	Enzyme								Grik4	Ion Channel	Ephb1	Kinase	Cpm	Enzyme			Trps1	Transcription Factor			Arhgap35	Enzyme	Car10	Enzyme	Cacna1c	Ion Channel
	Car4	Enzyme	Slc35f3	Transporter	Acad8	Enzyme	Adam11	Enzyme	Arfgap2	Enzyme	Ackr3	GPCR	Adrbk1	Kinase	Adora1	GPCR	Add2	Enzyme								Gyg	Enzyme	Ephb2	Kinase	Dgka	Kinase							Asph	Enzyme	Cat	Enzyme	Cacnb3	Ion Channel
	Cat	Enzyme	Sulf2	Enzyme	Acad9	Enzyme	Adam15	Enzyme	Arhgap15	Enzyme	Aco2	Enzyme	Agap3	Enzyme	Adra1d	GPCR	Adora1	GPCR								Hs3st4	Enzyme	Ephx1	Enzyme	Dpf3	Epigenetic							B4galnt1	Enzyme	Cdkn1a	Enzyme	Camk2n1	Enzyme
	Cdk14	Kinase	Tpst1	Enzyme	Acadm	Enzyme	Adamts9	Enzyme	Arhgap25	Enzyme	Acox1	Enzyme	Agpat4	Enzyme	Adrbk1	Kinase	Adra1d	GPCR								Itpk1	Kinase	Fgfr1	Kinase	Ephb1	Kinase							Begain	Enzyme	Cdo1	Enzyme	Camkk1	Kinase
	Chst11	Enzyme	Trps1	Transcription Factor	Acadsb	Enzyme	Adck3	Kinase	Asph	Enzyme	Acp6	Enzyme	Ak5	Kinase	Aff3	Transcription Factor	Adrbk1	Kinase								Kcna1	Ion Channel	Fxyd1	Ion Channel	Ephx1	Enzyme							Brsk2	Kinase	Chst2	Enzyme	Camta2	Transcription Factor
	Cnp	Enzyme			Acadvl	Enzyme	Adcy9	Enzyme	Asphd2	Enzyme	Acsl4	Enzyme	Akap11	Enzyme	Agap2	Enzyme	Aff3	Transcription Factor								Kcnc1	Ion Channel	Gatm	Enzyme	Fgfr1	Kinase							Cacna1a	Ion Channel	Cmpk2	Kinase	Cap1	Enzyme
	Cpm	Enzyme			Ache	Enzyme	Add1	Enzyme	Atp8a1	Transporter	Acsl5	Enzyme	Akap13	Enzyme	Agap3	Enzyme	Agap2	Enzyme								Kcnk4	Ion Channel	Gpr68	GPCR	Fxyd1	Ion Channel							Cacna2d3	Ion Channel	Cpm	Enzyme	Car10	Enzyme
	Cyp7b1	Enzyme			Ackr1	GPCR	Add2	Enzyme	B3galt5	Enzyme	Adal	Enzyme	Akt3	Kinase	Agpat1	Enzyme	Agap3	Enzyme								Lats2	Kinase	Gpr83	GPCR	Gatm	Enzyme							Cacnb1	Ion Channel	Crmp1	Enzyme	Cat	Enzyme
	Dgka	Kinase			Acot1	Enzyme	Add3	Enzyme	B3gat2	Enzyme	Adam11	Enzyme	Ampd2	Enzyme	Ak4	Kinase	Agpat1	Enzyme								Lpl	Enzyme	Grik4	Ion Channel	Gpr68	GPCR							Cacnb3	Ion Channel	Eepd1	Enzyme	Chst11	Enzyme
	Diras2	Enzyme			Acot7	Enzyme	Adora1	GPCR	Cacna1c	Ion Channel	Adam23	Enzyme	Aprt	Enzyme	Ak5	Kinase	Ak4	Kinase								Magi3	Enzyme	Grm1	GPCR	Gpr83	GPCR							Camk1d	Kinase	Ephb1	Kinase	Chst2	Enzyme
	Dpf3	Epigenetic			Acot9	Enzyme	Adra1d	GPCR	Cacnb3	Ion Channel	Adck1	Kinase	Arf3	Enzyme	Akap11	Enzyme	Ak5	Kinase								Mest	Enzyme	Gstm1	Enzyme	Grik4	Ion Channel							Camk4	Kinase	Fads1	Enzyme	Cpm	Enzyme
	Entpd7	Enzyme			Acox1	Enzyme	Adrbk1	Kinase	Cacng2	Ion Channel	Adck3	Kinase	Arhgap1	Enzyme	Akap13	Enzyme	Akap11	Enzyme								Mgat4b	Enzyme	Gstm7	Enzyme	Grm1	GPCR							Camkk2	Kinase	Fgfr1	Kinase	Crmp1	Enzyme
	Ephb1	Kinase			Acp6	Enzyme	Aff3	Transcription Factor	Camk1	Kinase	Adcy9	Enzyme	Arhgap39	Enzyme	Akt3	Kinase	Akap13	Enzyme								Mgat4c	Enzyme	Gyg	Enzyme	Gstm1	Enzyme							Camta2	Transcription Factor	Gabra5	Ion Channel	Dagla	Enzyme
	Ephb2	Kinase			Acsl1	Enzyme	Afg3l2	Enzyme	Camk2n1	Enzyme	Add1	Enzyme	Arsb	Enzyme	Ampd2	Enzyme	Akr1b10	Enzyme								Mvd	Enzyme	Hs3st4	Enzyme	Gstm7	Enzyme							Car10	Enzyme	Grik4	Ion Channel	Dhcr7	Enzyme
	Ephx1	Enzyme			Acsl4	Enzyme	Agap2	Enzyme	Camk2n2	Enzyme	Add2	Enzyme	Asphd2	Enzyme	Arel1	Enzyme	Akt3	Kinase								Nr4a3	Nuclear Receptor	Itpk1	Kinase	Gyg	Enzyme							Cat	Enzyme	Gyg	Enzyme	Dpf3	Epigenetic
	Fgfr1	Kinase			Adam11	Enzyme	Agap3	Enzyme	Camkk1	Kinase	Add3	Enzyme	Atf6b	Transcription Factor	Arf3	Enzyme	Ampd2	Enzyme								Ntsr2	GPCR	Kcna1	Ion Channel	Hopx	Transcription Factor							Cbr4	Enzyme	Hmgcs1	Enzyme	Dpy19l3	Enzyme
	Fmo1	Enzyme			Adam23	Enzyme	Agpat1	Enzyme	Camta2	Transcription Factor	Adora1	GPCR	Atp1a1	Transporter	Arhgap1	Enzyme	Arel1	Enzyme								Pde4d	Enzyme	Kcng2	Ion Channel	Hs3st4	Enzyme							Celsr2	GPCR	Hs3st4	Enzyme	Elk1	Transcription Factor
	Fxyd1	Ion Channel			Adam9	Enzyme	Agtpbp1	Enzyme	Cap1	Enzyme	Adpgk	Kinase	Atp2b1	Transporter	Arhgap21	Enzyme	Arf3	Enzyme								Pfkfb3	Kinase	Kcnk4	Ion Channel	Hsd11b1	Enzyme							Chrm3	GPCR	Hsd17b7	Enzyme	Epha4	Kinase
	Galnt14	Enzyme			Adar	Enzyme	Ak4	Kinase	Car10	Enzyme	Agap2	Enzyme	Atp9a	Transporter	Arhgap25	Enzyme	Arhgap1	Enzyme								Ppm1l	Enzyme	Kcnmb4	Ion Channel	Itpk1	Kinase							Chst2	Enzyme	Htra1	Enzyme	Epha7	Kinase
	Gamt	Enzyme			Adck1	Kinase	Ak5	Kinase	Car4	Enzyme	Agap3	Enzyme	B4galnt1	Enzyme	Arhgap39	Enzyme	Arhgap15	Enzyme								Ppp6r1	Enzyme	Kcnv1	Ion Channel	Kcnc1	Ion Channel							Chst8	Enzyme	Irak1	Kinase	Ephb1	Kinase
	Gatm	Enzyme			Adck2	Kinase	Akap11	Enzyme	Cat	Enzyme	Agpat3	Enzyme	Bai2	GPCR	Arid1b	Transcription Factor	Arhgap21	Enzyme								Prkca	Kinase	Lats2	Kinase	Kcnh1	Ion Channel							Cpe	Enzyme	Itpk1	Kinase	Ephx1	Enzyme
	Gpr68	GPCR			Adck4	Kinase	Akap13	Enzyme	Cdkn1a	Enzyme	Agtpbp1	Enzyme	Bcl11a	Transcription Factor	Arl15	Enzyme	Arhgap25	Enzyme								Prss35	Enzyme	Lpl	Enzyme	Kcnk4	Ion Channel							Cpm	Enzyme	Kcnc1	Ion Channel	Faah	Enzyme
	Gpr83	GPCR			Add1	Enzyme	Akt3	Kinase	Cdo1	Enzyme	Ak2	Kinase	Begain	Enzyme	Arsb	Enzyme	Arhgap35	Enzyme								Qpct	Enzyme	Map3k5	Kinase	Kcnmb4	Ion Channel							Cpt1c	Enzyme	Kcnc2	Ion Channel	Fgfr1	Kinase
	Grik4	Ion Channel			Adi1	Enzyme	Ampd2	Enzyme	Chst11	Enzyme	Ak4	Kinase	Cacna1c	Ion Channel	Asph	Enzyme	Arhgap39	Enzyme								Rab15	Enzyme	Mapk11	Kinase	Kcnv1	Ion Channel							Crls1	Enzyme	Kcnk4	Ion Channel	Fxyd1	Ion Channel
	Grm1	GPCR			Adora1	GPCR	Arel1	Enzyme	Chst2	Enzyme	Ak5	Kinase	Cacna1e	Ion Channel	Asphd2	Enzyme	Arhgap44	Enzyme								Rap1gap2	Enzyme	Mest	Enzyme	Klf12	Transcription Factor							Crmp1	Enzyme	Kcns2	Ion Channel	Gabra5	Ion Channel
	Gstm1	Enzyme			Adpgk	Kinase	Arf3	Enzyme	Cmpk2	Kinase	Akap11	Enzyme	Cacna2d1	Ion Channel	Atf6	Transcription Factor	Arl15	Enzyme								Rem2	Enzyme	Mgat4b	Enzyme	Lats2	Kinase							Csnk1g2	Kinase	Lats2	Kinase	Gatm	Enzyme
	Gstm7	Enzyme			Adra1d	GPCR	Arhgap1	Enzyme	Cpm	Enzyme	Akap13	Enzyme	Cacnb1	Ion Channel	Atf6b	Transcription Factor	Arsb	Enzyme								Rerg	Enzyme	Mgat4c	Enzyme	Lpl	Enzyme							Dclk2	Kinase	Lhx9	Transcription Factor	Gpr68	GPCR
	Gyg	Enzyme			Adrbk2	Kinase	Arhgap21	Enzyme	Crmp1	Enzyme	Akr1b10	Enzyme	Cacnb2	Ion Channel	Atp2b1	Transporter	Asph	Enzyme								Rnf182	Enzyme	Napepld	Enzyme	Macrod1	Enzyme							Desi1	Enzyme	Lpl	Enzyme	Gpr83	GPCR
	Hopx	Transcription Factor			Aen	Enzyme	Arhgap25	Enzyme	Dagla	Enzyme	Alg1	Enzyme	Cacnb3	Ion Channel	Atp2b3	Transporter	Asxl1	Epigenetic								Sgk1	Kinase	Nek6	Kinase	Mapk11	Kinase							Dgkb	Enzyme	Mgat4b	Enzyme	Grik4	Ion Channel
	Hs3st4	Enzyme			Aff3	Transcription Factor	Arhgap35	Enzyme	Dgka	Kinase	Alg3	Enzyme	Camk1d	Kinase	Atp8a1	Transporter	Atf6	Transcription Factor								Slc15a1	Transporter	Neurod1	Transcription Factor	Mgat4b	Enzyme							Dgke	Enzyme	Mgat4c	Enzyme	Grm1	GPCR
	Hsd11b1	Enzyme			Agap3	Enzyme	Arhgap39	Enzyme	Dhcr7	Enzyme	Alg8	Enzyme	Camk2a	Kinase	Atp9b	Transporter	Atp1a1	Transporter								Slc1a2	Transporter	Nkain3	Enzyme	Mgat4c	Enzyme							Dgkz	Enzyme	Mvd	Enzyme	Gstm1	Enzyme
	Igf1r	Kinase			Agbl4	Enzyme	Arhgap44	Enzyme	Dpf3	Epigenetic	Alkbh1	Enzyme	Camk2b	Kinase	B3galt1	Enzyme	Atp2b1	Transporter								Slc29a1	Transporter	Nr4a3	Nuclear Receptor	Mgll	Enzyme							Diras2	Enzyme	Mycl	Transcription Factor	Gstm7	Enzyme
	Inpp1	Enzyme			Agpat3	Enzyme	Arl15	Enzyme	Dpy19l3	Enzyme	Alkbh4	Enzyme	Camk2n1	Enzyme	B3galt2	Enzyme	Atp2b3	Transporter								Slc6a7	Transporter	Ntsr2	GPCR	Mvd	Enzyme							Dlat	Enzyme	Nell1	Enzyme	Gyg	Enzyme
	Itpk1	Kinase			Agpat5	Enzyme	Arsb	Enzyme	Ece2	Enzyme	Amacr	Enzyme	Camk4	Kinase	B3gat1	Enzyme	Atp8a1	Transporter								Slco3a1	Transporter	Pfkfb3	Kinase	Napepld	Enzyme							Dusp5	Enzyme	Neurod6	Transcription Factor	Hmgcs1	Enzyme
	Kcna1	Ion Channel			Agtpbp1	Enzyme	Asph	Enzyme	Eepd1	Enzyme	Amfr	Enzyme	Camkk1	Kinase	B4galnt1	Enzyme	Atp9b	Transporter								Sqle	Enzyme	Ppm1l	Enzyme	Neurod1	Transcription Factor							Dusp6	Enzyme	Nfatc2	Transcription Factor	Hs3st4	Enzyme
	Kcnc1	Ion Channel			Ahcyl1	Enzyme	Asphd2	Enzyme	Elk1	Transcription Factor	Amz2	Enzyme	Camkk2	Kinase	Bai1	GPCR	B4galnt1	Enzyme								St8sia6	Enzyme	Ppp1r14c	Enzyme	Nkain3	Enzyme							Echdc2	Enzyme	Nkain4	Enzyme	Ippk	Enzyme
	Kcnd3	Ion Channel			Ak3	Kinase	Atf6	Transcription Factor	Epha3	Kinase	Anapc2	Enzyme	Camkv	Kinase	Bai2	GPCR	Bai1	GPCR								Sulf2	Enzyme	Ppp6r1	Enzyme	Npy2r	GPCR							Egr1	Transcription Factor	Nr4a3	Nuclear Receptor	Itpk1	Kinase
	Kcng2	Ion Channel			Ak4	Kinase	Atf6b	Transcription Factor	Epha4	Kinase	Anapc7	Enzyme	Camta2	Transcription Factor	Bap1	Enzyme	Bai2	GPCR								Tmem63c	Ion Channel	Prdm8	TF-Epigenetic	Nr4a3	Nuclear Receptor							Ephb1	Kinase	Ntsr2	GPCR	Kcnc3	Ion Channel
	Kcnh1	Ion Channel			Akap13	Enzyme	Atg4c	Enzyme	Epha7	Kinase	Aph1a	Enzyme	Cap1	Enzyme	Bcl11a	Transcription Factor	Bap1	Enzyme								Trhde	Enzyme	Prkca	Kinase	Ntsr2	GPCR							Fam20b	Enzyme	Otub2	Enzyme	Kcnip2	Ion Channel
	Kcnk4	Ion Channel			Akr1b10	Enzyme	Atp1a1	Transporter	Ephb1	Kinase	Aprt	Enzyme	Car10	Enzyme	Begain	Enzyme	Baz2a	TF-Epigenetic								Trps1	Transcription Factor	Prss35	Enzyme	Panx1	Ion Channel							Fam26e	Ion Channel	P2rx7	Ion Channel	Kcnk4	Ion Channel
	Kcnmb4	Ion Channel			Alas1	Enzyme	Atp2b1	Transporter	Ephx1	Enzyme	Arf2	Enzyme	Cat	Enzyme	Brd2	Epigenetic	Bcl11a	Transcription Factor								Ttn	Kinase	Psen1	Enzyme	Pfkfb3	Kinase							Fasn	Enzyme	Pdia4	Enzyme	Kcnmb4	Ion Channel
	Kcnv1	Ion Channel			Aldh18a1	Enzyme	Atp2b3	Transporter	Extl2	Enzyme	Arf3	Enzyme	Cdk14	Kinase	Brsk2	Kinase	Begain	Enzyme								Zfp367	Transcription Factor	Rab15	Enzyme	Pkib	Enzyme							Fen1	Enzyme	Pdk2	Kinase	Kcnt2	Ion Channel
	Klf12	Transcription Factor			Aldh1b1	Enzyme	Atp8a1	Transporter	Faah	Enzyme	Arfgap2	Enzyme	Celsr2	GPCR	Cacna1c	Ion Channel	Bhlhe22	Transcription Factor										Rap1gap2	Enzyme	Plcl1	Enzyme							Fgfr1	Kinase	Pfkfb3	Kinase	Kcnv1	Ion Channel
	Lats2	Kinase			Aldh7a1	Enzyme	Atp9b	Transporter	Fads1	Enzyme	Arhgap1	Enzyme	Chka	Kinase	Cacna1e	Ion Channel	Brsk2	Kinase										Rasa3	Enzyme	Ppp1r14c	Enzyme							Fxyd7	Ion Channel	Pfkl	Kinase	Klf10	Transcription Factor
	Lpl	Enzyme			Alg1	Enzyme	B3galt1	Enzyme	Fads3	Enzyme	Arhgap25	Enzyme	Chrm1	GPCR	Cacna2d1	Ion Channel	Cacna1a	Ion Channel										Rasd2	Enzyme	Ppp6r1	Enzyme							Gabbr2	GPCR	Phactr2	Enzyme	Klf3	Transcription Factor
	Macrod1	Enzyme			Alg14	Enzyme	B4galnt1	Enzyme	Fgfr1	Kinase	Arhgap39	Enzyme	Chrm3	GPCR	Cacnb1	Ion Channel	Cacna1c	Ion Channel										Rem2	Enzyme	Prdm8	TF-Epigenetic							Gabra5	Ion Channel	Pip4k2c	Kinase	Lats2	Kinase
	Magi3	Enzyme			Alg2	Enzyme	Bai1	GPCR	Fut8	Enzyme	Arl15	Enzyme	Chst1	Enzyme	Cacnb2	Ion Channel	Cacna1e	Ion Channel										Rerg	Enzyme	Prkca	Kinase							Gal3st3	Enzyme	Pip5k1c	Kinase	Lpl	Enzyme
	Map3k5	Kinase			Alg3	Enzyme	Bai2	GPCR	Fxyd1	Ion Channel	Arl16	Enzyme	Chst2	Enzyme	Cacnb3	Ion Channel	Cacna1h	Ion Channel										Rnf128	Enzyme	Prss35	Enzyme							Galnt9	Enzyme	Ppp6r1	Enzyme	Mapk11	Kinase
	Mapk11	Kinase			Alg6	Enzyme	Bap1	Enzyme	Gabra5	Ion Channel	Arl4a	Enzyme	Cnksr2	Enzyme	Camk1d	Kinase	Cacnb1	Ion Channel										Rnf182	Enzyme	Psen1	Enzyme							Gpr137	GPCR	Prkca	Kinase	Mast3	Kinase
	Mest	Enzyme			Alg8	Enzyme	Baz2a	TF-Epigenetic	Galk2	Kinase	Arl8b	Enzyme	Cpe	Enzyme	Camk2a	Kinase	Cacnb3	Ion Channel										Sgk1	Kinase	Rab15	Enzyme							Grik4	Ion Channel	Prkcd	Kinase	Med16	Enzyme
	Mgat4b	Enzyme			Amfr	Enzyme	Bcl11a	Transcription Factor	Gatm	Enzyme	Arsb	Enzyme	Cpox	Enzyme	Camk2b	Kinase	Cacng8	Ion Channel										Slc15a1	Transporter	Rasa3	Enzyme							Grik5	Ion Channel	Prss35	Enzyme	Mgat4b	Enzyme
	Mgat4c	Enzyme			Amz2	Enzyme	Begain	Enzyme	Gpr12	GPCR	Ash2l	Enzyme	Cpt1c	Enzyme	Camk2n1	Enzyme	Camk1d	Kinase										Slc15a2	Transporter	Rasl11a	Enzyme							Gstm4	Enzyme	Psat1	Enzyme	Mgat4c	Enzyme
	Mgll	Enzyme			Anapc1	Enzyme	Bhlhe22	Transcription Factor	Gpr124	GPCR	Asph	Enzyme	Crls1	Enzyme	Camk4	Kinase	Camk1g	Kinase										Slc1a2	Transporter	Rem2	Enzyme							Gyg	Enzyme	Qsox2	Enzyme	Mink1	Kinase
	Mvd	Enzyme			Anapc7	Enzyme	Brd2	Epigenetic	Gpr68	GPCR	Asphd2	Enzyme	Crmp1	Enzyme	Camkk1	Kinase	Camk2a	Kinase										Slc2a6	Transporter	Rerg	Enzyme							Hdac4	Epigenetic	Rab15	Enzyme	Mycl	Transcription Factor
	Napepld	Enzyme			Ankrd28	Enzyme	Brsk2	Kinase	Gpr83	GPCR	Atp13a1	Transporter	Csnk1d	Kinase	Camkk2	Kinase	Camk2b	Kinase										Slc6a7	Transporter	Rnf128	Enzyme							Herc1	Enzyme	Rem2	Enzyme	Napepld	Enzyme
	Nek6	Kinase			Arf2	Enzyme	Cacna1a	Ion Channel	Grik4	Ion Channel	Atp1a1	Transporter	Csnk1g1	Kinase	Camkv	Kinase	Camk2n1	Enzyme										Slco2a1	Transporter	Rnf182	Enzyme							Hey1	Transcription Factor	Rerg	Enzyme	Nell2	Enzyme
	Neurod1	Transcription Factor			Arfgap2	Enzyme	Cacna1c	Ion Channel	Grm1	GPCR	Atp2a2	Transporter	Csnk1g2	Kinase	Camta2	Transcription Factor	Camk4	Kinase										Slco3a1	Transporter	Sat1	Enzyme							Hk1	Kinase	Rnf182	Enzyme	Neurod1	Transcription Factor
	Nfic	Transcription Factor			Arhgap25	Enzyme	Cacna1e	Ion Channel	Gstm1	Enzyme	Atp2b1	Transporter	Cyb5r3	Enzyme	Cap1	Enzyme	Camkk1	Kinase										Sqle	Enzyme	Sgk1	Kinase							Hmgcr	Enzyme	Sgk1	Kinase	Neurod6	Transcription Factor
	Nkain3	Enzyme			Arhgap35	Enzyme	Cacna1h	Ion Channel	Gstm7	Enzyme	Atp2b3	Transporter	Cyld	Enzyme	Cap2	Enzyme	Camkk2	Kinase										St8sia6	Enzyme	Slc15a1	Transporter							Hmgcs1	Enzyme	Slc15a1	Transporter	Nfatc2	Transcription Factor
	Npy2r	GPCR			Arl10	Enzyme	Cacna2d3	Ion Channel	Gyg	Enzyme	Atp2c1	Transporter	Cyp7b1	Enzyme	Car12	Enzyme	Camkv	Kinase										Sulf2	Enzyme	Slc15a2	Transporter							Hs3st4	Enzyme	Slc18b1	Transporter	Nkain3	Enzyme
	Nr4a3	Nuclear Receptor			Ash2l	Enzyme	Cacnb1	Ion Channel	Hmgcs1	Enzyme	Atp6v0a1	Enzyme	Dagla	Enzyme	Car4	Enzyme	Camta1	Transcription Factor										Tmem63c	Ion Channel	Slc1a2	Transporter							Hs6st3	Enzyme	Slc1a2	Transporter	Nr4a3	Nuclear Receptor
	Nt5dc3	Enzyme			Asnsd1	Enzyme	Cacnb3	Ion Channel	Hopx	Transcription Factor	Atp8a1	Transporter	Desi1	Enzyme	Carm1	Epigenetic	Camta2	Transcription Factor										Trhde	Enzyme	Slc29a1	Transporter							Itpk1	Kinase	Slc29a1	Transporter	Ntsr2	GPCR
	Ntsr2	GPCR			Asph	Enzyme	Camk1d	Kinase	Hs3st4	Enzyme	Atp9a	Transporter	Dgat2	Enzyme	Cat	Enzyme	Cap1	Enzyme										Trps1	Transcription Factor	Slc2a6	Transporter							Kcna1	Ion Channel	Smpdl3a	Enzyme	Otub2	Enzyme
	Panx1	Ion Channel			Asrgl1	Enzyme	Camk2a	Kinase	Hsd11b1	Enzyme	Azin1	Enzyme	Dgkb	Enzyme	Cbl	Enzyme	Cap2	Enzyme										Zfpm2	Transcription Factor	Slco2a1	Transporter							Kcnab2	Ion Channel	Sqle	Enzyme	Parp8	Enzyme
	Pde4d	Enzyme			Atad3a	Enzyme	Camk2b	Kinase	Hsd17b7	Enzyme	Azin2	Enzyme	Dgkz	Enzyme	Cbr4	Enzyme	Car10	Enzyme												Sqle	Enzyme							Kcnk4	Ion Channel	St8sia6	Enzyme	Pdia4	Enzyme
	Pfkfb3	Kinase			Atf4	Transcription Factor	Camk2n1	Enzyme	Htra1	Enzyme	B3glct	Enzyme	Diras2	Enzyme	Cdk14	Kinase	Car12	Enzyme												St8sia6	Enzyme							Kcnq2	Ion Channel	Tmem63c	Ion Channel	Pdk2	Kinase
	Pkib	Enzyme			Atp11a	Transporter	Camk4	Kinase	Idh1	Enzyme	B4galnt1	Enzyme	Dnajc1	Transcription Factor	Cdk17	Kinase	Carm1	Epigenetic												Tmem63c	Ion Channel							Kcnq5	Ion Channel	Tpst1	Enzyme	Pfkfb3	Kinase
	Plcl1	Enzyme			Atp11b	Transporter	Camkk1	Kinase	Ippk	Enzyme	B4galnt4	Enzyme	Dpf1	Epigenetic	Cdkl5	Kinase	Cat	Enzyme												Trhde	Enzyme							Kdm5b	TF-Epigenetic	Trhde	Enzyme	Pfkl	Kinase
	Pou6f2	Transcription Factor			Atp1a3	Transporter	Camkk2	Kinase	Irak1	Kinase	B4galt2	Enzyme	Dpf3	Epigenetic	Celsr2	GPCR	Cbl	Enzyme												Trpm3	Ion Channel							Klk8	Enzyme	Trit1	Enzyme	Phyhip	Enzyme
	Ppm1l	Enzyme			Atp2a2	Transporter	Camkv	Kinase	Itpk1	Kinase	B4gat1	Enzyme	Dpp9	Enzyme	Cerkl	Enzyme	Cdk14	Kinase												Trps1	Transcription Factor							Lats2	Kinase	Trps1	Transcription Factor	Pip4k2c	Kinase
	Ppp1r14c	Enzyme			Atp5sl	Enzyme	Camta1	Transcription Factor	Kcnab1	Ion Channel	Bai1	GPCR	Dpy19l3	Enzyme	Chd4	Epigenetic	Celsr2	GPCR												Zfp367	Transcription Factor							Ldha	Enzyme	Zfp189	Transcription Factor	Pip5k1c	Kinase
	Ppp2r3a	Enzyme			Atp6ap1	Enzyme	Camta2	Transcription Factor	Kcnc1	Ion Channel	Bai2	GPCR	Dpyd	Enzyme	Chka	Kinase	Cerkl	Enzyme												Zfpm2	Transcription Factor							Lhx2	Transcription Factor	Zfp367	Transcription Factor	Ppp1r14c	Enzyme
	Ppp6r1	Enzyme			Atp6v0a1	Enzyme	Cap1	Enzyme	Kcnc2	Ion Channel	Bckdk	Kinase	Dusp6	Enzyme	Chm	Enzyme	Chd4	Epigenetic																				Lpin2	Enzyme	Zfp811	Transcription Factor	Ppp6r1	Enzyme
	Prdm8	TF-Epigenetic			Atp6v0a2	Enzyme	Cap2	Enzyme	Kcnc3	Ion Channel	Bcl11a	Transcription Factor	Egr1	Transcription Factor	Chrm1	GPCR	Chka	Kinase																				Lpl	Enzyme			Prdm8	TF-Epigenetic
	Prkca	Kinase			Atp9a	Transporter	Car10	Enzyme	Kcnh1	Ion Channel	Bhlha9	Transcription Factor	Elk1	Transcription Factor	Chrm3	GPCR	Chrm1	GPCR																				Madd	Enzyme			Prkca	Kinase
	Prss35	Enzyme			Azin1	Enzyme	Car12	Enzyme	Kcnip2	Ion Channel	Bpgm	Enzyme	Enoph1	Enzyme	Chst1	Enzyme	Chrm3	GPCR																				Map2k4	Kinase			Prkcd	Kinase
	Psen1	Enzyme			B3galt6	Enzyme	Carm1	Epigenetic	Kcnk1	Ion Channel	Braf	Kinase	Entpd6	Enzyme	Chst11	Enzyme	Chst1	Enzyme																				Map4k3	Kinase			Prkg1	Kinase
	Ptgs2	Enzyme			B3gat3	Enzyme	Cat	Enzyme	Kcnk2	Ion Channel	Brd4	Epigenetic	Epha3	Kinase	Chst2	Enzyme	Chst11	Enzyme																				Mapk8ip1	Enzyme			Prss35	Enzyme
	Qpct	Enzyme			B3glct	Enzyme	Cbl	Enzyme	Kcnk4	Ion Channel	Caap1	Enzyme	Epha4	Kinase	Chst8	Enzyme	Chst2	Enzyme																				Mapk8ip2	Enzyme			Psen1	Enzyme
	Rab15	Enzyme			B4galnt1	Enzyme	Cbr4	Enzyme	Kcnmb4	Ion Channel	Cacna1a	Ion Channel	Epha6	Kinase	Clcn2	Ion Channel	Chst8	Enzyme																				Mef2a	Transcription Factor			Ptk2b	Kinase
	Rap1gap2	Enzyme			B4galt2	Enzyme	Cdk14	Kinase	Kcns2	Ion Channel	Cacna1c	Ion Channel	Epha7	Kinase	Clpb	Enzyme	Clpb	Enzyme																				Mest	Enzyme			Pwwp2b	Epigenetic
	Rasa3	Enzyme			B630005N14Rik	Enzyme	Celsr2	GPCR	Kcnt2	Ion Channel	Cacna1e	Ion Channel	Exd2	Enzyme	Cmbl	Enzyme	Cnksr2	Enzyme																				Mgat4b	Enzyme			Rab15	Enzyme
	Rasd2	Enzyme			Bcat1	Enzyme	Cerkl	Enzyme	Kcnv1	Ion Channel	Cacna2d1	Ion Channel	Extl1	Enzyme	Cnksr2	Enzyme	Coa5	Enzyme																				Mgat4c	Enzyme			Rasa3	Enzyme
	Rasl11a	Enzyme			Bcat2	Enzyme	Chd4	Epigenetic	Klf10	Transcription Factor	Cacnb1	Ion Channel	Ezh1	Epigenetic	Coa5	Enzyme	Cpd	Enzyme																				Mina	Epigenetic			Rasl10a	Enzyme
	Rem2	Enzyme			Begain	Enzyme	Chka	Kinase	Klf12	Transcription Factor	Cacnb3	Ion Channel	Faah	Enzyme	Cpd	Enzyme	Cpe	Enzyme																				Mmp17	Enzyme			Rem2	Enzyme
	Rerg	Enzyme			Bpgm	Enzyme	Chm	Enzyme	Klf3	Transcription Factor	Camk1d	Kinase	Fam105a	Enzyme	Cpe	Enzyme	Cpm	Enzyme																				Mtmr6	Enzyme			Rerg	Enzyme
	Rnf128	Enzyme			Brsk2	Kinase	Chrm1	GPCR	Lats2	Kinase	Camk2a	Kinase	Fdft1	Enzyme	Cpm	Enzyme	Cpox	Enzyme																				Mycl	Transcription Factor			Rnf128	Enzyme
	Rnf182	Enzyme			C1galt1c1	Enzyme	Chrm3	GPCR	Lhx9	Transcription Factor	Camk2b	Kinase	Fdps	Enzyme	Cpox	Enzyme	Cpt1c	Enzyme																				Nceh1	Enzyme			Rnf182	Enzyme
	Rph3a	Epigenetic			Cacna1a	Ion Channel	Chst1	Enzyme	Lpl	Enzyme	Camk4	Kinase	Fech	Enzyme	Cpt1c	Enzyme	Crls1	Enzyme																				Neurod6	Transcription Factor			Rnf19a	Enzyme
	Rps6ka3	Kinase			Cacna2d3	Ion Channel	Chst11	Enzyme	Macrod1	Enzyme	Camkk1	Kinase	Fgfr1	Kinase	Crls1	Enzyme	Crmp1	Enzyme																				Nfatc2	Transcription Factor			Sgk1	Kinase
	Sat1	Enzyme			Cacnb1	Ion Channel	Chst2	Enzyme	Mapk11	Kinase	Camkk2	Kinase	Fig4	Enzyme	Crmp1	Enzyme	Crym	Enzyme																				Nlgn3	Enzyme			Slc15a1	Transporter
	Sgk1	Kinase			Cacnb3	Ion Channel	Chst8	Enzyme	Mast3	Kinase	Camkv	Kinase	Fkbp5	Enzyme	Csnk1d	Kinase	Csnk1d	Kinase																				Nos1ap	Enzyme			Slc15a2	Transporter
	Slc15a1	Transporter			Cacng2	Ion Channel	Clpb	Enzyme	Med16	Enzyme	Camta2	Transcription Factor	Fkbp9	Enzyme	Csnk1g1	Kinase	Csnk1g1	Kinase																				Nr4a3	Nuclear Receptor			Slc1a2	Transporter
	Slc15a2	Transporter			Camk1	Kinase	Cmbl	Enzyme	Mgat4b	Enzyme	Cap1	Enzyme	Foxg1	Transcription Factor	Csnk1g2	Kinase	Csnk1g2	Kinase																				Ntsr2	GPCR			Slc2a6	Transporter
	Slc1a2	Transporter			Camk1d	Kinase	Cnksr2	Enzyme	Mgat4c	Enzyme	Cap2	Enzyme	Foxp1	Transcription Factor	Cyld	Enzyme	Csnk1g3	Kinase																				Ogdh	Enzyme			Slc7a14	Transporter
	Slc25a29	Transporter			Camk1g	Kinase	Coa5	Enzyme	Mgat5	Enzyme	Car12	Enzyme	Gabra2	Ion Channel	Cyp7b1	Enzyme	Cyld	Enzyme																				Otub2	Enzyme			Slco2a1	Transporter
	Slc29a1	Transporter			Camk4	Kinase	Cpd	Enzyme	Mgll	Enzyme	Car7	Enzyme	Gabra5	Ion Channel	Dag1	Enzyme	Cyp7b1	Enzyme																				Pak1	Kinase			Sphkap	Enzyme
	Slc2a6	Transporter			Camkk2	Kinase	Cpe	Enzyme	Mink1	Kinase	Carm1	Epigenetic	Gabrb1	Ion Channel	Dagla	Enzyme	Dag1	Enzyme																				Pcsk2	Enzyme			Sqle	Enzyme
	Slc6a7	Transporter			Camkmt	Enzyme	Cpm	Enzyme	Mvd	Enzyme	Cars2	Enzyme	Gabrb3	Ion Channel	Daglb	Enzyme	Dagla	Enzyme																				Pde1a	Enzyme			St18	Transcription Factor
	Slco2a1	Transporter			Camta2	Transcription Factor	Cpox	Enzyme	Mycl	Transcription Factor	Cbl	Enzyme	Gak	Kinase	Dclk2	Kinase	Daglb	Enzyme																				Pde2a	Enzyme			St8sia6	Enzyme
	Slco3a1	Transporter			Cant1	Enzyme	Cpt1c	Enzyme	Napepld	Enzyme	Cbll1	Enzyme	Gal3st3	Enzyme	Desi1	Enzyme	Desi1	Enzyme																				Pdia4	Enzyme			Tead1	Transcription Factor
	Smyd2	Epigenetic			Car10	Enzyme	Crls1	Enzyme	Nell1	Enzyme	Cbr4	Enzyme	Galnt16	Enzyme	Dgat2	Enzyme	Dgat2	Enzyme																				Pdk2	Kinase			Tmem63c	Ion Channel
	Sqle	Enzyme			Cars2	Enzyme	Crmp1	Enzyme	Nell2	Enzyme	Cbx6	Epigenetic	Galnt18	Enzyme	Dgkb	Enzyme	Dgkb	Enzyme																				Peak1	Kinase			Tpst1	Enzyme
	St6galnac4	Enzyme			Cat	Enzyme	Crym	Enzyme	Neurod1	Transcription Factor	Ccbl1	Enzyme	Galnt9	Enzyme	Dgkz	Enzyme	Dgke	Enzyme																				Pfkfb3	Kinase			Trhde	Enzyme
	St8sia6	Enzyme			Cbr4	Enzyme	Csnk1d	Kinase	Neurod6	Transcription Factor	Cdk14	Kinase	Ganab	Enzyme	Dhcr7	Enzyme	Dgkg	Enzyme																				Pfkl	Kinase			Trps1	Transcription Factor
	Stat3	Transcription Factor			Cckbr	GPCR	Csnk1g1	Kinase	Nfatc2	Transcription Factor	Cdk16	Kinase	Gls	Enzyme	Diras2	Enzyme	Dgkz	Enzyme																				Pfkp	Kinase			Usp12	Enzyme
	Sulf2	Enzyme			Cdk10	Kinase	Csnk1g2	Kinase	Nfia	Transcription Factor	Celsr2	GPCR	Gpd2	Enzyme	Dnajc1	Transcription Factor	Dhcr7	Enzyme																				Pi4k2a	Kinase			Wbscr17	Enzyme
	Tbr1	Transcription Factor			Cdk16	Kinase	Csnk1g3	Kinase	Nkain3	Enzyme	Cers6	Transcription Factor	Gpr85	GPCR	Dpf1	Epigenetic	Diras2	Enzyme																				Pigq	Enzyme			Zbtb20	Transcription Factor
	Tmem63c	Ion Channel			Cdk7	Kinase	Cyb5r4	Enzyme	Nkain4	Enzyme	Chd4	Epigenetic	Gria2	Ion Channel	Dpf3	Epigenetic	Dnajc1	Transcription Factor																				Pip4k2c	Kinase			Zfp189	Transcription Factor
	Trhde	Enzyme			Cdkn1a	Enzyme	Cyld	Enzyme	Npy2r	GPCR	Chka	Kinase	Grik4	Ion Channel	Dpp8	Enzyme	Dpf1	Epigenetic																				Pip5k1c	Kinase			Zfpm2	Transcription Factor
	Trpm3	Ion Channel			Cdo1	Enzyme	Cyp7b1	Enzyme	Nr4a3	Nuclear Receptor	Chpt1	Enzyme	Grik5	Ion Channel	Dpp9	Enzyme	Dpf3	Epigenetic																				Plat	Enzyme
	Trps1	Transcription Factor			Cdyl2	Epigenetic	Dag1	Enzyme	Ntsr2	GPCR	Chrm1	GPCR	Grin2a	Ion Channel	Dpy19l3	Enzyme	Dpp8	Enzyme																				Plk2	Kinase
	Ttn	Kinase			Cebpg	Transcription Factor	Dagla	Enzyme	Otub2	Enzyme	Chrna7	Ion Channel	Grm1	GPCR	Dpyd	Enzyme	Dpp9	Enzyme																				Ppm1l	Enzyme
	Zfp367	Transcription Factor			Celsr2	GPCR	Daglb	Enzyme	P2rx7	Ion Channel	Chst1	Enzyme	Grm7	GPCR	Dusp6	Enzyme	Dpy19l3	Enzyme																				Ppp2r2c	Enzyme
	Zfpm2	Transcription Factor			Cers5	Transcription Factor	Dclk2	Kinase	Panx1	Ion Channel	Chst12	Enzyme	Gucy1a2	Enzyme	Echdc2	Enzyme	Dpyd	Enzyme																				Ppp6r1	Enzyme
					Chac1	Enzyme	Desi1	Enzyme	Parp8	Enzyme	Chst2	Enzyme	Hace1	Enzyme	Egr1	Transcription Factor	Dusp14	Enzyme																				Prkca	Kinase
					Chd5	Epigenetic	Dgat2	Enzyme	Pdia4	Enzyme	Chst9	Enzyme	Hk1	Kinase	Elfn2	Enzyme	Dusp18	Enzyme																				Prkcb	Kinase
					Chid1	Enzyme	Dgkb	Enzyme	Pdk2	Kinase	Clcn4-2	Ion Channel	Hmgcr	Enzyme	Elk1	Transcription Factor	Dusp5	Enzyme																				Prkcd	Kinase
					Chpt1	Enzyme	Dgke	Enzyme	Pfkfb3	Kinase	Clp1	Enzyme	Hmgcs1	Enzyme	Enoph1	Enzyme	Dusp6	Enzyme																				Prkcg	Kinase
					Chrm3	GPCR	Dgkg	Enzyme	Pfkl	Kinase	Cmbl	Enzyme	Hs3st4	Enzyme	Entpd6	Enzyme	Dyrk2	Kinase																				Prkcz	Kinase
					Chrna7	Ion Channel	Dgkz	Enzyme	Phactr2	Enzyme	Cnep1r1	Enzyme	Ide	Enzyme	Epha3	Kinase	Egr1	Transcription Factor																				Prss35	Enzyme
					Chst10	Enzyme	Dhcr7	Enzyme	Phyhip	Enzyme	Cnksr2	Enzyme	Ids	Enzyme	Epha4	Kinase	Egr3	Transcription Factor																				Ptp4a2	Enzyme
					Chst2	Enzyme	Diras2	Enzyme	Phyhipl	Enzyme	Coa7	Enzyme	Inpp5k	Enzyme	Epha6	Kinase	Elfn2	Enzyme																				PTPRG	Enzyme
					Chst8	Enzyme	Dlat	Enzyme	Pik3ip1	Enzyme	Coasy	Enzyme	Itpk1	Kinase	Epha7	Kinase	Elk1	Transcription Factor																				Ptprs	Enzyme
					Clcn3	Ion Channel	Dnajc1	Transcription Factor	Pip4k2c	Kinase	Coq2	Enzyme	Junb	Transcription Factor	Ephb1	Kinase	Enoph1	Enzyme																				Rab15	Enzyme
					Clcn4-2	Ion Channel	Dpf1	Epigenetic	Pip5k1c	Kinase	Cpe	Enzyme	Kalrn	Kinase	Ephb2	Kinase	Entpd7	Enzyme																				Rangap1	Enzyme
					Clk3	Kinase	Dpf3	Epigenetic	Pkib	Enzyme	Cpm	Enzyme	Kat2a	Epigenetic	Ephx1	Enzyme	Epha4	Kinase																				Rap1b	Enzyme
					Clpx	Enzyme	Dpp8	Enzyme	Plagl1	Transcription Factor	Cpt1c	Enzyme	Kcna1	Ion Channel	Ets2	Transcription Factor	Epha6	Kinase																				Rap1gap2	Enzyme
					Cmas	Enzyme	Dpp9	Enzyme	Plcl1	Enzyme	Crebzf	Transcription Factor	Kcnab2	Ion Channel	Exd2	Enzyme	Epha7	Kinase																				Rem2	Enzyme
					Cmpk2	Kinase	Dpy19l3	Enzyme	Pnck	Kinase	Crhr1	GPCR	Kcnh3	Ion Channel	Ext1	Enzyme	Ephb1	Kinase																				Rerg	Enzyme
					Cndp2	Enzyme	Dpyd	Enzyme	Ppp1r14c	Enzyme	Crls1	Enzyme	Kcnj6	Ion Channel	Extl1	Enzyme	Ephb2	Kinase																				Rnf182	Enzyme
					Cnep1r1	Enzyme	Dusp14	Enzyme	Ppp6r1	Enzyme	Crmp1	Enzyme	Kcnk4	Ion Channel	Ezh1	Epigenetic	Ephb6	Kinase																				Rps6kl1	Kinase
					Cnr1	GPCR	Dusp5	Enzyme	Prdm8	TF-Epigenetic	Cryl1	Enzyme	Kcnmb4	Ion Channel	Faah	Enzyme	Ephx1	Enzyme																				Ryr3	Ion Channel
					Coa7	Enzyme	Dusp6	Enzyme	Prkca	Kinase	Crym	Enzyme	Kcnq2	Ion Channel	Fam105a	Enzyme	Ephx4	Enzyme																				S1pr5	GPCR
					Coasy	Enzyme	Dyrk2	Kinase	Prkcd	Kinase	Cs	Enzyme	Kcnq5	Ion Channel	Fgfr1	Kinase	Ets2	Transcription Factor																				Scd2	Enzyme
					Comtd1	Enzyme	Echdc2	Enzyme	Prkg1	Kinase	Csad	Enzyme	Kcnt2	Ion Channel	Fig4	Enzyme	Etv1	Transcription Factor																				Scn1b	Ion Channel
					Coq5	Enzyme	Egr1	Transcription Factor	Prss35	Enzyme	Csnk1g2	Kinase	Kdm5b	TF-Epigenetic	Fkbp5	Enzyme	Exd2	Enzyme																				Sgk1	Kinase
					Cox10	Enzyme	Egr3	Transcription Factor	Psat1	Enzyme	Cyb5r1	Enzyme	Kdm7a	Epigenetic	Foxg1	Transcription Factor	Ext1	Enzyme																				Sgms1	Enzyme
					Cox15	Enzyme	Elfn2	Enzyme	Psen1	Enzyme	Cyb5r4	Enzyme	Klf9	Transcription Factor	Foxp1	Transcription Factor	Extl1	Enzyme																				Sik3	Kinase
					Cpe	Enzyme	Elk1	Transcription Factor	Ptk2b	Kinase	Cyp7b1	Enzyme	Kmt2c	Epigenetic	Fxyd1	Ion Channel	Ezh1	Epigenetic																				Sirpa	Enzyme
					Cpm	Enzyme	Enoph1	Enzyme	Ptprk	Enzyme	Dag1	Enzyme	Lats2	Kinase	Fxyd7	Ion Channel	Faah	Enzyme																				Skap2	Enzyme
					Cpped1	Enzyme	Entpd6	Enzyme	Pwwp2b	Epigenetic	Dagla	Enzyme	Ldha	Enzyme	Gabbr2	GPCR	Fam105a	Enzyme																				Slc15a1	Transporter
					Cpt1c	Enzyme	Entpd7	Enzyme	Qsox2	Enzyme	Dars2	Enzyme	Lpin2	Enzyme	Gabra2	Ion Channel	Fam20b	Enzyme																				Slc17a7	Transporter
					Crat	Enzyme	Epha4	Kinase	Rab15	Enzyme	Dbx2	Transcription Factor	Lpl	Enzyme	Gabra4	Ion Channel	Fgfr1	Kinase																				Slc1a2	Transporter
					Crcp	Enzyme	Epha6	Kinase	Rasa3	Enzyme	Dck	Kinase	Lppr2	Enzyme	Gabra5	Ion Channel	Fig4	Enzyme																				Slc20a1	Transporter
					Crebzf	Transcription Factor	Epha7	Kinase	Rasl10a	Enzyme	Ddx20	Enzyme	Map2k1	Kinase	Gabrb1	Ion Channel	Fkbp5	Enzyme																				Slc25a22	Transporter
					Crls1	Enzyme	Ephb1	Kinase	Rasl11a	Enzyme	Ddx27	Enzyme	Map4k3	Kinase	Gabrb3	Ion Channel	Foxp1	Transcription Factor																				Slc39a10	Transporter
					Crmp1	Enzyme	Ephb2	Kinase	Rem2	Enzyme	Ddx47	Enzyme	Map4k5	Kinase	Gak	Kinase	Foxp4	Transcription Factor																				Slc6a7	Transporter
					Cs	Enzyme	Ephb6	Kinase	Rerg	Enzyme	Ddx51	Enzyme	Mapk1	Kinase	Gal3st3	Enzyme	Furin	Enzyme																				Slc7a8	Transporter
					Csnk1g2	Kinase	Ephx1	Enzyme	Rnf128	Enzyme	Ddx52	Enzyme	Mapk8ip2	Enzyme	Galnt16	Enzyme	Fxyd1	Ion Channel																				Slc8a1	Transporter
					Ctps	Enzyme	Ephx4	Enzyme	Rnf182	Enzyme	Ddx55	Enzyme	Mark2	Kinase	Galnt18	Enzyme	Fxyd7	Ion Channel																				Slco3a1	Transporter
					Ctps2	Enzyme	Ets2	Transcription Factor	Rnf19a	Enzyme	Decr2	Enzyme	Mas1	GPCR	Galnt9	Enzyme	Gabbr2	GPCR																				Smpd3	Enzyme
					Ctr9	Enzyme	Exd2	Enzyme	Rnh1	Enzyme	Desi1	Enzyme	Mast3	Kinase	Ganab	Enzyme	Gabra2	Ion Channel																				Spink8	Enzyme
					Ctsa	Enzyme	Ext1	Enzyme	Sat1	Enzyme	Dgkb	Enzyme	Matk	Kinase	Gcnt2	Enzyme	Gabra4	Ion Channel																				Sqle	Enzyme
					Ctsd	Enzyme	Extl1	Enzyme	Sgk1	Kinase	Dgkg	Enzyme	Mcu	Ion Channel	Git1	Enzyme	Gabra5	Ion Channel																				Srebf2	Transcription Factor
					Ctsf	Enzyme	Ezh1	Epigenetic	Slc15a1	Transporter	Dgkz	Enzyme	Med14	Enzyme	Gls	Enzyme	Gabrb1	Ion Channel																				St8sia6	Enzyme
					Dbx2	Transcription Factor	Faah	Enzyme	Slc15a2	Transporter	Dhodh	Enzyme	Med24	Enzyme	Gpcpd1	Enzyme	Gabrb3	Ion Channel																				Stk4	Kinase
					Dck	Kinase	Fam105a	Enzyme	Slc18b1	Transporter	Dhx29	Enzyme	Med27	Enzyme	Gpd1l	Enzyme	Gak	Kinase																				Sulf2	Enzyme
					Dclk2	Kinase	Fam20b	Enzyme	Slc1a2	Transporter	Dhx32	Enzyme	Mef2d	Transcription Factor	Gpd2	Enzyme	Gal3st3	Enzyme																				Sult2b1	Enzyme
					Ddx10	Enzyme	Fam26e	Ion Channel	Slc25a20	Transporter	Diras2	Enzyme	Metap1	Enzyme	Gpr158	GPCR	Galnt16	Enzyme																				Thop1	Enzyme
					Ddx19b	Enzyme	Fasn	Enzyme	Slc29a1	Transporter	Dlat	Enzyme	Mgat4b	Enzyme	Gpr22	GPCR	Galnt18	Enzyme																				Tmem63b	Ion Channel
					Ddx20	Enzyme	Fech	Enzyme	Slc2a6	Transporter	Dnajc1	Transcription Factor	Mgat4c	Enzyme	Gpr26	GPCR	Galnt9	Enzyme																				Tmem63c	Ion Channel
					Ddx28	Enzyme	Fen1	Enzyme	Slc39a6	Transporter	Dnttip2	Enzyme	Mical2	Enzyme	Gpr68	GPCR	Ganab	Enzyme																				Tpst1	Enzyme
					Ddx47	Enzyme	Fgfr1	Kinase	Slc7a14	Transporter	Dolk	Enzyme	Mink1	Kinase	Gpr85	GPCR	Gatm	Enzyme																				Trhde	Enzyme
					Ddx51	Enzyme	Fig4	Enzyme	Slco2a1	Transporter	Dpagt1	Enzyme	Mmp17	Enzyme	Gpt2	Enzyme	Gfod1	Enzyme																				Trps1	Transcription Factor
					Ddx54	Enzyme	Fkbp5	Enzyme	Smox	Enzyme	Dpf2	Epigenetic	Msmo1	Enzyme	Gria2	Ion Channel	Git1	Enzyme																				Ttl	Enzyme
					Ddx56	Enzyme	Foxn2	Transcription Factor	Smpdl3a	Enzyme	Dpf3	Epigenetic	Msrb2	Enzyme	Grik4	Ion Channel	Gls	Enzyme																				Uck1	Kinase
					Ddx59	Enzyme	Foxp1	Transcription Factor	Sphkap	Enzyme	Dph5	Enzyme	Mtmr2	Enzyme	Grik5	Ion Channel	Gnptab	Enzyme																				Usp22	Enzyme
					Decr2	Enzyme	Furin	Enzyme	Sqle	Enzyme	Dpp3	Enzyme	Mtmr6	Enzyme	Grin2a	Ion Channel	Gpd1l	Enzyme																				Usp46	Enzyme
					Degs1	Enzyme	Fxyd1	Ion Channel	St18	Transcription Factor	Dpp9	Enzyme	Naa50	Enzyme	Grm7	GPCR	Gpd2	Enzyme																				Usp5	Enzyme
					Desi1	Enzyme	Fxyd7	Ion Channel	St8sia6	Enzyme	Dpyd	Enzyme	Nampt	Enzyme	Herc1	Enzyme	Gpr22	GPCR																				Wnk2	Kinase
					Dgkb	Enzyme	Gabbr2	GPCR	Tead1	Transcription Factor	Dus1l	Enzyme	Napepld	Enzyme	Hes1	Transcription Factor	Gpr68	GPCR																				Xpnpep1	Enzyme
					Dgke	Enzyme	Gabra2	Ion Channel	Tmem63c	Ion Channel	Dusp22	Enzyme	Ncor2	Transcription Factor	Hey1	Transcription Factor	Gpr85	GPCR																				Zbtb7a	Transcription Factor
					Dgkq	Kinase	Gabra4	Ion Channel	Tpst1	Enzyme	Dusp6	Enzyme	Nek6	Kinase	Hivep2	Transcription Factor	Gpt2	Enzyme																				Zdhhc14	Enzyme
					Dgkz	Enzyme	Gabra5	Ion Channel	Trhde	Enzyme	Dxo	Enzyme	Nell2	Enzyme	Hk1	Kinase	Grhpr	Enzyme																				Zfp189	Transcription Factor
					Dhcr24	Enzyme	Gabrb1	Ion Channel	Trit1	Enzyme	E2f4	Transcription Factor	Nfib	Transcription Factor	Hmgcr	Enzyme	Gria2	Ion Channel																				Zfp78	TF-Epigenetic
					Dhx32	Enzyme	Gabrb3	Ion Channel	Trpm3	Ion Channel	E2f6	Transcription Factor	Nfix	Transcription Factor	Hmgcs1	Enzyme	Gria3	Ion Channel																				Zmynd8	Epigenetic
					Diras2	Enzyme	Gak	Kinase	Trps1	Transcription Factor	Echdc1	Enzyme	Nkain3	Enzyme	Hs3st4	Enzyme	Grik4	Ion Channel
					Dlat	Enzyme	Gal3st3	Enzyme	Tyms	Enzyme	Echdc2	Enzyme	Nlgn1	Enzyme	Hs6st3	Enzyme	Grik5	Ion Channel
					Dlc1	Enzyme	Galnt16	Enzyme	Usp11	Enzyme	Edem2	Enzyme	Nlgn3	Enzyme	Ide	Enzyme	Grin1	Ion Channel
					Dmap1	Enzyme	Galnt18	Enzyme	Usp12	Enzyme	Eepd1	Enzyme	Nos1ap	Enzyme	Igf1r	Kinase	Grm1	GPCR
					Dnajc6	Enzyme	Galnt9	Enzyme	Wbscr17	Enzyme	Elac2	Enzyme	Nr3c2	Nuclear Receptor	Inpp5k	Enzyme	Grm7	GPCR
					Dnpep	Enzyme	Ganab	Enzyme	Zbtb20	Transcription Factor	Eme2	Enzyme	Nr4a3	Nuclear Receptor	Ipmk	Kinase	Gstm1	Enzyme
					Dolk	Enzyme	Gatm	Enzyme	Zeb2	Transcription Factor	Eno2	Enzyme	Nsun2	Enzyme	Iqgap2	Enzyme	Gstm7	Enzyme
					Dolpp1	Enzyme	Gda	Enzyme	Zfp189	Transcription Factor	Enoph1	Enzyme	Otub2	Enzyme	Itpk1	Kinase	Gucy1a2	Enzyme
					Dpagt1	Enzyme	Git1	Enzyme	Zfp367	Transcription Factor	Epha4	Kinase	P4ha1	Enzyme	Itpka	Kinase	Hdac4	Epigenetic
					Dpf2	Epigenetic	Gls	Enzyme	Zfp811	Transcription Factor	Epha5	Kinase	Parp1	Enzyme	Itpr1	Ion Channel	Hes1	Transcription Factor
					Dpp3	Enzyme	Gpd1l	Enzyme	Zfpm2	Transcription Factor	Epha6	Kinase	Parp6	Enzyme	Jun	Transcription Factor	Hey1	Transcription Factor
					Dpp7	Enzyme	Gpd2	Enzyme	Zhx2	Transcription Factor	Epha7	Kinase	Parp8	Enzyme	Junb	Transcription Factor	Hgsnat	Enzyme
					Dus1l	Enzyme	Gpr137	GPCR			Ephb1	Kinase	Pbx1	Transcription Factor	Kalrn	Kinase	Hivep2	Transcription Factor
					Dus3l	Enzyme	Gpr22	GPCR			Ephx4	Enzyme	Pcsk2	Enzyme	Kat2a	Epigenetic	Hk1	Kinase
					Dusp12	Enzyme	Gpr26	GPCR			Ept1	Enzyme	Pcyox1	Enzyme	Kcna1	Ion Channel	Hmgcr	Enzyme
					Dusp18	Enzyme	Gpr68	GPCR			Ercc3	Enzyme	Pde2a	Enzyme	Kcnab1	Ion Channel	Hmgcs1	Enzyme
					Dusp19	Enzyme	Gpr83	GPCR			Eri1	Enzyme	Pdia4	Enzyme	Kcnab2	Ion Channel	Hs3st4	Enzyme
					Dusp22	Enzyme	Gpr85	GPCR			Extl1	Enzyme	Pdk2	Kinase	Kcnc3	Ion Channel	Hs6st3	Enzyme
					Dusp28	Enzyme	Gpt2	Enzyme			Faah	Enzyme	Peak1	Kinase	Kcnf1	Ion Channel	Htr4	GPCR
					Dusp5	Enzyme	Gria2	Ion Channel			Fads1	Enzyme	Pfkfb3	Kinase	Kcng2	Ion Channel	Ide	Enzyme
					Dusp6	Enzyme	Gria3	Ion Channel			Fads3	Enzyme	Pfkl	Kinase	Kcnh1	Ion Channel	Ing2	Epigenetic
					E2f4	Transcription Factor	Grik4	Ion Channel			Fam105a	Enzyme	Pfkp	Kinase	Kcnh3	Ion Channel	Inpp4a	Enzyme
					E2f6	Transcription Factor	Grik5	Ion Channel			Fars2	Enzyme	Phyhip	Enzyme	Kcnip2	Ion Channel	Ipmk	Kinase
					Echdc2	Enzyme	Grin1	Ion Channel			Farsa	Enzyme	Pigs	Enzyme	Kcnip3	Ion Channel	Ippk	Enzyme
					Eepd1	Enzyme	Grin2a	Ion Channel			Fastkd2	Enzyme	Pik3r2	Enzyme	Kcnip4	Ion Channel	Iqgap2	Enzyme
					Egr1	Transcription Factor	Grm1	GPCR			Fbxo18	Enzyme	Pim2	Kinase	Kcnj3	Ion Channel	Itpk1	Kinase
					Elac1	Enzyme	Grm7	GPCR			Fen1	Enzyme	Pip4k2a	Kinase	Kcnj6	Ion Channel	Itpka	Kinase
					Elac2	Enzyme	Gstm1	Enzyme			Fgfr1	Kinase	Pip4k2c	Kinase	Kcnk4	Ion Channel	Jakmip1	Enzyme
					Eme2	Enzyme	Gstm4	Enzyme			Ficd	Enzyme	Pip5k1a	Kinase	Kcnmb4	Ion Channel	Jun	Transcription Factor
					Enpp2	Enzyme	Gstm6	Enzyme			Fkbp14	Enzyme	Pip5k1c	Kinase	Kcnn2	Ion Channel	Junb	Transcription Factor
					Enpp4	Enzyme	Gstm7	Enzyme			Flad1	Enzyme	Plat	Enzyme	Kcnq2	Ion Channel	Kalrn	Kinase
					Enpp5	Enzyme	Gucy1a2	Enzyme			Fmo1	Enzyme	Plk2	Kinase	Kcnq3	Ion Channel	Kat2a	Epigenetic
					Ephb1	Kinase	Gyg	Enzyme			Foxg1	Transcription Factor	Por	Enzyme	Kcnq5	Ion Channel	Katnal1	Enzyme
					Ept1	Enzyme	Hdac4	Epigenetic			Foxo6	Transcription Factor	Ppp1r14c	Enzyme	Kcnt2	Ion Channel	Kcna1	Ion Channel
					Ercc3	Enzyme	Hectd1	Enzyme			Foxp1	Transcription Factor	Ppp1r21	Enzyme	Kcnv1	Ion Channel	Kcna2	Ion Channel
					Esrra	Nuclear Receptor	Herc1	Enzyme			Foxred1	Enzyme	Ppp2r2a	Enzyme	Kdm4b	Epigenetic	Kcnab2	Ion Channel
					Etfdh	Enzyme	Hes1	Transcription Factor			Fpgt	Enzyme	Ppp2r2c	Enzyme	Kdm5b	TF-Epigenetic	Kcnc3	Ion Channel
					Ethe1	Enzyme	Hey1	Transcription Factor			Ftsj1	Enzyme	Ppp3ca	Enzyme	Kdm7a	Epigenetic	Kcnd2	Ion Channel
					Etv5	Transcription Factor	Hivep2	Transcription Factor			Ftsj3	Enzyme	Ppp6r1	Enzyme	Kit	Kinase	Kcnf1	Ion Channel
					Exog	Enzyme	Hk1	Kinase			Fuca2	Enzyme	Prkag2	Enzyme	Klf10	Transcription Factor	Kcng1	Ion Channel
					Fads1	Enzyme	Hmgcr	Enzyme			Fut8	Enzyme	Prkca	Kinase	Klf13	Transcription Factor	Kcng2	Ion Channel
					Fah	Enzyme	Hmgcs1	Enzyme			Fxyd7	Ion Channel	Prkcb	Kinase	Klf3	Transcription Factor	Kcnh3	Ion Channel
					Fam20b	Enzyme	Hs3st4	Enzyme			Gabbr2	GPCR	Prkce	Kinase	Klf7	Transcription Factor	Kcnip2	Ion Channel
					Fam213b	Enzyme	Hs6st3	Enzyme			Gabra2	Ion Channel	Prkcg	Kinase	Klf9	Transcription Factor	Kcnip3	Ion Channel
					Fam26e	Ion Channel	Ide	Enzyme			Gabra4	Ion Channel	Prkcz	Kinase	Kmt2c	Epigenetic	Kcnip4	Ion Channel
					Fasn	Enzyme	Inpp5k	Enzyme			Gabra5	Ion Channel	Psen1	Enzyme	Ksr1	Kinase	Kcnj6	Ion Channel
					Fastk	Kinase	Ippk	Enzyme			Gabrb1	Ion Channel	Psmd5	Enzyme	Lats2	Kinase	Kcnk4	Ion Channel
					Fastkd2	Enzyme	Iqgap2	Enzyme			Gabrb3	Ion Channel	Ptk2	Kinase	Ldha	Enzyme	Kcnma1	Ion Channel
					Fastkd3	Enzyme	Itpk1	Kinase			Gal3st3	Enzyme	Ptk2b	Kinase	Lpcat3	Enzyme	Kcnmb4	Ion Channel
					Fbxo18	Enzyme	Itpka	Kinase			Galk2	Kinase	Ptpra	Enzyme	Lpin2	Enzyme	Kcnq2	Ion Channel
					Fdft1	Enzyme	Jakmip1	Enzyme			Galnt16	Enzyme	Pwwp2b	Epigenetic	Lpl	Enzyme	Kcnq3	Ion Channel
					Fen1	Enzyme	Jun	Transcription Factor			Galnt9	Enzyme	Pygb	Enzyme	Lppr2	Enzyme	Kcnt2	Ion Channel
					Fgfr1	Kinase	Junb	Transcription Factor			Gatad2b	Transcription Factor	Rab15	Enzyme	Lppr4	Enzyme	Kcnv1	Ion Channel
					Ficd	Enzyme	Kalrn	Kinase			Gatb	Enzyme	Rab26	Enzyme	Lxn	Enzyme	Kdm4b	Epigenetic
					Fkbp14	Enzyme	Kat2a	Epigenetic			Gcdh	Enzyme	Rabgap1l	Enzyme	Lypla2	Enzyme	Kdm5b	TF-Epigenetic
					Fkbp1b	Enzyme	Kcna1	Ion Channel			Gda	Enzyme	Rangap1	Enzyme	Madd	Enzyme	Kdm7a	Epigenetic
					Fkbp9	Enzyme	Kcnab2	Ion Channel			Gdpgp1	Enzyme	Rap1b	Enzyme	Map2k1	Kinase	Klf10	Transcription Factor
					Flad1	Enzyme	Kcnc3	Ion Channel			Gls	Enzyme	Rap1gap2	Enzyme	Map3k5	Kinase	Klf13	Transcription Factor
					Fmo1	Enzyme	Kcnd2	Ion Channel			Glyr1	Epigenetic	Rap2a	Enzyme	Map4k3	Kinase	Klf3	Transcription Factor
					Fn3k	Kinase	Kcnf1	Ion Channel			Gm7072	Transcription Factor	Rap2b	Enzyme	Map4k5	Kinase	Klf7	Transcription Factor
					Fnta	Enzyme	Kcng1	Ion Channel			Gmppb	Enzyme	Rasa3	Enzyme	Mapk1	Kinase	Klf9	Transcription Factor
					Foxg1	Transcription Factor	Kcng2	Ion Channel			Gmpr2	Enzyme	Rasd2	Enzyme	Mapk11	Kinase	Klk8	Enzyme
					Foxo6	Transcription Factor	Kcnh3	Ion Channel			Gne	Enzyme	Rasl11a	Enzyme	Mapk14	Kinase	Kmt2c	Epigenetic
					Foxred1	Enzyme	Kcnip2	Ion Channel			Gnpda1	Enzyme	Rem2	Enzyme	Mapk8ip1	Enzyme	Ksr1	Kinase
					Ftsj1	Enzyme	Kcnip3	Ion Channel			Gpcpd1	Enzyme	Rerg	Enzyme	Mapk8ip2	Enzyme	Lats2	Kinase
					Ftsj3	Enzyme	Kcnip4	Ion Channel			Gpd2	Enzyme	Rhob	Enzyme	Mark2	Kinase	Lct	Enzyme
					Fuca1	Enzyme	Kcnj6	Ion Channel			Gpn2	Enzyme	Rnf182	Enzyme	Mas1	GPCR	Lhx2	Transcription Factor
					Fuca2	Enzyme	Kcnk4	Ion Channel			Gpn3	Enzyme	Rnf19a	Enzyme	Mast3	Kinase	Lmtk2	Kinase
					Fut11	Enzyme	Kcnma1	Ion Channel			Gpr12	GPCR	Rps6kl1	Kinase	Mast4	Kinase	Lpcat3	Enzyme
					Fxyd7	Ion Channel	Kcnmb4	Ion Channel			Gpr158	GPCR	Ryr2	Ion Channel	Matk	Kinase	Lpin2	Enzyme
					G3bp2	Enzyme	Kcnq2	Ion Channel			Gpr22	GPCR	Ryr3	Ion Channel	Mcu	Ion Channel	Lpl	Enzyme
					G6pc3	Enzyme	Kcnq3	Ion Channel			Gpr27	GPCR	Samd8	Enzyme	Mdm2	Enzyme	Lppr2	Enzyme
					G6pdx	Enzyme	Kcnq5	Ion Channel			Gpr89	Ion Channel	Scn3b	Ion Channel	Med15	Enzyme	Lxn	Enzyme
					Gaa	Enzyme	Kcnt2	Ion Channel			Gria1	Ion Channel	Setd8	Epigenetic	Med16	Enzyme	Madd	Enzyme
					Gabbr2	GPCR	Kcnv1	Ion Channel			Gria3	Ion Channel	Sgk1	Kinase	Med24	Enzyme	Man1a	Enzyme
					Gabra5	Ion Channel	Kdm4b	Epigenetic			Grik4	Ion Channel	Sirpa	Enzyme	Med27	Enzyme	Map2k1	Kinase
					Gal3st3	Enzyme	Kdm5b	TF-Epigenetic			Grik5	Ion Channel	Skap2	Enzyme	Mef2a	Transcription Factor	Map3k12	Kinase
					Gale	Enzyme	Kdm7a	Epigenetic			Grin1	Ion Channel	Slc15a2	Transporter	Mef2d	Transcription Factor	Map3k5	Kinase
					Galnt9	Enzyme	Klf10	Transcription Factor			Grin2a	Ion Channel	Slc1a1	Transporter	Metap1	Enzyme	Map4k3	Kinase
					Galntl6	Enzyme	Klf13	Transcription Factor			Gsk3a	Kinase	Slc1a2	Transporter	Mgat4a	Enzyme	Map4k5	Kinase
					Gclm	Enzyme	Klf3	Transcription Factor			Gspt2	Enzyme	Slc20a1	Transporter	Mgat4b	Enzyme	Mapk1	Kinase
					Gdpd1	Enzyme	Klf7	Transcription Factor			Gstm4	Enzyme	Slc25a22	Transporter	Mgat5	Enzyme	Mapk11	Kinase
					Gdpgp1	Enzyme	Klf9	Transcription Factor			Gstm6	Enzyme	Slc2a6	Transporter	Mical2	Enzyme	Mapk14	Kinase
					Gfod2	Enzyme	Klk8	Enzyme			Gzf1	Transcription Factor	Slc39a10	Transporter	Mink1	Kinase	Mapk8ip1	Enzyme
					Ggact	Enzyme	Kmt2c	Epigenetic			Hars2	Enzyme	Slc6a7	Transporter	Mipep	Enzyme	Mapk8ip2	Enzyme
					Ggt7	Enzyme	Ksr1	Kinase			Hdac4	Epigenetic	Slc7a14	Transporter	Mlxip	Transcription Factor	Mark2	Kinase
					Gla	Enzyme	Lats2	Kinase			Herc1	Enzyme	Slc7a4	Transporter	Mmp17	Enzyme	Mas1	GPCR
					Glod4	Enzyme	Ldha	Enzyme			Hexb	Enzyme	Slc7a8	Transporter	Mpped2	Enzyme	Mast3	Kinase
					Glyr1	Epigenetic	Lhx2	Transcription Factor			Hibch	Enzyme	Slc8a1	Transporter	Msra	Enzyme	Mast4	Kinase
					Gmds	Enzyme	Lpcat3	Enzyme			Hivep2	Transcription Factor	Smad4	Transcription Factor	Msrb2	Enzyme	Matk	Kinase
					Gmppb	Enzyme	Lpin2	Enzyme			Hk1	Kinase	Smpd3	Enzyme	Mtmr1	Enzyme	Mcu	Ion Channel
					Gne	Enzyme	Lpl	Enzyme			Hmbs	Enzyme	Sphkap	Enzyme	Mtmr4	Enzyme	Mdm2	Enzyme
					Gnpat	Enzyme	Lppr2	Enzyme			Hmces	Enzyme	Sqle	Enzyme	Mtmr6	Enzyme	Med15	Enzyme
					Gnpda1	Enzyme	Lppr4	Enzyme			Hmgcr	Enzyme	Src	Kinase	Naa25	Enzyme	Med16	Enzyme
					Got2	Enzyme	Ltk	Kinase			Hmgcs1	Enzyme	Srebf2	Transcription Factor	Nampt	Enzyme	Med24	Enzyme
					Gpn1	Enzyme	Lxn	Enzyme			Hpdl	Enzyme	Srr	Enzyme	Napepld	Enzyme	Mef2a	Transcription Factor
					Gpr135	GPCR	Madd	Enzyme			Hs3st4	Enzyme	Ssrp1	Transcription Factor	Ncor2	Transcription Factor	Mef2d	Transcription Factor
					Gpr137	GPCR	Map2k1	Kinase			Hsd11b1	Enzyme	St3gal5	Enzyme	Ndst1	Enzyme	Mest	Enzyme
					Gpr162	GPCR	Map2k4	Kinase			Hsd17b7	Enzyme	St6galnac5	Enzyme	Nek6	Kinase	Metap1	Enzyme
					Gpr27	GPCR	Map3k12	Kinase			Htatip2	Enzyme	St8sia3	Enzyme	Nell2	Enzyme	Mettl7a1	Enzyme
					Gpr56	GPCR	Map3k5	Kinase			Htr1f	GPCR	Sulf2	Enzyme	Neurl1a	Enzyme	Mgat4a	Enzyme
					Gpr62	GPCR	Map4k3	Kinase			Idh1	Enzyme	Syvn1	Enzyme	Neurod2	Transcription Factor	Mgat4b	Enzyme
					Gpr89	Ion Channel	Map4k5	Kinase			Inpp4a	Enzyme	Tbk1	Kinase	Nfia	Transcription Factor	Mgat4c	Enzyme
					Grik4	Ion Channel	Mapk1	Kinase			Inpp5e	Enzyme	Tef	Transcription Factor	Nfib	Transcription Factor	Mical2	Enzyme
					Grik5	Ion Channel	Mapk11	Kinase			Iqgap2	Enzyme	Tox4	Transcription Factor	Nfix	Transcription Factor	Mink1	Kinase
					Gsk3a	Kinase	Mapk14	Kinase			Isoc2b	Enzyme	Tpst1	Enzyme	Nkain2	Enzyme	Mipep	Enzyme
					Gspt2	Enzyme	Mapk8ip1	Enzyme			Isyna1	Enzyme	Trhde	Enzyme	Nkain4	Enzyme	Mlxip	Transcription Factor
					Gsr	Enzyme	Mapk8ip2	Enzyme			Itpk1	Kinase	Ube3c	Enzyme	Nlgn1	Enzyme	Mmp17	Enzyme
					Gstm4	Enzyme	Mark2	Kinase			Itpka	Kinase	Ubtf	Transcription Factor	Nlgn3	Enzyme	Mpped2	Enzyme
					Gtpbp3	Enzyme	Mas1	GPCR			Itpr1	Ion Channel	Usp12	Enzyme	Nos1ap	Enzyme	Msrb2	Enzyme
					Gusb	Enzyme	Mast3	Kinase			Jak1	Kinase	Usp5	Enzyme	Nr3c2	Nuclear Receptor	Mtmr2	Enzyme
					Gyg	Enzyme	Mast4	Kinase			Jmjd6	Enzyme	Uxs1	Enzyme	Nr4a3	Nuclear Receptor	Mtmr4	Enzyme
					Gyk	Kinase	Matk	Kinase			Kalrn	Kinase	Wbscr17	Enzyme	Nsun2	Enzyme	Mtmr6	Enzyme
					Gzf1	Transcription Factor	Mbtps1	Enzyme			Kat8	Epigenetic	Zbtb18	Transcription Factor	Nt5dc3	Enzyme	Mycl	Transcription Factor
					H13	Enzyme	Mcu	Ion Channel			Katna1	Enzyme	Zbtb20	Transcription Factor	Ntrk3	Kinase	Naa25	Enzyme
					Hars2	Enzyme	Mdm2	Enzyme			Kcna1	Ion Channel	Zdhhc14	Enzyme	Ntsr2	GPCR	Napepld	Enzyme
					Hccs	Enzyme	Med14	Enzyme			Kcna2	Ion Channel	Zfp871	Transcription Factor	Otub2	Enzyme	Nceh1	Enzyme
					Hcn1	Ion Channel	Med15	Enzyme			Kcnab2	Ion Channel	Zfpm2	Transcription Factor	P4ha1	Enzyme	Ncor2	Transcription Factor
					Hdac10	Epigenetic	Med16	Enzyme			Kcnc3	Ion Channel			Parp1	Enzyme	Ndst1	Enzyme
					Hdac4	Epigenetic	Med24	Enzyme			Kcnd2	Ion Channel			Parp6	Enzyme	Nek6	Kinase
					Herc1	Enzyme	Mef2a	Transcription Factor			Kcnip2	Ion Channel			Parp8	Enzyme	Nell2	Enzyme
					Hexb	Enzyme	Mef2d	Transcription Factor			Kcnj6	Ion Channel			Pbx1	Transcription Factor	Neurl1a	Enzyme
					Hey1	Transcription Factor	Mest	Enzyme			Kcnk4	Ion Channel			Pcsk2	Enzyme	Neurod1	Transcription Factor
					Hibadh	Enzyme	Metap1	Enzyme			Kcnma1	Ion Channel			Pde1a	Enzyme	Neurod2	Transcription Factor
					Hk1	Kinase	Mgat4b	Enzyme			Kcnmb4	Ion Channel			Pde4b	Enzyme	Neurod6	Transcription Factor
					Hmces	Enzyme	Mgat4c	Enzyme			Kcnq2	Ion Channel			Pdia4	Enzyme	Nfatc2	Transcription Factor
					Hmgcr	Enzyme	Mical2	Enzyme			Kcnq3	Ion Channel			Pdk2	Kinase	Nfic	Transcription Factor
					Hmgcs1	Enzyme	Mina	Epigenetic			Kdm5b	TF-Epigenetic			Pdp1	Enzyme	Nkain3	Enzyme
					Homez	Transcription Factor	Mink1	Kinase			Kdm7a	Epigenetic			Pdpk1	Kinase	Nkain4	Enzyme
					Hs3st2	Enzyme	Mipep	Enzyme			Klf13	Transcription Factor			Peak1	Kinase	Nlgn1	Enzyme
					Hs3st4	Enzyme	Mlxip	Transcription Factor			Klf9	Transcription Factor			Pepd	Enzyme	Nlgn3	Enzyme
					Hs6st3	Enzyme	Mmp17	Enzyme			Kmt2c	Epigenetic			Pfkfb3	Kinase	Nos1ap	Enzyme
					Hsd17b7	Enzyme	Mpped2	Enzyme			Kmt2d	Epigenetic			Pfkl	Kinase	Nr3c2	Nuclear Receptor
					Hsdl2	Enzyme	Mprip	Enzyme			Lactb2	Enzyme			Pgm2l1	Enzyme	Nr4a2	Nuclear Receptor
					Htr1f	GPCR	Msrb2	Enzyme			Lats2	Kinase			Phactr1	Enzyme	Nr4a3	Nuclear Receptor
					Htr2c	GPCR	Mtmr2	Enzyme			Ldha	Enzyme			Phip	Epigenetic	Nsf	Enzyme
					Htra1	Enzyme	Mtmr6	Enzyme			Lipt2	Enzyme			Phyhip	Enzyme	Nsun2	Enzyme
					Htra2	Enzyme	Mycl	Transcription Factor			Lmf1	Enzyme			Pigq	Enzyme	Nsun7	Enzyme
					Hunk	Kinase	Naa25	Enzyme			Lnpep	Enzyme			Pik3r2	Enzyme	Ntrk3	Kinase
					Iah1	Enzyme	Naa50	Enzyme			Lonp1	Enzyme			Pip4k2a	Kinase	Ntsr2	GPCR
					Ick	Kinase	Napepld	Enzyme			Lpcat3	Enzyme			Pip4k2c	Kinase	Ogdh	Enzyme
					Icmt	Enzyme	Nceh1	Enzyme			Lphn1	GPCR			Pip5k1a	Kinase	Onecut2	Transcription Factor
					Idi1	Enzyme	Ncor2	Transcription Factor			Lpin2	Enzyme			Pip5k1c	Kinase	Otub2	Enzyme
					Idnk	Kinase	Ndst1	Enzyme			Lppr2	Enzyme			Pkib	Enzyme	P4ha1	Enzyme
					Ids	Enzyme	Nek6	Kinase			Lppr4	Enzyme			Plat	Enzyme	Papd7	Enzyme
					Ikbip	Enzyme	Nell2	Enzyme			Lypla2	Enzyme			Plk2	Kinase	Parg	Enzyme
					Ikbkg	Kinase	Neurl1a	Enzyme			Lyplal1	Enzyme			Pop5	Enzyme	Parp1	Enzyme
					Impdh1	Enzyme	Neurod1	Transcription Factor			Madd	Enzyme			Por	Enzyme	Parp8	Enzyme
					Ing1	Epigenetic	Neurod2	Transcription Factor			Man2b1	Enzyme			Porcn	Enzyme	Pcsk2	Enzyme
					Inpp5a	Enzyme	Neurod6	Transcription Factor			Map2k1	Kinase			Ppm1e	Enzyme	Pcsk5	Enzyme
					Inpp5e	Enzyme	Nfatc2	Transcription Factor			Map2k4	Kinase			Ppm1l	Enzyme	Pde1a	Enzyme
					Inpp5f	Enzyme	Nfix	Transcription Factor			Map2k6	Kinase			Ppp1r12b	Enzyme	Pde2a	Enzyme
					Ints12	Epigenetic	Nkain3	Enzyme			Map3k5	Kinase			Ppp2r2c	Enzyme	Pde4b	Enzyme
					Irak1	Kinase	Nlgn1	Enzyme			Map4k3	Kinase			Ppp2r5a	Enzyme	Pdia4	Enzyme
					Irf1	Transcription Factor	Nlgn3	Enzyme			Mapk1	Kinase			Ppp3ca	Enzyme	Pdk1	Kinase
					Irf2	Transcription Factor	Nos1ap	Enzyme			Mapk10	Kinase			Ppp6r1	Enzyme	Pdk2	Kinase
					Isyna1	Enzyme	Nr3c2	Nuclear Receptor			Mapk6	Kinase			Prdm8	TF-Epigenetic	Pdpk1	Kinase
					Itpk1	Kinase	Nr4a2	Nuclear Receptor			Mapk8ip1	Enzyme			Prkab2	Enzyme	Peak1	Kinase
					Ivd	Enzyme	Nr4a3	Nuclear Receptor			Mapk8ip2	Enzyme			Prkag2	Enzyme	Pepd	Enzyme
					Iyd	Enzyme	Nsf	Enzyme			Mapk8ip3	Enzyme			Prkca	Kinase	Pfkfb3	Kinase
					Jade1	Epigenetic	Nsun2	Enzyme			Mapkapk5	Kinase			Prkcb	Kinase	Pfkl	Kinase
					Jak1	Kinase	Nsun7	Enzyme			Mark2	Kinase			Prkce	Kinase	Pfkp	Kinase
					Jak2	Kinase	Ntrk3	Kinase			Mas1	GPCR			Prkcg	Kinase	Pgm2l1	Enzyme
					Kat8	Epigenetic	Ntsr2	GPCR			Mast3	Kinase			Prkcz	Kinase	Phlpp1	Enzyme
					Kcna1	Ion Channel	Ogdh	Enzyme			Mat2b	Enzyme			Prkg1	Kinase	Phyhip	Enzyme
					Kcna2	Ion Channel	Otub2	Enzyme			Matk	Kinase			Prkrir	Transcription Factor	Pi4k2a	Kinase
					Kcnab2	Ion Channel	P4ha1	Enzyme			Mbd1	Transcription Factor			Prmt8	Epigenetic	Pigq	Enzyme
					Kcnc1	Ion Channel	Pak1	Kinase			Mchr1	GPCR			Psen1	Enzyme	Pik3ip1	Enzyme
					Kcnc2	Ion Channel	Parp1	Enzyme			Mcu	Ion Channel			Ptk2	Kinase	Pik3r2	Enzyme
					Kcnk4	Ion Channel	Parp6	Enzyme			Mecr	Enzyme			Ptk2b	Kinase	Pip4k2a	Kinase
					Kcnn1	Ion Channel	Parp8	Enzyme			Med17	Enzyme			Ptplb	Enzyme	Pip4k2c	Kinase
					Kcnn2	Ion Channel	Pbx1	Transcription Factor			Med24	Enzyme			Ptpn1	Enzyme	Pip5k1a	Kinase
					Kcnq2	Ion Channel	Pcsk2	Enzyme			Med4	Enzyme			Ptpn3	Enzyme	Pip5k1c	Kinase
					Kcnq5	Ion Channel	Pcsk5	Enzyme			Mef2a	Transcription Factor			Ptpra	Enzyme	Pkia	Enzyme
					Kcns2	Ion Channel	Pde1a	Enzyme			Mef2d	Transcription Factor			PTPRG	Enzyme	Plat	Enzyme
					Kdm5b	TF-Epigenetic	Pde2a	Enzyme			Mettl14	Enzyme			Ptprj	Enzyme	Plcb1	Enzyme
					Kidins220	Enzyme	Pdia4	Enzyme			Mettl2	Enzyme			Ptprs	Enzyme	Plcl1	Enzyme
					Kit	Kinase	Pdk2	Kinase			Mettl23	Enzyme			Pwwp2b	Epigenetic	Plk2	Kinase
					Klf6	Transcription Factor	Pdpk1	Kinase			Mettl6	Enzyme			Rab15	Enzyme	Pomk	Kinase
					Klk8	Enzyme	Peak1	Kinase			Mgat2	Enzyme			Rab26	Enzyme	Por	Enzyme
					L2hgdh	Enzyme	Pepd	Enzyme			Mgat4b	Enzyme			Rabgap1l	Enzyme	Ppm1l	Enzyme
					Lap3	Enzyme	Pfkfb3	Kinase			Mgat4c	Enzyme			Rap1gap2	Enzyme	Ppp1r14c	Enzyme
					Lats2	Kinase	Pfkl	Kinase			Mgea5	Enzyme			Rap2a	Enzyme	Ppp1r21	Enzyme
					Ldha	Enzyme	Pfkp	Kinase			Mgrn1	Enzyme			Rap2b	Enzyme	Ppp2r2c	Enzyme
					Leo1	Enzyme	Pgm2l1	Enzyme			Mib1	Enzyme			Rasa3	Enzyme	Ppp2r5a	Enzyme
					Lgmn	Enzyme	Phactr1	Enzyme			Mical2	Enzyme			Rasd2	Enzyme	Ppp3ca	Enzyme
					Lhpp	Enzyme	Phyhip	Enzyme			Mina	Epigenetic			Rasl10a	Enzyme	Ppp4r4	Enzyme
					Lhx2	Transcription Factor	Pi4k2a	Kinase			Mink1	Kinase			Rasl11a	Enzyme	Ppp6r1	Enzyme
					Lhx9	Transcription Factor	Pigq	Enzyme			Mkrn2	Enzyme			Rcor1	Transcription Factor	Pptc7	Enzyme
					Lig4	Enzyme	Pik3r2	Enzyme			Mlycd	Enzyme			Rem2	Enzyme	Prdm8	TF-Epigenetic
					Lipa	Enzyme	Pip4k2a	Kinase			Mmp17	Enzyme			Rerg	Enzyme	Prkab2	Enzyme
					Lmf1	Enzyme	Pip4k2c	Kinase			Mmp24	Enzyme			Rhob	Enzyme	Prkag2	Enzyme
					Lnpep	Enzyme	Pip5k1a	Kinase			Mob2	Enzyme			Rnf128	Enzyme	Prkca	Kinase
					Lnx1	Enzyme	Pip5k1c	Kinase			Mpped2	Enzyme			Rnf182	Enzyme	Prkcb	Kinase
					Lonp1	Enzyme	Pkia	Enzyme			Mprip	Enzyme			Rnf19a	Enzyme	Prkcd	Kinase
					Lonrf1	Enzyme	Plat	Enzyme			Msl3	Epigenetic			Rps6ka3	Kinase	Prkce	Kinase
					Lphn1	GPCR	Plk2	Kinase			Mtfmt	Enzyme			Rps6kl1	Kinase	Prkcg	Kinase
					Lpin2	Enzyme	Por	Enzyme			Mtg1	Enzyme			Rrn3	Enzyme	Prkcz	Kinase
					Lpl	Enzyme	Porcn	Enzyme			Mtmr6	Enzyme			Rxrb	Nuclear Receptor	Prkg1	Kinase
					Lrsam1	Enzyme	Ppm1e	Enzyme			Mtpap	Enzyme			Ryr2	Ion Channel	Prmt8	Epigenetic
					Lsg1	Enzyme	Ppm1l	Enzyme			Mtrr	Enzyme			Ryr3	Ion Channel	Prss35	Enzyme
					Lypla1	Enzyme	Ppp1r12b	Enzyme			Mus81	Enzyme			Samd8	Enzyme	Psen1	Enzyme
					Lypla2	Enzyme	Ppp1r14c	Enzyme			Mvd	Enzyme			Scn3b	Ion Channel	Ptk2	Kinase
					Lyplal1	Enzyme	Ppp1r21	Enzyme			Mzf1	Transcription Factor			Scrn3	Enzyme	Ptk2b	Kinase
					Madd	Enzyme	Ppp2r2c	Enzyme			N6amt1	Enzyme			Setd8	Epigenetic	Ptp4a2	Enzyme
					Magi3	Enzyme	Ppp2r5a	Enzyme			Naa40	Enzyme			Sgk1	Kinase	Ptpn1	Enzyme
					Man1a	Enzyme	Ppp2r5d	Enzyme			Naa50	Enzyme			Sgms1	Enzyme	Ptpn14	Enzyme
					Man1b1	Enzyme	Ppp3ca	Enzyme			Nadk2	Kinase			Sirpa	Enzyme	Ptpn3	Enzyme
					Man2b1	Enzyme	Ppp4r4	Enzyme			Napepld	Enzyme			Sirt7	Epigenetic	Ptprj	Enzyme
					Manba	Enzyme	Ppp6r1	Enzyme			Nars2	Enzyme			Slc15a1	Transporter	Ptprk	Enzyme
					Maneal	Enzyme	Pptc7	Enzyme			Nat14	Enzyme			Slc15a2	Transporter	Ptprs	Enzyme
					Maoa	Enzyme	Prdm8	TF-Epigenetic			Nceh1	Enzyme			Slc17a7	Transporter	Pwwp2b	Epigenetic
					Map2k2	Kinase	Prkab2	Enzyme			Ncor2	Transcription Factor			Slc1a1	Transporter	Pygb	Enzyme
					Map2k4	Kinase	Prkag2	Enzyme			Ndufs1	Enzyme			Slc1a2	Transporter	Rab15	Enzyme
					Map2k7	Kinase	Prkca	Kinase			Nek4	Kinase			Slc20a1	Transporter	Rab26	Enzyme
					Map3k7	Kinase	Prkcb	Kinase			Nell2	Enzyme			Slc25a16	Transporter	Rabl6	Enzyme
					Map4k3	Kinase	Prkcd	Kinase			Neu1	Enzyme			Slc25a22	Transporter	Rangap1	Enzyme
					Mapk7	Kinase	Prkce	Kinase			Neurod2	Transcription Factor			Slc2a6	Transporter	Rap1b	Enzyme
					Mapk8ip1	Enzyme	Prkcg	Kinase			Neurod6	Transcription Factor			Slc35b4	Transporter	Rap1gap2	Enzyme
					Mapk8ip2	Enzyme	Prkcz	Kinase			Nfe2l1	Transcription Factor			Slc35f3	Transporter	Rap2a	Enzyme
					Mapk8ip3	Enzyme	Prkg1	Kinase			Nfil3	Transcription Factor			Slc39a10	Transporter	Rap2b	Enzyme
					Max	Transcription Factor	Prmt8	Epigenetic			Nfix	Transcription Factor			Slc44a1	Transporter	Rasa3	Enzyme
					Mcat	Enzyme	Prss35	Enzyme			Nfyb	Transcription Factor			Slc4a7	Transporter	Rasd1	Enzyme
					Med17	Enzyme	Psen1	Enzyme			Ngly1	Enzyme			Slc6a7	Transporter	Rasd2	Enzyme
					Med20	Enzyme	Ptk2	Kinase			Nhlrc1	Enzyme			Slc7a14	Transporter	Rasl10a	Enzyme
					Med7	Enzyme	Ptk2b	Kinase			Nkain3	Enzyme			Slc7a4	Transporter	Rasl11b	Enzyme
					Mef2a	Transcription Factor	Ptp4a2	Enzyme			Nlgn3	Enzyme			Slc7a8	Transporter	Rcor1	Transcription Factor
					Mest	Enzyme	Ptpn1	Enzyme			Nme5	Kinase			Slc8a2	Transporter	Rem2	Enzyme
					Mettl16	Enzyme	Ptpn14	Enzyme			Nme7	Enzyme			Slco2a1	Transporter	Rerg	Enzyme
					Mettl2	Enzyme	Ptpn3	Enzyme			Nop2	Enzyme			Slco3a1	Transporter	Rhob	Enzyme
					Mettl21a	Enzyme	PTPRG	Enzyme			Nos1ap	Enzyme			Slk	Kinase	Rnf128	Enzyme
					Mettl7a1	Enzyme	Ptprj	Enzyme			Npepps	Enzyme			Smad4	Transcription Factor	Rnf130	Enzyme
					Mgat1	Enzyme	Ptprs	Enzyme			Nr1h2	Nuclear Receptor			Smpd3	Enzyme	Rnf182	Enzyme
					Mgat2	Enzyme	Pwwp2b	Epigenetic			Nr2f6	Nuclear Receptor			Speg	Kinase	Rnf19a	Enzyme
					Mgat4b	Enzyme	Pygb	Enzyme			Nr3c2	Nuclear Receptor			Sphkap	Enzyme	Rps6ka3	Kinase
					Mgat4c	Enzyme	Rab15	Enzyme			Nsdhl	Enzyme			Spink8	Enzyme	Rps6kl1	Kinase
					Mgrn1	Enzyme	Rab26	Enzyme			Nsf	Enzyme			Sqle	Enzyme	Ryr2	Ion Channel
					Mib2	Enzyme	Rabl6	Enzyme			Nt5dc3	Enzyme			Src	Kinase	Ryr3	Ion Channel
					Mina	Epigenetic	Rangap1	Enzyme			Ntrk3	Kinase			Srcap	Enzyme	Samd8	Enzyme
					Mkrn2	Enzyme	Rap1b	Enzyme			Nudt3	Enzyme			Srebf2	Transcription Factor	Scn1b	Ion Channel
					Mlycd	Enzyme	Rap1gap2	Enzyme			Nudt5	Enzyme			Srr	Enzyme	Scn3b	Ion Channel
					Mmp17	Enzyme	Rap2a	Enzyme			Ogdh	Enzyme			Ssrp1	Transcription Factor	Scn8a	Ion Channel
					Mob2	Enzyme	Rap2b	Enzyme			Oma1	Enzyme			St18	Transcription Factor	Scrn3	Enzyme
					Mogs	Enzyme	Rasa3	Enzyme			Otub1	Enzyme			St3gal2	Enzyme	Setd8	Epigenetic
					Mpi	Enzyme	Rasd1	Enzyme			Otulin	Enzyme			St3gal5	Enzyme	Sgk1	Kinase
					Mri1	Enzyme	Rasd2	Enzyme			P2rx7	Ion Channel			St6galnac5	Enzyme	Sik3	Kinase
					Mrm1	Enzyme	Rasl10a	Enzyme			P4ha1	Enzyme			St6galnac6	Enzyme	Sirpa	Enzyme
					Msmo1	Enzyme	Rcor1	Transcription Factor			P4ha2	Enzyme			St8sia5	Enzyme	Skap2	Enzyme
					Mta2	Transcription Factor	Rem2	Enzyme			Pak1	Kinase			St8sia6	Enzyme	Slc15a1	Transporter
					Mthfd1	Enzyme	Rerg	Enzyme			Pank3	Kinase			Stk4	Kinase	Slc15a2	Transporter
					Mthfsd	Enzyme	Rhob	Enzyme			Panx1	Ion Channel			Sulf2	Enzyme	Slc17a5	Transporter
					Mtmr1	Enzyme	Rnf128	Enzyme			Parp1	Enzyme			Syvn1	Enzyme	Slc17a7	Transporter
					Mtmr6	Enzyme	Rnf130	Enzyme			Parp6	Enzyme			Tead1	Transcription Factor	Slc1a1	Transporter
					Mtpap	Enzyme	Rnf182	Enzyme			Pbx1	Transcription Factor			Tef	Transcription Factor	Slc1a2	Transporter
					Mul1	Enzyme	Rnf19a	Enzyme			Pcmtd1	Enzyme			Tet3	Enzyme	Slc20a1	Transporter
					Mvd	Enzyme	Rnf6	Enzyme			Pcsk2	Enzyme			Thop1	Enzyme	Slc24a2	Transporter
					Myc	Transcription Factor	Rps6kl1	Kinase			Pde1a	Enzyme			Tmem63b	Ion Channel	Slc24a4	Transporter
					Mycl	Transcription Factor	Rrn3	Enzyme			Pde2a	Enzyme			Tmem63c	Ion Channel	Slc25a22	Transporter
					Naa30	Enzyme	Rxrb	Nuclear Receptor			Pde7a	Enzyme			Tnks2	Enzyme	Slc25a29	Transporter
					Nadk2	Kinase	Ryr2	Ion Channel			Pdha1	Enzyme			Tox4	Transcription Factor	Slc26a4	Transporter
					Nampt	Enzyme	Ryr3	Ion Channel			Pdia4	Enzyme			Tpst1	Enzyme	Slc2a6	Transporter
					Nans	Enzyme	S1pr5	GPCR			Pdk2	Kinase			Trps1	Transcription Factor	Slc30a3	Transporter
					Nars2	Enzyme	Samd8	Enzyme			Pdpk1	Kinase			Ttl	Enzyme	Slc35b4	Transporter
					Nat8l	Enzyme	Scd2	Enzyme			Peak1	Kinase			Ube3c	Enzyme	Slc35f3	Transporter
					Nat9	Enzyme	Scn1b	Ion Channel			Peli1	Enzyme			Ubtf	Transcription Factor	Slc39a10	Transporter
					Nceh1	Enzyme	Scn3b	Ion Channel			Pfkfb3	Kinase			Uck1	Kinase	Slc44a1	Transporter
					Ndor1	Enzyme	Scn8a	Ion Channel			Pfkl	Kinase			Ulk4	Kinase	Slc4a7	Transporter
					Nek4	Kinase	Scrn3	Enzyme			Pfkm	Kinase			Usp12	Enzyme	Slc6a7	Transporter
					Nell1	Enzyme	Setd8	Epigenetic			Pfkp	Kinase			Usp19	Enzyme	Slc7a14	Transporter
					Neu1	Enzyme	Sgk1	Kinase			Pgd	Enzyme			Usp20	Enzyme	Slc7a4	Transporter
					Neurl1b	Enzyme	Sgms1	Enzyme			Pgm2l1	Enzyme			Usp22	Enzyme	Slc8a2	Transporter
					Neurod6	Transcription Factor	Sik3	Kinase			Phactr1	Enzyme			Usp28	Enzyme	Slc9a2	Transporter
					Nfatc2	Transcription Factor	Sirpa	Enzyme			Phf20	Epigenetic			Usp4	Enzyme	Slco2a1	Transporter
					Nfe2l1	Transcription Factor	Skap2	Enzyme			Phf23	Epigenetic			Usp5	Enzyme	Smad4	Transcription Factor
					Nfil3	Transcription Factor	Slc15a1	Transporter			Phospho2	Enzyme			Usp9x	Enzyme	Smpd2	Enzyme
					Ngly1	Enzyme	Slc15a2	Transporter			Phyhip	Enzyme			Ust	Enzyme	Smpd3	Enzyme
					Nhlrc1	Enzyme	Slc17a7	Transporter			Pi4k2a	Kinase			Uxs1	Enzyme	Speg	Kinase
					Nkain4	Enzyme	Slc1a1	Transporter			Pias4	Transcription Factor			Wbscr17	Enzyme	Spink8	Enzyme
					Nlgn3	Enzyme	Slc1a2	Transporter			Pigq	Enzyme			Xpnpep1	Enzyme	Spr	Enzyme
					Nln	Enzyme	Slc20a1	Transporter			Pik3r2	Enzyme			Zbtb18	Transcription Factor	Sqle	Enzyme
					Nmrk1	Kinase	Slc24a2	Transporter			Pim3	Kinase			Zbtb20	Transcription Factor	Src	Kinase
					Nop2	Enzyme	Slc24a4	Transporter			Pip4k2c	Kinase			Zdhhc14	Enzyme	Srebf2	Transcription Factor
					Nos1ap	Enzyme	Slc25a22	Transporter			Pip5k1a	Kinase			Zfp871	Transcription Factor	Srr	Enzyme
					Npepps	Enzyme	Slc26a4	Transporter			Pip5k1c	Kinase			Zmiz2	Transcription Factor	St18	Transcription Factor
					Npr2	Kinase	Slc2a6	Transporter			Pisd	Enzyme					St3gal2	Enzyme
					Nr1h2	Nuclear Receptor	Slc30a3	Transporter			Pja2	Enzyme					St3gal5	Enzyme
					Nr2f6	Nuclear Receptor	Slc35b4	Transporter			Plk2	Kinase					St6galnac3	Enzyme
					Nr4a3	Nuclear Receptor	Slc35f3	Transporter			Pmm2	Enzyme					St6galnac5	Enzyme
					Nsdhl	Enzyme	Slc39a10	Transporter			Pmpca	Enzyme					St8sia6	Enzyme
					Nsmce2	Enzyme	Slc44a1	Transporter			Pnpt1	Enzyme					Stk4	Kinase
					Ntmt1	Enzyme	Slc4a7	Transporter			Poglut1	Enzyme					Sulf2	Enzyme
					Ntrk2	Kinase	Slc6a7	Transporter			Polr1e	Enzyme					Syvn1	Enzyme
					Ntsr2	GPCR	Slc7a14	Transporter			Polr2h	Enzyme					Tbr1	Transcription Factor
					Nudt11	Enzyme	Slc7a4	Transporter			Polr3a	Enzyme					Tead1	Transcription Factor
					Nudt14	Enzyme	Slc7a8	Transporter			Polr3c	Enzyme					Tef	Transcription Factor
					Nus1	Enzyme	Slc8a1	Transporter			Polr3f	Enzyme					Tet3	Enzyme
					Oat	Enzyme	Slc8a2	Transporter			Pomgnt1	Enzyme					Thop1	Enzyme
					Ogdh	Enzyme	Slc9a2	Transporter			Pomgnt2	Enzyme					Thra	Nuclear Receptor
					Orai1	Ion Channel	Slco2a1	Transporter			Pop5	Enzyme					Tmem63b	Ion Channel
					Osgepl1	Enzyme	Slco3a1	Transporter			Porcn	Enzyme					Tmem63c	Ion Channel
					Otub1	Enzyme	Smad4	Transcription Factor			Ppap2a	Enzyme					Tnik	Kinase
					Otub2	Enzyme	Smpd2	Enzyme			Ppapdc2	Enzyme					Tnks2	Enzyme
					Oxnad1	Enzyme	Smpd3	Enzyme			Ppapdc3	Enzyme					Tpst1	Enzyme
					Oxsr1	Kinase	Speg	Kinase			Ppat	Enzyme					Traip	Enzyme
					P2rx7	Ion Channel	Sphkap	Enzyme			Ppcdc	Enzyme					Trhde	Enzyme
					Pacsin1	Enzyme	Spink8	Enzyme			Ppm1e	Enzyme					Trps1	Transcription Factor
					Pak1	Kinase	Spint2	Enzyme			Ppp1r8	Enzyme					Ttl	Enzyme
					Pam	Enzyme	Spr	Enzyme			Ppp2r2a	Enzyme					Tub	Transcription Factor
					Pank2	Kinase	Sqle	Enzyme			Ppp2r2c	Enzyme					Ube3c	Enzyme
					Pank3	Kinase	Src	Kinase			Ppp2r5c	Enzyme					Ubtf	Transcription Factor
					Pank4	Kinase	Srebf2	Transcription Factor			Ppp3ca	Enzyme					Uck1	Kinase
					Papolg	Enzyme	Srr	Enzyme			Ppp3cb	Enzyme					Usp12	Enzyme
					Parn	Enzyme	Ssrp1	Transcription Factor			Ppp3cc	Enzyme					Usp19	Enzyme
					Parp11	Enzyme	St18	Transcription Factor			Ppp6r1	Enzyme					Usp20	Enzyme
					Pcsk2	Enzyme	St3gal2	Enzyme			Prdm8	TF-Epigenetic					Usp22	Enzyme
					Pcyox1	Enzyme	St3gal5	Enzyme			Prkaa1	Kinase					Usp46	Enzyme
					Pcyt2	Enzyme	St6galnac3	Enzyme			Prkag2	Enzyme					Usp5	Enzyme
					Pddc1	Enzyme	St6galnac5	Enzyme			Prkca	Kinase					Ust	Enzyme
					Pde1a	Enzyme	St8sia6	Enzyme			Prkcb	Kinase					Wbscr17	Enzyme
					Pde2a	Enzyme	Stk4	Kinase			Prkce	Kinase					Wnk2	Kinase
					Pde4b	Enzyme	Sulf2	Enzyme			Prkcg	Kinase					Zbtb18	Transcription Factor
					Pde4d	Enzyme	Sult2b1	Enzyme			Prkcz	Kinase					Zbtb20	Transcription Factor
					Pdha1	Enzyme	Syvn1	Enzyme			Prkg1	Kinase					Zbtb7a	Transcription Factor
					Pdia4	Enzyme	Tbk1	Kinase			Prmt3	Epigenetic					Zdhhc12	Enzyme
					Pdk2	Kinase	Tead1	Transcription Factor			Psmd2	Enzyme					Zdhhc14	Enzyme
					Peak1	Kinase	Tef	Transcription Factor			Ptdss1	Enzyme					Zdhhc23	Enzyme
					Peli3	Enzyme	Tet3	Enzyme			Ptk2	Kinase					Zdhhc7	Enzyme
					Pex6	Enzyme	Thop1	Enzyme			Ptk2b	Kinase					Zfp189	Transcription Factor
					Pfkfb3	Kinase	Tmem63b	Ion Channel			Ptp4a2	Enzyme					Zfp78	TF-Epigenetic
					Pfkl	Kinase	Tmem63c	Ion Channel			Ptp4a3	Enzyme					Zfp831	Transcription Factor
					Pfkm	Kinase	Tnks2	Enzyme			Ptpla	Enzyme					Zfp871	Transcription Factor
					Pfkp	Kinase	Tox4	Transcription Factor			Ptpn2	Enzyme					Zfpm2	Transcription Factor
					Pgd	Enzyme	Tpp2	Enzyme			Ptpn3	Enzyme					Zmiz2	Transcription Factor
					Pgm2	Enzyme	Tpst1	Enzyme			Ptpra	Enzyme					Zmynd8	Epigenetic
					Pgm3	Enzyme	Trhde	Enzyme			Ptprj	Enzyme
					Pgp	Enzyme	Trpc4	Ion Channel			Ptprn	Enzyme
					Phactr2	Enzyme	Trps1	Transcription Factor			Ptprs	Enzyme
					Phf1	Epigenetic	Ttl	Enzyme			Pygb	Enzyme
					Phf23	Epigenetic	Tub	Transcription Factor			Pyroxd1	Enzyme
					Phospho2	Enzyme	Ube3c	Enzyme			Qpctl	Enzyme
					Phyh	Enzyme	Ubtf	Transcription Factor			Qrsl1	Enzyme
					Pi4k2a	Kinase	Uck1	Kinase			Rab10	Enzyme
					Pi4kb	Kinase	Ulk4	Kinase			Rab15	Enzyme
					Pias4	Transcription Factor	Usp12	Enzyme			Rab1b	Enzyme
					Pigc	Enzyme	Usp19	Enzyme			Rab22a	Enzyme
					Pigq	Enzyme	Usp20	Enzyme			Rab26	Enzyme
					Pik3ca	Kinase	Usp22	Enzyme			Rab33b	Enzyme
					Pim3	Kinase	Usp46	Enzyme			Rab39b	Enzyme
					Pip4k2c	Kinase	Usp5	Enzyme			Rab6b	Enzyme
					Pip5k1c	Kinase	Usp9x	Enzyme			Rabgap1l	Enzyme
					Pitrm1	Enzyme	Ust	Enzyme			Rabggta	Enzyme
					Pja2	Enzyme	Uxs1	Enzyme			Rabl3	Enzyme
					Pla2g7	Enzyme	Wbscr17	Enzyme			Raf1	Kinase
					Plat	Enzyme	Wnk2	Kinase			Rai1	Epigenetic
					Plcl2	Enzyme	Xpnpep1	Enzyme			Rangap1	Enzyme
					Pld3	Enzyme	Zbtb18	Transcription Factor			Rap1b	Enzyme
					Plk2	Kinase	Zbtb20	Transcription Factor			Rap1gap2	Enzyme
					Pmpca	Enzyme	Zbtb7a	Transcription Factor			Rap2a	Enzyme
					Pnkd	Enzyme	Zdhhc12	Enzyme			Rap2b	Enzyme
					Pnpt1	Enzyme	Zdhhc14	Enzyme			Rasa3	Enzyme
					Pofut2	Enzyme	Zdhhc7	Enzyme			Rasl10a	Enzyme
					Pold2	Enzyme	Zfp189	Transcription Factor			Rbbp9	Enzyme
					Pold4	Enzyme	Zfp78	TF-Epigenetic			Rce1	Enzyme
					Poldip2	Enzyme	Zfp831	Transcription Factor			Rcor1	Transcription Factor
					Polr1e	Enzyme	Zfp871	Transcription Factor			Rdh11	Enzyme
					Polr2b	Enzyme	Zfpm2	Transcription Factor			Recql	Enzyme
					Polr3c	Enzyme	Zmiz2	Transcription Factor			Rerg	Enzyme
					Polr3d	Enzyme	Zmynd8	Epigenetic			Rhob	Enzyme
					Polr3h	Enzyme					Rhof	Enzyme
					Pomgnt1	Enzyme					Rhot1	Enzyme
					Pomgnt2	Enzyme					Rnf139	Enzyme
					Ppap2a	Enzyme					Rnf168	Enzyme
					Ppapdc2	Enzyme					Rnf170	Enzyme
					Ppapdc3	Enzyme					Rnf182	Enzyme
					Ppm1f	Enzyme					Rnpep	Enzyme
					Ppm1g	Enzyme					Rock2	Kinase
					Ppm1l	Enzyme					Rpap2	Enzyme
					Ppp1r16a	Enzyme					Rpe	Enzyme
					Ppp1r1b	Enzyme					Rpn1	Enzyme
					Ppp1r3f	Enzyme					Rpp14	Enzyme
					Ppp2r2a	Enzyme					Rps6ka4	Kinase
					Ppp2r2b	Enzyme					Rps6ka5	Kinase
					Ppp2r2c	Enzyme					Rps6kl1	Kinase
					Ppp2r4	Enzyme					Rpusd3	Enzyme
					Ppp2r5c	Enzyme					Rrn3	Enzyme
					Ppp3cc	Enzyme					Ryr2	Ion Channel
					Ppp5c	Enzyme					Ryr3	Ion Channel
					Ppp6r1	Enzyme					Samd8	Enzyme
					Prdm4	TF-Epigenetic					Sap30	Enzyme
					Prep	Enzyme					Sar1a	Enzyme
					Prepl	Enzyme					Scd2	Enzyme
					Prkaca	Kinase					Scn1b	Ion Channel
					Prkag1	Kinase					Scn3b	Ion Channel
					Prkar1b	Enzyme					Scn8a	Ion Channel
					Prkca	Kinase					Scyl3	Kinase
					Prkcb	Kinase					Sephs2	Enzyme
					Prkcd	Kinase					Setd8	Epigenetic
					Prkcg	Kinase					Sgms1	Enzyme
					Prkci	Kinase					Siae	Enzyme
					Prkcz	Kinase					Siah2	Enzyme
					Prmt10	Enzyme					Sik3	Kinase
					Prmt2	Epigenetic					Sirpa	Enzyme
					Prmt3	Epigenetic					Skap2	Enzyme
					Prmt6	Epigenetic					Slc11a2	Transporter
					Prosc	Enzyme					Slc12a2	Transporter
					Prpsap1	Enzyme					Slc15a1	Transporter
					Prss23	Enzyme					Slc15a2	Transporter
					Prss35	Enzyme					Slc16a7	Transporter
					Psat1	Enzyme					Slc17a7	Transporter
					Psen2	Enzyme					Slc1a1	Transporter
					Psmd2	Enzyme					Slc1a2	Transporter
					Psph	Enzyme					Slc20a1	Transporter
					Pstk	Kinase					Slc24a2	Transporter
					Ptdss2	Enzyme					Slc25a1	Transporter
					Ptges2	Enzyme					Slc25a19	Transporter
					Ptgr2	Enzyme					Slc25a22	Transporter
					Ptp4a2	Enzyme					Slc25a23	Transporter
					Ptp4a3	Enzyme					Slc25a32	Transporter
					Ptpla	Enzyme					Slc25a46	Transporter
					Ptplb	Enzyme					Slc25a53	Transporter
					PTPRG	Enzyme					Slc30a5	Transporter
					Ptprn	Enzyme					Slc35a1	Transporter
					Ptprn2	Enzyme					Slc35a2	Transporter
					Ptprs	Enzyme					Slc35b2	Transporter
					Pusl1	Enzyme					Slc35e4	Transporter
					Pycr2	Enzyme					Slc35f3	Transporter
					Pycrl	Enzyme					Slc35f5	Transporter
					Pyroxd1	Enzyme					Slc35f6	Transporter
					Qpct	Enzyme					Slc37a4	Transporter
					Qpctl	Enzyme					Slc39a10	Transporter
					Qrsl1	Enzyme					Slc41a1	Transporter
					Qsox2	Enzyme					Slc45a1	Transporter
					Rab15	Enzyme					Slc4a10	Transporter
					Rab1b	Enzyme					Slc6a17	Transporter
					Rab21	Enzyme					Slc6a7	Transporter
					Rab22a	Enzyme					Slc7a14	Transporter
					Rab23	Enzyme					Slc7a4	Transporter
					Rab33b	Enzyme					Slc7a8	Transporter
					Rab39b	Enzyme					Slc8a1	Transporter
					Rab3c	Enzyme					Slco2a1	Transporter
					Rab4b	Enzyme					Slco3a1	Transporter
					Rab5a	Enzyme					Smad1	Transcription Factor
					Rab6a	Enzyme					Smad2	Transcription Factor
					Rab6b	Enzyme					Smarca4	Epigenetic
					Rab9b	Enzyme					Smpd3	Enzyme
					Rabggta	Enzyme					Smpd4	Enzyme
					Rabl2	Enzyme					Smpdl3a	Enzyme
					Rabl3	Enzyme					Snd1	Epigenetic
					Rac3	Enzyme					Sord	Enzyme
					Rad18	Enzyme					Spg21	Enzyme
					Raf1	Kinase					Sphkap	Enzyme
					Rangap1	Enzyme					Spink10	Enzyme
					Rap1b	Enzyme					Spr	Enzyme
					Rap1gap2	Enzyme					Sptlc1	Enzyme
					Rap1gds1	Enzyme					Srcap	Enzyme
					Rasa2	Enzyme					Srd5a3	Enzyme
					Rasl10b	Enzyme					Srebf2	Transcription Factor
					Rce1	Enzyme					Srgap3	Enzyme
					Rdh11	Enzyme					Srr	Enzyme
					Recql	Enzyme					St18	Transcription Factor
					Relb	Transcription Factor					St3gal5	Enzyme
					Rem2	Enzyme					St6galnac5	Enzyme
					Repin1	Transcription Factor					St8sia3	Enzyme
					Rerg	Enzyme					Strada	Kinase
					Rexo1	Enzyme					Stradb	Kinase
					Rexo4	Enzyme					Sulf2	Enzyme
					Rfk	Enzyme					Sult2b1	Enzyme
					Rhebl1	Enzyme					Sult4a1	Enzyme
					Rhof	Enzyme					Supv3l1	Enzyme
					Rlim	Enzyme					Tab2	Enzyme
					Rnaseh2b	Enzyme					Taok1	Kinase
					Rnd3	Enzyme					Tars2	Enzyme
					Rnf115	Enzyme					Tdp1	Enzyme
					Rnf139	Enzyme					Tdp2	Enzyme
					Rnf14	Enzyme					Tdrkh	Epigenetic
					Rnf168	Enzyme					Tef	Transcription Factor
					Rnf182	Enzyme					Tfam	Transcription Factor
					Rnf25	Enzyme					Tfdp2	Transcription Factor
					Rnf40	Enzyme					Tgs1	Enzyme
					Rnf41	Enzyme					Thap11	Transcription Factor
					Rpap2	Enzyme					Thnsl1	Enzyme
					Rpe	Enzyme					Tmem129	Enzyme
					Rpgr	Enzyme					Tmem38a	Ion Channel
					Rpn1	Enzyme					Tmem63b	Ion Channel
					Rpp14	Enzyme					Top1mt	Enzyme
					Rps6ka5	Kinase					Tpgs2	Enzyme
					Rps6kc1	Kinase					Tpp1	Enzyme
					Rps6kl1	Kinase					Tpst1	Enzyme
					Ryr3	Ion Channel					Tpst2	Enzyme
					S1pr5	GPCR					Traf7	Enzyme
					Sap130	Enzyme					Trhde	Enzyme
					Sap30	Enzyme					Trim11	Enzyme
					Sar1a	Enzyme					Trit1	Enzyme
					Sars2	Enzyme					Trmt1	Enzyme
					Scd2	Enzyme					Trmt12	Enzyme
					Scn1b	Ion Channel					Trmt2a	Enzyme
					Scpep1	Enzyme					Trmt5	Enzyme
					Scrn1	Enzyme					Trmt61a	Enzyme
					Scyl1	Kinase					Trp53	Transcription Factor
					Senp8	Enzyme					Trps1	Transcription Factor
					Sephs2	Enzyme					Trpv2	Ion Channel
					Serping1	Enzyme					Trub1	Enzyme
					Setd3	Epigenetic					Trub2	Enzyme
					Sgk1	Kinase					Tsc22d1	Transcription Factor
					Sgms1	Enzyme					Tsc22d2	Transcription Factor
					Sgpp1	Enzyme					Tsen2	Enzyme
					Sh3rf1	Enzyme					Tut1	Enzyme
					Shmt2	Enzyme					Tysnd1	Enzyme
					Siah2	Enzyme					Tyw1	Enzyme
					Sik3	Kinase					Ube3c	Enzyme
					Sirpa	Enzyme					Ubtf	Transcription Factor
					Sirt2	Epigenetic					Uhmk1	Kinase
					Skap2	Enzyme					Umps	Enzyme
					Slc11a2	Transporter					Uros	Enzyme
					Slc12a2	Transporter					Usp12	Enzyme
					Slc15a1	Transporter					Usp22	Enzyme
					Slc17a7	Transporter					Usp32	Enzyme
					Slc18b1	Transporter					Usp46	Enzyme
					Slc19a1	Transporter					Usp5	Enzyme
					Slc1a2	Transporter					Usp53	Enzyme
					Slc20a1	Transporter					Vma21	Enzyme
					Slc25a1	Transporter					Vrk3	Kinase
					Slc25a10	Transporter					Wbscr17	Enzyme
					Slc25a12	Transporter					Wrap53	Enzyme
					Slc25a17	Transporter					Wrnip1	Enzyme
					Slc25a22	Transporter					Yars2	Enzyme
					Slc25a32	Transporter					Zbtb18	Transcription Factor
					Slc25a38	Transporter					Zbtb20	Transcription Factor
					Slc25a46	Transporter					Zbtb7a	Transcription Factor
					Slc25a53	Transporter					Zdhhc12	Enzyme
					Slc29a1	Transporter					Zdhhc13	Enzyme
					Slc2a8	Transporter					Zdhhc14	Enzyme
					Slc30a4	Transporter					Zdhhc4	Enzyme
					Slc30a5	Transporter					Zdhhc6	Enzyme
					Slc31a1	Transporter					Zfp1	Transcription Factor
					Slc33a1	Transporter					Zfp12	Transcription Factor
					Slc35a2	Transporter					Zfp148	Transcription Factor
					Slc35a4	Transporter					Zfp180	Transcription Factor
					Slc35a5	Transporter					Zfp191	Transcription Factor
					Slc35b2	Transporter					Zfp239	Transcription Factor
					Slc35b3	Transporter					Zfp281	Transcription Factor
					Slc35e4	Transporter					Zfp354a	Transcription Factor
					Slc35f6	Transporter					Zfp386	Transcription Factor
					Slc37a4	Transporter					Zfp397	Transcription Factor
					Slc38a1	Transporter					Zfp420	Transcription Factor
					Slc39a10	Transporter					Zfp553	Transcription Factor
					Slc39a3	Transporter					Zfp655	Transcription Factor
					Slc3a2	Transporter					Zfp667	Transcription Factor
					Slc41a2	Transporter					Zfp719	Transcription Factor
					Slc46a1	Transporter					Zfp738	Transcription Factor
					Slc48a1	Transporter					Zfp763	Transcription Factor
					Slc4a1ap	Transporter					Zfp78	TF-Epigenetic
					Slc5a3	Transporter					Zfp811	Transcription Factor
					Slc6a17	Transporter					Zfp866	Transcription Factor
					Slc6a7	Transporter					Zfp87	Transcription Factor
					Slc6a8	Transporter					Zfp871	Transcription Factor
					Slc7a5	Transporter					Zfp874a	Transcription Factor
					Slc7a8	Transporter					Zfp91	Transcription Factor
					Slc8a1	Transporter					Zfp943	Transcription Factor
					Slc9a4	Transporter					Zfp944	Transcription Factor
					Slco3a1	Transporter					Zfp945	Transcription Factor
					Smad1	Transcription Factor					Zgpat	Epigenetic
					Smad2	Transcription Factor					Zhx1	Transcription Factor
					Smpd1	Enzyme					Zik1	Transcription Factor
					Smpd3	Enzyme					Zmynd8	Epigenetic
					Smpdl3a	Enzyme					Znrf1	Enzyme
					Sms	Enzyme
					Sord	Enzyme
					Sox5	Transcription Factor
					Sphk2	Kinase
					Spink8	Enzyme
					Sptlc1	Enzyme
					Sqle	Enzyme
					Srcin1	Enzyme
					Srd5a3	Enzyme
					Srebf2	Transcription Factor
					Srgap1	Enzyme
					Srgap2	Enzyme
					Sstr4	GPCR
					St8sia3	Enzyme
					St8sia5	Enzyme
					St8sia6	Enzyme
					Stk25	Kinase
					Stk3	Kinase
					Stk4	Kinase
					Stradb	Kinase
					Sulf2	Enzyme
					Sult2b1	Enzyme
					Sult4a1	Enzyme
					Sumf1	Enzyme
					Supv3l1	Enzyme
					Tada2b	Transcription Factor
					Tars2	Enzyme
					Tcaf1	Enzyme
					Tdp2	Enzyme
					Tdrd7	Epigenetic
					Tdrkh	Epigenetic
					Tesk1	Kinase
					Tfe3	Transcription Factor
					Tfr2	Enzyme
					Thap11	Transcription Factor
					Thap4	Transcription Factor
					Them4	Enzyme
					Thnsl1	Enzyme
					Thop1	Enzyme
					Thtpa	Enzyme
					Timp2	Enzyme
					Tk2	Kinase
					Tkt	Enzyme
					Tm7sf2	Enzyme
					Tmem129	Enzyme
					Tmem55a	Enzyme
					Tmem63b	Ion Channel
					Tmem63c	Ion Channel
					Tmem86a	Enzyme
					Top1mt	Enzyme
					Tpp1	Enzyme
					Tpra1	GPCR
					Tpst1	Enzyme
					Tpst2	Enzyme
					Traf7	Enzyme
					Trhde	Enzyme
					Trim13	Enzyme
					Trim32	Enzyme
					Trit1	Enzyme
					Trmt1	Enzyme
					Trmt12	Enzyme
					Trmt2a	Enzyme
					Trmt5	Enzyme
					Trpc1	Ion Channel
					Trpm2	Ion Channel
					Trps1	Transcription Factor
					Trub2	Enzyme
					Ttl	Enzyme
					Ttll7	Enzyme
					Ttn	Kinase
					Tut1	Enzyme
					Twist2	Transcription Factor
					Txnrd2	Enzyme
					Tysnd1	Enzyme
					Tyw1	Enzyme
					Uap1l1	Enzyme
					Ube3b	Enzyme
					Uchl1	Enzyme
					Uck1	Kinase
					Ufl1	Enzyme
					Ufsp1	Enzyme
					Ugcg	Enzyme
					Uhmk1	Kinase
					Umps	Enzyme
					Usf1	Transcription Factor
					Usp21	Enzyme
					Usp22	Enzyme
					Usp30	Enzyme
					Usp38	Enzyme
					Usp46	Enzyme
					Usp5	Enzyme
					Usp7	Enzyme
					Uspl1	Enzyme
					Vezf1	Transcription Factor
					Vhl	Enzyme
					Wnk2	Kinase
					Xpnpep1	Enzyme
					Xrcc6bp1	Enzyme
					Xylt2	Enzyme
					Yars2	Enzyme
					Ydjc	Enzyme
					Zbtb17	Transcription Factor
					Zbtb45	Transcription Factor
					Zbtb7a	Transcription Factor
					Zdhhc13	Enzyme
					Zdhhc14	Enzyme
					Zdhhc16	Enzyme
					Zdhhc18	Enzyme
					Zdhhc2	Enzyme
					Zdhhc24	Enzyme
					Zdhhc6	Enzyme
					Zfp12	Transcription Factor
					Zfp146	Transcription Factor
					Zfp180	Transcription Factor
					Zfp189	Transcription Factor
					Zfp251	Transcription Factor
					Zfp322a	Transcription Factor
					Zfp367	Transcription Factor
					Zfp410	Transcription Factor
					Zfp420	Transcription Factor
					Zfp426	Transcription Factor
					Zfp444	Transcription Factor
					Zfp60	Transcription Factor
					Zfp612	Transcription Factor
					Zfp62	Transcription Factor
					Zfp655	Transcription Factor
					Zfp711	Transcription Factor
					Zfp719	Transcription Factor
					Zfp763	Transcription Factor
					Zfp770	Transcription Factor
					Zfp78	TF-Epigenetic
					Zfp811	Transcription Factor
					Zfp866	Transcription Factor
					Zfp868	Transcription Factor
					Zfp869	Transcription Factor
					Zfp87	Transcription Factor
					Zfp870	Transcription Factor
					Zfp874a	Transcription Factor
					Zfp944	Transcription Factor
					Zfp945	Transcription Factor
					Zgpat	Epigenetic
					Zhx1	Transcription Factor
					Zkscan6	Transcription Factor
					Zmynd8	Epigenetic
					Znrf1	Enzyme
					Zscan18	Transcription Factor
					Zscan21	Transcription Factor
[truncated: 26 more columns]

## Sheet: SUB
Intraregional analysis																				conservative interregional (bar graph)			Intraregional Intersection (Venn Diagrams)
Number of DEGs	155	155	41	41	149	149	822	822	432	432													Number of DEGs	14	14	69	69	86	86	70	70	21	21	34	34	24	24	98	98	80	80	163	163	10	10	14	14	9	9
Intersection of Datasets	A - SUB vs CA1	A	B - SUB vs CA2	B	C - SUB vs CA3	C	D - SUB vs DG	D	E - SUB vs GABA	E	SUB vs Vip		SUB vs Pvalb		SUB vs Sst		SUB vs Sncg+Lamp			S_GPCR	S_Class		Intersection of Datasets	AB	AB	AC	AC	AD	AD	AE	AE	BC	BC	BD	BD	BE	BE	CD	CD	CE	CE	DE	DE	ABC	ABC	ABD	ABD	ABE	ABE
Gene + category	1700019D03Rik	Enzyme	Arid5b	Transcription Factor	1700019D03Rik	Enzyme	1110057K04Rik	Enzyme	1700019D03Rik	Enzyme	1110057K04Rik	Enzyme	6430573F11Rik	Enzyme	2010111I01Rik	Enzyme	Abcc4	Transporter					Gene + category	Arid5b	Transcription Factor	1700019D03Rik	Enzyme	6430573F11Rik	Enzyme	1700019D03Rik	Enzyme	Arid5b	Transcription Factor	Arid5b	Transcription Factor	Arid5b	Transcription Factor	6430573F11Rik	Enzyme	1700019D03Rik	Enzyme	6430573F11Rik	Enzyme	Arid5b	Transcription Factor	Arid5b	Transcription Factor	Arid5b	Transcription Factor
	6430573F11Rik	Enzyme	B3galt2	Enzyme	6430573F11Rik	Enzyme	2810408M09Rik	Kinase	2010111I01Rik	Enzyme	2210404O09Rik	Transcription Factor	Abhd14a	Enzyme	6430573F11Rik	Enzyme	Abcc8	Transporter						Ckmt1	Kinase	6430573F11Rik	Enzyme	Abat	Enzyme	6430573F11Rik	Enzyme	B3galt2	Enzyme	Camkmt	Enzyme	B3galt2	Enzyme	Abat	Enzyme	6430573F11Rik	Enzyme	Adam23	Enzyme	Ckmt1	Kinase	Ckmt1	Kinase	Clybl	Enzyme
	Abat	Enzyme	Camkmt	Enzyme	Abat	Enzyme	6430573F11Rik	Enzyme	6430573F11Rik	Enzyme	2410016O06Rik	Epigenetic	Adam10	Enzyme	Abl2	Kinase	Abhd17c	Enzyme						Clybl	Enzyme	Abat	Enzyme	Ache	Enzyme	Acer2	Enzyme	Chst8	Enzyme	Cdk2ap1	Enzyme	Camkmt	Enzyme	Adrb1	GPCR	Adcy1	Enzyme	Adamts2	Enzyme	Fezf2	Transcription Factor	Clybl	Enzyme	Fezf2	Transcription Factor
	Abcb10	Transporter	Cdk2ap1	Enzyme	Adcy1	Enzyme	Aacs	Enzyme	Abl2	Kinase	6430573F11Rik	Enzyme	Adcy2	Enzyme	Adam10	Enzyme	Acot3	Enzyme						Fezf2	Transcription Factor	Adcy1	Enzyme	Adamts2	Enzyme	Adamts2	Enzyme	Ckmt1	Kinase	Chd5	Epigenetic	Chst8	Enzyme	Agbl4	Enzyme	Agbl4	Enzyme	Adora1	GPCR	Grid2	Ion Channel	Fezf2	Transcription Factor	Grid2	Ion Channel
	Abhd3	Enzyme	Chd5	Epigenetic	Adcy8	Enzyme	Aak1	Kinase	Acer2	Enzyme	Abcb6	Transporter	Adcy9	Enzyme	Adam23	Enzyme	Acot5	Enzyme						Gabrg3	Ion Channel	Agbl4	Enzyme	Agbl4	Enzyme	Adcy1	Enzyme	Fezf2	Transcription Factor	Chst8	Enzyme	Clybl	Enzyme	Aph1b	Enzyme	Aph1b	Enzyme	Aff3	Transcription Factor	Hcn1	Ion Channel	Gabrg3	Ion Channel	Hcn1	Ion Channel
	Acer2	Enzyme	Chst8	Enzyme	Adrb1	GPCR	Abat	Enzyme	Acot1	Enzyme	Abhd13	Enzyme	Add2	Enzyme	Adamts2	Enzyme	Acvr1c	Kinase						Grid2	Ion Channel	Aph1b	Enzyme	Aph1b	Enzyme	Agbl4	Enzyme	Galnt9	Enzyme	Ckmt1	Kinase	Dgkb	Enzyme	Arhgap26	Enzyme	Arhgap20	Enzyme	Agbl4	Enzyme	Kcnh7	Ion Channel	Grid2	Ion Channel	Kcnh7	Ion Channel
	Ache	Enzyme	Ckmt1	Kinase	Agbl4	Enzyme	Abcb6	Transporter	Adam11	Enzyme	Abhd17a	Enzyme	Adora1	GPCR	Adck4	Kinase	Adamts3	Enzyme						Hcn1	Ion Channel	Arid5b	Transcription Factor	Arid5b	Transcription Factor	Aph1b	Enzyme	Grid2	Ion Channel	Clybl	Enzyme	Ephx4	Enzyme	Arid5b	Transcription Factor	Arhgap26	Enzyme	Alas1	Enzyme	Nr4a2	Nuclear Receptor	Hcn1	Ion Channel	Nr4a2	Nuclear Receptor
	Adamts2	Enzyme	Clybl	Enzyme	Aph1b	Enzyme	Abcb8	Transporter	Adam23	Enzyme	Abhd6	Enzyme	Aff3	Transcription Factor	Adcy1	Enzyme	Adcy1	Enzyme						Kcnh7	Ion Channel	Asic2	Ion Channel	Asic2	Ion Channel	Arid5b	Transcription Factor	Hcn1	Ion Channel	Fezf2	Transcription Factor	Fezf2	Transcription Factor	Arnt2	Transcription Factor	Arid5b	Transcription Factor	Aph1b	Enzyme	Pradc1	Enzyme	Kcnh7	Ion Channel	Pradc1	Enzyme
	Adcy1	Enzyme	Cyp46a1	Enzyme	Arhgap12	Enzyme	Abcb9	Transporter	Adamts2	Enzyme	Acad8	Enzyme	Akt3	Kinase	Adcy10	Enzyme	Adcy10	Enzyme						Nr4a2	Nuclear Receptor	Bcl6	Transcription Factor	Bcl6	Transcription Factor	Asic2	Ion Channel	Itpr1	Ion Channel	Fkbp1b	Enzyme	Foxp1	Transcription Factor	Asic2	Ion Channel	Asic2	Ion Channel	Arhgap26	Enzyme	Rit2	Enzyme	Nr4a2	Nuclear Receptor	Sulf2	Enzyme
	Adcy10	Enzyme	Dgkb	Enzyme	Arhgap20	Enzyme	Abhd11	Enzyme	Adck3	Kinase	Acadm	Enzyme	Aph1b	Enzyme	Adcy9	Enzyme	Adcy2	Enzyme						Pradc1	Enzyme	Cacng3	Ion Channel	Cacng3	Ion Channel	Bcl6	Transcription Factor	Kcnh7	Ion Channel	Foxp1	Transcription Factor	Galnt9	Enzyme	Bcl6	Transcription Factor	B3galt2	Enzyme	Arhgap32	Enzyme	Slc35f1	Transporter	Pradc1	Enzyme
	Adra1b	GPCR	Ephx4	Enzyme	Arhgap26	Enzyme	Abhd13	Enzyme	Adck4	Kinase	Acadvl	Enzyme	Arhgap12	Enzyme	Add2	Enzyme	Adcy9	Enzyme						Rit2	Enzyme	Camk2g	Kinase	Cdkl4	Kinase	Cacng3	Ion Channel	Lphn3	GPCR	Gabrg3	Ion Channel	Grid2	Ion Channel	Bhlhe40	Transcription Factor	Bcl11b	Transcription Factor	Arid5b	Transcription Factor			Rit2	Enzyme
	Agbl4	Enzyme	Fezf2	Transcription Factor	Arid5b	Transcription Factor	Abhd14b	Enzyme	Adcy1	Enzyme	Acp6	Enzyme	Arhgap32	Enzyme	Adora1	GPCR	Add2	Enzyme						Scn1a	Ion Channel	Cdkl4	Kinase	Chrna4	Ion Channel	Cdkl4	Kinase	Ndst3	Enzyme	Galnt9	Enzyme	Hcn1	Ion Channel	Cacng3	Ion Channel	Bcl6	Transcription Factor	Art3	Enzyme			Scn1a	Ion Channel
	Akap7	Enzyme	Fkbp1b	Enzyme	Arnt2	Transcription Factor	Abhd17b	Enzyme	Adcy9	Enzyme	Acsl1	Enzyme	Arhgap39	Enzyme	Aff3	Transcription Factor	Adora1	GPCR						Slc35f1	Transporter	Chrna4	Ion Channel	Cit	Kinase	Chsy3	Enzyme	Nr3c1	Nuclear Receptor	Grid2	Ion Channel	Itpka	Kinase	Camk1g	Kinase	Bhlhe40	Transcription Factor	Asic2	Ion Channel			Slc35f1	Transporter
	Aldh5a1	Enzyme	Foxp1	Transcription Factor	Asic2	Ion Channel	Acad9	Enzyme	Add2	Enzyme	Adam23	Enzyme	Arid5b	Transcription Factor	Agbl4	Enzyme	Agap1	Enzyme						Sulf2	Enzyme	Cit	Kinase	Ckmt1	Kinase	Clybl	Enzyme	Nr4a2	Nuclear Receptor	Hcn1	Ion Channel	Itpr1	Ion Channel	Cdkl4	Kinase	Cacng3	Ion Channel	Bcl6	Transcription Factor			Sulf2	Enzyme
	Aph1b	Enzyme	Gabrg3	Ion Channel	B3galt2	Enzyme	Acadm	Enzyme	Adora1	GPCR	Adam9	Enzyme	Atp1a1	Transporter	Akt3	Kinase	Ahcyl2	Enzyme								Ckmt1	Kinase	Clybl	Enzyme	Cox7a1	Enzyme	Pik3r1	Kinase	Inpp5f	Enzyme	Kcnh7	Ion Channel	Cds1	Enzyme	Camk1g	Kinase	Begain	Enzyme
	Arg2	Enzyme	Galnt9	Enzyme	Bcl11b	Transcription Factor	Acadsb	Enzyme	Aff3	Transcription Factor	Adamts2	Enzyme	Atp2b1	Transporter	Alas1	Enzyme	Ak5	Kinase								Cox7a1	Enzyme	Cox7a1	Enzyme	Diras2	Enzyme	Plcl2	Enzyme	Itpr1	Ion Channel	Lphn3	GPCR	Chrna4	Ion Channel	Car7	Enzyme	Bhlhe40	Transcription Factor
	Arid5b	Transcription Factor	Grid2	Ion Channel	Bcl6	Transcription Factor	Acadvl	Enzyme	Agbl4	Enzyme	Adcy1	Enzyme	Atp9b	Transporter	Aph1b	Enzyme	Apaf1	Enzyme								Dpp10	Enzyme	Diras2	Enzyme	Dpy19l1	Enzyme	Pole4	Enzyme	Kcnh7	Ion Channel	Ndst3	Enzyme	Chst8	Enzyme	Cdkl4	Kinase	Cacng3	Ion Channel
	Asic2	Ion Channel	Hcn1	Ion Channel	Bhlhe40	Transcription Factor	Acat2	Enzyme	Ak4	Kinase	Adcy9	Enzyme	B3galt2	Enzyme	Arel1	Enzyme	Arhgap15	Enzyme								Dpy19l1	Enzyme	Dlc1	Enzyme	Dusp5	Enzyme	Pradc1	Enzyme	Lphn3	GPCR	Nr3c1	Nuclear Receptor	Cit	Kinase	Cds1	Enzyme	Camk1g	Kinase
	Atp8a2	Transporter	Inpp5f	Enzyme	Bhlhe41	Transcription Factor	Ache	Enzyme	Akap13	Enzyme	Add1	Enzyme	B4galnt1	Enzyme	Arhgap12	Enzyme	Arhgap20	Enzyme								Dusp1	Enzyme	Dpp10	Enzyme	Ebf4	Transcription Factor	Rab3c	Enzyme	Ndst3	Enzyme	Nr4a2	Nuclear Receptor	Ckmt1	Kinase	Chst8	Enzyme	Camk4	Kinase
	Bcl6	Transcription Factor	Itpka	Kinase	Cacna1g	Ion Channel	Acly	Enzyme	Akt3	Kinase	Add2	Enzyme	Bai2	GPCR	Arhgap20	Enzyme	Arhgap21	Enzyme								Ebf4	Transcription Factor	Dpy19l1	Enzyme	Etv1	Transcription Factor	Rit2	Enzyme	Ndufaf5	Enzyme	Pde1a	Enzyme	Clcn2	Ion Channel	Clcn2	Ion Channel	Camkmt	Enzyme
	Blmh	Enzyme	Itpr1	Ion Channel	Cacng3	Ion Channel	Acn9	Enzyme	Alas1	Enzyme	Adora1	GPCR	Bcl11a	Transcription Factor	Arhgap21	Enzyme	Arhgap39	Enzyme								Ephx2	Enzyme	Dpysl3	Enzyme	Etv5	Transcription Factor	Slc35f1	Transporter	Nr3c1	Nuclear Receptor	Plcl2	Enzyme	Cox7a1	Enzyme	Cox7a1	Enzyme	Cdkl4	Kinase
	Blvra	Enzyme	Kcnh7	Ion Channel	Camk1g	Kinase	Acot7	Enzyme	Aldh2	Enzyme	Adra2c	GPCR	Bcl11b	Transcription Factor	Arhgap32	Enzyme	Atf6	Transcription Factor								Esrrg	Nuclear Receptor	Dusp1	Enzyme	Fezf2	Transcription Factor			Nr4a2	Nuclear Receptor	Pradc1	Enzyme	Dpp10	Enzyme	Dbp	Transcription Factor	Cdkl5	Kinase
	Cacng3	Ion Channel	Lphn3	GPCR	Camk2g	Kinase	Acot9	Enzyme	Aph1b	Enzyme	Aff3	Transcription Factor	Bcl6	Transcription Factor	Arhgap39	Enzyme	Atp1a1	Transporter								Etv1	Transcription Factor	Dusp5	Enzyme	Fosl2	Transcription Factor			Pde1a	Enzyme	Prkcb	Kinase	Dpy19l1	Enzyme	Dpy19l1	Enzyme	Cds1	Enzyme
	Camk2g	Kinase	Mblac2	Enzyme	Car7	Enzyme	Acsl3	Enzyme	Arf3	Enzyme	Agap3	Enzyme	Begain	Enzyme	Arid5b	Transcription Factor	Atp2b1	Transporter								Etv5	Transcription Factor	Ebf4	Transcription Factor	Fut9	Enzyme			Pik3r1	Kinase	Sulf2	Enzyme	Dusp1	Enzyme	Ebf4	Transcription Factor	Cdyl2	Epigenetic
	Cdkl4	Kinase	Ndst3	Enzyme	Cbr3	Enzyme	Acss1	Enzyme	Arhgap10	Enzyme	Agbl4	Enzyme	Bhlhe40	Transcription Factor	Arl15	Enzyme	Atp2b4	Transporter								Fezf2	Transcription Factor	Esrrg	Nuclear Receptor	Galnt13	Enzyme			Plcl2	Enzyme			Dyrk3	Kinase	Etv1	Transcription Factor	Celsr2	GPCR
	Chrna4	Ion Channel	Ndufaf5	Enzyme	Cdkl4	Kinase	Adam18	Enzyme	Arhgap20	Enzyme	Agpat1	Enzyme	Cacna1e	Ion Channel	Arl4a	Enzyme	B3galt1	Enzyme								Fosl2	Transcription Factor	Etv1	Transcription Factor	Galnt18	Enzyme			Pole4	Enzyme			Ebf4	Transcription Factor	Etv5	Transcription Factor	Chst8	Enzyme
	Chsy3	Enzyme	Nr3c1	Nuclear Receptor	Cds1	Enzyme	Adam23	Enzyme	Arhgap26	Enzyme	Agpat6	Enzyme	Cacna2d3	Ion Channel	Art3	Enzyme	B3galt5	Enzyme								Galnt13	Enzyme	Etv5	Transcription Factor	Gdpd5	Enzyme			Polr2h	Enzyme			Esrrg	Nuclear Receptor	Far2	Enzyme	Clcn2	Ion Channel
	Cit	Kinase	Nr4a2	Nuclear Receptor	Chrna4	Ion Channel	Adam9	Enzyme	Arhgap32	Enzyme	Agtpbp1	Enzyme	Cacnb1	Ion Channel	Atp2b1	Transporter	B3gnt2	Enzyme								Garnl3	Enzyme	Fezf2	Transcription Factor	Gpr123	GPCR			Pradc1	Enzyme			Etv1	Transcription Factor	Fezf2	Transcription Factor	Clybl	Enzyme
	Ckmt1	Kinase	Pak3	Kinase	Chst15	Enzyme	Adamts2	Enzyme	Arhgap39	Enzyme	Ahcyl2	Enzyme	Camk2a	Kinase	Atp9b	Transporter	Bai2	GPCR								Gpr123	GPCR	Fosl2	Transcription Factor	Grid2	Ion Channel			Prkcb	Kinase			Etv5	Transcription Factor	Fosl2	Transcription Factor	Cox7a1	Enzyme
	Clybl	Enzyme	Pde1a	Enzyme	Chst8	Enzyme	Adck1	Kinase	Arhgap44	Enzyme	Ak2	Kinase	Camk2b	Kinase	B3galt2	Enzyme	Bcl11b	Transcription Factor								Grid2	Ion Channel	Fut9	Enzyme	Grm8	GPCR			Rab3c	Enzyme			Far2	Enzyme	Galnt13	Enzyme	Crym	Enzyme
	Cox7a1	Enzyme	Pik3r1	Kinase	Cit	Kinase	Adcyap1	Enzyme	Arid4a	TF-Epigenetic	Ak4	Kinase	Camk4	Kinase	Bai1	GPCR	Bcl6	Transcription Factor								Grm8	GPCR	Gabrg3	Ion Channel	Hcn1	Ion Channel			Rit2	Enzyme			Fezf2	Transcription Factor	Galnt9	Enzyme	Diras2	Enzyme
	Diras2	Enzyme	Plcl2	Enzyme	Ckmt1	Kinase	Adi1	Enzyme	Arid5b	Transcription Factor	Ak5	Kinase	Camkk1	Kinase	Bai2	GPCR	Bhlhe22	Transcription Factor								Hcn1	Ion Channel	Garnl3	Enzyme	Hlf	Transcription Factor			Scn1a	Ion Channel			Fosl2	Transcription Factor	Gda	Enzyme	Dpy19l1	Enzyme
	Dlc1	Enzyme	Pole4	Enzyme	Clcn2	Ion Channel	Adora1	GPCR	Arl15	Enzyme	Akap11	Enzyme	Camkmt	Enzyme	Bai3	GPCR	Bhlhe40	Transcription Factor								Hivep1	Transcription Factor	Glra3	Ion Channel	Htr1f	GPCR			Slc35f1	Transporter			Gabra1	Ion Channel	Gpr123	GPCR	Dusp5	Enzyme
	Dpp10	Enzyme	Polr2h	Enzyme	Cox7a1	Enzyme	Adpgk	Kinase	Art3	Enzyme	Akap13	Enzyme	Camkv	Kinase	Bcl11a	Transcription Factor	Cacna1c	Ion Channel								Hlf	Transcription Factor	Gpr123	GPCR	Ikzf2	Transcription Factor			Sulf2	Enzyme			Gabra3	Ion Channel	Gpr161	GPCR	Dusp6	Enzyme
	Dpy19l1	Enzyme	Pradc1	Enzyme	Dbp	Transcription Factor	Adra1a	GPCR	Asic2	Ion Channel	Alg1	Enzyme	Car11	Enzyme	Bcl11b	Transcription Factor	Cacna1e	Ion Channel								Id2	Transcription Factor	Grid2	Ion Channel	Kcna1	Ion Channel							Galk1	Kinase	Grid2	Ion Channel	Ebf4	Transcription Factor
	Dpysl3	Enzyme	Prkcb	Kinase	Dclk1	Kinase	Adrb1	GPCR	Atp1a1	Transporter	Alg8	Enzyme	Cdk14	Kinase	Bcl6	Transcription Factor	Cacna1h	Ion Channel								Ikzf2	Transcription Factor	Grik1	Ion Channel	Kcna2	Ion Channel							Galnt9	Enzyme	Grm8	GPCR	Egr1	Transcription Factor
	Dusp1	Enzyme	Rab3c	Enzyme	Dpp10	Enzyme	Adrbk2	Kinase	Atp2b1	Transporter	Aloxe3	Enzyme	Cdk17	Kinase	Begain	Enzyme	Cacna2d3	Ion Channel								Kcnab3	Ion Channel	Grm8	GPCR	Kcnh7	Ion Channel							Garnl3	Enzyme	Hcn1	Ion Channel	Egr4	Transcription Factor
	Dusp5	Enzyme	Rit2	Enzyme	Dpy19l1	Enzyme	Aen	Enzyme	Atp2b3	Transporter	Amacr	Enzyme	Cdkl4	Kinase	Bhlhe40	Transcription Factor	Cacng3	Ion Channel								Kcnh7	Ion Channel	Haghl	Enzyme	Kcnip4	Ion Channel							Gpr123	GPCR	Hlf	Transcription Factor	Epha5	Kinase
	Ebf4	Transcription Factor	Scn1a	Ion Channel	Dusp1	Enzyme	Aff3	Transcription Factor	Atp9b	Transporter	Amz2	Enzyme	Cds1	Enzyme	Cacna1e	Ion Channel	Camk2a	Kinase								Kcnt1	Ion Channel	Hcn1	Ion Channel	Kcnq5	Ion Channel							Gpr161	GPCR	Hs6st3	Enzyme	Etv1	Transcription Factor
	Echdc2	Enzyme	Slc35f1	Transporter	Dyrk3	Kinase	Agap3	Enzyme	B3galt2	Enzyme	Anapc7	Enzyme	Cdyl2	Epigenetic	Cacna1h	Ion Channel	Camk2b	Kinase								Ldhb	Enzyme	Hddc3	Enzyme	Kcnt1	Ion Channel							Grid2	Ion Channel	Ikzf2	Transcription Factor	Etv5	Transcription Factor
	Ephx2	Enzyme	Sulf2	Enzyme	Ebf4	Transcription Factor	Agbl4	Enzyme	B4galnt1	Enzyme	Aph1b	Enzyme	Celsr2	GPCR	Cacna2d1	Ion Channel	Camk2n1	Enzyme								Lxn	Enzyme	Hecw2	Enzyme	Lonrf1	Enzyme							Grin3a	Ion Channel	Itpr1	Ion Channel	Ext1	Enzyme
	Esrrg	Nuclear Receptor			Ephx2	Enzyme	Agk	Enzyme	Bai1	GPCR	Arf3	Enzyme	Chd3	Epigenetic	Cacnb1	Ion Channel	Camkk1	Kinase								Magi1	Enzyme	Hivep1	Transcription Factor	Lxn	Enzyme							Grm8	GPCR	Kcnb1	Ion Channel	Far2	Enzyme
	Etv1	Transcription Factor			Esrrg	Nuclear Receptor	Agpat1	Enzyme	Bai2	GPCR	Arhgap26	Enzyme	Chrm1	GPCR	Cacnb2	Ion Channel	Camkv	Kinase								Man2a1	Enzyme	Htr1f	GPCR	Man2a1	Enzyme							Hcn1	Ion Channel	Kcnh7	Ion Channel	Fezf2	Transcription Factor
	Etv5	Transcription Factor			Etv1	Transcription Factor	Agpat6	Enzyme	Bcl11a	Transcription Factor	Arhgap32	Enzyme	Chrm3	GPCR	Camk2a	Kinase	Cap2	Enzyme								Mgst3	Enzyme	Id2	Transcription Factor	Ndst4	Enzyme							Hivep1	Transcription Factor	Kcnip3	Ion Channel	Fosl2	Transcription Factor
	Fezf2	Transcription Factor			Etv5	Transcription Factor	Aimp2	Enzyme	Bcl11b	Transcription Factor	Arhgap39	Enzyme	Chst1	Enzyme	Camk2b	Kinase	Car10	Enzyme								Ndst4	Enzyme	Ikzf2	Transcription Factor	Nlk	Kinase							Hrh3	GPCR	Kcnj9	Ion Channel	Foxp1	Transcription Factor
	Fosl2	Transcription Factor			Far2	Enzyme	Ak2	Kinase	Bcl6	Transcription Factor	Arid4a	TF-Epigenetic	Clcn2	Ion Channel	Camk4	Kinase	Car12	Enzyme								Nr4a2	Nuclear Receptor	Kcna2	Ion Channel	Nr4a2	Nuclear Receptor							Hs6st2	Enzyme	Kcnk12	Ion Channel	Fut9	Enzyme
	Fuom	Enzyme			Fezf2	Transcription Factor	Akr7a5	Enzyme	Begain	Enzyme	Arid5b	Transcription Factor	Cnksr2	Enzyme	Camkk1	Kinase	Cbfb	Transcription Factor								Pak6	Kinase	Kcnab3	Ion Channel	Nt5dc3	Enzyme							Hs6st3	Enzyme	Kcnn2	Ion Channel	Fxyd7	Ion Channel
	Fut9	Enzyme			Fosl2	Transcription Factor	Akt1	Kinase	Bhlhe40	Transcription Factor	Arl15	Enzyme	Dapk1	Kinase	Camkv	Kinase	Cblb	Enzyme								Pde9a	Enzyme	Kcnh7	Ion Channel	Pcsk5	Enzyme							Id2	Transcription Factor	Kcnt1	Ion Channel	Galnt16	Enzyme
	Gabrg3	Ion Channel			Gabra1	Ion Channel	Alas1	Enzyme	Cacna1e	Ion Channel	Art3	Enzyme	Dbp	Transcription Factor	Cap2	Enzyme	Cebpb	Transcription Factor								Pgr	Nuclear Receptor	Kcnq5	Ion Channel	Pde4b	Enzyme							Ikzf2	Transcription Factor	Lphn2	GPCR	Galnt9	Enzyme
	Galnt13	Enzyme			Gabra3	Ion Channel	Aldh3a2	Enzyme	Cacna1h	Ion Channel	Asic2	Ion Channel	Dgat2	Enzyme	Car12	Enzyme	Cebpd	Transcription Factor								Plcb4	Enzyme	Kcnt1	Ion Channel	Pgr	Nuclear Receptor							Itpr1	Ion Channel	Lphn3	GPCR	Gmpr	Enzyme
	Galnt18	Enzyme			Gabrb2	Ion Channel	Aldh7a1	Enzyme	Cacna2d1	Ion Channel	Asnsd1	Enzyme	Dgkb	Enzyme	Car7	Enzyme	Cecr2	Epigenetic								Ppp1r1b	Enzyme	Lxn	Enzyme	Ppp1r1b	Enzyme							Kcnab3	Ion Channel	Lxn	Enzyme	Gpr123	GPCR
	Galt	Enzyme			Galk1	Kinase	Alg1	Enzyme	Cacnb1	Ion Channel	Atp1a1	Transporter	Dgkz	Enzyme	Cdk14	Kinase	Cerkl	Enzyme								Pradc1	Enzyme	Magi3	Enzyme	Pradc1	Enzyme							Kcnb1	Ion Channel	Lyzl4	Enzyme	Gpr137	GPCR
	Garnl3	Enzyme			Galnt13	Enzyme	Alg2	Enzyme	Cacng3	Ion Channel	Atp2a2	Transporter	Diras2	Enzyme	Cdk17	Kinase	Chd7	Epigenetic								Ptger3	GPCR	Man2a1	Enzyme	Ptprd	Enzyme							Kcnh7	Ion Channel	Man1a	Enzyme	Gpr161	GPCR
	Gdpd5	Enzyme			Galnt9	Enzyme	Alg8	Enzyme	Camk1g	Kinase	Atp2b1	Transporter	Dpf1	Epigenetic	Cdkl4	Kinase	Chrm1	GPCR								Ptprd	Enzyme	Mgst3	Enzyme	Ptprr	Enzyme							Kcnk12	Ion Channel	Man2a1	Enzyme	Grid2	Ion Channel
	Ggact	Enzyme			Garnl3	Enzyme	Amacr	Enzyme	Camk2a	Kinase	Atp2b4	Transporter	Dph6	Enzyme	Cdkl5	Kinase	Chst1	Enzyme								Ptprt	Enzyme	Nat9	Enzyme	Ptprt	Enzyme							Kcnn2	Ion Channel	Ndst3	Enzyme	Grm8	GPCR
	Glra3	Ion Channel			Gda	Enzyme	Amfr	Enzyme	Camk2b	Kinase	Atp9b	Transporter	Dpy19l1	Enzyme	Cds1	Enzyme	Chst15	Enzyme								Rab38	Enzyme	Ndst4	Enzyme	Rap1gap2	Enzyme							Kcnt1	Ion Channel	Ndst4	Enzyme	Gucy1a2	Enzyme
	Gpr101	GPCR			Gkap1	Enzyme	Amz2	Enzyme	Camk4	Kinase	Azin2	Enzyme	Dusp6	Enzyme	Cdyl2	Epigenetic	Chst9	Enzyme								Rit2	Enzyme	Nlk	Kinase	Rxfp1	GPCR							Lcorl	Transcription Factor	Npas2	Transcription Factor	Hcn1	Ion Channel
	Gpr123	GPCR			Gpr123	GPCR	Anapc2	Enzyme	Camkk1	Kinase	B3galt2	Enzyme	Egr1	Transcription Factor	Celsr2	GPCR	Cnksr2	Enzyme								Rxfp1	GPCR	Nr4a2	Nuclear Receptor	Ryr1	Ion Channel							Lphn2	GPCR	Nr3c1	Nuclear Receptor	Hivep3	Transcription Factor
	Gprc5b	GPCR			Gpr161	GPCR	Anapc4	Enzyme	Camkk2	Kinase	Bai1	GPCR	Egr4	Transcription Factor	Chka	Kinase	Crym	Enzyme								Ryr1	Ion Channel	Pafah1b3	Enzyme	Satb1	Transcription Factor							Lphn3	GPCR	Nr4a1	Nuclear Receptor	Hmgcr	Enzyme
	Grid2	Ion Channel			Grid2	Ion Channel	Anapc7	Enzyme	Camkmt	Enzyme	Bai2	GPCR	Enoph1	Enzyme	Chm	Enzyme	Csgalnact1	Enzyme								Skap1	Enzyme	Pbx3	Transcription Factor	Sgpp2	Enzyme							Lxn	Enzyme	Nr4a2	Nuclear Receptor	Hs3st2	Enzyme
	Grik1	Ion Channel			Grin3a	Ion Channel	Ankrd28	Enzyme	Camkv	Kinase	Bckdha	Enzyme	Entpd6	Enzyme	Chrm1	GPCR	Cyp7b1	Enzyme								Slc35f1	Transporter	Pde4b	Enzyme	Slc17a6	Transporter							Lyzl4	Enzyme	Pde4a	Enzyme	Hs6st3	Enzyme
	Grm8	GPCR			Grm2	GPCR	Aph1b	Enzyme	Camta2	Transcription Factor	Bckdk	Kinase	Epha4	Kinase	Chst1	Enzyme	Dagla	Enzyme								Slc35g2	Transporter	Plcb4	Enzyme	Slc5a5	Transporter							Man1a	Enzyme	Pgr	Nuclear Receptor	Htr1f	GPCR
	Gucy1a3	Enzyme			Grm8	GPCR	Arel1	Enzyme	Cap2	Enzyme	Bcl11a	Transcription Factor	Epha6	Kinase	Chst8	Enzyme	Dapk1	Kinase								Slc5a5	Transporter	Ppif	Enzyme	Sox5	Transcription Factor							Man2a1	Enzyme	Plcl2	Enzyme	Ikzf2	Transcription Factor
	Haghl	Enzyme			Hcn1	Ion Channel	Arf2	Enzyme	Car12	Enzyme	Bcl11b	Transcription Factor	Epha7	Kinase	Chsy3	Enzyme	Dclk3	Kinase								Sox5	Transcription Factor	Ppm1l	Enzyme	Spint2	Enzyme							Mgst3	Enzyme	Ppapdc2	Enzyme	Itpr1	Ion Channel
	Hcn1	Ion Channel			Hivep1	Transcription Factor	Arf6	Enzyme	Car7	Enzyme	Bcl6	Transcription Factor	Etv1	Transcription Factor	Clcn2	Ion Channel	Dgat2	Enzyme								St6galnac3	Enzyme	Pradc1	Enzyme	St6galnac3	Enzyme							Ndst3	Enzyme	Ppp1r1b	Enzyme	Junb	Transcription Factor
	Hddc3	Enzyme			Hlf	Transcription Factor	Arfgap1	Enzyme	Cdk14	Kinase	Bhlhe40	Transcription Factor	Etv5	Transcription Factor	Cnksr2	Enzyme	Dgkg	Enzyme								Thrb	Nuclear Receptor	Psph	Enzyme	Sulf2	Enzyme							Ndst4	Enzyme	Pradc1	Enzyme	Kcna2	Ion Channel
	Hecw1	Enzyme			Hrh3	GPCR	Arhgap26	Enzyme	Cdk17	Kinase	Bmpr2	Kinase	Ext1	Enzyme	Cox7a1	Enzyme	Dgkh	Kinase								Tox	Transcription Factor	Ptger3	GPCR	Tox	Transcription Factor							Nr1d2	Nuclear Receptor	Ptprd	Enzyme	Kcnb1	Ion Channel
	Hecw2	Enzyme			Hs6st2	Enzyme	Arhgap32	Enzyme	Cdk18	Kinase	Bphl	Enzyme	Extl1	Enzyme	Cpd	Enzyme	Dgki	Enzyme								Tshz3	Transcription Factor	Ptprr	Enzyme	Trabd2b	Enzyme							Nr3c1	Nuclear Receptor	Ptprt	Enzyme	Kcnf1	Ion Channel
	Hivep1	Transcription Factor			Hs6st3	Enzyme	Arid5b	Transcription Factor	Cdkl4	Kinase	Brd4	Epigenetic	Fdft1	Enzyme	Cpox	Enzyme	Dhx33	Enzyme								Usp3	Enzyme	Ptprt	Enzyme	Trib2	Kinase							Nr4a1	Nuclear Receptor	Rxfp1	GPCR	Kcng1	Ion Channel
	Hlf	Transcription Factor			Id2	Transcription Factor	Arl16	Enzyme	Cdkl5	Kinase	Caap1	Enzyme	Fech	Enzyme	Csnk1g1	Kinase	Diras2	Enzyme										Rit2	Enzyme	Usp3	Enzyme							Nr4a2	Nuclear Receptor	Ryr1	Ion Channel	Kcnh7	Ion Channel
	Hrsp12	Enzyme			Ikzf2	Transcription Factor	Arl2	Enzyme	Cds1	Enzyme	Cacna1a	Ion Channel	Fkbp5	Enzyme	Cyld	Enzyme	Dnajc1	Transcription Factor										Rps6ka3	Kinase									Nudt1	Enzyme	Sgk3	Kinase	Kcnk12	Ion Channel
	Htr1f	GPCR			Itpr1	Ion Channel	Arl4a	Enzyme	Cdyl2	Epigenetic	Cacna1e	Ion Channel	Fosl2	Transcription Factor	Cyp7b1	Enzyme	Dpf3	Epigenetic										Rxfp1	GPCR									Nudt7	Enzyme	Slc5a5	Transporter	Kcnn2	Ion Channel
	Id2	Transcription Factor			Kcnab3	Ion Channel	Arl4c	Enzyme	Celsr2	GPCR	Cacna1h	Ion Channel	Foxg1	Transcription Factor	Dbp	Transcription Factor	Dpyd	Enzyme										Satb1	Transcription Factor									Pde4a	Enzyme	Smad3	Transcription Factor	Kcnq2	Ion Channel
	Ift27	Enzyme			Kcnb1	Ion Channel	Arnt2	Transcription Factor	Chm	Enzyme	Cacnb1	Ion Channel	Foxp1	Transcription Factor	Dgat2	Enzyme	Dusp14	Enzyme										Scn1a	Ion Channel									Pik3r1	Kinase	Sox5	Transcription Factor	Kcnq5	Ion Channel
	Ikzf2	Transcription Factor			Kcnh7	Ion Channel	Arsa	Enzyme	Chrm1	GPCR	Cacnb4	Ion Channel	Fxyd7	Ion Channel	Dgkb	Enzyme	Dusp18	Enzyme										Skap1	Enzyme									Plcb4	Enzyme	St6galnac3	Enzyme	Kcnt1	Ion Channel
	Kcna1	Ion Channel			Kcnip1	Ion Channel	Art3	Enzyme	Chst1	Enzyme	Cacng3	Ion Channel	Gabra2	Ion Channel	Dgki	Enzyme	Echdc2	Enzyme										Slc17a6	Transporter									Plcl2	Enzyme	Stt3b	Enzyme	Ldha	Enzyme
	Kcna2	Ion Channel			Kcnip3	Ion Channel	Asah1	Enzyme	Chst8	Enzyme	Camk1d	Kinase	Gabra5	Ion Channel	Dgkz	Enzyme	Efna1	Kinase										Slc22a23	Transporter									Pole4	Enzyme	Tox	Transcription Factor	Lmtk2	Kinase
	Kcnab3	Ion Channel			Kcnj4	Ion Channel	Asic2	Ion Channel	Chsy3	Enzyme	Camk2a	Kinase	Gabrb1	Ion Channel	Diras2	Enzyme	Egr3	Transcription Factor										Slc35f1	Transporter									Ppapdc2	Enzyme	Trpc4	Ion Channel	Lpcat4	Enzyme
	Kcnh7	Ion Channel			Kcnj9	Ion Channel	Asl	Enzyme	Clcn2	Ion Channel	Camk2b	Kinase	Gabrb3	Ion Channel	Dnajc1	Transcription Factor	Elk1	Transcription Factor										Slc5a5	Transporter									Pradc1	Enzyme	Tyro3	Kinase	Lphn2	GPCR
	Kcnip4	Ion Channel			Kcnk12	Ion Channel	Asnsd1	Enzyme	Clybl	Enzyme	Camk4	Kinase	Gal3st3	Enzyme	Dpf1	Epigenetic	Epha4	Kinase										Sox5	Transcription Factor									Prkra	Kinase	Usp3	Enzyme	Lphn3	GPCR
	Kcnq5	Ion Channel			Kcnn2	Ion Channel	Asrgl1	Enzyme	Cnksr2	Enzyme	Camkv	Kinase	Galnt16	Enzyme	Dph6	Enzyme	Epha7	Kinase										St6galnac4	Enzyme									Ptger3	GPCR			Lxn	Enzyme
	Kcnt1	Ion Channel			Kcnt1	Ion Channel	Atad3a	Enzyme	Cox7a1	Enzyme	Camta2	Transcription Factor	Galnt18	Enzyme	Dpy19l1	Enzyme	Ephx4	Enzyme										Sulf2	Enzyme									Ptprt	Enzyme			Lyzl4	Enzyme
	Ldhb	Enzyme			Lcorl	Transcription Factor	Atat1	Epigenetic	Cpox	Enzyme	Cap2	Enzyme	Galnt9	Enzyme	Dusp5	Enzyme	Ets2	Transcription Factor										Thrb	Nuclear Receptor									Rab3c	Enzyme			Man1a	Enzyme
	Lonrf1	Enzyme			Ldhb	Enzyme	Atf4	Transcription Factor	Crym	Enzyme	Car11	Enzyme	Garnl3	Enzyme	Dusp6	Enzyme	Etv1	Transcription Factor										Tox	Transcription Factor									Rit2	Enzyme			Man2a1	Enzyme
	Lxn	Enzyme			Lphn2	GPCR	Atg4b	Enzyme	Csnk1g1	Kinase	Car12	Enzyme	Gda	Enzyme	Dusp7	Enzyme	Extl1	Enzyme										Ttbk2	Kinase									Rnf180	Enzyme			Mapk8ip2	Enzyme
	Magi1	Enzyme			Lphn3	GPCR	Atp1a3	Transporter	Cyld	Enzyme	Carm1	Epigenetic	Gmpr	Enzyme	Ebf4	Transcription Factor	Faah	Enzyme										Vat1l	Enzyme									Rxfp1	GPCR			Meis2	Transcription Factor
	Magi3	Enzyme			Lxn	Enzyme	Atp1b3	Transporter	Cyp7b1	Enzyme	Cbll1	Enzyme	Gpd2	Enzyme	Egr1	Transcription Factor	Fkbp5	Enzyme																				Skap1	Enzyme			Mpped1	Enzyme
	Man2a1	Enzyme			Lyzl4	Enzyme	Atp2a2	Transporter	Dag1	Enzyme	Cbr4	Enzyme	Gpr137	GPCR	Egr4	Transcription Factor	Foxn2	Transcription Factor																				Slc35f1	Transporter			Mtmr1	Enzyme
	Map4k2	Kinase			Magi1	Enzyme	Atp6v0a2	Enzyme	Dapk1	Kinase	Cbx6	Epigenetic	Gpr161	GPCR	Entpd6	Enzyme	Foxo1	Transcription Factor																				Slc5a5	Transporter			Nceh1	Enzyme
	Mgst3	Enzyme			Man1a	Enzyme	Atp9a	Transporter	Dbp	Transcription Factor	Ccs	Enzyme	Gpr22	GPCR	Epha4	Kinase	Gabra2	Ion Channel																				Sox4	Transcription Factor			Ndst3	Enzyme
	Nat9	Enzyme			Man2a1	Enzyme	B3galt6	Enzyme	Dgat2	Enzyme	Cdc42bpa	Kinase	Gria2	Ion Channel	Epha6	Kinase	Gabra4	Ion Channel																				Sox5	Transcription Factor			Ndst4	Enzyme
	Ndst4	Enzyme			Marcks	Enzyme	B3gat3	Enzyme	Dgkb	Enzyme	Cdk14	Kinase	Gria3	Ion Channel	Ets2	Transcription Factor	Gabra5	Ion Channel																				Stt3b	Enzyme			Neurod6	Transcription Factor
	Nlk	Kinase			Mgst3	Enzyme	B4galt2	Enzyme	Dgkg	Enzyme	Cdk16	Kinase	Grid2	Ion Channel	Etv1	Transcription Factor	Gabrb1	Ion Channel																				Thrb	Nuclear Receptor			Nlk	Kinase
	Nr4a2	Nuclear Receptor			Mylip	Enzyme	B4galt7	Enzyme	Dgki	Enzyme	Cdk17	Kinase	Grin2a	Ion Channel	Etv5	Transcription Factor	Gabrb3	Ion Channel																				Tox	Transcription Factor			Nos1ap	Enzyme
	Nt5dc3	Enzyme			Ndst3	Enzyme	B630005N14Rik	Enzyme	Dgkz	Enzyme	Cdkl4	Kinase	Grm7	GPCR	Exd2	Enzyme	Galnt16	Enzyme																				Trpc4	Ion Channel			Nr3c1	Nuclear Receptor
	Obscn	Kinase			Ndst4	Enzyme	Bap1	Enzyme	Diras2	Enzyme	Cds1	Enzyme	Grm8	GPCR	Ext1	Enzyme	Galnt18	Enzyme																				Tyro3	Kinase			Nr4a1	Nuclear Receptor
	Pafah1b3	Enzyme			Npas2	Transcription Factor	Bcat1	Enzyme	Dnajc1	Transcription Factor	Cdyl2	Epigenetic	Gucy1a2	Enzyme	Extl1	Enzyme	Gda	Enzyme																				Zdhhc2	Enzyme			Nr4a2	Nuclear Receptor
	Pak6	Kinase			Nr1d2	Nuclear Receptor	Bcat2	Enzyme	Dpf1	Epigenetic	Cebpb	Transcription Factor	Hivep2	Transcription Factor	Faah	Enzyme	Gfod1	Enzyme																				Zfp467	Transcription Factor			Pak1	Kinase
	Pbx3	Transcription Factor			Nr3c1	Nuclear Receptor	Bckdha	Enzyme	Dpp9	Enzyme	Celsr2	GPCR	Hivep3	Transcription Factor	Fam105a	Enzyme	Glis3	Transcription Factor																								Parp1	Enzyme
	Pcsk5	Enzyme			Nr4a1	Nuclear Receptor	Bckdhb	Enzyme	Dpy19l1	Enzyme	Chrm1	GPCR	Hlf	Transcription Factor	Fgfr1	Kinase	Gls	Enzyme																								Pbx1	Transcription Factor
	Pde4b	Enzyme			Nr4a2	Nuclear Receptor	Bcl6	Transcription Factor	Dusp5	Enzyme	Chst1	Enzyme	Hmgcr	Enzyme	Fkbp5	Enzyme	Glt8d2	Enzyme																								Pde11a	Enzyme
	Pde9a	Enzyme			Nudt1	Enzyme	Begain	Enzyme	Dusp6	Enzyme	Chst8	Enzyme	Hs6st3	Enzyme	Fosl2	Transcription Factor	Gpd1	Enzyme																								Pde1a	Enzyme
	Pgr	Nuclear Receptor			Nudt7	Enzyme	Bhlhe40	Transcription Factor	Dusp7	Enzyme	Chst9	Enzyme	Hsd17b10	Enzyme	Foxg1	Transcription Factor	Gpd2	Enzyme																								Pde2a	Enzyme
	Plcb4	Enzyme			Pak6	Kinase	Bmpr2	Kinase	Dusp8	Enzyme	Clcn2	Ion Channel	Id2	Transcription Factor	Foxp1	Transcription Factor	Gpr22	GPCR																								Pde4a	Enzyme
	Ppif	Enzyme			Pde4a	Enzyme	C1galt1c1	Enzyme	Dyrk2	Kinase	Clpx	Enzyme	Itpr1	Ion Channel	Gabra2	Ion Channel	Gpr37	GPCR																								Pde4b	Enzyme
	Ppm1l	Enzyme			Pde9a	Enzyme	Cacna2d3	Ion Channel	Ebf4	Transcription Factor	Clybl	Enzyme	Junb	Transcription Factor	Gabra4	Ion Channel	Grhl1	Transcription Factor																								Pdk1	Kinase
	Ppp1r1b	Enzyme			Pgr	Nuclear Receptor	Cacng3	Ion Channel	Egr1	Transcription Factor	Cndp2	Enzyme	Kalrn	Kinase	Gabra5	Ion Channel	Gria2	Ion Channel																								Peak1	Kinase
	Pradc1	Enzyme			Pik3r1	Kinase	Camk1g	Kinase	Egr4	Transcription Factor	Cnep1r1	Enzyme	Kcnb1	Ion Channel	Gabrb1	Ion Channel	Gria3	Ion Channel																								Pgm2l1	Enzyme
	Prkaa2	Kinase			Pknox2	Transcription Factor	Camk4	Kinase	Elfn2	Enzyme	Cnksr2	Enzyme	Kcnh3	Ion Channel	Gabrb3	Ion Channel	Grik4	Ion Channel																								Phactr1	Enzyme
	Psph	Enzyme			Plcb4	Enzyme	Camkmt	Enzyme	Enoph1	Enzyme	Coq2	Enzyme	Kcnh7	Ion Channel	Gabrg3	Ion Channel	Grin2a	Ion Channel																								Pip4k2a	Kinase
	Ptger3	GPCR			Plcl2	Enzyme	Car2	Enzyme	Epha4	Kinase	Cox15	Enzyme	Kcnip3	Ion Channel	Gal3st3	Enzyme	Grm1	GPCR																								Plcl2	Enzyme
	Ptprd	Enzyme			Pole4	Enzyme	Cbr4	Enzyme	Epha5	Kinase	Crym	Enzyme	Kcnip4	Ion Channel	Galnt13	Enzyme	Grm2	GPCR																								Plk2	Kinase
	Ptprr	Enzyme			Ppapdc2	Enzyme	Cckbr	GPCR	Epha6	Kinase	Cs	Enzyme	Kcnn2	Ion Channel	Galnt16	Enzyme	Grm7	GPCR																								Pnkd	Enzyme
	Ptprt	Enzyme			Ppp1r1b	Enzyme	Cdk10	Kinase	Ephx4	Enzyme	Csgalnact2	Enzyme	Kcnn3	Ion Channel	Galnt18	Enzyme	Gstm1	Enzyme																								Pou3f1	Transcription Factor
	Rab38	Enzyme			Pradc1	Enzyme	Cdk16	Kinase	Ets2	Transcription Factor	Ctsz	Enzyme	Kcnq2	Ion Channel	Galnt9	Enzyme	Gstm7	Enzyme																								Ppapdc2	Enzyme
	Rap1gap2	Enzyme			Prkra	Kinase	Cdk2ap1	Enzyme	Etv1	Transcription Factor	Cwc27	Enzyme	Kcnq3	Ion Channel	Gcnt2	Enzyme	Hlf	Transcription Factor																								Ppp2r5a	Enzyme
	Rarb	Nuclear Receptor			Ptger3	GPCR	Cdk5r2	Enzyme	Etv5	Transcription Factor	Cyp46a1	Enzyme	Kcnq5	Ion Channel	Gda	Enzyme	Hpdl	Enzyme																								Pradc1	Enzyme
	Rit2	Enzyme			Ptprd	Enzyme	Cdk7	Kinase	Exd2	Enzyme	Cyp51	Enzyme	Kdm5b	TF-Epigenetic	Gfod1	Enzyme	Htr4	GPCR																								Prkcb	Kinase
	Rph3a	Epigenetic			Ptprt	Enzyme	Cdkl4	Kinase	Ext1	Enzyme	Dars2	Enzyme	Klf9	Transcription Factor	Gmpr	Enzyme	Htra4	Enzyme																								Prkcg	Kinase
	Rpp25l	Enzyme			Ptprz1	Enzyme	Cdkl5	Kinase	Extl1	Enzyme	Dclk1	Kinase	Ksr2	Kinase	Gpd2	Enzyme	Ippk	Enzyme																								Ptp4a3	Enzyme
	Rps6ka3	Kinase			Rab38	Enzyme	Cds1	Enzyme	Faah	Enzyme	Ddx27	Enzyme	Ldha	Enzyme	Gpr158	GPCR	Iqgap2	Enzyme																								Ptplb	Enzyme
	Rxfp1	GPCR			Rab3c	Enzyme	Cdyl2	Epigenetic	Fam105a	Enzyme	Ddx47	Enzyme	Lonrf1	Enzyme	Gpr161	GPCR	Itpka	Kinase																								PTPRG	Enzyme
	Ryr1	Ion Channel			Rit2	Enzyme	Cebpg	Transcription Factor	Far2	Enzyme	Ddx49	Enzyme	Lppr2	Enzyme	Gpr22	GPCR	Itpr1	Ion Channel																								Ptprr	Enzyme
	Satb1	Transcription Factor			Rnf180	Enzyme	Celsr2	GPCR	Fezf2	Transcription Factor	Ddx55	Enzyme	Lxn	Enzyme	Gria2	Ion Channel	Jmjd1c	Epigenetic																								Ptprt	Enzyme
	Scn1a	Ion Channel			Rxfp1	GPCR	Chac1	Enzyme	Fgfr1	Kinase	Dgat2	Enzyme	Magi3	Enzyme	Grin2a	Ion Channel	Jun	Transcription Factor																								Rabggta	Enzyme
	Sebox	Transcription Factor			Ryr1	Ion Channel	Chac2	Enzyme	Fkbp5	Enzyme	Dgkb	Enzyme	Map2k1	Kinase	Grm8	GPCR	Kalrn	Kinase																								Rap1b	Enzyme
	Setd7	Epigenetic			Sall2	Transcription Factor	Chd5	Epigenetic	Fosl2	Transcription Factor	Dgkg	Enzyme	Marcks	Enzyme	Gucy1a2	Enzyme	Kcnc3	Ion Channel																								Rap2a	Enzyme
	Sgpp2	Enzyme			Sgk3	Kinase	Chpt1	Enzyme	Foxp1	Transcription Factor	Dgki	Enzyme	Mark2	Kinase	Hcn1	Ion Channel	Kcnd2	Ion Channel																								Rasd1	Enzyme
	Sh3kbp1	Enzyme			Sik2	Kinase	Chrm3	GPCR	Fut9	Enzyme	Dgkz	Enzyme	Mas1	GPCR	Hivep2	Transcription Factor	Kcng1	Ion Channel																								Rxfp1	GPCR
	Skap1	Enzyme			Skap1	Enzyme	Chrna4	Ion Channel	Fxyd7	Ion Channel	Dhx29	Enzyme	Mast3	Kinase	Hivep3	Transcription Factor	Kcng2	Ion Channel																								Ryr3	Ion Channel
	Slc17a6	Transporter			Slc35f1	Transporter	Chst12	Enzyme	Gabra2	Ion Channel	Dhx32	Enzyme	Mcu	Ion Channel	Hlf	Transcription Factor	Kcnh3	Ion Channel																								Satb1	Transcription Factor
	Slc22a23	Transporter			Slc35g2	Transporter	Chst2	Enzyme	Gabra5	Ion Channel	Diras2	Enzyme	Med27	Enzyme	Hmgcr	Enzyme	Kcnip2	Ion Channel																								Sh3rf1	Enzyme
	Slc35f1	Transporter			Slc5a5	Transporter	Chst8	Enzyme	Gabrb1	Ion Channel	Dlat	Enzyme	Mef2d	Transcription Factor	Hs3st4	Enzyme	Kcnip3	Ion Channel																								Sik3	Kinase
	Slc35g2	Transporter			Smad3	Transcription Factor	Cit	Kinase	Gabrb3	Ion Channel	Dnttip2	Enzyme	Mical2	Enzyme	Hs6st3	Enzyme	Kcnip4	Ion Channel																								Sirpa	Enzyme
	Slc4a3	Transporter			Sox4	Transcription Factor	Ckmt1	Kinase	Gal3st3	Enzyme	Dolk	Enzyme	Mmp17	Enzyme	Htr1f	GPCR	Kcnj3	Ion Channel																								Skap2	Enzyme
	Slc5a5	Transporter			Sox5	Transcription Factor	Clcn2	Ion Channel	Galnt13	Enzyme	Dpp3	Enzyme	Mpped1	Enzyme	Id2	Transcription Factor	Kcnj6	Ion Channel																								Slc17a6	Transporter
	Slco3a1	Transporter			Sox8	Transcription Factor	Clcn4-2	Ion Channel	Galnt16	Enzyme	Dpy19l1	Enzyme	Msrb2	Enzyme	Ikzf2	Transcription Factor	Kcnk10	Ion Channel																								Slc20a1	Transporter
	Sox5	Transcription Factor			St6galnac3	Enzyme	Clcn7	Ion Channel	Galnt18	Enzyme	Dpysl4	Enzyme	Mtf2	Epigenetic	Ing2	Epigenetic	Kcnk2	Ion Channel																								Slc25a22	Transporter
	Spint2	Enzyme			Stt3b	Enzyme	Clpb	Enzyme	Galnt9	Enzyme	Dus1l	Enzyme	Ncor2	Transcription Factor	Inpp5k	Enzyme	Kcnma1	Ion Channel																								Slc4a8	Transporter
	St6galnac3	Enzyme			Thrb	Nuclear Receptor	Clybl	Enzyme	Gda	Enzyme	Dusp23	Enzyme	Ndst3	Enzyme	Iqgap2	Enzyme	Kcnmb4	Ion Channel																								Slc5a5	Transporter
	St6galnac4	Enzyme			Tox	Transcription Factor	Cmas	Enzyme	Gdpd5	Enzyme	Dusp6	Enzyme	Nedd4l	Enzyme	Itpka	Kinase	Kcnq3	Ion Channel																								Slc6a7	Transporter
	Stambpl1	Enzyme			Trpc4	Ion Channel	Cmbl	Enzyme	Gfod1	Enzyme	Dusp8	Enzyme	Nell2	Enzyme	Itpr1	Ion Channel	Kcnv1	Ion Channel																								Slc7a4	Transporter
	Sulf2	Enzyme			Tshz3	Transcription Factor	Cmpk1	Kinase	Gls	Enzyme	Dxo	Enzyme	Nfix	Transcription Factor	Jakmip1	Enzyme	Kdm7a	Epigenetic																								Slc8a1	Transporter
	Thrb	Nuclear Receptor			Tyro3	Kinase	Cnep1r1	Enzyme	Glt8d2	Enzyme	E2f4	Transcription Factor	Nlgn1	Enzyme	Junb	Transcription Factor	Klf10	Transcription Factor																								Slk	Kinase
	Tox	Transcription Factor			Usp13	Enzyme	Cnr1	GPCR	Gmpr	Enzyme	Edem2	Enzyme	Nos1ap	Enzyme	Kalrn	Kinase	Klf13	Transcription Factor																								Smpd3	Enzyme
	Trabd2b	Enzyme			Usp3	Enzyme	Coa5	Enzyme	Gpd1	Enzyme	Egr1	Transcription Factor	Nr3c1	Nuclear Receptor	Kcna1	Ion Channel	Klf9	Transcription Factor																								Sox5	Transcription Factor
	Trib2	Kinase			Zbtb16	Transcription Factor	Coa7	Enzyme	Gpd1l	Enzyme	Elac2	Enzyme	Nr3c2	Nuclear Receptor	Kcnab2	Ion Channel	Lct	Enzyme																								Spink10	Enzyme
	Tshz3	Transcription Factor			Zdhhc2	Enzyme	Coasy	Enzyme	Gpd2	Enzyme	Ell2	Enzyme	Nr4a1	Nuclear Receptor	Kcnb1	Ion Channel	Lhx2	Transcription Factor																								Spink8	Enzyme
	Ttbk2	Kinase			Zfp467	Transcription Factor	Coq3	Enzyme	Gpr123	GPCR	Eme2	Enzyme	Nr4a2	Nuclear Receptor	Kcnd2	Ion Channel	Lppr2	Enzyme																								Spr	Enzyme
	Usp29	Enzyme					Coq6	Enzyme	Gpr137	GPCR	Eno2	Enzyme	P4ha1	Enzyme	Kcnf1	Ion Channel	Lppr4	Enzyme																								Stk39	Kinase
	Usp3	Enzyme					Cox7a1	Enzyme	Gpr161	GPCR	Epha4	Kinase	Pak1	Kinase	Kcng2	Ion Channel	Map2k1	Kinase																								Stt3b	Enzyme
	Vat1l	Enzyme					Cpe	Enzyme	Gpr22	GPCR	Epha5	Kinase	Pank2	Kinase	Kcnh3	Ion Channel	Map2k6	Kinase																								Sulf2	Enzyme
	Wwox	Enzyme					Crat	Enzyme	Grhl1	Transcription Factor	Epha6	Kinase	Pbx1	Transcription Factor	Kcnh7	Ion Channel	Mapk1	Kinase																								Tox	Transcription Factor
	Zfp30	Transcription Factor					Crym	Enzyme	Gria1	Ion Channel	Ephx4	Enzyme	Pcsk2	Enzyme	Kcnip3	Ion Channel	Marcks	Enzyme																								Trpc1	Ion Channel
	Zfpm2	Transcription Factor					Cs	Enzyme	Gria2	Ion Channel	Ethe1	Enzyme	Pde4b	Enzyme	Kcnip4	Ion Channel	Mas1	GPCR																								Trpc4	Ion Channel
							Ctsa	Enzyme	Gria3	Ion Channel	Etv1	Transcription Factor	Pfkl	Kinase	Kcnj3	Ion Channel	Mast3	Kinase																								Ttyh1	Ion Channel
							Ctsd	Enzyme	Grid2	Ion Channel	Etv5	Transcription Factor	Pgm2l1	Enzyme	Kcnj6	Ion Channel	Mast4	Kinase																								Tub	Transcription Factor
							Ctsf	Enzyme	Grin2a	Ion Channel	Exog	Enzyme	Phactr1	Enzyme	Kcnj9	Ion Channel	Mcu	Ion Channel																								Tyro3	Kinase
							Cwc27	Enzyme	Grm5	GPCR	Ext1	Enzyme	Pigp	Enzyme	Kcnn2	Ion Channel	Mical2	Enzyme																								Usp46	Enzyme
							Cyb5r3	Enzyme	Grm7	GPCR	Extl1	Enzyme	Plk2	Kinase	Kcnq3	Ion Channel	Mink1	Kinase																								Ust	Enzyme
							Cyb5r4	Enzyme	Grm8	GPCR	Far1	Enzyme	Ppapdc2	Enzyme	Kcnq5	Ion Channel	Mmp16	Enzyme																								Wnk2	Kinase
							Dars2	Enzyme	Gucy1a2	Enzyme	Far2	Enzyme	Ppp3ca	Enzyme	Kcnt1	Ion Channel	Mmp17	Enzyme																								Xylt1	Enzyme
							Dck	Kinase	Hcn1	Ion Channel	Farsa	Enzyme	Pradc1	Enzyme	Kdm5b	TF-Epigenetic	Mpped2	Enzyme																								Zbtb7a	Transcription Factor
							Dctd	Enzyme	Hes1	Transcription Factor	Fastkd2	Enzyme	Prkag2	Enzyme	Kdm7a	Epigenetic	Mycbp2	Enzyme
							Ddx25	Enzyme	Hivep2	Transcription Factor	Fbxo18	Enzyme	Prkcb	Kinase	Kit	Kinase	Mycl	Transcription Factor
							Ddx28	Enzyme	Hivep3	Transcription Factor	Fen1	Enzyme	Prkcg	Kinase	Klf9	Transcription Factor	Napepld	Enzyme
							Ddx39	Enzyme	Hkdc1	Kinase	Flad1	Enzyme	Ptger3	GPCR	Kmt2c	Epigenetic	Ndst4	Enzyme
							Ddx41	Enzyme	Hlf	Transcription Factor	Foxg1	Transcription Factor	Ptk2	Kinase	Ksr1	Kinase	Nedd4l	Enzyme
							Ddx54	Enzyme	Hmgcr	Enzyme	Foxp1	Transcription Factor	Ptk2b	Kinase	Ksr2	Kinase	Nek6	Kinase
							Ddx55	Enzyme	Hs3st2	Enzyme	Foxred1	Enzyme	Ptplb	Enzyme	Ldha	Enzyme	Nell2	Enzyme
							Ddx56	Enzyme	Hs3st4	Enzyme	Ftsj3	Enzyme	Ptprd	Enzyme	Lmtk2	Kinase	Neurod1	Transcription Factor
							Decr2	Enzyme	Hs6st3	Enzyme	Fut9	Enzyme	PTPRG	Enzyme	Lonrf1	Enzyme	Neurod2	Transcription Factor
							Degs1	Enzyme	Htr1f	GPCR	Fxyd7	Ion Channel	Ptprr	Enzyme	Lphn2	GPCR	Nfia	Transcription Factor
							Dhrs1	Enzyme	Ide	Enzyme	Gabra2	Ion Channel	Rab26	Enzyme	Lppr4	Enzyme	Nfix	Transcription Factor
							Diras2	Enzyme	Ikzf2	Transcription Factor	Gabra5	Ion Channel	Rab8b	Enzyme	Lxn	Enzyme	Nkain2	Enzyme
							Dlat	Enzyme	Immp2l	Enzyme	Gabrb2	Ion Channel	Rabggta	Enzyme	Magi3	Enzyme	Nr3c2	Nuclear Receptor
							Dlc1	Enzyme	Ing2	Epigenetic	Gabrb3	Ion Channel	Rap1gap2	Enzyme	Man1a	Enzyme	Nsun7	Enzyme
							Dlst	Enzyme	Iqgap2	Enzyme	Galnt16	Enzyme	Rap2a	Enzyme	Man2a1	Enzyme	Nt5dc2	Enzyme
							Dmap1	Enzyme	Itpka	Kinase	Galnt18	Enzyme	Rap2b	Enzyme	Mapkbp1	Enzyme	Ntrk3	Kinase
							Dnpep	Enzyme	Itpr1	Ion Channel	Galnt9	Enzyme	Rit2	Enzyme	Mark2	Kinase	P4ha1	Enzyme
							Dohh	Enzyme	Jakmip1	Enzyme	Galt	Enzyme	Ryr2	Ion Channel	Mas1	GPCR	Pcsk2	Enzyme
							Dolk	Enzyme	Jun	Transcription Factor	Gamt	Enzyme	Ryr3	Ion Channel	Mast3	Kinase	Pcsk5	Enzyme
							Dpp10	Enzyme	Junb	Transcription Factor	Gatb	Enzyme	Scaper	Enzyme	Mast4	Kinase	Pde7b	Enzyme
							Dpp3	Enzyme	Kalrn	Kinase	Gcdh	Enzyme	Scn3b	Ion Channel	Matk	Kinase	Pde8b	Enzyme
							Dpp7	Enzyme	Kcna1	Ion Channel	Gclc	Enzyme	Sik3	Kinase	Mchr1	GPCR	Pgam2	Enzyme
							Dpy19l1	Enzyme	Kcna2	Ion Channel	Gda	Enzyme	Skap1	Enzyme	Mcu	Ion Channel	Phlpp1	Enzyme
							Dpysl3	Enzyme	Kcnab2	Ion Channel	Gls	Enzyme	Skap2	Enzyme	Med27	Enzyme	Phyhip	Enzyme
							Dpysl4	Enzyme	Kcnb1	Ion Channel	Gm7072	Transcription Factor	Slc1a1	Transporter	Mef2d	Transcription Factor	Pkia	Enzyme
							Dus1l	Enzyme	Kcnd2	Ion Channel	Gmds	Enzyme	Slc20a1	Transporter	Mettl23	Enzyme	Pkig	Enzyme
							Dus3l	Enzyme	Kcnf1	Ion Channel	Gmppb	Enzyme	Slc24a3	Transporter	Mical2	Enzyme	Plat	Enzyme
							Dusp1	Enzyme	Kcng1	Ion Channel	Gmpr	Enzyme	Slc35f1	Transporter	Mipep	Enzyme	Plcb1	Enzyme
							Dusp12	Enzyme	Kcng2	Ion Channel	Gmpr2	Enzyme	Slc39a10	Transporter	Mmp17	Enzyme	Plcl1	Enzyme
							Dusp22	Enzyme	Kcnh3	Ion Channel	Gnpda1	Enzyme	Slc5a5	Transporter	Mpped1	Enzyme	Plk5	Kinase
							Dusp26	Enzyme	Kcnh7	Ion Channel	Gpd2	Enzyme	Slc7a4	Transporter	Msra	Enzyme	Pop5	Enzyme
							Dusp28	Enzyme	Kcnip3	Ion Channel	Gpr123	GPCR	Slc8a1	Transporter	Msrb2	Enzyme	Ppp1r1a	Enzyme
							Dusp5	Enzyme	Kcnip4	Ion Channel	Gpr137	GPCR	Smpd3	Enzyme	Mtf2	Epigenetic	Ppp3ca	Enzyme
							Dusp6	Enzyme	Kcnj3	Ion Channel	Gpr161	GPCR	Spink8	Enzyme	Mtmr1	Enzyme	Prdm5	TF-Epigenetic
							Dyrk3	Kinase	Kcnj6	Ion Channel	Gpr22	GPCR	Spint2	Enzyme	Nampt	Enzyme	Prdm8	TF-Epigenetic
							E2f6	Transcription Factor	Kcnj9	Ion Channel	Gpr89	Ion Channel	Spr	Enzyme	Ncor2	Transcription Factor	Prkag2	Enzyme
							Ebf4	Transcription Factor	Kcnk12	Ion Channel	Gria1	Ion Channel	Srr	Enzyme	Ndst3	Enzyme	Prkce	Kinase
							Egr1	Transcription Factor	Kcnma1	Ion Channel	Gria2	Ion Channel	St3gal5	Enzyme	Ndst4	Enzyme	Prkcg	Kinase
							Egr4	Transcription Factor	Kcnn2	Ion Channel	Gria3	Ion Channel	St6galnac3	Enzyme	Nedd4l	Enzyme	Prkd1	Kinase
							Eif2ak1	Kinase	Kcnq2	Ion Channel	Grik5	Ion Channel	St6galnac5	Enzyme	Nell2	Enzyme	Prkg1	Kinase
							Elac2	Enzyme	Kcnq3	Ion Channel	Grin2a	Ion Channel	St8sia3	Enzyme	Neurod2	Transcription Factor	Prox1	Transcription Factor
							Ell2	Enzyme	Kcnq5	Ion Channel	Grm5	GPCR	St8sia5	Enzyme	Nfib	Transcription Factor	Ptgr1	Enzyme
							Elp3	Epigenetic	Kcnt1	Ion Channel	Gsr	Enzyme	Stt3b	Enzyme	Nfix	Transcription Factor	Ptk2	Kinase
							Enpp2	Enzyme	Kdm5b	TF-Epigenetic	Gucy1a2	Enzyme	Tef	Transcription Factor	Nkain2	Enzyme	Ptk2b	Kinase
							Enpp4	Enzyme	Kdm7a	Epigenetic	Gyk	Kinase	Tox	Transcription Factor	Nlgn1	Enzyme	Ptpn3	Enzyme
							Epha5	Kinase	Klf13	Transcription Factor	Gzf1	Transcription Factor	Trib2	Kinase	Nos1ap	Enzyme	Ptpre	Enzyme
							Ephx1	Enzyme	Klf9	Transcription Factor	Hbp1	Transcription Factor	Ttyh1	Ion Channel	Npas2	Transcription Factor	Ptprj	Enzyme
							Ept1	Enzyme	Kmt2c	Epigenetic	Hcn1	Ion Channel	Tub	Transcription Factor	Nr3c1	Nuclear Receptor	Ptprk	Enzyme
							Esrrg	Nuclear Receptor	Ksr1	Kinase	Herc1	Enzyme	Tyro3	Kinase	Nr3c2	Nuclear Receptor	Ralgapa2	Enzyme
							Etf1	Enzyme	Ksr2	Kinase	Hey1	Transcription Factor	Ubtf	Transcription Factor	Nr4a1	Nuclear Receptor	Rap1gap2	Enzyme
							Etfdh	Enzyme	Ldha	Enzyme	Hgsnat	Enzyme	Ust	Enzyme	Nr4a2	Nuclear Receptor	Rap2a	Enzyme
							Etv1	Transcription Factor	Lmtk2	Kinase	Hivep2	Transcription Factor	Zbtb16	Transcription Factor	Nsun7	Enzyme	Rap2b	Enzyme
							Etv5	Transcription Factor	Lonrf1	Enzyme	Hivep3	Transcription Factor	Zbtb18	Transcription Factor	Nt5dc3	Enzyme	Rasal2	Enzyme
							Exog	Enzyme	Lpcat4	Enzyme	Hk1	Kinase			Ntrk3	Kinase	Rasl10a	Enzyme
							Exosc5	Enzyme	Lphn2	GPCR	Hlf	Transcription Factor			P4ha1	Enzyme	Rfx3	Transcription Factor
							Ext1	Enzyme	Lphn3	GPCR	Hmbs	Enzyme			Pank2	Kinase	Rhob	Enzyme
							Fads3	Enzyme	Lpin2	Enzyme	Hmces	Enzyme			Parp1	Enzyme	Rnf182	Enzyme
							Fah	Enzyme	Lppr2	Enzyme	Hmgcr	Enzyme			Pbx1	Transcription Factor	Rnf19a	Enzyme
							Fam20a	Enzyme	Lppr4	Enzyme	Hs3st1	Enzyme			Pbx3	Transcription Factor	Ror1	Kinase
							Fam20b	Enzyme	Lxn	Enzyme	Hs6st3	Enzyme			Pcca	Enzyme	Rpusd3	Enzyme
							Fam213b	Enzyme	Lyzl4	Enzyme	Htatip2	Enzyme			Pcsk2	Enzyme	Rras2	Enzyme
							Fam26e	Ion Channel	Man1a	Enzyme	Htr1f	GPCR			Pcsk5	Enzyme	Rreb1	Transcription Factor
							Far2	Enzyme	Man2a1	Enzyme	Id2	Transcription Factor			Pde11a	Enzyme	Ryr1	Ion Channel
							Fastkd2	Enzyme	Map2k6	Kinase	Ift22	Enzyme			Pde1a	Enzyme	Ryr2	Ion Channel
							Fastkd3	Enzyme	Mapk8ip2	Enzyme	Impdh1	Enzyme			Pde4b	Enzyme	Ryr3	Ion Channel
							Fbl	Enzyme	Mapkbp1	Enzyme	Iqgap2	Enzyme			Peak1	Kinase	Scn3a	Ion Channel
							Fbxo18	Enzyme	Mark2	Kinase	Isoc2b	Enzyme			Peli1	Enzyme	Scn3b	Ion Channel
							Fdft1	Enzyme	Mas1	GPCR	Itpka	Kinase			Pepd	Enzyme	Scnn1a	Ion Channel
							Fezf2	Transcription Factor	Mast3	Kinase	Itpr1	Ion Channel			Pfkl	Kinase	Slc15a2	Transporter
							Fkbp1b	Enzyme	Mchr1	GPCR	Jdp2	Transcription Factor			Pgm2l1	Enzyme	Slc16a10	Transporter
							Fnta	Enzyme	Mcu	Ion Channel	Jmjd6	Enzyme			Phactr1	Enzyme	Slc17a7	Transporter
							Fos	Transcription Factor	Mef2d	Transcription Factor	Junb	Transcription Factor			Phf21a	Epigenetic	Slc24a4	Transporter
							Fosl2	Transcription Factor	Meis2	Transcription Factor	Kalrn	Kinase			Phlpp1	Enzyme	Slc26a4	Transporter
							Foxg1	Transcription Factor	Mical2	Enzyme	Kcna1	Ion Channel			Phyhip	Enzyme	Slc29a4	Transporter
							Foxp1	Transcription Factor	Mipep	Enzyme	Kcna2	Ion Channel			Pik3r2	Enzyme	Slc30a3	Transporter
							Foxred1	Enzyme	Mmp17	Enzyme	Kcnab2	Ion Channel			Pip4k2c	Kinase	Slc35f3	Transporter
							Ftsj2	Enzyme	Mpped1	Enzyme	Kcnb1	Ion Channel			Pip5k1a	Kinase	Slc44a1	Transporter
							Fuca2	Enzyme	Mpped2	Enzyme	Kcnd2	Ion Channel			Plk2	Kinase	Slc4a4	Transporter
							Fut9	Enzyme	Msrb2	Enzyme	Kcnh3	Ion Channel			Ppapdc2	Enzyme	Slc8a2	Transporter
							Fxyd7	Ion Channel	Mtf2	Epigenetic	Kcnh7	Ion Channel			Ppm1e	Enzyme	Slc9a9	Transporter
							G6pc3	Enzyme	Mtmr1	Enzyme	Kcnip3	Ion Channel			Ppm1l	Enzyme	Smad3	Transcription Factor
							Gaa	Enzyme	Naa25	Enzyme	Kcnj3	Ion Channel			Ppp1r12b	Enzyme	Smpd2	Enzyme
							Gabra1	Ion Channel	Nceh1	Enzyme	Kcnma1	Ion Channel			Ppp2r5a	Enzyme	Sphkap	Enzyme
							Gabra3	Ion Channel	Ncor2	Transcription Factor	Kcnn2	Ion Channel			Ppp3ca	Enzyme	Spint2	Enzyme
							Gabrg3	Ion Channel	Ndst1	Enzyme	Kcnq2	Ion Channel			Pradc1	Enzyme	St18	Transcription Factor
							Gale	Enzyme	Ndst3	Enzyme	Kcnq3	Ion Channel			Prkab2	Enzyme	St3gal5	Enzyme
							Galk1	Kinase	Ndst4	Enzyme	Kcnt1	Ion Channel			Prkca	Kinase	St6galnac3	Enzyme
							Galk2	Kinase	Nedd4l	Enzyme	Kdm5b	TF-Epigenetic			Prkcb	Kinase	St6galnac5	Enzyme
							Galnt14	Enzyme	Nell2	Enzyme	Klf13	Transcription Factor			Prkcg	Kinase	Tead1	Transcription Factor
							Galnt16	Enzyme	Neurod2	Transcription Factor	Klf9	Transcription Factor			Prkdc	Kinase	Tnik	Kinase
							Galnt9	Enzyme	Neurod6	Transcription Factor	Ksr2	Kinase			Prkg1	Kinase	Traip	Enzyme
							Galntl6	Enzyme	Nfib	Transcription Factor	Lactb	Enzyme			Prkrir	Transcription Factor	Trpc6	Ion Channel
							Gamt	Enzyme	Nfix	Transcription Factor	Large	Enzyme			Prmt8	Epigenetic	Trpm3	Ion Channel
							Garnl3	Enzyme	Nlgn1	Enzyme	Ldha	Enzyme			Ptk2	Kinase	Usp2	Enzyme
							Gcdh	Enzyme	Nlgn3	Enzyme	Lhpp	Enzyme			Ptk2b	Kinase	Wbscr17	Enzyme
							Gclc	Enzyme	Nlk	Kinase	Lipt2	Enzyme			Ptplb	Enzyme	Zbtb18	Transcription Factor
							Gclm	Enzyme	Nos1ap	Enzyme	Lmtk2	Kinase			Ptpn1	Enzyme	Zbtb20	Transcription Factor
							Gfod2	Enzyme	Npas2	Transcription Factor	Lonp1	Enzyme			Ptpn3	Enzyme	Zfhx4	Transcription Factor
							Gfpt1	Enzyme	Nr3c1	Nuclear Receptor	Lpcat4	Enzyme			Ptprd	Enzyme	Zfp831	Transcription Factor
							Gla	Enzyme	Nr3c2	Nuclear Receptor	Lpgat1	Enzyme			PTPRG	Enzyme	Zfpm2	Transcription Factor
							Glra3	Ion Channel	Nr4a1	Nuclear Receptor	Lphn1	GPCR			Ptprj	Enzyme	Zhx2	Transcription Factor
							Gmds	Enzyme	Nr4a2	Nuclear Receptor	Lphn2	GPCR			Ptprr	Enzyme
							Gmppb	Enzyme	Nsun7	Enzyme	Lppr2	Enzyme			Rab26	Enzyme
							Gmpr	Enzyme	Nt5dc3	Enzyme	Lppr4	Enzyme			Rab8b	Enzyme
							Gmpr2	Enzyme	Ntrk3	Kinase	Ltk	Kinase			Rabggta	Enzyme
							Gne	Enzyme	P4ha1	Enzyme	Lxn	Enzyme			Ralgapa2	Enzyme
							Gnpda1	Enzyme	Pak1	Kinase	Man1a	Enzyme			Rap1gap2	Enzyme
							Gnpda2	Enzyme	Pank2	Kinase	Man2a1	Enzyme			Rap2a	Enzyme
							Gns	Enzyme	Parp1	Enzyme	Man2b1	Enzyme			Rap2b	Enzyme
							Got2	Enzyme	Pbx1	Transcription Factor	Map2k1	Kinase			Rasd1	Enzyme
							Gpn1	Enzyme	Pbx4	Transcription Factor	Mapk8ip2	Enzyme			Rcor1	Transcription Factor
							Gpr123	GPCR	Pcca	Enzyme	Mapkapk5	Kinase			Rhof	Enzyme
							Gpr137	GPCR	Pcsk2	Enzyme	Mark2	Kinase			Rps6ka3	Kinase
							Gpr161	GPCR	Pcsk5	Enzyme	Mas1	GPCR			Rxfp1	GPCR
							Gpr162	GPCR	Pde11a	Enzyme	Mat2b	Enzyme			Ryr1	Ion Channel
							Gpr89	Ion Channel	Pde1a	Enzyme	Mbd5	Epigenetic			Ryr3	Ion Channel
							Gpt2	Enzyme	Pde2a	Enzyme	Mcoln1	Ion Channel			Scn8a	Ion Channel
							Gria4	Ion Channel	Pde4a	Enzyme	Med20	Enzyme			Sgk3	Kinase
							Grid2	Ion Channel	Pde4b	Enzyme	Meis2	Transcription Factor			Sgpp2	Enzyme
							Grik1	Ion Channel	Pdk1	Kinase	Mettl2	Enzyme			Sh3rf1	Enzyme
							Grin3a	Ion Channel	Pdpk1	Kinase	Mgat2	Enzyme			Sik3	Kinase
							Grm8	GPCR	Peak1	Kinase	Mgat4b	Enzyme			Sirpa	Enzyme
							Gsr	Enzyme	Pepd	Enzyme	Mgst3	Enzyme			Sirt7	Epigenetic
							Gucy1a2	Enzyme	Pfkl	Kinase	Mical2	Enzyme			Slc17a7	Transporter
							Gyg	Enzyme	Pgm2l1	Enzyme	Mina	Epigenetic			Slc1a1	Transporter
							Gyk	Kinase	Pgr	Nuclear Receptor	Mmp17	Enzyme			Slc20a1	Transporter
							Gzf1	Transcription Factor	Phactr1	Enzyme	Mok	Kinase			Slc24a3	Transporter
							Haghl	Enzyme	Phlpp1	Enzyme	Mpped1	Enzyme			Slc25a22	Transporter
							Hbp1	Transcription Factor	Phyhip	Enzyme	Mprip	Enzyme			Slc35f3	Transporter
							Hccs	Enzyme	Pi4k2a	Kinase	Mrm1	Enzyme			Slc44a1	Transporter
							Hcn1	Ion Channel	Pik3r2	Enzyme	Msra	Enzyme			Slc6a7	Transporter
							Hdac11	Epigenetic	Pip4k2a	Kinase	Mtfmt	Enzyme			Slc7a4	Transporter
							Hdac5	Epigenetic	Pip4k2c	Kinase	Mtg1	Enzyme			Slc8a1	Transporter
							Hddc3	Enzyme	Pip5k1a	Kinase	Mus81	Enzyme			Slk	Kinase
							Hectd3	Enzyme	Plat	Enzyme	Naa30	Enzyme			Smpd3	Enzyme
							Hecw2	Enzyme	Plcb1	Enzyme	Naa35	Enzyme			Sox5	Transcription Factor
							Herc1	Enzyme	Plcl2	Enzyme	Naa40	Enzyme			Speg	Kinase
							Hexa	Enzyme	Plk2	Kinase	Nadk2	Kinase			Spink8	Enzyme
							Hgsnat	Enzyme	Pnkd	Enzyme	Nars2	Enzyme			Spint2	Enzyme
							Hibadh	Enzyme	Pou3f1	Transcription Factor	Nat14	Enzyme			Spr	Enzyme
							Hivep1	Transcription Factor	Ppapdc2	Enzyme	Nat9	Enzyme			Srr	Enzyme
							Hivep3	Transcription Factor	Ppm1e	Enzyme	Nceh1	Enzyme			St3gal5	Enzyme
							Hk1	Kinase	Ppp1r12b	Enzyme	Ncor2	Transcription Factor			St6galnac3	Enzyme
							Hmces	Enzyme	Ppp1r1b	Enzyme	Ndst3	Enzyme			St6galnac5	Enzyme
							Hmgcl	Enzyme	Ppp2r5a	Enzyme	Ndst4	Enzyme			St8sia5	Enzyme
							Hmgcr	Enzyme	Ppp3ca	Enzyme	Nedd4l	Enzyme			Stk38l	Kinase
							Hmgcs1	Enzyme	Ppp4r4	Enzyme	Nell2	Enzyme			Stk39	Kinase
							Hrh3	GPCR	Pptc7	Enzyme	Neurod2	Transcription Factor			Stt3b	Enzyme
							Hs3st2	Enzyme	Pradc1	Enzyme	Neurod6	Transcription Factor			Tef	Transcription Factor
							Hs6st1	Enzyme	Prkab2	Enzyme	Nfix	Transcription Factor			Tet3	Enzyme
							Hs6st2	Enzyme	Prkag2	Enzyme	Nfyb	Transcription Factor			Tox	Transcription Factor
							Hs6st3	Enzyme	Prkcb	Kinase	Nlk	Kinase			Trerf1	Transcription Factor
							Hsd17b12	Enzyme	Prkce	Kinase	Nme5	Kinase			Trib2	Kinase
							Hsdl2	Enzyme	Prkcg	Kinase	Nme7	Enzyme			Trpc1	Ion Channel
							Htr1f	GPCR	Prkdc	Kinase	Nop2	Enzyme			Trpc4	Ion Channel
							Htr2c	GPCR	Prkg1	Kinase	Nos1ap	Enzyme			Trpc5	Ion Channel
							Htra2	Enzyme	Prkrir	Transcription Factor	Nr3c1	Nuclear Receptor			Ttyh1	Ion Channel
							Hunk	Kinase	Ptk2	Kinase	Nr3c2	Nuclear Receptor			Tub	Transcription Factor
							Iah1	Enzyme	Ptk2b	Kinase	Nr4a1	Nuclear Receptor			Tyro3	Kinase
							Iars2	Enzyme	Ptp4a3	Enzyme	Nr4a2	Nuclear Receptor			Ubtf	Transcription Factor
							Id2	Transcription Factor	Ptplb	Enzyme	Nt5dc3	Enzyme			Ulk4	Kinase
							Ids	Enzyme	Ptpn1	Enzyme	Ntrk3	Kinase			Usp2	Enzyme
							Ikzf2	Transcription Factor	Ptpn3	Enzyme	Nudt14	Enzyme			Usp3	Enzyme
							Impdh1	Enzyme	Ptprd	Enzyme	Nudt3	Enzyme			Ust	Enzyme
							Ing1	Epigenetic	PTPRG	Enzyme	Nudt9	Enzyme			Wbscr17	Enzyme
							Inpp1	Enzyme	Ptprj	Enzyme	Ogdh	Enzyme			Wnk2	Kinase
							Inpp5a	Enzyme	Ptprr	Enzyme	Pak1	Kinase			Xylt1	Enzyme
							Inpp5f	Enzyme	Ptprt	Enzyme	Pank3	Kinase			Ybx3	Transcription Factor
							Inpp5k	Enzyme	Rab15	Enzyme	Papss1	Enzyme			Zbtb16	Transcription Factor
							Irf2	Transcription Factor	Rab26	Enzyme	Pbx1	Transcription Factor			Zbtb18	Transcription Factor
							Itpr1	Ion Channel	Rab33a	Enzyme	Pbx3	Transcription Factor			Zdhhc14	Enzyme
							Ivd	Enzyme	Rab3gap1	Enzyme	Pcca	Enzyme			Zfp827	Transcription Factor
							Jade1	Epigenetic	Rab8b	Enzyme	Pck2	Kinase			Zfp831	Transcription Factor
							Jak2	Kinase	Rabggta	Enzyme	Pcsk2	Enzyme
							Junb	Transcription Factor	Rabl6	Enzyme	Pcsk5	Enzyme
							Kat2a	Epigenetic	Ralgapa2	Enzyme	Pde10a	Enzyme
							Kcna2	Ion Channel	Rap1b	Enzyme	Pde11a	Enzyme
							Kcnab3	Ion Channel	Rap1gap2	Enzyme	Pde1a	Enzyme
							Kcnb1	Ion Channel	Rap2a	Enzyme	Pde2a	Enzyme
							Kcnf1	Ion Channel	Rap2b	Enzyme	Pde4a	Enzyme
							Kcng1	Ion Channel	Rasd1	Enzyme	Pdha1	Enzyme
							Kcnh7	Ion Channel	Rcor1	Transcription Factor	Pdpk1	Kinase
							Kcnk12	Ion Channel	Rnf130	Enzyme	Peak1	Kinase
							Kcnn1	Ion Channel	Rock2	Kinase	Pecr	Enzyme
							Kcnn2	Ion Channel	Ror1	Kinase	Pex6	Enzyme
							Kcnq2	Ion Channel	Rxfp1	GPCR	Pfkfb2	Kinase
							Kcnq5	Ion Channel	Ryr1	Ion Channel	Pgam5	Enzyme
							Kcns3	Ion Channel	Ryr2	Ion Channel	Pgm2	Enzyme
							Kcnt1	Ion Channel	Ryr3	Ion Channel	Pgm2l1	Enzyme
							Kit	Kinase	Satb1	Transcription Factor	Pgs1	Enzyme
							Klf6	Transcription Factor	Scn1b	Ion Channel	Phactr1	Enzyme
							Klf7	Transcription Factor	Scn8a	Ion Channel	Phf20	Epigenetic
							L3mbtl2	Epigenetic	Setd4	Epigenetic	Phf23	Epigenetic
							Lactb	Enzyme	Sgk3	Kinase	Phospho2	Enzyme
							Lats2	Kinase	Sgpp2	Enzyme	Phyhip	Enzyme
							Lcorl	Transcription Factor	Sh3rf1	Enzyme	Pias4	Transcription Factor
							Ldha	Enzyme	Sik3	Kinase	Pigp	Enzyme
							Lgmn	Enzyme	Sirpa	Enzyme	Pigs	Enzyme
							Lipa	Enzyme	Sirt7	Epigenetic	Pim3	Kinase
							Lmf1	Enzyme	Skap2	Enzyme	Pip5k1a	Kinase
							Lmtk2	Kinase	Slc16a1	Transporter	Plcl2	Enzyme
							Lonp1	Enzyme	Slc17a6	Transporter	Plk2	Kinase
							Lpcat4	Enzyme	Slc17a7	Transporter	Pmm2	Enzyme
							Lpgat1	Enzyme	Slc1a1	Transporter	Pmpca	Enzyme
							Lphn2	GPCR	Slc20a1	Transporter	Pnkd	Enzyme
							Lphn3	GPCR	Slc24a2	Transporter	Polr1d	Enzyme
							Lppr3	Enzyme	Slc24a4	Transporter	Polr2h	Enzyme
							Lsg1	Enzyme	Slc25a22	Transporter	Polr3a	Enzyme
							Ltk	Kinase	Slc26a4	Transporter	Polr3f	Enzyme
							Lxn	Enzyme	Slc35f3	Transporter	Pomgnt1	Enzyme
							Lypla1	Enzyme	Slc39a10	Transporter	Pop5	Enzyme
							Lypla2	Enzyme	Slc44a1	Transporter	Pou3f1	Transcription Factor
							Lyplal1	Enzyme	Slc4a10	Transporter	Ppapdc1b	Enzyme
							Lyzl4	Enzyme	Slc4a8	Transporter	Ppapdc2	Enzyme
							Magi3	Enzyme	Slc5a5	Transporter	Ppif	Enzyme
							Man1a	Enzyme	Slc6a7	Transporter	Ppm1e	Enzyme
							Man1b1	Enzyme	Slc7a4	Transporter	Ppp1r14c	Enzyme
							Man2a1	Enzyme	Slc8a1	Transporter	Ppp1r8	Enzyme
							Man2b1	Enzyme	Slk	Kinase	Ppp2r2b	Enzyme
							Maneal	Enzyme	Smad3	Transcription Factor	Ppp2r2c	Enzyme
							Maoa	Enzyme	Smpd3	Enzyme	Ppp2r5d	Enzyme
							Mapk11	Kinase	Sox5	Transcription Factor	Ppp3ca	Enzyme
							Mapk8ip2	Enzyme	Speg	Kinase	Ppp3cb	Enzyme
							Mboat7	Enzyme	Spink10	Enzyme	Pradc1	Enzyme
							Mcat	Enzyme	Spink8	Enzyme	Prep	Enzyme
							Mcoln1	Ion Channel	Spint2	Enzyme	Prkag2	Enzyme
							Mecr	Enzyme	Spr	Enzyme	Prkcb	Kinase
							Med24	Enzyme	Srr	Enzyme	Prkce	Kinase
							Med30	Enzyme	St3gal5	Enzyme	Prkcg	Kinase
							Meis2	Transcription Factor	St6galnac3	Enzyme	Prkcz	Kinase
							Metap1	Enzyme	St6galnac5	Enzyme	Prkg1	Kinase
							Mettl16	Enzyme	Stk39	Kinase	Prmt7	Epigenetic
							Mettl2	Enzyme	Stt3b	Enzyme	Prss36	Enzyme
							Mgat2	Enzyme	Sulf2	Enzyme	Ptger3	GPCR
							Mgat4b	Enzyme	Tef	Transcription Factor	Ptk2	Kinase
							Mgat4c	Enzyme	Tet3	Enzyme	Ptk2b	Kinase
							Mgst3	Enzyme	Tnik	Kinase	Ptp4a2	Enzyme
							Mib2	Enzyme	Tox	Transcription Factor	Ptp4a3	Enzyme
							Minpp1	Enzyme	Trabd2b	Enzyme	Ptplb	Enzyme
							Mitf	Transcription Factor	Traip	Enzyme	Ptpn2	Enzyme
							Mmab	Enzyme	Trerf1	Transcription Factor	Ptpn3	Enzyme
							Mob2	Enzyme	Trib2	Kinase	Ptpra	Enzyme
							Mogs	Enzyme	Trpc1	Ion Channel	PTPRG	Enzyme
							Mok	Kinase	Trpc4	Ion Channel	Ptprj	Enzyme
							Mpped1	Enzyme	Trpc5	Ion Channel	Ptprt	Enzyme
							Msmo1	Enzyme	Ttyh1	Ion Channel	Qrsl1	Enzyme
							Mtfmt	Enzyme	Tub	Transcription Factor	Rab22a	Enzyme
							Mthfsd	Enzyme	Tyro3	Kinase	Rab39b	Enzyme
							Mtmr1	Enzyme	Ubtf	Transcription Factor	Rab9b	Enzyme
							Mtmr7	Enzyme	Uggt2	Enzyme	Rabggta	Enzyme
							Mtrf1l	Enzyme	Ulk4	Kinase	Rangap1	Enzyme
							Mul1	Enzyme	Usp3	Enzyme	Rap1b	Enzyme
							N6amt1	Enzyme	Usp31	Enzyme	Rap1gap	Enzyme
							Nadk	Kinase	Usp45	Enzyme	Rap2a	Enzyme
							Nagk	Kinase	Usp46	Enzyme	Rap2b	Enzyme
							Nans	Enzyme	Ust	Enzyme	Rasd1	Enzyme
							Nars2	Enzyme	Wbscr17	Enzyme	Rce1	Enzyme
							Nat14	Enzyme	Wnk2	Kinase	Rcor1	Transcription Factor
							Nat8l	Enzyme	Xylt1	Enzyme	Recql	Enzyme
							Nat9	Enzyme	Ybx3	Transcription Factor	Rnf123	Enzyme
							Nceh1	Enzyme	Zbtb18	Transcription Factor	Rnf139	Enzyme
							Ndst3	Enzyme	Zbtb7a	Transcription Factor	Rnf168	Enzyme
							Ndst4	Enzyme	Zdhhc14	Enzyme	Rnf41	Enzyme
							Ndufaf5	Enzyme	Zdhhc18	Enzyme	Rnmtl1	Enzyme
							Ndufaf6	Enzyme	Zdhhc23	Enzyme	Rock2	Kinase
							Ndufaf7	Enzyme	Zfhx2	Transcription Factor	Rpe	Enzyme
							Nell1	Enzyme	Zfp831	Transcription Factor	Rpp14	Enzyme
							Neurod6	Transcription Factor	Zfp871	Transcription Factor	Rps6kl1	Kinase
							Nfe2l1	Transcription Factor	Zmiz1	Transcription Factor	Ryr2	Ion Channel
							Nkiras1	Enzyme			Ryr3	Ion Channel
							Nlgn2	Enzyme			Samd8	Enzyme
							Nlk	Kinase			Satb1	Transcription Factor
							Nme6	Kinase			Scn1a	Ion Channel
							Nmrk1	Kinase			Scn1b	Ion Channel
							Nop2	Enzyme			Scn8a	Ion Channel
							Nos1ap	Enzyme			Scyl1	Kinase
							Npepps	Enzyme			Sephs2	Enzyme
							Nr1d2	Nuclear Receptor			Sgk3	Kinase
							Nr1h2	Nuclear Receptor			Sh3rf1	Enzyme
							Nr3c1	Nuclear Receptor			Siae	Enzyme
							Nr4a1	Nuclear Receptor			Siah2	Enzyme
							Nr4a2	Nuclear Receptor			Sik3	Kinase
							Nrbp1	Kinase			Sirpa	Enzyme
							Nrbp2	Kinase			Skap1	Enzyme
							Nsdhl	Enzyme			Skap2	Enzyme
							Nsun2	Enzyme			Slc17a7	Transporter
							Nt5m	Enzyme			Slc1a1	Transporter
							Ntpcr	Enzyme			Slc20a1	Transporter
							Ntrk2	Kinase			Slc24a2	Transporter
							Nudt1	Enzyme			Slc25a22	Transporter
							Nudt14	Enzyme			Slc25a23	Transporter
							Nudt18	Enzyme			Slc2a6	Transporter
							Nudt7	Enzyme			Slc2a8	Transporter
							Nudt9	Enzyme			Slc33a1	Transporter
							Nyap2	Enzyme			Slc35a1	Transporter
							Odc1	Enzyme			Slc35a2	Transporter
							Ogdh	Enzyme			Slc35b4	Transporter
							Ogdhl	Enzyme			Slc35c2	Transporter
							Ogfod2	Enzyme			Slc35f3	Transporter
							Oprl1	GPCR			Slc35f6	Transporter
							Osgepl1	Enzyme			Slc45a1	Transporter
							Oxnad1	Enzyme			Slc4a10	Transporter
							P4hb	Enzyme			Slc4a1ap	Transporter
							Pacsin1	Enzyme			Slc5a5	Transporter
							Pafah1b3	Enzyme			Slc6a17	Transporter
							Pak1	Kinase			Slc7a4	Transporter
							Pank3	Kinase			Slc8a1	Transporter
							Pank4	Kinase			Slco3a1	Transporter
							Papd5	Enzyme			Smad2	Transcription Factor
							Parp1	Enzyme			Smarca4	Epigenetic
							Pbx1	Transcription Factor			Smpd3	Enzyme
							Pbx3	Transcription Factor			Sox5	Transcription Factor
							Pcyt2	Enzyme			Spink10	Enzyme
							Pddc1	Enzyme			Sptlc1	Enzyme
							Pde10a	Enzyme			Srr	Enzyme
							Pde11a	Enzyme			Ssh2	Enzyme
							Pde1a	Enzyme			Sstr4	GPCR
							Pde2a	Enzyme			St3gal5	Enzyme
							Pde4a	Enzyme			St6galnac3	Enzyme
							Pde4b	Enzyme			St6galnac4	Enzyme
							Pde4d	Enzyme			St6galnac5	Enzyme
							Pdha1	Enzyme			St8sia3	Enzyme
							Pdk1	Kinase			Stk3	Kinase
							Pdk2	Kinase			Stk39	Kinase
							Pdk3	Kinase			Stradb	Kinase
							Peak1	Kinase			Stt3b	Enzyme
							Peg3	Transcription Factor			Sulf2	Enzyme
							Pfkm	Kinase			Sult2b1	Enzyme
							Pfkp	Kinase			Tab2	Enzyme
							Pgm2l1	Enzyme			Taok1	Kinase
							Pgm3	Enzyme			Tatdn3	Enzyme
							Pgp	Enzyme			Tdp2	Enzyme
							Pgs1	Enzyme			Tfam	Transcription Factor
							Phactr1	Enzyme			Thap11	Transcription Factor
							Phf20	Epigenetic			Thap4	Transcription Factor
							Phf23	Epigenetic			Thnsl1	Enzyme
							Phospho2	Enzyme			Timm44	Enzyme
							Phyh	Enzyme			Tox	Transcription Factor
							Pias4	Transcription Factor			Tox2	Transcription Factor
							Pigs	Enzyme			Tpgs2	Enzyme
							Pik3r1	Kinase			Tpp1	Enzyme
							Pik3r3	Enzyme			Tpra1	GPCR
							Pik3r4	Kinase			Tpst2	Enzyme
							Pikfyve	Kinase			Traf7	Enzyme
							Pim3	Kinase			Trim9	Enzyme
							Pink1	Kinase			Trio	Kinase
							Pip4k2a	Kinase			Trmt12	Enzyme
							Pkd2	Ion Channel			Trp53	Transcription Factor
							Plcb4	Enzyme			Trpc4	Ion Channel
							Plch2	Enzyme			Trpc5	Ion Channel
							Plcl2	Enzyme			Trub1	Enzyme
							Pld3	Enzyme			Tsc22d1	Transcription Factor
							Plk2	Kinase			Tsen2	Enzyme
							Pmpca	Enzyme			Ttl	Enzyme
							Pms1	Transcription Factor			Ttyh1	Ion Channel
							Pnkd	Enzyme			Tub	Transcription Factor
							Pnpla6	Enzyme			Tysnd1	Enzyme
							Pnpo	Enzyme			Ube3b	Enzyme
							Pnpt1	Enzyme			Ubtf	Transcription Factor
							Poglut1	Enzyme			Uck1	Kinase
							Pold4	Enzyme			Uck2	Kinase
							Poldip2	Enzyme			Ulk4	Kinase
							Pole4	Enzyme			Umps	Enzyme
							Polr2h	Enzyme			Usf1	Transcription Factor
							Polr3h	Enzyme			Usp21	Enzyme
							Pomgnt1	Enzyme			Usp32	Enzyme
							Pomgnt2	Enzyme			Usp46	Enzyme
							Pou3f1	Transcription Factor			Uspl1	Enzyme
							Ppa2	Enzyme			Vax2	Transcription Factor
							Ppap2a	Enzyme			Vma21	Enzyme
							Ppapdc2	Enzyme			Vrk3	Kinase
							Ppif	Enzyme			Wnk2	Kinase
							Ppm1a	Enzyme			Xpnpep1	Enzyme
							Ppm1l	Enzyme			Yars2	Enzyme
							Ppp1r12c	Enzyme			Ydjc	Enzyme
							Ppp1r15b	Enzyme			Zbtb18	Transcription Factor
							Ppp1r16a	Enzyme			Zbtb7a	Transcription Factor
							Ppp1r2	Enzyme			Zdhhc1	Enzyme
							Ppp1r3f	Enzyme			Zdhhc12	Enzyme
							Ppp2r2b	Enzyme			Zdhhc14	Enzyme
							Ppp2r5a	Enzyme			Zdhhc24	Enzyme
							Ppp2r5c	Enzyme			Zdhhc3	Enzyme
							Ppp2r5d	Enzyme			Zdhhc4	Enzyme
							Ppp2r5e	Enzyme			Zdhhc6	Enzyme
							Pradc1	Enzyme			Zdhhc9	Enzyme
							Prdx3	Enzyme			Zfp1	Transcription Factor
							Prep	Enzyme			Zfp146	Transcription Factor
							Prepl	Enzyme			Zfp180	Transcription Factor
							Prkag1	Kinase			Zfp191	Transcription Factor
							Prkar1b	Enzyme			Zfp260	Transcription Factor
							Prkcb	Kinase			Zfp281	Transcription Factor
							Prkcg	Kinase			Zfp286	Transcription Factor
							Prkci	Kinase			Zfp420	Transcription Factor
							Prkra	Kinase			Zfp667	Transcription Factor
							Prmt10	Enzyme			Zfp827	Transcription Factor
							Prmt2	Epigenetic			Zfp87	Transcription Factor
							Prmt7	Epigenetic			Zfp942	Transcription Factor
							Prosc	Enzyme			Zfp943	Transcription Factor
							Prpsap1	Enzyme			Zhx1	Transcription Factor
							Psen2	Enzyme			Zmynd8	Epigenetic
							Psmd10	Enzyme			Zranb3	Enzyme
							Psph	Enzyme			Zzz3	Transcription Factor
							Ptdss2	Enzyme
							Ptger3	GPCR
							Ptp4a3	Enzyme
							Ptplb	Enzyme
							Ptpn4	Enzyme
							PTPRG	Enzyme
							Ptprn	Enzyme
							Ptprn2	Enzyme
							Ptprr	Enzyme
							Ptprt	Enzyme
							Ptpru	Enzyme
							Pusl1	Enzyme
							Pycrl	Enzyme
							Qrsl1	Enzyme
							Rab1b	Enzyme
							Rab22a	Enzyme
							Rab27b	Enzyme
							Rab2b	Enzyme
							Rab36	Enzyme
							Rab39b	Enzyme
							Rab3c	Enzyme
							Rab42	Enzyme
							Rab4a	Enzyme
							Rab4b	Enzyme
							Rab5a	Enzyme
							Rab6b	Enzyme
							Rab9b	Enzyme
							Rabep1	Enzyme
							Rabggta	Enzyme
							Rac3	Enzyme
							Rala	Enzyme
							Ralgapb	Enzyme
							Rangap1	Enzyme
							Rap1b	Enzyme
							Rap1gap	Enzyme
							Rap1gds1	Enzyme
							Rap2a	Enzyme
							Rasa2	Enzyme
							Rasd1	Enzyme
							Rbbp8	Enzyme
							Rce1	Enzyme
							Recql	Enzyme
							Relb	Transcription Factor
							Rexo1	Enzyme
							Rhbdl1	Enzyme
							Rhebl1	Enzyme
							Rit1	Enzyme
							Rit2	Enzyme
							Rlim	Enzyme
							Rnaseh2b	Enzyme
							Rnf123	Enzyme
							Rnf13	Enzyme
							Rnf139	Enzyme
							Rnf14	Enzyme
							Rnf168	Enzyme
							Rnf180	Enzyme
							Rnf185	Enzyme
							Rnf25	Enzyme
							Rnf34	Enzyme
							Rnf4	Enzyme
							Rnmtl1	Enzyme
							Rpgr	Enzyme
							Rpp14	Enzyme
							Rps6ka3	Kinase
							Rps6kl1	Kinase
							Rras	Enzyme
							Rxfp1	GPCR
							Ryr3	Ion Channel
							Sacm1l	Enzyme
							Sap30	Enzyme
							Sars2	Enzyme
							Satb1	Transcription Factor
							Sbk1	Kinase
							Sc5d	Enzyme
							Scn1a	Ion Channel
							Scrn1	Enzyme
							Scrn3	Enzyme
							Scyl1	Kinase
							Sdr39u1	Enzyme
							Senp8	Enzyme
							Sephs2	Enzyme
							Setd3	Epigenetic
							Sh3rf1	Enzyme
							Siah2	Enzyme
							Sik3	Kinase
							Sirpa	Enzyme
							Sirt2	Epigenetic
							Sirt3	Epigenetic
							Skap1	Enzyme
							Skap2	Enzyme
							Slc12a5	Transporter
							Slc17a5	Transporter
							Slc17a6	Transporter
							Slc20a1	Transporter
							Slc22a23	Transporter
							Slc24a3	Transporter
							Slc25a1	Transporter
							Slc25a16	Transporter
							Slc25a17	Transporter
							Slc25a22	Transporter
							Slc25a26	Transporter
							Slc25a29	Transporter
							Slc25a38	Transporter
							Slc25a46	Transporter
							Slc2a8	Transporter
							Slc30a4	Transporter
							Slc30a5	Transporter
							Slc31a1	Transporter
							Slc33a1	Transporter
							Slc35a2	Transporter
							Slc35a4	Transporter
							Slc35a5	Transporter
							Slc35b4	Transporter
							Slc35e1	Transporter
							Slc35f1	Transporter
							Slc35f5	Transporter
							Slc35f6	Transporter
							Slc36a4	Transporter
							Slc38a1	Transporter
							Slc39a13	Transporter
							Slc39a3	Transporter
							Slc39a7	Transporter
							Slc41a1	Transporter
							Slc46a1	Transporter
							Slc4a1ap	Transporter
							Slc4a8	Transporter
							Slc5a3	Transporter
							Slc5a5	Transporter
							Slc6a17	Transporter
							Slc6a7	Transporter
							Slc7a4	Transporter
							Slc7a8	Transporter
							Slc8a1	Transporter
							Slc9a6	Transporter
							Slc9a7	Transporter
							Slk	Kinase
							Smad2	Transcription Factor
							Smpd1	Enzyme
							Smpd3	Enzyme
							Smurf1	Enzyme
							Smyd5	Epigenetic
							Sod2	Enzyme
							Sox4	Transcription Factor
							Sox5	Transcription Factor
							Spink10	Enzyme
							Spink8	Enzyme
							Sppl2b	Enzyme
							Spr	Enzyme
							Sptlc1	Enzyme
							Sptlc2	Enzyme
							Srcin1	Enzyme
							Srgap1	Enzyme
							Srgap2	Enzyme
							St3gal2	Enzyme
							St6galnac4	Enzyme
							St6galnac6	Enzyme
							St8sia1	Enzyme
							St8sia3	Enzyme
							St8sia5	Enzyme
							Stk39	Kinase
							Stradb	Kinase
							Stt3b	Enzyme
							Sulf2	Enzyme
							Sult2b1	Enzyme
							Sult4a1	Enzyme
							Sumf2	Enzyme
							Tagap1	Enzyme
							Tdp1	Enzyme
							Tdrkh	Epigenetic
							Thap11	Transcription Factor
							Them4	Enzyme
							Thnsl1	Enzyme
							Thop1	Enzyme
							Thrb	Nuclear Receptor
							Thtpa	Enzyme
							Timm17b	Enzyme
							Timp2	Enzyme
							Tk2	Kinase
							Tm7sf2	Enzyme
							Tmem129	Enzyme
							Tmem55a	Enzyme
							Tmem63b	Ion Channel
							Top1mt	Enzyme
							Tox	Transcription Factor
							Tox2	Transcription Factor
							Tpp1	Enzyme
							Tpra1	GPCR
							Trim37	Enzyme
							Trim62	Enzyme
							Trim8	Enzyme
							Trmt1	Enzyme
							Trmt12	Enzyme
							Trnt1	Enzyme
							Trpc1	Ion Channel
							Trpc4	Ion Channel
							Trpm2	Ion Channel
							Trpt1	Enzyme
							Trpv2	Ion Channel
							Tsc22d3	Transcription Factor
							Ttbk2	Kinase
							Ttll7	Enzyme
							Ttyh1	Ion Channel
							Tub	Transcription Factor
							Tyro3	Kinase
							Tyw1	Enzyme
							Uap1l1	Enzyme
							Ublcp1	Enzyme
							Uck2	Kinase
							Ufl1	Enzyme
							Ufsp2	Enzyme
							Ugcg	Enzyme
							Uggt1	Enzyme
							Ulk1	Kinase
							Umps	Enzyme
							Usf1	Transcription Factor
							Usp10	Enzyme
							Usp20	Enzyme
							Usp21	Enzyme
							Usp4	Enzyme
							Usp46	Enzyme
							Uspl1	Enzyme
							Ust	Enzyme
							Vat1l	Enzyme
							Vax2	Transcription Factor
							Vezf1	Transcription Factor
							Vipr1	GPCR
							Wnk2	Kinase
							Wrnip1	Enzyme
							Xrcc6bp1	Enzyme
							Xxylt1	Enzyme
							Xylt1	Enzyme
							Yars2	Enzyme
							Ydjc	Enzyme
							Zbtb7a	Transcription Factor
							Zdhhc16	Enzyme
							Zdhhc2	Enzyme
							Zdhhc7	Enzyme
							Zdhhc9	Enzyme
							Zfp180	Transcription Factor
							Zfp2	Transcription Factor
							Zfp251	Transcription Factor
							Zfp286	Transcription Factor
							Zfp420	Transcription Factor
							Zfp426	Transcription Factor
							Zfp444	Transcription Factor
							Zfp467	Transcription Factor
							Zfp575	Transcription Factor
							Zfp60	Transcription Factor
							Zfp612	Transcription Factor
							Zfp639	Transcription Factor
							Zfp692	Transcription Factor
							Zfp800	Transcription Factor
							Zfp945	Transcription Factor
							Zhx1	Transcription Factor
							Zmiz2	Transcription Factor
							Zmynd8	Epigenetic
							Zranb3	Enzyme
[truncated: 26 more columns]

## Sheet: DG
Intraregional Intersection																				conservative interregional (bar graph)			Intraregional Intersection (Venn Diagrams)
Number of DEGs	104		19		77		284		116														Number of DEGs	13		50		73		77		11		14		15		53		45		81		11		10		13
Dataset	A - DG vs CA1		B - DG vs CA2		C - DG vs CA3		D - DG vs GABA		E - DG vs SUB		DG vs Vip		DG vs Pvalb		DG vs Sst		DG vs Sncg+Lamp			S_GPCR	S_Class		Intersection of Datasets	AB		AC		AD		AE		BC		BD		BE		CD		CE		DE		ABC		ABD		ABE
Gene + category	Acot5	Enzyme	Adcyap1r1	GPCR	Acot5	Enzyme	Abcc4	Transporter	Acot5	Enzyme	Abhd17c	Enzyme	Abcc8	Transporter	Abcc8	Transporter	Abcc4	Transporter		Cebpb	Transcription Factor		Gene + category	Adcyap1r1	GPCR	Acot5	Enzyme	Acot5	Enzyme	Acot5	Enzyme	Adcyap1r1	GPCR	Camk2n1	Enzyme	Adcyap1r1	GPCR	Acot5	Enzyme	Acot5	Enzyme	Acot5	Enzyme	Adcyap1r1	GPCR	Cebpb	Transcription Factor	Adcyap1r1	GPCR
	Adamts17	Enzyme	Akap7	Enzyme	Adarb2	Enzyme	Abcc8	Transporter	Adamts17	Enzyme	Abhd6	Enzyme	Acot3	Enzyme	Abhd17c	Enzyme	Abcc8	Transporter		Cebpd	Transcription Factor			Akap7	Enzyme	Adarb2	Enzyme	Adarb2	Enzyme	Adamts17	Enzyme	Akap7	Enzyme	Cebpb	Transcription Factor	Akap7	Enzyme	Adarb2	Enzyme	Adarb2	Enzyme	Adamts3	Enzyme	Akap7	Enzyme	Cebpd	Transcription Factor	Akap7	Enzyme
	Adarb2	Enzyme	Camk2n1	Enzyme	Adcy1	Enzyme	Abhd17c	Enzyme	Adamts3	Enzyme	Acot3	Enzyme	Adarb2	Enzyme	Acot3	Enzyme	Abhd17c	Enzyme		Dgkh	Kinase			Cebpb	Transcription Factor	Adcy1	Enzyme	Adcy1	Enzyme	Adarb2	Enzyme	Cebpb	Transcription Factor	Cebpd	Transcription Factor	Camk2n1	Enzyme	Adcy1	Enzyme	Adcyap1r1	GPCR	Adarb2	Enzyme	Cebpb	Transcription Factor	Dgkh	Kinase	Cebpb	Transcription Factor
	Adcy1	Enzyme	Cebpb	Transcription Factor	Adcy10	Enzyme	Acot3	Enzyme	Adarb2	Enzyme	Acvr1c	Kinase	Adcy1	Enzyme	Adarb2	Enzyme	Acot3	Enzyme		Glis3	Transcription Factor			Cebpd	Transcription Factor	Adcy10	Enzyme	Adcy10	Enzyme	Adcyap1r1	GPCR	Cebpd	Transcription Factor	Dgkh	Kinase	Cebpb	Transcription Factor	Adcy10	Enzyme	Ahcyl2	Enzyme	Ahcyl2	Enzyme	Cebpd	Transcription Factor	Glis3	Transcription Factor	Cebpd	Transcription Factor
	Adcy10	Enzyme	Cebpd	Transcription Factor	Adcyap1r1	GPCR	Acot5	Enzyme	Adcyap1r1	GPCR	Adcy1	Enzyme	Adcy10	Enzyme	Adcy1	Enzyme	Acot5	Enzyme		Nkain2	Enzyme			Dgkh	Kinase	Adcyap1r1	GPCR	Ahcyl2	Enzyme	Aff2	Transcription Factor	Dgkh	Kinase	Ephx4	Enzyme	Cebpd	Transcription Factor	Ahcyl2	Enzyme	Akap7	Enzyme	Ak5	Kinase	Dgkh	Kinase	Gstm1	Enzyme	Dgkh	Kinase
	Adcyap1r1	GPCR	Dcakd	Enzyme	Ahcyl2	Enzyme	Acvr1c	Kinase	Add3	Enzyme	Adcy10	Enzyme	Adcy2	Enzyme	Adcy10	Enzyme	Acvr1c	Kinase		Pde7b	Enzyme			Glis3	Transcription Factor	Ahcyl2	Enzyme	Ak5	Kinase	Ahcyl2	Enzyme	Glis3	Transcription Factor	Glis3	Transcription Factor	Dgkh	Kinase	Arhgap20	Enzyme	Atp1b2	Transporter	Arhgap15	Enzyme	Glis3	Transcription Factor	Mapk3	Kinase	Glis3	Transcription Factor
	Aff2	Transcription Factor	Dgkh	Kinase	Akap7	Enzyme	Adamts3	Enzyme	Aff2	Transcription Factor	Adcy9	Enzyme	Adcy9	Enzyme	Adcy9	Enzyme	Adamts3	Enzyme		Pkig	Enzyme			Gstm1	Enzyme	Akap7	Enzyme	Arhgap15	Enzyme	Ak5	Kinase	Mapk3	Kinase	Gstm1	Enzyme	Glis3	Transcription Factor	Bcl11b	Transcription Factor	Car12	Enzyme	Cacna1c	Ion Channel	Mapk3	Kinase	Nkain2	Enzyme	Gstm1	Enzyme
	Ahcyl2	Enzyme	Ephx4	Enzyme	Arhgap12	Enzyme	Adarb2	Enzyme	Ahcyl2	Enzyme	Add2	Enzyme	Add2	Enzyme	Add2	Enzyme	Adcy1	Enzyme		Rfx3	Transcription Factor			Mapk3	Kinase	Camk2g	Kinase	Cacna1c	Ion Channel	Akap7	Enzyme	Nkain2	Enzyme	Itpka	Kinase	Gstm1	Enzyme	Bcl6	Transcription Factor	Cbfb	Transcription Factor	Camk2n1	Enzyme	Nkain2	Enzyme	Pde7b	Enzyme	Mapk3	Kinase
	Ak5	Kinase	Glis3	Transcription Factor	Arhgap20	Enzyme	Adcy1	Enzyme	Ak5	Kinase	Add3	Enzyme	Add3	Enzyme	Add3	Enzyme	Adcy10	Enzyme						Nkain2	Enzyme	Cebpb	Transcription Factor	Cblb	Enzyme	Arhgap15	Enzyme	Pde7b	Enzyme	Mapk3	Kinase	Mapk3	Kinase	Car12	Enzyme	Cebpb	Transcription Factor	Camkk1	Kinase	Pde7b	Enzyme	Pkig	Enzyme	Nkain2	Enzyme
	Akap7	Enzyme	Grik2	Ion Channel	Arid5b	Transcription Factor	Adcy10	Enzyme	Akap7	Enzyme	Ahcyl2	Enzyme	Agpat4	Enzyme	Adora1	GPCR	Adcy2	Enzyme						Pde7b	Enzyme	Cebpd	Transcription Factor	Cebpb	Transcription Factor	Cacna1c	Ion Channel	Pkig	Enzyme	Nkain2	Enzyme	Nkain2	Enzyme	Cbfb	Transcription Factor	Cebpd	Transcription Factor	Car12	Enzyme	Pkig	Enzyme	Rfx3	Transcription Factor	Pde7b	Enzyme
	Arhgap15	Enzyme	Gstm1	Enzyme	Atp1b2	Transporter	Adcy2	Enzyme	Arhgap15	Enzyme	Ak5	Kinase	Ahcyl2	Enzyme	Ahcyl2	Enzyme	Adcy9	Enzyme						Phyhipl	Enzyme	Cecr2	Epigenetic	Cebpd	Transcription Factor	Car10	Enzyme	Rfx3	Transcription Factor	Pde7b	Enzyme	Pde7b	Enzyme	Cebpb	Transcription Factor	Cecr2	Epigenetic	Car4	Enzyme	Rfx3	Transcription Factor			Phyhipl	Enzyme
	Blmh	Enzyme	Itpka	Kinase	Bcl11b	Transcription Factor	Adcy9	Enzyme	Asphd2	Enzyme	Apaf1	Enzyme	Ak5	Kinase	Ak5	Kinase	Add2	Enzyme						Pkig	Enzyme	Chst9	Enzyme	Cecr2	Epigenetic	Cblb	Enzyme			Pkig	Enzyme	Phyhipl	Enzyme	Cebpd	Transcription Factor	Chst9	Enzyme	Cbfb	Transcription Factor					Pkig	Enzyme
	Cacna1c	Ion Channel	Mapk3	Kinase	Bcl6	Transcription Factor	Add2	Enzyme	Atp1b2	Transporter	Arf3	Enzyme	Apaf1	Enzyme	Akt3	Kinase	Adora1	GPCR						Rfx3	Transcription Factor	Dgkh	Kinase	Chst9	Enzyme	Cebpb	Transcription Factor			Rfx3	Transcription Factor	Pkig	Enzyme	Cecr2	Epigenetic	Dgkh	Kinase	Cblb	Enzyme					Rfx3	Transcription Factor
	Camk2g	Kinase	Nkain2	Enzyme	Bhlhe41	Transcription Factor	Adora1	GPCR	Atp8a1	Transporter	Arhgap20	Enzyme	Arhgap39	Enzyme	Apaf1	Enzyme	Agap1	Enzyme								Foxn3	Transcription Factor	Csgalnact1	Enzyme	Cebpd	Transcription Factor			Sphkap	Enzyme	Rfx3	Transcription Factor	Chst15	Enzyme	Foxn3	Transcription Factor	Cebpb	Transcription Factor
	Car10	Enzyme	Pde7b	Enzyme	Camk2g	Kinase	Ahcyl2	Enzyme	Cacna1c	Ion Channel	Arhgap21	Enzyme	Arsb	Enzyme	Arhgap20	Enzyme	Ahcyl2	Enzyme								Foxo1	Transcription Factor	Cyp7b1	Enzyme	Cecr2	Epigenetic					Sphkap	Enzyme	Chst9	Enzyme	Gabrd	Ion Channel	Cebpd	Transcription Factor
	Cblb	Enzyme	Phyhipl	Enzyme	Car12	Enzyme	Ak5	Kinase	Camk2n1	Enzyme	Arhgap39	Enzyme	Asphd2	Enzyme	Arhgap21	Enzyme	Ak5	Kinase								Gabrd	Ion Channel	Dgat2	Enzyme	Chst9	Enzyme							Dapk1	Kinase	Glis3	Transcription Factor	Cecr2	Epigenetic
	Cebpb	Transcription Factor	Pkig	Enzyme	Cbfb	Transcription Factor	Apaf1	Enzyme	Camkk1	Kinase	Arid4a	TF-Epigenetic	Atf6	Transcription Factor	Arhgap39	Enzyme	Apaf1	Enzyme								Glis3	Transcription Factor	Dgkh	Kinase	Csgalnact1	Enzyme							Dgkh	Kinase	Jun	Transcription Factor	Chd7	Epigenetic
	Cebpd	Transcription Factor	Rfx3	Transcription Factor	Cebpb	Transcription Factor	Arhgap15	Enzyme	Car10	Enzyme	Arid5b	Transcription Factor	Atp1a1	Transporter	Arsb	Enzyme	Arhgap15	Enzyme								Grik3	Ion Channel	Dpf3	Epigenetic	Cyp7b1	Enzyme							Dgki	Enzyme	Lct	Enzyme	Chst9	Enzyme
	Cecr2	Epigenetic	Sphkap	Enzyme	Cebpd	Transcription Factor	Arhgap20	Enzyme	Car12	Enzyme	Arl15	Enzyme	Atp2b1	Transporter	Atf6	Transcription Factor	Arhgap20	Enzyme								Grm2	GPCR	Dpyd	Enzyme	Dgkh	Kinase							Foxo1	Transcription Factor	Mapk3	Kinase	Csgalnact1	Enzyme
	Chst9	Enzyme			Cecr2	Epigenetic	Arhgap21	Enzyme	Car4	Enzyme	Arsb	Enzyme	B3galt1	Enzyme	Atp1a1	Transporter	Arhgap21	Enzyme								Isoc1	Enzyme	Dusp14	Enzyme	Dpf3	Epigenetic							Gabrd	Ion Channel	Mef2c	Transcription Factor	Cyp7b1	Enzyme
	Csgalnact1	Enzyme			Chst15	Enzyme	Arhgap39	Enzyme	Cat	Enzyme	Asphd2	Enzyme	B3gnt2	Enzyme	Atp2b1	Transporter	Arhgap39	Enzyme								Jun	Transcription Factor	Epha7	Kinase	Dpyd	Enzyme							Glis3	Transcription Factor	Nfia	Transcription Factor	Dgkh	Kinase
	Cyp7b1	Enzyme			Chst9	Enzyme	Arsb	Enzyme	Cbfb	Transcription Factor	Atf6	Transcription Factor	B4galt4	Enzyme	B3galt1	Enzyme	Atf6	Transcription Factor								Kcnc4	Ion Channel	Foxo1	Transcription Factor	Dusp14	Enzyme							Grm2	GPCR	Nkain2	Enzyme	Dpf3	Epigenetic
	Dgat2	Enzyme			Dapk1	Kinase	Atf6	Transcription Factor	Cblb	Enzyme	Atf6b	Transcription Factor	Bai2	GPCR	B3galt2	Enzyme	Atp1a1	Transporter								Lct	Enzyme	Gabrd	Ion Channel	Ece2	Enzyme							Hlf	Transcription Factor	Nt5dc2	Enzyme	Dpyd	Enzyme
	Dgkh	Kinase			Dgkh	Kinase	Atp1a1	Transporter	Cebpb	Transcription Factor	Atp1a1	Transporter	Bcl11a	Transcription Factor	B3gat1	Enzyme	Atp2b1	Transporter								Magi1	Enzyme	Glis3	Transcription Factor	Epha7	Kinase							Jun	Transcription Factor	Pacsin2	Enzyme	Dusp14	Enzyme
	Dpf3	Epigenetic			Dgki	Enzyme	Atp2b1	Transporter	Cebpd	Transcription Factor	Atp2b1	Transporter	Bcl11b	Transcription Factor	B3gnt2	Enzyme	Atp2b4	Transporter								Mapk3	Kinase	Grm1	GPCR	Foxn3	Transcription Factor							Lct	Enzyme	Pde1b	Enzyme	Epha7	Kinase
	Dpyd	Enzyme			Foxn3	Transcription Factor	Atp2b4	Transporter	Cecr2	Epigenetic	Atp2b3	Transporter	Cacna1c	Ion Channel	B4galt4	Enzyme	B3galt1	Enzyme								Mef2c	Transcription Factor	Grm2	GPCR	Gabrd	Ion Channel							Mapk3	Kinase	Pde7b	Enzyme	Gabrd	Ion Channel
	Dusp14	Enzyme			Foxo1	Transcription Factor	B3galt1	Enzyme	Chd7	Epigenetic	Atp2b4	Transporter	Cacna1e	Ion Channel	Bai2	GPCR	B3galt5	Enzyme								Nfia	Transcription Factor	Gstm1	Enzyme	Glis3	Transcription Factor							Ndst4	Enzyme	Phgdh	Enzyme	Glis3	Transcription Factor
	Ece2	Enzyme			Gabrd	Ion Channel	B3galt2	Enzyme	Chst9	Enzyme	Atp2c1	Transporter	Cacna1h	Ion Channel	Bai3	GPCR	B3gnt2	Enzyme								Nkain2	Enzyme	Gstm7	Enzyme	Grm1	GPCR							Nfia	Transcription Factor	Pip5k1b	Kinase	Grm1	GPCR
	Epha7	Kinase			Glis3	Transcription Factor	B3galt5	Enzyme	Csgalnact1	Enzyme	B3galt1	Enzyme	Cacna2d1	Ion Channel	Bcl11b	Transcription Factor	Bai2	GPCR								Nt5dc2	Enzyme	Hpdl	Enzyme	Gstm1	Enzyme							Nkain2	Enzyme	Pkig	Enzyme	Gstm1	Enzyme
	Foxn3	Transcription Factor			Grik3	Ion Channel	B3gnt2	Enzyme	Cyp7b1	Enzyme	B3galt2	Enzyme	Cacnb2	Ion Channel	Bcl6	Transcription Factor	Bcl11b	Transcription Factor								Pde1b	Enzyme	Htra4	Enzyme	Gstm7	Enzyme							Nt5dc2	Enzyme	Plcl1	Enzyme	Gstm7	Enzyme
	Foxo1	Transcription Factor			Grm2	GPCR	Bai2	GPCR	Dgkh	Kinase	B3gnt2	Enzyme	Camk2a	Kinase	Bhlhe40	Transcription Factor	Bcl6	Transcription Factor								Pde7b	Enzyme	Inpp4b	Enzyme	Hpdl	Enzyme							Pde7b	Enzyme	Plk5	Kinase	Hpdl	Enzyme
	Gabrd	Ion Channel			Hlf	Transcription Factor	Bcl11a	Transcription Factor	Dpf3	Epigenetic	Bai1	GPCR	Camk2b	Kinase	Bhlhe41	Transcription Factor	Bhlhe22	Transcription Factor								Phgdh	Enzyme	Jun	Transcription Factor	Htra4	Enzyme							Pip5k1b	Kinase	Ppp1r1a	Enzyme	Htra4	Enzyme
	Gad1	Enzyme			Id2	Transcription Factor	Bcl11b	Transcription Factor	Dpyd	Enzyme	Bai2	GPCR	Camk2n1	Enzyme	Cacna1c	Ion Channel	Bhlhe40	Transcription Factor								Pkig	Enzyme	Kcnmb4	Ion Channel	Inpp4b	Enzyme							Pkig	Enzyme	Prdm5	TF-Epigenetic	Inpp4b	Enzyme
	Glis3	Transcription Factor			Isoc1	Enzyme	Bcl6	Transcription Factor	Dusp14	Enzyme	Bcl11a	Transcription Factor	Camkk1	Kinase	Cacna1e	Ion Channel	Cacna1c	Ion Channel								Plcl1	Enzyme	Lct	Enzyme	Jun	Transcription Factor							Plcl1	Enzyme	Prkd1	Kinase	Ippk	Enzyme
	Gprc5b	GPCR			Jun	Transcription Factor	Bhlhe22	Transcription Factor	Ece2	Enzyme	Bcl11b	Transcription Factor	Camkv	Kinase	Cacna1h	Ion Channel	Cacna1e	Ion Channel								Plk5	Kinase	Mapk3	Kinase	Lct	Enzyme							Plk5	Kinase	Rasl10a	Enzyme	Jun	Transcription Factor
	Grik3	Ion Channel			Kcnc4	Ion Channel	Bhlhe40	Transcription Factor	Epha7	Kinase	Bcl6	Transcription Factor	Cblb	Enzyme	Cacna2d1	Ion Channel	Cacna1h	Ion Channel								Ppp1r1a	Enzyme	Mmp16	Enzyme	Macrod1	Enzyme							Ppp1r1a	Enzyme	Rfx3	Transcription Factor	Kcnip2	Ion Channel
	Grm1	GPCR			Lct	Enzyme	Cacna1c	Ion Channel	Extl2	Enzyme	Bhlhe40	Transcription Factor	Cdk14	Kinase	Cacnb2	Ion Channel	Cacna2d3	Ion Channel								Prdm5	TF-Epigenetic	Napepld	Enzyme	Mapk3	Kinase							Prdm5	TF-Epigenetic	Slc29a4	Transporter	Kcnj6	Ion Channel
	Grm2	GPCR			Magi1	Enzyme	Cacna1e	Ion Channel	Foxn3	Transcription Factor	Bphl	Enzyme	Cebpb	Transcription Factor	Camk2a	Kinase	Cacng3	Ion Channel								Prkd1	Kinase	Nek6	Kinase	Mef2c	Transcription Factor							Prkd1	Kinase	Slc2a13	Transporter	Lct	Enzyme
	Gstm1	Enzyme			Mapk3	Kinase	Cacna1h	Ion Channel	Gabrd	Ion Channel	Cacna1c	Ion Channel	Cebpd	Transcription Factor	Camk2b	Kinase	Camk2a	Kinase								Ptprz1	Enzyme	Neurod1	Transcription Factor	Mmp16	Enzyme							Ptprd	Enzyme	Slc4a4	Transporter	Mapk3	Kinase
	Gstm7	Enzyme			Mapk4	Kinase	Camk2a	Kinase	Glis3	Transcription Factor	Cacna1e	Ion Channel	Chrm1	GPCR	Camk2n1	Enzyme	Camk2b	Kinase								Rasl10a	Enzyme	Nfia	Transcription Factor	Napepld	Enzyme							Rasal2	Enzyme	St18	Transcription Factor	Mmp16	Enzyme
	Hpdl	Enzyme			Marcks	Enzyme	Camk2b	Kinase	Gpr12	GPCR	Cacna1h	Ion Channel	Chst1	Enzyme	Camkk1	Kinase	Camk2n1	Enzyme								Rfx3	Transcription Factor	Nkain2	Enzyme	Neurod1	Transcription Factor							Rasl10a	Enzyme	Tdo2	Enzyme	Mycl	Transcription Factor
	Htra4	Enzyme			Mef2c	Transcription Factor	Camk2n1	Enzyme	Grm1	GPCR	Cacna2d1	Ion Channel	Chst15	Enzyme	Camkv	Kinase	Camkk1	Kinase								Slc16a10	Transporter	Nt5dc2	Enzyme	Nfia	Transcription Factor							Rfx3	Transcription Factor	Trpc6	Ion Channel	Napepld	Enzyme
	Inpp4b	Enzyme			Ndst4	Enzyme	Camkk1	Kinase	Gstm1	Enzyme	Camk2a	Kinase	Cnksr2	Enzyme	Cap1	Enzyme	Camkv	Kinase								Slc29a4	Transporter	Pcsk5	Enzyme	Nkain2	Enzyme							Scn3a	Ion Channel	Trpm3	Ion Channel	Neurod1	Transcription Factor
	Isoc1	Enzyme			Nfia	Transcription Factor	Camkv	Kinase	Gstm7	Enzyme	Camk2b	Kinase	Cyp7b1	Enzyme	Cap2	Enzyme	Cap2	Enzyme								Slc2a13	Transporter	Pde7b	Enzyme	Nt5dc2	Enzyme							Slc16a10	Transporter	Usp2	Enzyme	Nfia	Transcription Factor
	Jun	Transcription Factor			Nkain2	Enzyme	Cap1	Enzyme	Hpdl	Enzyme	Camkk1	Kinase	Dapk1	Kinase	Car12	Enzyme	Car10	Enzyme								Slc4a4	Transporter	Pkig	Enzyme	Pde1b	Enzyme							Slc29a4	Transporter	Zfhx4	Transcription Factor	Nkain2	Enzyme
	Kcnc4	Ion Channel			Npy1r	GPCR	Cap2	Enzyme	Htra4	Enzyme	Camkk2	Kinase	Dgat2	Enzyme	Car4	Enzyme	Car12	Enzyme								St18	Transcription Factor	Plcl1	Enzyme	Pde7b	Enzyme							Slc4a4	Transporter			Npy2r	GPCR
	Kcnd3	Ion Channel			Nt5dc2	Enzyme	Car12	Enzyme	Inpp4b	Enzyme	Camkv	Kinase	Dgkb	Enzyme	Cblb	Enzyme	Cbfb	Transcription Factor								Tdo2	Enzyme	Plk5	Kinase	Phgdh	Enzyme							Smad3	Transcription Factor			Nt5dc2	Enzyme
	Kcnmb4	Ion Channel			Pacsin2	Enzyme	Car4	Enzyme	Ippk	Enzyme	Camta2	Transcription Factor	Dgkh	Kinase	Cdk14	Kinase	Cblb	Enzyme								Trpc6	Ion Channel	Ppp1r16b	Enzyme	Phyhipl	Enzyme							St18	Transcription Factor			Pde7b	Enzyme
	Klf12	Transcription Factor			Pde1b	Enzyme	Cbfb	Transcription Factor	Jun	Transcription Factor	Cap1	Enzyme	Dhx33	Enzyme	Cdk17	Kinase	Cebpb	Transcription Factor								Trpm3	Ion Channel	Ppp1r1a	Enzyme	Pkib	Enzyme							Tdo2	Enzyme			Pip5k1b	Kinase
	Lct	Enzyme			Pde7b	Enzyme	Cblb	Enzyme	Kcnab1	Ion Channel	Cap2	Enzyme	Dnajc1	Transcription Factor	Cdk19	Kinase	Cebpd	Transcription Factor								Usp2	Enzyme	Prdm5	TF-Epigenetic	Pkig	Enzyme							Trpc6	Ion Channel			Pkia	Enzyme
	Macrod1	Enzyme			Phgdh	Enzyme	Cdk14	Kinase	Kcnc1	Ion Channel	Car12	Enzyme	Dpf1	Epigenetic	Cebpb	Transcription Factor	Cecr2	Epigenetic										Prdm8	TF-Epigenetic	Plcl1	Enzyme							Trpm3	Ion Channel			Pkig	Enzyme
	Magi1	Enzyme			Pip5k1b	Kinase	Cdk17	Kinase	Kcnh1	Ion Channel	Cbfb	Transcription Factor	Dpyd	Enzyme	Cebpd	Transcription Factor	Cerkl	Enzyme										Prkd1	Kinase	Plk5	Kinase							Usp2	Enzyme			Plcl1	Enzyme
	Mapk3	Kinase			Pkig	Enzyme	Cebpb	Transcription Factor	Kcnip2	Ion Channel	Cblb	Enzyme	Dusp14	Enzyme	Cecr2	Epigenetic	Chd7	Epigenetic										Ptgr1	Enzyme	Ppp1r16b	Enzyme							Zfhx4	Transcription Factor			Plk5	Kinase
	Mef2c	Transcription Factor			Plcl1	Enzyme	Cebpd	Transcription Factor	Kcnj6	Ion Channel	Cdk14	Kinase	Elk1	Transcription Factor	Chd7	Epigenetic	Chrm1	GPCR										Ptprk	Enzyme	Ppp1r1a	Enzyme											Ppp1r16b	Enzyme
	Mmp16	Enzyme			Plk5	Kinase	Cecr2	Epigenetic	Kcnk1	Ion Channel	Cdk17	Kinase	Epha4	Kinase	Chrm1	GPCR	Chst1	Enzyme										Rasl10a	Enzyme	Prdm5	TF-Epigenetic											Ppp1r1a	Enzyme
	Napepld	Enzyme			Ppp1r1a	Enzyme	Cerkl	Enzyme	Kcnk2	Ion Channel	Cebpb	Transcription Factor	Epha6	Kinase	Chst1	Enzyme	Chst15	Enzyme										Rfx3	Transcription Factor	Prdm8	TF-Epigenetic											Ppp3ca	Enzyme
	Nek6	Kinase			Prdm5	TF-Epigenetic	Chd7	Epigenetic	Kcnt2	Ion Channel	Cebpd	Transcription Factor	Epha7	Kinase	Chst15	Enzyme	Chst9	Enzyme										Rreb1	Transcription Factor	Prkd1	Kinase											Prdm5	TF-Epigenetic
	Neurod1	Transcription Factor			Prkd1	Kinase	Chrm1	GPCR	Lct	Enzyme	Cecr2	Epigenetic	Ets2	Transcription Factor	Chst9	Enzyme	Cnksr2	Enzyme										Scnn1a	Ion Channel	Ptprk	Enzyme											Prdm8	TF-Epigenetic
	Nfia	Transcription Factor			Ptprd	Enzyme	Chst1	Enzyme	Lonrf3	Enzyme	Cers6	Transcription Factor	Exd2	Enzyme	Chsy3	Enzyme	Crym	Enzyme										Slc15a2	Transporter	Ptpro	Enzyme											Prkd1	Kinase
	Nkain2	Enzyme			Ptprz1	Enzyme	Chst15	Enzyme	Lppr1	Enzyme	Chd4	Epigenetic	Exosc8	Enzyme	Cnksr2	Enzyme	Csgalnact1	Enzyme										Slc16a10	Transporter	Rasl10a	Enzyme											Prkg1	Kinase
	Nt5dc2	Enzyme			Rasal2	Enzyme	Chst9	Enzyme	Macrod1	Enzyme	Chrm1	GPCR	Faah	Enzyme	Csnk1g1	Kinase	Cyp7b1	Enzyme										Slc1a3	Transporter	Rfx3	Transcription Factor											Ptprk	Enzyme
	Pcsk5	Enzyme			Rasl10a	Enzyme	Cnksr2	Enzyme	Mapk3	Kinase	Chst1	Enzyme	Fam105a	Enzyme	Cyp7b1	Enzyme	Dagla	Enzyme										Slc29a4	Transporter	Rreb1	Transcription Factor											Rasl10a	Enzyme
	Pde1b	Enzyme			Rfx3	Transcription Factor	Crym	Enzyme	Mef2c	Transcription Factor	Chst15	Enzyme	Fkbp5	Enzyme	Dapk1	Kinase	Dapk1	Kinase										Slc30a3	Transporter	Slc15a2	Transporter											Rfx3	Transcription Factor
	Pde7b	Enzyme			Scn3a	Ion Channel	Csgalnact1	Enzyme	Mmp16	Enzyme	Chst9	Enzyme	Foxo1	Transcription Factor	Dbp	Transcription Factor	Dclk3	Kinase										Slc4a4	Transporter	Slc1a3	Transporter											Rreb1	Transcription Factor
	Phgdh	Enzyme			Slc16a10	Transporter	Cyp7b1	Enzyme	Mycl	Transcription Factor	Cnksr2	Enzyme	Gabra2	Ion Channel	Dgat2	Enzyme	Dgat2	Enzyme										Spint2	Enzyme	Slc29a4	Transporter											Ryr2	Ion Channel
	Phyhipl	Enzyme			Slc29a4	Transporter	Dagla	Enzyme	Napepld	Enzyme	Cpped1	Enzyme	Gabra4	Ion Channel	Dgkb	Enzyme	Dgkg	Enzyme										St18	Transcription Factor	Slc2a13	Transporter											Slc15a2	Transporter
	Pkib	Enzyme			Slc2a13	Transporter	Dapk1	Kinase	Neurod1	Transcription Factor	Crym	Enzyme	Gabra5	Ion Channel	Dgkd	Enzyme	Dgkh	Kinase										St6galnac3	Enzyme	Slc30a3	Transporter											Slc1a3	Transporter
	Pkig	Enzyme			Slc4a4	Transporter	Dclk3	Kinase	Nfia	Transcription Factor	Csnk1g1	Kinase	Gabrb1	Ion Channel	Dgkh	Kinase	Dgki	Enzyme										Tdo2	Enzyme	Slc39a6	Transporter											Slc29a4	Transporter
	Plcl1	Enzyme			Smad3	Transcription Factor	Dgat2	Enzyme	Nkain2	Enzyme	Cyp7b1	Enzyme	Gabrb3	Ion Channel	Dgki	Enzyme	Dhx33	Enzyme										Trpc6	Ion Channel	Slc4a4	Transporter											Slc30a3	Transporter
	Plk5	Kinase			St18	Transcription Factor	Dgkg	Enzyme	Npy2r	GPCR	Dagla	Enzyme	Glis3	Transcription Factor	Dhx33	Enzyme	Diras2	Enzyme										Trpm3	Ion Channel	St18	Transcription Factor											Slc4a4	Transporter
	Ppp1r16b	Enzyme			St8sia4	Enzyme	Dgkh	Kinase	Nt5dc2	Enzyme	Dapk1	Kinase	Gpd2	Enzyme	Dhx40	Enzyme	Dnajc1	Transcription Factor										Usp2	Enzyme	Tdo2	Enzyme											Sphkap	Enzyme
	Ppp1r1a	Enzyme			Tdo2	Enzyme	Dgki	Enzyme	Pacsin2	Enzyme	Dcakd	Enzyme	Gria2	Ion Channel	Dnajc1	Transcription Factor	Dpf3	Epigenetic										Zbtb20	Transcription Factor	Trpc6	Ion Channel											St18	Transcription Factor
	Prdm5	TF-Epigenetic			Trpc6	Ion Channel	Dhx33	Enzyme	Pde1b	Enzyme	Dgat2	Enzyme	Grin2a	Ion Channel	Dpf3	Epigenetic	Dpyd	Enzyme										Zfpm2	Transcription Factor	Trpm3	Ion Channel											Tdo2	Enzyme
	Prdm8	TF-Epigenetic			Trpm3	Ion Channel	Diras2	Enzyme	Pde7b	Enzyme	Dgkb	Enzyme	Grm1	GPCR	Dpyd	Enzyme	Dusp14	Enzyme												Usp2	Enzyme											Trpc6	Ion Channel
	Prkd1	Kinase			Usp13	Enzyme	Dnajc1	Transcription Factor	Phgdh	Enzyme	Dgkg	Enzyme	Grm7	GPCR	Dusp14	Enzyme	Dusp18	Enzyme												Zbtb20	Transcription Factor											Trpm3	Ion Channel
	Ptgr1	Enzyme			Usp2	Enzyme	Dpf1	Epigenetic	Phyhipl	Enzyme	Dgkh	Kinase	Gstm1	Enzyme	Dusp18	Enzyme	Echdc2	Enzyme												Zfp536	Transcription Factor											Usp2	Enzyme
	Ptprk	Enzyme			Zfhx4	Transcription Factor	Dpf3	Epigenetic	Pip5k1b	Kinase	Dgki	Enzyme	Gstm7	Enzyme	Elk1	Transcription Factor	Efna1	Kinase												Zfpm2	Transcription Factor											Wbscr17	Enzyme
	Ptpro	Enzyme					Dpyd	Enzyme	Pkia	Enzyme	Dhrs7	Enzyme	Hace1	Enzyme	Epha4	Kinase	Egr3	Transcription Factor																								Zbtb20	Transcription Factor
	Ptprz1	Enzyme					Dusp14	Enzyme	Pkib	Enzyme	Dhx33	Enzyme	Hlf	Transcription Factor	Epha7	Kinase	Elk1	Transcription Factor																								Zfhx4	Transcription Factor
	Rasl10a	Enzyme					Dusp18	Enzyme	Pkig	Enzyme	Dhx40	Enzyme	Ippk	Enzyme	Ets2	Transcription Factor	Epha4	Kinase																								Zfpm2	Transcription Factor
	Rfx3	Transcription Factor					Efna1	Kinase	Plcl1	Enzyme	Diras2	Enzyme	Iqgap2	Enzyme	Exd2	Enzyme	Epha7	Kinase																								Zhx2	Transcription Factor
	Rph3a	Epigenetic					Egr3	Transcription Factor	Plk5	Kinase	Dnajc1	Transcription Factor	Jun	Transcription Factor	Extl1	Enzyme	Ephx4	Enzyme
	Rreb1	Transcription Factor					Elk1	Transcription Factor	Ppp1r16b	Enzyme	Dpf1	Epigenetic	Kalrn	Kinase	Faah	Enzyme	Ets2	Transcription Factor
	Scnn1a	Ion Channel					Epha4	Kinase	Ppp1r1a	Enzyme	Dpyd	Enzyme	Kcnd2	Ion Channel	Fam105a	Enzyme	Etv1	Transcription Factor
	Sh3kbp1	Enzyme					Epha7	Kinase	Ppp3ca	Enzyme	Dusp14	Enzyme	Kcnip3	Ion Channel	Fkbp5	Enzyme	Extl1	Enzyme
	Slc15a2	Transporter					Ephx4	Enzyme	Prdm5	TF-Epigenetic	Ech1	Enzyme	Kcnip4	Ion Channel	Foxn2	Transcription Factor	Faah	Enzyme
	Slc16a10	Transporter					Ets2	Transcription Factor	Prdm8	TF-Epigenetic	Edem2	Enzyme	Kcnj6	Ion Channel	Foxo1	Transcription Factor	Fkbp5	Enzyme
	Slc1a3	Transporter					Etv1	Transcription Factor	Prkd1	Kinase	Elk1	Transcription Factor	Kcnmb4	Ion Channel	Gabra2	Ion Channel	Foxn2	Transcription Factor
	Slc29a4	Transporter					Exd2	Enzyme	Prkg1	Kinase	Epha4	Kinase	Kcnq3	Ion Channel	Gabra4	Ion Channel	Foxo1	Transcription Factor
	Slc2a13	Transporter					Extl1	Enzyme	Ptprk	Enzyme	Epha6	Kinase	Kcnt2	Ion Channel	Gabra5	Ion Channel	Gabra2	Ion Channel
	Slc30a3	Transporter					Faah	Enzyme	Ptpro	Enzyme	Epha7	Kinase	Kdm7a	Epigenetic	Gabrb1	Ion Channel	Gabra4	Ion Channel
	Slc39a6	Transporter					Fam105a	Enzyme	Rasl10a	Enzyme	Ephx4	Enzyme	Klf13	Transcription Factor	Gabrb3	Ion Channel	Gabra5	Ion Channel
	Slc4a4	Transporter					Fkbp5	Enzyme	Rerg	Enzyme	Ermp1	Enzyme	Klf9	Transcription Factor	Gabrd	Ion Channel	Gabrb1	Ion Channel
	Spint2	Enzyme					Foxn2	Transcription Factor	Rfx3	Transcription Factor	Ets2	Transcription Factor	Lppr2	Enzyme	Galnt16	Enzyme	Gabrb3	Ion Channel
	St18	Transcription Factor					Foxo1	Transcription Factor	Rreb1	Transcription Factor	Exd2	Enzyme	Lppr4	Enzyme	Galnt18	Enzyme	Galnt16	Enzyme
	St6galnac3	Enzyme					Gabra2	Ion Channel	Ryr2	Ion Channel	Extl1	Enzyme	Map2k1	Kinase	Gfod1	Enzyme	Galnt18	Enzyme
	Tdo2	Enzyme					Gabra4	Ion Channel	Slc15a2	Transporter	Faah	Enzyme	Map2k6	Kinase	Glis3	Transcription Factor	Gda	Enzyme
	Tgfbr1	Kinase					Gabra5	Ion Channel	Slc1a3	Transporter	Fam105a	Enzyme	Mapk1	Kinase	Gpd1	Enzyme	Gfod1	Enzyme
	Trpc6	Ion Channel					Gabrb1	Ion Channel	Slc29a4	Transporter	Fkbp5	Enzyme	Mapk3	Kinase	Gpd2	Enzyme	Glis3	Transcription Factor
	Trpm3	Ion Channel					Gabrb3	Ion Channel	Slc2a13	Transporter	Foxk1	Transcription Factor	Mapk4	Kinase	Gpr22	GPCR	Gls	Enzyme
	Usp2	Enzyme					Gabrd	Ion Channel	Slc30a3	Transporter	Foxo1	Transcription Factor	Marcks	Enzyme	Gpr37	GPCR	Glt8d2	Enzyme
	Zbtb20	Transcription Factor					Galnt16	Enzyme	Slc39a6	Transporter	Fut9	Enzyme	Mas1	GPCR	Grhl1	Transcription Factor	Gpd1	Enzyme
	Zfp536	Transcription Factor					Galnt18	Enzyme	Slc4a4	Transporter	Gabbr2	GPCR	Mast3	Kinase	Gria2	Ion Channel	Gpd2	Enzyme
	Zfpm2	Transcription Factor					Gda	Enzyme	Sphkap	Enzyme	Gabra2	Ion Channel	Mast4	Kinase	Grik4	Ion Channel	Gpr22	GPCR
							Gfod1	Enzyme	St18	Transcription Factor	Gabra4	Ion Channel	Mcu	Ion Channel	Grin2a	Ion Channel	Gpr37	GPCR
							Glis3	Transcription Factor	Tdo2	Enzyme	Gabra5	Ion Channel	Med27	Enzyme	Grm2	GPCR	Grhl1	Transcription Factor
							Gls	Enzyme	Trpc6	Ion Channel	Gabrb1	Ion Channel	Mettl23	Enzyme	Grm7	GPCR	Gria2	Ion Channel
							Glt8d2	Enzyme	Trpm3	Ion Channel	Gabrb3	Ion Channel	Mical2	Enzyme	Gstm1	Enzyme	Gria3	Ion Channel
							Gpd2	Enzyme	Usp2	Enzyme	Gabrd	Ion Channel	Mmp16	Enzyme	Gstm7	Enzyme	Grik4	Ion Channel
							Gpr22	GPCR	Wbscr17	Enzyme	Gal3st3	Enzyme	Mmp17	Enzyme	Hlf	Transcription Factor	Grin2a	Ion Channel
							Gpr37	GPCR	Zbtb20	Transcription Factor	Galnt16	Enzyme	Napepld	Enzyme	Hpdl	Enzyme	Grm1	GPCR
							Grhl1	Transcription Factor	Zeb2	Transcription Factor	Gda	Enzyme	Nedd4l	Enzyme	Htr4	GPCR	Grm2	GPCR
							Gria1	Ion Channel	Zfhx4	Transcription Factor	Gfod1	Enzyme	Nek6	Kinase	Htra4	Enzyme	Grm7	GPCR
							Gria2	Ion Channel	Zfp536	Transcription Factor	Glis3	Transcription Factor	Nell2	Enzyme	Inpp4b	Enzyme	Gstm1	Enzyme
							Gria3	Ion Channel	Zfpm2	Transcription Factor	Gls	Enzyme	Nfia	Transcription Factor	Ippk	Enzyme	Gstm7	Enzyme
							Grik4	Ion Channel	Zhx2	Transcription Factor	Glt8d2	Enzyme	Nfib	Transcription Factor	Iqgap2	Enzyme	Hlf	Transcription Factor
							Grin2a	Ion Channel			Gpd2	Enzyme	Nfix	Transcription Factor	Isoc1	Enzyme	Hpdl	Enzyme
							Grm1	GPCR			Gpr22	GPCR	Nkain2	Enzyme	Itpka	Kinase	Htr4	GPCR
							Grm2	GPCR			Grhl1	Transcription Factor	Nlgn1	Enzyme	Itpr1	Ion Channel	Htra4	Enzyme
							Grm7	GPCR			Gria1	Ion Channel	Nr3c2	Nuclear Receptor	Jmjd1c	Epigenetic	Ippk	Enzyme
							Gstm1	Enzyme			Gria3	Ion Channel	Nt5dc2	Enzyme	Jun	Transcription Factor	Iqgap2	Enzyme
							Gstm7	Enzyme			Grin2a	Ion Channel	Otub2	Enzyme	Kalrn	Kinase	Itpka	Kinase
							Hlf	Transcription Factor			Grm1	GPCR	P4ha1	Enzyme	Kcna1	Ion Channel	Itpr1	Ion Channel
							Hpdl	Enzyme			Grm2	GPCR	Pcsk2	Enzyme	Kcna4	Ion Channel	Jmjd1c	Epigenetic
							Htr4	GPCR			Gstm1	Enzyme	Pde7b	Enzyme	Kcnc3	Ion Channel	Jun	Transcription Factor
							Htra4	Enzyme			Gstm7	Enzyme	Peli1	Enzyme	Kcnd2	Ion Channel	Kalrn	Kinase
							Inpp4b	Enzyme			Hace1	Enzyme	Pfkl	Kinase	Kcng2	Ion Channel	Kcnc3	Ion Channel
							Ippk	Enzyme			Hectd2	Enzyme	Phyhip	Enzyme	Kcnh1	Ion Channel	Kcnd2	Ion Channel
							Iqgap2	Enzyme			Hlf	Transcription Factor	Pip5k1b	Kinase	Kcnh3	Ion Channel	Kcng1	Ion Channel
							Itpka	Kinase			Hmbs	Enzyme	Pkig	Enzyme	Kcnip2	Ion Channel	Kcng2	Ion Channel
							Itpr1	Ion Channel			Inpp4b	Enzyme	Plcl1	Enzyme	Kcnip3	Ion Channel	Kcnh3	Ion Channel
							Jmjd1c	Epigenetic			Ippk	Enzyme	Pop5	Enzyme	Kcnip4	Ion Channel	Kcnip2	Ion Channel
							Jun	Transcription Factor			Iqgap2	Enzyme	Ppp1r1a	Enzyme	Kcnj3	Ion Channel	Kcnip3	Ion Channel
							Kalrn	Kinase			Irak1bp1	Enzyme	Ppp3ca	Enzyme	Kcnj6	Ion Channel	Kcnip4	Ion Channel
							Kcna1	Ion Channel			Itpka	Kinase	Prdm5	TF-Epigenetic	Kcnmb4	Ion Channel	Kcnj3	Ion Channel
							Kcnc3	Ion Channel			Itpr1	Ion Channel	Prkce	Kinase	Kcnq3	Ion Channel	Kcnj6	Ion Channel
							Kcnd2	Ion Channel			Jmjd1c	Epigenetic	Ptk2	Kinase	Kcnt2	Ion Channel	Kcnk10	Ion Channel
							Kcng1	Ion Channel			Jun	Transcription Factor	Ptk2b	Kinase	Kcnv1	Ion Channel	Kcnk2	Ion Channel
							Kcng2	Ion Channel			Kalrn	Kinase	Ptpra	Enzyme	Kdm7a	Epigenetic	Kcnma1	Ion Channel
							Kcnh3	Ion Channel			Kcna1	Ion Channel	Ptprd	Enzyme	Klf13	Transcription Factor	Kcnmb4	Ion Channel
							Kcnip2	Ion Channel			Kcnab2	Ion Channel	Ptprj	Enzyme	Klf9	Transcription Factor	Kcnq3	Ion Channel
							Kcnip3	Ion Channel			Kcnc3	Ion Channel	Rab26	Enzyme	Ksr1	Kinase	Kcnv1	Ion Channel
							Kcnip4	Ion Channel			Kcnc4	Ion Channel	Rfx3	Transcription Factor	Lct	Enzyme	Kdm7a	Epigenetic
							Kcnj3	Ion Channel			Kcnd2	Ion Channel	Rhob	Enzyme	Lonrf3	Enzyme	Klf10	Transcription Factor
							Kcnj6	Ion Channel			Kcng2	Ion Channel	Rnf19a	Enzyme	Lppr4	Enzyme	Klf13	Transcription Factor
							Kcnk10	Ion Channel			Kcnip2	Ion Channel	Rpusd3	Enzyme	Map2k1	Kinase	Klf9	Transcription Factor
							Kcnmb4	Ion Channel			Kcnip3	Ion Channel	Rras2	Enzyme	Map2k6	Kinase	Lct	Enzyme
							Kcnq3	Ion Channel			Kcnj3	Ion Channel	Rreb1	Transcription Factor	Mapk4	Kinase	Lhx2	Transcription Factor
							Kcnv1	Ion Channel			Kcnj6	Ion Channel	Ryr2	Ion Channel	Mas1	GPCR	Lppr2	Enzyme
							Kdm7a	Epigenetic			Kcnma1	Ion Channel	Ryr3	Ion Channel	Mast3	Kinase	Lppr4	Enzyme
							Klf10	Transcription Factor			Kcnmb4	Ion Channel	Scn3a	Ion Channel	Mast4	Kinase	Map2k1	Kinase
							Klf13	Transcription Factor			Kcnq3	Ion Channel	Scn3b	Ion Channel	Mcu	Ion Channel	Map2k6	Kinase
							Klf9	Transcription Factor			Kdm7a	Epigenetic	Setd8	Epigenetic	Med27	Enzyme	Mapk1	Kinase
							Lct	Enzyme			Klf13	Transcription Factor	Slc15a2	Transporter	Mef2c	Transcription Factor	Marcks	Enzyme
							Lhx2	Transcription Factor			Klf9	Transcription Factor	Slc29a4	Transporter	Mettl23	Enzyme	Mas1	GPCR
							Lppr2	Enzyme			Lct	Enzyme	Slc30a3	Transporter	Mical2	Enzyme	Mast3	Kinase
							Lppr4	Enzyme			Lhx2	Transcription Factor	Slc35f4	Transporter	Mmp16	Enzyme	Mast4	Kinase
							Map2k1	Kinase			Lppr2	Enzyme	Slc4a4	Transporter	Mmp17	Enzyme	Mcu	Ion Channel
							Map2k6	Kinase			Lppr4	Enzyme	Slc7a4	Transporter	Mpped2	Enzyme	Mical2	Enzyme
							Mapk1	Kinase			Map2k1	Kinase	Smad3	Transcription Factor	Msra	Enzyme	Mink1	Kinase
							Mapk3	Kinase			Map2k6	Kinase	Sphkap	Enzyme	Napepld	Enzyme	Mmp16	Enzyme
							Mas1	GPCR			Map4k5	Kinase	Spint2	Enzyme	Ndst4	Enzyme	Mmp17	Enzyme
							Mast3	Kinase			Mapk1	Kinase	St6galnac3	Enzyme	Nedd4l	Enzyme	Mpped2	Enzyme
							Mast4	Kinase			Mapk3	Kinase	St6galnac5	Enzyme	Nek6	Kinase	Mycbp2	Enzyme
							Mcu	Ion Channel			Mark2	Kinase	Taldo1	Enzyme	Nell2	Enzyme	Mycl	Transcription Factor
							Med27	Enzyme			Mas1	GPCR	Tead1	Transcription Factor	Neurod2	Transcription Factor	Napepld	Enzyme
							Mical2	Enzyme			Mast3	Kinase	Trim17	Enzyme	Nfia	Transcription Factor	Ndst4	Enzyme
							Mink1	Kinase			Mat2b	Enzyme	Trpc6	Ion Channel	Nfib	Transcription Factor	Nedd4l	Enzyme
							Mmp16	Enzyme			Mbd2	Transcription Factor	Trpm3	Ion Channel	Nfix	Transcription Factor	Nek6	Kinase
							Mmp17	Enzyme			Mcee	Enzyme	Vrk1	Kinase	Nkain2	Enzyme	Nell2	Enzyme
							Mpped2	Enzyme			Med27	Enzyme	Wbscr17	Enzyme	Nlgn1	Enzyme	Neurod1	Transcription Factor
							Mycbp2	Enzyme			Mef2d	Transcription Factor	Zbtb16	Transcription Factor	Npy1r	GPCR	Neurod2	Transcription Factor
							Mycl	Transcription Factor			Mettl23	Enzyme	Zbtb18	Transcription Factor	Npy5r	GPCR	Nfia	Transcription Factor
							Napepld	Enzyme			Mical2	Enzyme	Zbtb20	Transcription Factor	Nr3c2	Nuclear Receptor	Nfix	Transcription Factor
							Ndst4	Enzyme			Mink1	Kinase	Zfp667	Transcription Factor	Nsun7	Enzyme	Nkain2	Enzyme
							Nedd4l	Enzyme			Mipep	Enzyme	Zfpm2	Transcription Factor	Nt5dc2	Enzyme	Nr3c2	Nuclear Receptor
							Nek6	Kinase			Mmp16	Enzyme			Nt5dc3	Enzyme	Nsun7	Enzyme
							Nell2	Enzyme			Mmp17	Enzyme			Ntrk3	Kinase	Nt5dc2	Enzyme
							Neurod1	Transcription Factor			Mpped2	Enzyme			Otub2	Enzyme	Ntrk3	Kinase
							Neurod2	Transcription Factor			Mprip	Enzyme			P4ha1	Enzyme	P4ha1	Enzyme
							Nfia	Transcription Factor			Mtg1	Enzyme			Pcsk2	Enzyme	Pcsk2	Enzyme
							Nfib	Transcription Factor			Mycbp2	Enzyme			Pcsk5	Enzyme	Pcsk5	Enzyme
							Nfix	Transcription Factor			Naa50	Enzyme			Pde7b	Enzyme	Pde7b	Enzyme
							Nkain2	Enzyme			Napepld	Enzyme			Peli1	Enzyme	Pde8b	Enzyme
							Nkain3	Enzyme			Ncor2	Transcription Factor			Pgam2	Enzyme	Pgam2	Enzyme
							Nlgn1	Enzyme			Ndst4	Enzyme			Phyhip	Enzyme	Phlpp1	Enzyme
							Npy2r	GPCR			Nedd4l	Enzyme			Pip5k1b	Kinase	Phyhip	Enzyme
							Nr3c2	Nuclear Receptor			Nek6	Kinase			Pkib	Enzyme	Pkia	Enzyme
							Nsun7	Enzyme			Nek7	Kinase			Pkig	Enzyme	Pkig	Enzyme
							Nt5dc2	Enzyme			Nell2	Enzyme			Plcl1	Enzyme	Plat	Enzyme
							Ntrk3	Kinase			Neurl1a	Enzyme			Plk5	Kinase	Plcb1	Enzyme
							Otub2	Enzyme			Neurod2	Transcription Factor			Pop5	Enzyme	Plcl1	Enzyme
							P4ha1	Enzyme			Nfia	Transcription Factor			Ppp1r16b	Enzyme	Plk5	Kinase
							Pcsk2	Enzyme			Nfix	Transcription Factor			Ppp1r1a	Enzyme	Pop5	Enzyme
							Pcsk5	Enzyme			Nkain2	Enzyme			Ppp3ca	Enzyme	Ppp1r1a	Enzyme
							Pde7b	Enzyme			Nkain3	Enzyme			Prdm5	TF-Epigenetic	Ppp3ca	Enzyme
							Pde8b	Enzyme			Nmt1	Enzyme			Prdm8	TF-Epigenetic	Prdm5	TF-Epigenetic
							Peli1	Enzyme			Nos1ap	Enzyme			Prkar2b	Enzyme	Prdm8	TF-Epigenetic
							Pgam2	Enzyme			Nr3c2	Nuclear Receptor			Prkce	Kinase	Prkag2	Enzyme
							Phyhip	Enzyme			Nsun7	Enzyme			Prkd1	Kinase	Prkce	Kinase
							Pip5k1a	Kinase			Nt5dc2	Enzyme			Prkg1	Kinase	Prkcg	Kinase
							Pip5k1b	Kinase			Nt5dc3	Enzyme			Prmt8	Epigenetic	Prkd1	Kinase
							Pkia	Enzyme			Ntpcr	Enzyme			Ptk2	Kinase	Prkg1	Kinase
							Pkig	Enzyme			Ntrk3	Kinase			Ptk2b	Kinase	Prox1	Transcription Factor
							Plcl1	Enzyme			Nvl	Enzyme			Ptpn3	Enzyme	Ptgr1	Enzyme
							Plk5	Kinase			Otub2	Enzyme			Ptprd	Enzyme	Ptk2	Kinase
							Pop5	Enzyme			P4ha1	Enzyme			Ptpre	Enzyme	Ptk2b	Kinase
							Ppp1r16b	Enzyme			Parp6	Enzyme			Ptprj	Enzyme	Ptpn3	Enzyme
							Ppp1r1a	Enzyme			Pbx1	Transcription Factor			Ralgapa2	Enzyme	Ptpre	Enzyme
							Ppp3ca	Enzyme			Pcsk2	Enzyme			Rap2b	Enzyme	Ptprj	Enzyme
							Prdm5	TF-Epigenetic			Pcsk5	Enzyme			Rasal2	Enzyme	Ptprk	Enzyme
							Prdm8	TF-Epigenetic			Pde7b	Enzyme			Rasd2	Enzyme	Ralgapa2	Enzyme
							Prkag2	Enzyme			Pde8b	Enzyme			Rasl10a	Enzyme	Rap1gap2	Enzyme
							Prkce	Kinase			Pdk3	Kinase			Rerg	Enzyme	Rap2a	Enzyme
							Prkcg	Kinase			Peli1	Enzyme			Rfx3	Transcription Factor	Rap2b	Enzyme
							Prkd1	Kinase			Pfkl	Kinase			Rnf182	Enzyme	Rasal2	Enzyme
							Prkg1	Kinase			Phactr1	Enzyme			Rnf19a	Enzyme	Rasl10a	Enzyme
							Prmt8	Epigenetic			Phf20l1	Epigenetic			Ror1	Kinase	Rfx3	Transcription Factor
							Prox1	Transcription Factor			Phyhip	Enzyme			Rpusd3	Enzyme	Rhob	Enzyme
							Ptgr1	Enzyme			Pip5k1a	Kinase			Rras2	Enzyme	Rnf182	Enzyme
							Ptk2	Kinase			Pip5k1b	Kinase			Rreb1	Transcription Factor	Rnf19a	Enzyme
							Ptk2b	Kinase			Pkia	Enzyme			Runx2	Transcription Factor	Ror1	Kinase
							Ptpn3	Enzyme			Pkig	Enzyme			Ryr1	Ion Channel	Rpusd3	Enzyme
							Ptprd	Enzyme			Plcl1	Enzyme			Ryr2	Ion Channel	Rras2	Enzyme
							Ptpre	Enzyme			Plk2	Kinase			Ryr3	Ion Channel	Rreb1	Transcription Factor
							Ptprj	Enzyme			Plk5	Kinase			Scn3a	Ion Channel	Ryr1	Ion Channel
							Ptprk	Enzyme			Pop5	Enzyme			Scn3b	Ion Channel	Ryr2	Ion Channel
							Rap2b	Enzyme			Ppp1cb	Enzyme			Slc15a2	Transporter	Ryr3	Ion Channel
							Rasal2	Enzyme			Ppp1r16b	Enzyme			Slc16a10	Transporter	Scn3a	Ion Channel
							Rasl10a	Enzyme			Ppp1r1a	Enzyme			Slc17a7	Transporter	Scn3b	Ion Channel
							Rfx3	Transcription Factor			Ppp3ca	Enzyme			Slc1a2	Transporter	Scnn1a	Ion Channel
							Rhob	Enzyme			Ppp4r4	Enzyme			Slc29a4	Transporter	Slc15a2	Transporter
							Rnf182	Enzyme			Prdm5	TF-Epigenetic			Slc30a3	Transporter	Slc16a10	Transporter
							Rnf19a	Enzyme			Prdm8	TF-Epigenetic			Slc35f3	Transporter	Slc17a7	Transporter
							Ror1	Kinase			Prkag2	Enzyme			Slc4a4	Transporter	Slc24a4	Transporter
							Rpusd3	Enzyme			Prkce	Kinase			Slc4a7	Transporter	Slc26a4	Transporter
							Rras2	Enzyme			Prkcg	Kinase			Slc8a2	Transporter	Slc29a4	Transporter
							Rreb1	Transcription Factor			Prkd1	Kinase			Smad3	Transcription Factor	Slc30a3	Transporter
							Runx2	Transcription Factor			Prkg1	Kinase			Smpd2	Enzyme	Slc35f3	Transporter
							Ryr1	Ion Channel			Prmt8	Epigenetic			Sphkap	Enzyme	Slc44a1	Transporter
							Ryr2	Ion Channel			Ptk2	Kinase			Spint2	Enzyme	Slc4a4	Transporter
							Ryr3	Ion Channel			Ptk2b	Kinase			Srr	Enzyme	Slc8a2	Transporter
							Scn3a	Ion Channel			Ptpn3	Enzyme			St18	Transcription Factor	Slc9a9	Transporter
							Scn3b	Ion Channel			Ptpra	Enzyme			St3gal5	Enzyme	Smad3	Transcription Factor
							Scnn1a	Ion Channel			Ptprj	Enzyme			St6galnac3	Enzyme	Smpd2	Enzyme
							Setd8	Epigenetic			Ptprk	Enzyme			St6galnac5	Enzyme	Sphkap	Enzyme
							Slc15a2	Transporter			Ralgapa2	Enzyme			Strada	Kinase	Spint2	Enzyme
							Slc16a10	Transporter			Rap2a	Enzyme			Tead1	Transcription Factor	St18	Transcription Factor
							Slc17a7	Transporter			Rap2b	Enzyme			Tef	Transcription Factor	St3gal5	Enzyme
							Slc1a3	Transporter			Rasal2	Enzyme			Tnik	Kinase	St6galnac3	Enzyme
							Slc24a4	Transporter			Rasl10a	Enzyme			Traip	Enzyme	St6galnac5	Enzyme
							Slc26a4	Transporter			Rfx3	Transcription Factor			Trpm3	Ion Channel	Tead1	Transcription Factor
							Slc29a4	Transporter			Rnf19a	Enzyme			Usp2	Enzyme	Tnik	Kinase
							Slc30a3	Transporter			Rpusd1	Enzyme			Ust	Enzyme	Traip	Enzyme
							Slc35f3	Transporter			Rpusd3	Enzyme			Wbscr17	Enzyme	Trpc6	Ion Channel
							Slc44a1	Transporter			Rras2	Enzyme			Zbtb16	Transcription Factor	Trpm3	Ion Channel
							Slc4a4	Transporter			Rreb1	Transcription Factor			Zbtb18	Transcription Factor	Usp2	Enzyme
							Slc8a2	Transporter			Runx2	Transcription Factor			Zbtb20	Transcription Factor	Wbscr17	Enzyme
							Smad3	Transcription Factor			Ryr1	Ion Channel			Zfp189	Transcription Factor	Zbtb18	Transcription Factor
							Smpd2	Enzyme			Ryr2	Ion Channel			Zfp831	Transcription Factor	Zbtb20	Transcription Factor
							Sphkap	Enzyme			Samd8	Enzyme			Zfpm2	Transcription Factor	Zfhx4	Transcription Factor
							Spint2	Enzyme			Scn3a	Ion Channel			Zhx2	Transcription Factor	Zfp831	Transcription Factor
							Srr	Enzyme			Scn3b	Ion Channel			Znrf3	Enzyme	Zfpm2	Transcription Factor
							St18	Transcription Factor			Scn8a	Ion Channel					Zhx2	Transcription Factor
							St3gal5	Enzyme			Setd8	Epigenetic
							St6galnac3	Enzyme			Sirpa	Enzyme
							St6galnac5	Enzyme			Sirt7	Epigenetic
							Strada	Kinase			Slc15a2	Transporter
							Tdo2	Enzyme			Slc16a7	Transporter
							Tead1	Transcription Factor			Slc17a7	Transporter
							Tef	Transcription Factor			Slc1a1	Transporter
							Tnik	Kinase			Slc24a4	Transporter
							Traip	Enzyme			Slc29a4	Transporter
							Trpc6	Ion Channel			Slc30a3	Transporter
							Trpm3	Ion Channel			Slc35f3	Transporter
							Usp2	Enzyme			Slc44a1	Transporter
							Wbscr17	Enzyme			Slc4a10	Transporter
							Zbtb18	Transcription Factor			Slc4a4	Transporter
							Zbtb20	Transcription Factor			Slc4a7	Transporter
							Zfhx4	Transcription Factor			Slc7a14	Transporter
							Zfp189	Transcription Factor			Slc8a2	Transporter
							Zfp831	Transcription Factor			Slk	Kinase
							Zfpm2	Transcription Factor			Speg	Kinase
							Zhx2	Transcription Factor			Sphkap	Enzyme
											Srr	Enzyme
											St18	Transcription Factor
											St6galnac3	Enzyme
											St6galnac5	Enzyme
											Strada	Kinase
											Tead1	Transcription Factor
											Tef	Transcription Factor
											Tfdp1	Transcription Factor
											Tnik	Kinase
											Tnks2	Enzyme
											Trim9	Enzyme
											Trpc6	Ion Channel
											Trpm3	Ion Channel
											Ubtf	Transcription Factor
											Usp2	Enzyme
											Vma21	Enzyme
											Vrk1	Kinase
											Wbscr17	Enzyme
											Zbtb18	Transcription Factor
											Zbtb20	Transcription Factor
											Zfp871	Transcription Factor
											Zfpm2	Transcription Factor
											Zhx2	Transcription Factor
[truncated: 26 more columns]

## Sheet: Pvalb
Intraregional analysis										conservative interregional (bar graph)			Intraregional Intersection (Venn Diagrams)
Number of DEGs	291		107		82		125						Number of DEGs	53		39		63	63	35	35	47	47	32	32	20	20	27	27	18	18	21	21	13	13
Intersection of Datasets	A - Pvalb vs Glut	A	B - Pvalb vs Lamp+Scng	B	C - Pvalb vs Sst	C	D - Pvalb vs Vip	D		S_GPCR	S_Class		Intersection of Datasets	AB		AC		AD	AD	BC	BC	BD	BD	CD	CD	ABC	ABC	ABD	ABD	ACD	ACD	BCD	BCD	ABCD	ABCD
Gene + category	A330050F15Rik	Enzyme	A330050F15Rik	Enzyme	A330050F15Rik	Enzyme	Abhd6	Enzyme		Esrrg	Nuclear Receptor		Gene + category	A330050F15Rik	Enzyme	A330050F15Rik	Enzyme	Arhgap5	Enzyme	A330050F15Rik	Enzyme	Arl15	Enzyme	Chrm2	GPCR	A330050F15Rik	Enzyme	Cacna2d2	Ion Channel	Chrm2	GPCR	Cox6a2	Enzyme	Cox6a2	Enzyme
	Abat	Enzyme	Abca5	Transporter	Acadl	Enzyme	Adcy1	Enzyme		Kcnc1	Ion Channel			Adcy8	Enzyme	Acadl	Enzyme	Cacna2d2	Ion Channel	Adcy8	Enzyme	Cacna2d2	Ion Channel	Cox6a2	Enzyme	Adcy8	Enzyme	Cox6a2	Enzyme	Cox6a2	Enzyme	Esrrg	Nuclear Receptor	Esrrg	Nuclear Receptor
	Abhd11	Enzyme	Adcy8	Enzyme	Adamts17	Enzyme	Akap5	Enzyme		Nek7	Kinase			Akr1b10	Enzyme	Adcy8	Enzyme	Cacng2	Ion Channel	Cox6a2	Enzyme	Cox6a2	Enzyme	Esrrg	Nuclear Receptor	Cox6a2	Enzyme	Esrrg	Nuclear Receptor	Esrrg	Nuclear Receptor	Flt3	Kinase	Gabrd	Ion Channel
	Abhd3	Enzyme	Akr1b10	Enzyme	Adcy8	Enzyme	Arhgap5	Enzyme		Ptpre	Enzyme			Aldoc	Enzyme	Cerk	Kinase	Chrm2	GPCR	Dgkh	Kinase	Dgkg	Enzyme	Flt3	Kinase	Dusp10	Enzyme	Far2	Enzyme	Gabrd	Ion Channel	Gabrd	Ion Channel	Gpr176	GPCR
	Acadl	Enzyme	Aldoc	Enzyme	B3gat1	Enzyme	Arl15	Enzyme						Arhgap18	Enzyme	Chrm2	GPCR	Clybl	Enzyme	Dgki	Enzyme	Ephx4	Enzyme	Gabra4	Ion Channel	Esrrg	Nuclear Receptor	Gabrd	Ion Channel	Gabrg3	Ion Channel	Gpr176	GPCR	Htr1f	GPCR
	Acsl6	Enzyme	Arhgap18	Enzyme	Cacna1d	Ion Channel	Atp2a2	Transporter						Atp13a3	Transporter	Cox6a2	Enzyme	Cox6a2	Enzyme	Dusp10	Enzyme	Esrrg	Nuclear Receptor	Gabrd	Ion Channel	Gabrd	Ion Channel	Gpr123	GPCR	Gpr176	GPCR	Htr1f	GPCR	Inpp5j	Enzyme
	Acyp2	Enzyme	Arhgap20	Enzyme	Cdkl5	Kinase	B3glct	Enzyme						Cacna2d2	Ion Channel	Dusp10	Enzyme	Esrrg	Nuclear Receptor	Esrrg	Nuclear Receptor	Far2	Enzyme	Gabrg3	Ion Channel	Gpr176	GPCR	Gpr176	GPCR	Hcn1	Ion Channel	Inpp5j	Enzyme	Kcnab3	Ion Channel
	Adamts6	Enzyme	Arhgap44	Enzyme	Cerk	Kinase	Cacna1a	Ion Channel						Cit	Kinase	Eepd1	Enzyme	Far2	Enzyme	Flt3	Kinase	Flt3	Kinase	Gpr176	GPCR	Htr1f	GPCR	Gpx3	Enzyme	Htr1f	GPCR	Itpr1	Ion Channel	Kcnc1	Ion Channel
	Adarb1	Enzyme	Arl15	Enzyme	Chrm2	GPCR	Cacna2d2	Ion Channel						Cox6a2	Enzyme	Erbb4	Kinase	Gabrd	Ion Channel	Gabrd	Ion Channel	Fut9	Enzyme	Hcn1	Ion Channel	Inpp5j	Enzyme	Htr1f	GPCR	Inpp5j	Enzyme	Kcnab3	Ion Channel	Kcnk3	Ion Channel
	Adcy8	Enzyme	Atp13a3	Transporter	Cox6a2	Enzyme	Cacnb4	Ion Channel						Creb3l2	Transcription Factor	Esrrg	Nuclear Receptor	Gabrg3	Ion Channel	Gpr176	GPCR	Gabrd	Ion Channel	Htr1f	GPCR	Kcnab3	Ion Channel	Inpp5j	Enzyme	Kcnab3	Ion Channel	Kcnc1	Ion Channel	Man1c1	Enzyme
	Adrbk2	Kinase	Bcl6	Transcription Factor	Dbp	Transcription Factor	Cacng2	Ion Channel						Cux1	Transcription Factor	Gabrd	Ion Channel	Gpr123	GPCR	Htr1f	GPCR	Gpr123	GPCR	Inpp4b	Enzyme	Kcnc1	Ion Channel	Kcna2	Ion Channel	Kcnc1	Ion Channel	Kcnc3	Ion Channel	Mef2c	Transcription Factor
	Ak1	Kinase	Cacna2d2	Ion Channel	Dclk2	Kinase	Cap2	Enzyme						Dusp10	Enzyme	Gabrg3	Ion Channel	Gpr176	GPCR	Inpp5j	Enzyme	Gpr176	GPCR	Inpp5j	Enzyme	Kcnk3	Ion Channel	Kcnab3	Ion Channel	Kcnk3	Ion Channel	Kcnip2	Ion Channel	Nek7	Kinase
	Akr1b10	Enzyme	Cit	Kinase	Dgkh	Kinase	Chrm2	GPCR						Dusp26	Enzyme	Galntl6	Enzyme	Gpx3	Enzyme	Itpr1	Ion Channel	Gpx3	Enzyme	Itpr1	Ion Channel	Lrrc38	Ion Channel	Kcnc1	Ion Channel	Man1c1	Enzyme	Kcnk3	Ion Channel	Ptpre	Enzyme
	Aldh5a1	Enzyme	Cox6a2	Enzyme	Dgki	Enzyme	Clybl	Enzyme						Esrrg	Nuclear Receptor	Gpr176	GPCR	Hcn1	Ion Channel	Kcnab3	Ion Channel	Gria3	Ion Channel	Kcna1	Ion Channel	Man1c1	Enzyme	Kcnc2	Ion Channel	Mef2c	Transcription Factor	Man1c1	Enzyme
	Aldoc	Enzyme	Creb3l2	Transcription Factor	Dhx32	Enzyme	Cox6a2	Enzyme						Ethe1	Enzyme	Gucy1a3	Enzyme	Hs3st1	Enzyme	Kcnc1	Ion Channel	Htr1f	GPCR	Kcnab3	Ion Channel	Mef2c	Transcription Factor	Kcnk3	Ion Channel	Nek7	Kinase	Mef2c	Transcription Factor
	Alk	Kinase	Cux1	Transcription Factor	Dusp10	Enzyme	Cs	Enzyme						Far2	Enzyme	Hcn1	Ion Channel	Htr1f	GPCR	Kcnc3	Ion Channel	Inpp5j	Enzyme	Kcnc1	Ion Channel	Nek7	Kinase	Kcnmb2	Ion Channel	Ptpre	Enzyme	Nek7	Kinase
	Alkbh7	Enzyme	Dgkg	Enzyme	Eepd1	Enzyme	Cyp46a1	Enzyme						Gabrd	Ion Channel	Htr1f	GPCR	Inpp5j	Enzyme	Kcnip2	Ion Channel	Iqgap2	Enzyme	Kcnc3	Ion Channel	Pacsin2	Enzyme	Man1c1	Enzyme	Trps1	Transcription Factor	Ntrk3	Kinase
	Arhgap18	Enzyme	Dgkh	Kinase	Erbb4	Kinase	Dgkg	Enzyme						Gpr123	GPCR	Inpp5j	Enzyme	Kcna2	Ion Channel	Kcnip4	Ion Channel	Itpr1	Ion Channel	Kcnh7	Ion Channel	Ptpre	Enzyme	Man2a2	Enzyme	Zbtb7c	Transcription Factor	Prkg1	Kinase
	Arhgap5	Enzyme	Dgki	Enzyme	Esrrg	Nuclear Receptor	Dlat	Enzyme						Gpr176	GPCR	Kcnab3	Ion Channel	Kcna6	Ion Channel	Kcnk2	Ion Channel	Kcna2	Ion Channel	Kcnip2	Ion Channel	Pygm	Enzyme	Mef2c	Transcription Factor			Ptpre	Enzyme
	Arid5a	Transcription Factor	Dusp10	Enzyme	Flt3	Kinase	Epha5	Kinase						Gpr83	GPCR	Kcnc1	Ion Channel	Kcnab3	Ion Channel	Kcnk3	Ion Channel	Kcnab3	Ion Channel	Kcnj3	Ion Channel	Rnf144b	Enzyme	Nek7	Kinase			Slc35f3	Transporter
	Arl2	Enzyme	Dusp14	Enzyme	Gabra4	Ion Channel	Ephx4	Enzyme						Gpx3	Enzyme	Kcnip1	Ion Channel	Kcnc1	Ion Channel	Lrrc38	Ion Channel	Kcnc1	Ion Channel	Kcnk3	Ion Channel			Nudt4	Enzyme			Usp25	Enzyme
	Arl4c	Enzyme	Dusp26	Enzyme	Gabrd	Ion Channel	Esrrg	Nuclear Receptor						Htr1f	GPCR	Kcnk3	Ion Channel	Kcnc2	Ion Channel	Macrod1	Enzyme	Kcnc2	Ion Channel	Man1c1	Enzyme			Ppp2r2b	Enzyme
	Arnt2	Transcription Factor	Ephx4	Enzyme	Gabrg3	Ion Channel	Far2	Enzyme						Inpp5j	Enzyme	Lrrc38	Ion Channel	Kcnk3	Ion Channel	Man1c1	Enzyme	Kcnc3	Ion Channel	Mef2c	Transcription Factor			Ptpre	Enzyme
	Arx	Transcription Factor	Esrrg	Nuclear Receptor	Galntl6	Enzyme	Flt3	Kinase						Kcna2	Ion Channel	Man1c1	Enzyme	Kcnmb2	Ion Channel	Man2a1	Enzyme	Kcnip2	Ion Channel	Nek7	Kinase			Rarb	Nuclear Receptor
	Asah1	Enzyme	Ethe1	Enzyme	Gpr12	GPCR	Fut9	Enzyme						Kcnab3	Ion Channel	Mef2c	Transcription Factor	Kcns3	Ion Channel	Mef2c	Transcription Factor	Kcnk3	Ion Channel	Ntrk3	Kinase			Satb1	Transcription Factor
	Asns	Enzyme	Far2	Enzyme	Gpr176	GPCR	Gabra4	Ion Channel						Kcnc1	Ion Channel	Nek7	Kinase	Kcnt1	Ion Channel	Nek7	Kinase	Kcnma1	Ion Channel	Pde11a	Enzyme			Sox6	Transcription Factor
	Ass1	Enzyme	Flt3	Kinase	Gucy1a3	Enzyme	Gabrb2	Ion Channel						Kcnc2	Ion Channel	Pacsin2	Enzyme	Ldhb	Enzyme	Ntrk3	Kinase	Kcnmb2	Ion Channel	Prkg1	Kinase			St6gal2	Enzyme
	Atat1	Epigenetic	Fut9	Enzyme	Hcn1	Ion Channel	Gabrd	Ion Channel						Kcnk3	Ion Channel	Pknox2	Transcription Factor	Lpgat1	Enzyme	Pacsin2	Enzyme	Lphn2	GPCR	Ptpre	Enzyme
	Atf4	Transcription Factor	Gabrd	Ion Channel	Htr1f	GPCR	Gabrg3	Ion Channel						Kcnmb2	Ion Channel	Ptpre	Enzyme	Man1c1	Enzyme	Prkg1	Kinase	Man1c1	Enzyme	Slc35f3	Transporter
	Atp11b	Transporter	Gpr123	GPCR	Inpp4b	Enzyme	Got1	Enzyme						Klf12	Transcription Factor	Pygm	Enzyme	Man2a2	Enzyme	Ptpre	Enzyme	Man2a2	Enzyme	Trps1	Transcription Factor
	Atp13a2	Transporter	Gpr176	GPCR	Inpp5j	Enzyme	Gpr123	GPCR						Lhx6	Transcription Factor	Rnf144b	Enzyme	Mapk9	Kinase	Pygm	Enzyme	Mef2c	Transcription Factor	Usp25	Enzyme
	Atp13a3	Transporter	Gpr22	GPCR	Itpr1	Ion Channel	Gpr176	GPCR						Lrrc38	Ion Channel	Rora	Nuclear Receptor	Mef2c	Transcription Factor	Rnf144b	Enzyme	Nceh1	Enzyme	Zbtb7c	Transcription Factor
	Atp1b3	Transporter	Gpr83	GPCR	Kcna1	Ion Channel	Gpx3	Enzyme						Man1c1	Enzyme	Scn9a	Ion Channel	Mgst3	Enzyme	Slc35f3	Transporter	Nek7	Kinase
	Atp5sl	Enzyme	Gprc5b	GPCR	Kcnab1	Ion Channel	Gria1	Ion Channel						Man2a2	Enzyme	Slc2a13	Transporter	Moxd1	Enzyme	Slc4a4	Transporter	Ntrk3	Kinase
	Atp8a2	Transporter	Gpx3	Enzyme	Kcnab3	Ion Channel	Gria3	Ion Channel						Mef2c	Transcription Factor	Srgap1	Enzyme	Mpped1	Enzyme	Usp25	Enzyme	Nudt4	Enzyme
	Azin2	Enzyme	Gria3	Ion Channel	Kcnc1	Ion Channel	Grm5	GPCR						Nek7	Kinase	Stk32c	Kinase	Nek7	Kinase			Pde4a	Enzyme
	B3gat3	Enzyme	Grm7	GPCR	Kcnc3	Ion Channel	Hcn1	Ion Channel						Nudt4	Enzyme	Trps1	Transcription Factor	Nudt4	Enzyme			Ppp2r2b	Enzyme
	Bach2	Transcription Factor	Hrh3	GPCR	Kcnh1	Ion Channel	Hexb	Enzyme						Pacsin2	Enzyme	Zbtb7c	Transcription Factor	Phyh	Enzyme			Prkacb	Kinase
	Bcat1	Enzyme	Htr1f	GPCR	Kcnh7	Ion Channel	Hs3st1	Enzyme						Pde9a	Enzyme	Zfp536	Transcription Factor	Pnpo	Enzyme			Prkg1	Kinase
	Bckdhb	Enzyme	Hunk	Kinase	Kcnip1	Ion Channel	Htr1f	GPCR						Ppp2r2b	Enzyme			Ppif	Enzyme			Ptpre	Enzyme
	Cacna2d2	Ion Channel	Inpp5j	Enzyme	Kcnip2	Ion Channel	Inpp4b	Enzyme						Ptpre	Enzyme			Ppp2r2b	Enzyme			Rarb	Nuclear Receptor
	Cacng2	Ion Channel	Iqgap2	Enzyme	Kcnip4	Ion Channel	Inpp5j	Enzyme						Pygm	Enzyme			Ptpre	Enzyme			Satb1	Transcription Factor
	Camk1	Kinase	Itpr1	Ion Channel	Kcnj3	Ion Channel	Iqgap2	Enzyme						Rarb	Nuclear Receptor			Ptprm	Enzyme			Slc35f3	Transporter
	Camk2n2	Enzyme	Jun	Transcription Factor	Kcnj6	Ion Channel	Itpr1	Ion Channel						Rnf144b	Enzyme			Rab3b	Enzyme			Sox6	Transcription Factor
	Cckbr	GPCR	Kcna2	Ion Channel	Kcnk2	Ion Channel	Kcna1	Ion Channel						Satb1	Transcription Factor			Rarb	Nuclear Receptor			St6gal2	Enzyme
	Cdkn1a	Enzyme	Kcnab3	Ion Channel	Kcnk3	Ion Channel	Kcna2	Ion Channel						Sox6	Transcription Factor			Rnd2	Enzyme			Sulf2	Enzyme
	Cerk	Kinase	Kcnc1	Ion Channel	Kcnn2	Ion Channel	Kcna6	Ion Channel						Srcin1	Enzyme			Satb1	Transcription Factor			Usp25	Enzyme
	Ch25h	Enzyme	Kcnc2	Ion Channel	Lrrc38	Ion Channel	Kcnab2	Ion Channel						St3gal6	Enzyme			Scn1a	Ion Channel
	Chac1	Enzyme	Kcnc3	Ion Channel	Macrod1	Enzyme	Kcnab3	Ion Channel						St6gal2	Enzyme			Sirt3	Epigenetic
	Chd5	Epigenetic	Kcnip2	Ion Channel	Man1c1	Enzyme	Kcnc1	Ion Channel						Th	Enzyme			Slc25a39	Transporter
	Chrm2	GPCR	Kcnip4	Ion Channel	Man2a1	Enzyme	Kcnc2	Ion Channel						Thrb	Nuclear Receptor			Slc38a1	Transporter
	Cit	Kinase	Kcnj9	Ion Channel	Mef2c	Transcription Factor	Kcnc3	Ion Channel						Tox3	Transcription Factor			Slc6a17	Transporter
	Clic4	Ion Channel	Kcnk2	Ion Channel	Ndst3	Enzyme	Kcnd2	Ion Channel						Ttll7	Enzyme			Slco3a1	Transporter
	Clybl	Enzyme	Kcnk3	Ion Channel	Nek7	Kinase	Kcnh7	Ion Channel										Sox6	Transcription Factor
	Comtd1	Enzyme	Kcnma1	Ion Channel	Nfib	Transcription Factor	Kcnip2	Ion Channel										Srgap2	Enzyme
	Cox6a2	Enzyme	Kcnmb2	Ion Channel	Nkain2	Enzyme	Kcnj3	Ion Channel										St6gal2	Enzyme
	Creb3l2	Transcription Factor	Klf12	Transcription Factor	Nr3c2	Nuclear Receptor	Kcnk3	Ion Channel										Stambpl1	Enzyme
	Csdc2	Transcription Factor	Klf3	Transcription Factor	Ntrk3	Kinase	Kcnma1	Ion Channel										Timm8a1	Enzyme
	Ctsd	Enzyme	Lhx6	Transcription Factor	Pacsin2	Enzyme	Kcnmb2	Ion Channel										Tox2	Transcription Factor
	Ctsf	Enzyme	Lphn2	GPCR	Pde11a	Enzyme	Kcns3	Ion Channel										Trps1	Transcription Factor
	Cux1	Transcription Factor	Lrrc38	Ion Channel	Pknox2	Transcription Factor	Kcnt1	Ion Channel										Wwox	Enzyme
	Cux2	Transcription Factor	Macrod1	Enzyme	Ppm1l	Enzyme	Ldhb	Enzyme										Zak	Kinase
	Ddah1	Enzyme	Man1c1	Enzyme	Prkca	Kinase	Lpgat1	Enzyme										Zbtb7c	Transcription Factor
	Ddah2	Enzyme	Man2a1	Enzyme	Prkg1	Kinase	Lphn2	GPCR
	Ddit3	Transcription Factor	Man2a2	Enzyme	Ptprd	Enzyme	Man1a2	Enzyme
	Ddx25	Enzyme	Mef2c	Transcription Factor	Ptpre	Enzyme	Man1c1	Enzyme
	Dgat1	Enzyme	Mitf	Transcription Factor	Pygm	Enzyme	Man2a2	Enzyme
	Dhcr24	Enzyme	Mpped2	Enzyme	Rnf144b	Enzyme	Mapk9	Kinase
	Dhrs13	Enzyme	Nceh1	Enzyme	Rora	Nuclear Receptor	Mef2a	Transcription Factor
	Diras1	Enzyme	Nek7	Kinase	Scn9a	Ion Channel	Mef2c	Transcription Factor
	Dlc1	Enzyme	Nos1ap	Enzyme	Slc2a13	Transporter	Mgst3	Enzyme
	Dlx1	Transcription Factor	Nr4a2	Nuclear Receptor	Slc35f3	Transporter	Moxd1	Enzyme
	Dlx2	Transcription Factor	Ntrk3	Kinase	Slc44a5	Transporter	Mpped1	Enzyme
	Dlx5	Transcription Factor	Nudt4	Enzyme	Slc4a4	Transporter	Nceh1	Enzyme
	Dnpep	Enzyme	Pacsin2	Enzyme	Sox5	Transcription Factor	Nek7	Kinase
	Dpp10	Enzyme	Pde4a	Enzyme	Srgap1	Enzyme	Nt5m	Enzyme
	Dpysl5	Enzyme	Pde8b	Enzyme	Stk32c	Kinase	Ntrk3	Kinase
	Dusp1	Enzyme	Pde9a	Enzyme	Trps1	Transcription Factor	Nudt4	Enzyme
	Dusp10	Enzyme	Pgam2	Enzyme	Usp2	Enzyme	Ogdh	Enzyme
	Dusp26	Enzyme	Pkia	Enzyme	Usp25	Enzyme	Pde11a	Enzyme
	Dusp28	Enzyme	Ppp2r2b	Enzyme	Zbtb7c	Transcription Factor	Pde4a	Enzyme
	Eepd1	Enzyme	Prkacb	Kinase	Zfp536	Transcription Factor	Phactr1	Enzyme
	Endod1	Enzyme	Prkg1	Kinase			Phyh	Enzyme
	Erbb4	Kinase	Ptpre	Enzyme			Pnkd	Enzyme
	Esrra	Nuclear Receptor	Ptprk	Enzyme			Pnpo	Enzyme
	Esrrg	Nuclear Receptor	Pygm	Enzyme			Polr1d	Enzyme
	Ethe1	Enzyme	Rarb	Nuclear Receptor			Ppif	Enzyme
	Fads6	Enzyme	Rnf130	Enzyme			Ppp1cc	Enzyme
	Fam20c	Enzyme	Rnf144b	Enzyme			Ppp2r2b	Enzyme
	Far2	Enzyme	Satb1	Transcription Factor			Prkacb	Kinase
	Fn3k	Kinase	Slc24a2	Transporter			Prkg1	Kinase
	Gabra1	Ion Channel	Slc30a3	Transporter			Ptpre	Enzyme
	Gabrd	Ion Channel	Slc35f3	Transporter			Ptprm	Enzyme
	Gabrg3	Ion Channel	Slc4a4	Transporter			Rab3b	Enzyme
	Gad1	Enzyme	Smyd4	Epigenetic			Rab6b	Enzyme
	Gad2	Enzyme	Sox6	Transcription Factor			Rarb	Nuclear Receptor
	Galntl6	Enzyme	Srcin1	Enzyme			Rnd2	Enzyme
	Gfpt1	Enzyme	St3gal6	Enzyme			Satb1	Transcription Factor
	Gfpt2	Enzyme	St6gal2	Enzyme			Scn1a	Ion Channel
	Glul	Enzyme	St8sia1	Enzyme			Scn1b	Ion Channel
	Gpr123	GPCR	Sulf2	Enzyme			Scn8a	Ion Channel
	Gpr176	GPCR	Th	Enzyme			Sirt3	Epigenetic
	Gpr83	GPCR	Thrb	Nuclear Receptor			Slc25a23	Transporter
	Gpx1	Enzyme	Tox3	Transcription Factor			Slc25a39	Transporter
	Gpx3	Enzyme	Trio	Kinase			Slc35f3	Transporter
	Gria4	Ion Channel	Ttll7	Enzyme			Slc38a1	Transporter
	Grik1	Ion Channel	Usp25	Enzyme			Slc6a17	Transporter
	Gucy1a3	Enzyme					Slc8a1	Transporter
	Gusb	Enzyme					Slco3a1	Transporter
	Haghl	Enzyme					Sox6	Transcription Factor
	Hcn1	Ion Channel					Srgap2	Enzyme
	Hcn2	Ion Channel					Srgap3	Enzyme
	Hdac11	Epigenetic					St6gal2	Enzyme
	Hecw2	Enzyme					St6galnac5	Enzyme
	Hibadh	Enzyme					Stambpl1	Enzyme
	Hmga1	Transcription Factor					Sulf2	Enzyme
	Hs3st1	Enzyme					Timm8a1	Enzyme
	Htr1f	GPCR					Tox2	Transcription Factor
	Htra1	Enzyme					Trps1	Transcription Factor
	Idnk	Kinase					Ufsp2	Enzyme
	Ilvbl	Enzyme					Usp25	Enzyme
	Inpp5f	Enzyme					Wwox	Enzyme
	Inpp5j	Enzyme					Zak	Kinase
	Kat2b	Epigenetic					Zbtb7c	Transcription Factor
	Kazald1	Enzyme					Znrf1	Enzyme
	Kcna2	Ion Channel
	Kcna6	Ion Channel
	Kcnab3	Ion Channel
	Kcnc1	Ion Channel
	Kcnc2	Ion Channel
	Kcnh2	Ion Channel
	Kcnip1	Ion Channel
	Kcnk3	Ion Channel
	Kcnmb2	Ion Channel
	Kcns3	Ion Channel
	Kcnt1	Ion Channel
	Klf12	Transcription Factor
	Klf5	Transcription Factor
	Ldhb	Enzyme
	Ldhd	Enzyme
	Lgmn	Enzyme
	Lhx6	Transcription Factor
	Limk1	Kinase
	Lnx1	Enzyme
	Lpgat1	Enzyme
	Lppr3	Enzyme
	Lrrc38	Ion Channel
	Lta4h	Enzyme
	Lypla1	Enzyme
	Maf	Transcription Factor
	Mafb	Transcription Factor
	Mafg	Transcription Factor
	Magi1	Enzyme
	Man1c1	Enzyme
	Man2a2	Enzyme
	Manba	Enzyme
	Mapk6	Kinase
	Mapk8	Kinase
	Mapk9	Kinase
	Mast2	Kinase
	Mdh1	Enzyme
	Mef2c	Transcription Factor
	Mgst3	Enzyme
	Moxd1	Enzyme
	Mpped1	Enzyme
	Mthfd2	Enzyme
	Nat8l	Enzyme
	Nek1	Kinase
	Nek7	Kinase
	Npas3	Transcription Factor
	Ntrk2	Kinase
	Nudt4	Enzyme
	Nyap2	Enzyme
	Ogfod3	Enzyme
	Oprm1	GPCR
	Pacsin2	Enzyme
	Pafah1b3	Enzyme
	Pam	Enzyme
	Pcbd1	Enzyme
	Pde3a	Enzyme
	Pde4d	Enzyme
	Pde5a	Enzyme
	Pde9a	Enzyme
	Pdxk	Kinase
	Phyh	Enzyme
	Pigk	Enzyme
	Pik3ca	Kinase
	Pip5kl1	Enzyme
	Pknox2	Transcription Factor
	Plcb4	Enzyme
	Pmvk	Enzyme
	Pnpo	Enzyme
	Pold4	Enzyme
	Polr2m	Enzyme
	Ppif	Enzyme
	Ppp1r14b	Enzyme
	Ppp2r2b	Enzyme
	Ppp3cc	Enzyme
	Prkra	Kinase
	Prmt2	Epigenetic
	Psat1	Enzyme
	Psmb10	Enzyme
	Ptgds	Enzyme
	Ptgs1	Enzyme
	Ptpn4	Enzyme
	Ptpre	Enzyme
	Ptprm	Enzyme
	Pxk	Kinase
	Pycr1	Enzyme
	Pygm	Enzyme
	Qdpr	Enzyme
	Qpct	Enzyme
	Rab30	Enzyme
	Rab3b	Enzyme
	Rab4a	Enzyme
	Rabl2	Enzyme
	Rangrf	Enzyme
	Rarb	Nuclear Receptor
	Rhoq	Enzyme
	Rimklb	Enzyme
	Rnd2	Enzyme
	Rnf144b	Enzyme
	Rora	Nuclear Receptor
	Rpp25	Enzyme
	Rps6ka5	Kinase
	Sat1	Enzyme
	Satb1	Transcription Factor
	Sccpdh	Enzyme
	Scn1a	Ion Channel
	Scn9a	Ion Channel
	Scrn1	Enzyme
	Scx	Transcription Factor
	Sdsl	Enzyme
	Sirt3	Epigenetic
	Slc25a39	Transporter
	Slc2a13	Transporter
	Slc32a1	Transporter
	Slc35g2	Transporter
	Slc38a1	Transporter
	Slc39a13	Transporter
	Slc3a2	Transporter
	Slc4a3	Transporter
	Slc5a6	Transporter
	Slc6a1	Transporter
	Slc6a17	Transporter
	Slc7a1	Transporter
	Slc7a3	Transporter
	Slco3a1	Transporter
	Sox1	Transcription Factor
	Sox2	Transcription Factor
	Sox6	Transcription Factor
	Sp9	Transcription Factor
	Srcin1	Enzyme
	Srgap1	Enzyme
	Srgap2	Enzyme
	St3gal6	Enzyme
	St6gal1	Enzyme
	St6gal2	Enzyme
	St8sia5	Enzyme
	Stambpl1	Enzyme
	Stat5b	Transcription Factor
	Steap2	Enzyme
	Stk32c	Kinase
	Th	Enzyme
	Thrb	Nuclear Receptor
	Timm17b	Enzyme
	Timm8a1	Enzyme
	Tkt	Enzyme
	Tmem55a	Enzyme
	Tox2	Transcription Factor
	Tox3	Transcription Factor
	Trim62	Enzyme
	Trpc3	Ion Channel
	Trpm2	Ion Channel
	Trps1	Transcription Factor
	Trpt1	Enzyme
	Tsc22d3	Transcription Factor
	Ttbk2	Kinase
	Ttll7	Enzyme
	Ugcg	Enzyme
	Ugp2	Enzyme
	Uqcc1	Enzyme
	Usp29	Enzyme
	Wwox	Enzyme
	Zak	Kinase
	Zbtb4	Transcription Factor
	Zbtb7c	Transcription Factor
	Zfp367	Transcription Factor
	Zfp467	Transcription Factor
	Zfp536	Transcription Factor
	Zfp941	Transcription Factor

## Sheet: Vip
Intraregional analysis										conservative interregional (bar graph)			Intraregional Intersection (Venn Diagrams)
Number of DEGs	186	186	62	62	61	61	81	81					Number of DEGs	36		32		43		36	36	34	34	35	35	20	20	24	24	23	23	25	25	17	17
Intersection of Datasets	A-Vip vs all Glutamatergic	A	B - Vip vs Lamp+Scng	B	C - Vip vs Pvalb	C	D - Vip vs Sst			S_GPCR	S_Class		Intersection of Datasets	AB		AC		AD		BC	BC	BD	BD	CD	CD	ABC	ABC	ABD	ABD	ACD	ACD	BCD	BCD	ABCD	ABCD
Gene + category	Abat	Enzyme	Adarb2	Enzyme	Adarb2	Enzyme	Acadl	Enzyme		Ptprz1	Enzyme		Gene + category	Adarb2	Enzyme	Adarb2	Enzyme	Acadl	Enzyme	Adarb2	Enzyme	Adarb2	Enzyme	Adarb2	Enzyme	Adarb2	Enzyme	Adarb2	Enzyme	Adarb2	Enzyme	Adarb2	Enzyme	Adarb2	Enzyme
	Acadl	Enzyme	Adcy2	Enzyme	Adcy2	Enzyme	Adam12	Enzyme						Adra1b	GPCR	Adra1b	GPCR	Adarb2	Enzyme	Adcy2	Enzyme	Adcy2	Enzyme	Adcy2	Enzyme	Aldoc	Enzyme	Adra1b	GPCR	Aldoc	Enzyme	Adcy2	Enzyme	Adra1b	GPCR
	Ache	Enzyme	Adra1b	GPCR	Adra1b	GPCR	Adarb2	Enzyme						Aff2	Transcription Factor	Aff2	Transcription Factor	Adra1b	GPCR	Adra1b	GPCR	Adra1b	GPCR	Adra1b	GPCR	Car10	Enzyme	Aldoc	Enzyme	Car10	Enzyme	Adra1b	GPCR	Aldoc	Enzyme
	Adarb2	Enzyme	Aff2	Transcription Factor	Aff2	Transcription Factor	Adcy2	Enzyme						Aldoc	Enzyme	Aldoc	Enzyme	Aldoc	Enzyme	Aff2	Transcription Factor	Aldoc	Enzyme	Aldoc	Enzyme	Magi3	Enzyme	Asic1	Ion Channel	Magi3	Enzyme	Aldoc	Enzyme	Asic1	Ion Channel
	Adra1a	GPCR	Aldoc	Enzyme	Aldoc	Enzyme	Adra1b	GPCR						Asic1	Ion Channel	Asic1	Ion Channel	Asic1	Ion Channel	Aldoc	Enzyme	Asic1	Ion Channel	Asic1	Ion Channel	Pde4b	Enzyme	Asic4	Ion Channel	Pde4b	Enzyme	Asic1	Ion Channel	Car10	Enzyme
	Adra1b	GPCR	Arhgap15	Enzyme	Asic1	Ion Channel	Aldoc	Enzyme						Asic4	Ion Channel	Atp1b2	Transporter	Asic4	Ion Channel	Asic1	Ion Channel	Asic4	Ion Channel	Atp1b2	Transporter	Ptprz1	Enzyme	Car10	Enzyme	Prkar2b	Enzyme	Car10	Enzyme	Chrna4	Ion Channel
	Aff2	Transcription Factor	Asic1	Ion Channel	Atp1b2	Transporter	Asic1	Ion Channel						Camk1g	Kinase	Car10	Enzyme	Atp1b2	Transporter	Cacna2d3	Ion Channel	Car10	Enzyme	Car10	Enzyme	Adra1b	GPCR	Chrna4	Ion Channel	Ptprz1	Enzyme	Chrna4	Ion Channel	Dlx1	Transcription Factor
	Akap7	Enzyme	Asic4	Ion Channel	Cacna2d3	Ion Channel	Asic4	Ion Channel						Car10	Enzyme	Chrna4	Ion Channel	Car10	Enzyme	Camk2n1	Enzyme	Chrna4	Ion Channel	Chrna4	Ion Channel	Grm8	GPCR	Dlx1	Transcription Factor	Adra1b	GPCR	Dlx1	Transcription Factor	Fxyd6	Ion Channel
	Aldoc	Enzyme	Cacna2d3	Ion Channel	Camk2n1	Enzyme	Atp1b2	Transporter						Chrna4	Ion Channel	Cnr1	GPCR	Chrna4	Ion Channel	Car10	Enzyme	Dlx1	Transcription Factor	Cnr1	GPCR	Asic1	Ion Channel	Fxyd6	Ion Channel	Cnr1	GPCR	Epha4	Kinase	Grm8	GPCR
	Arhgap18	Enzyme	Camk1g	Kinase	Car10	Enzyme	B3gat1	Enzyme						Ddah1	Enzyme	Dlx1	Transcription Factor	Cnr1	GPCR	Chrm3	GPCR	Epha4	Kinase	Dlx1	Transcription Factor	Chrna4	Ion Channel	Grm8	GPCR	Grm8	GPCR	Fxyd6	Ion Channel	Kcnt2	Ion Channel
	Arl2	Enzyme	Camk2n1	Enzyme	Cdk14	Kinase	Cacna2d1	Ion Channel						Dlx1	Transcription Factor	Dlx2	Transcription Factor	Dlx1	Transcription Factor	Chrna4	Ion Channel	Fxyd6	Ion Channel	Epha4	Kinase	Fxyd6	Ion Channel	Grpr	GPCR	Asic1	Ion Channel	Gpd1	Enzyme	Magi3	Enzyme
	Arl4c	Enzyme	Car10	Enzyme	Chrm3	GPCR	Cacnb2	Ion Channel						Dusp26	Enzyme	Fdft1	Enzyme	Erbb4	Kinase	Chst1	Enzyme	Gpd1	Enzyme	Fxyd6	Ion Channel	Grid2	Ion Channel	Id4	Transcription Factor	Chrna4	Ion Channel	Grm8	GPCR	Nmrk1	Kinase
	Arnt2	Transcription Factor	Chd7	Epigenetic	Chrna4	Ion Channel	Car10	Enzyme						Fxyd6	Ion Channel	Fxyd6	Ion Channel	Fxyd6	Ion Channel	Dlx1	Transcription Factor	Grm8	GPCR	Glra2	Ion Channel	Kcnt2	Ion Channel	Kcnt2	Ion Channel	Fxyd6	Ion Channel	Gss	Enzyme	Npas3	Transcription Factor
	Arx	Transcription Factor	Chrm3	GPCR	Chst1	Enzyme	Cdkl5	Kinase						Grid2	Ion Channel	Glra2	Ion Channel	Gabrg3	Ion Channel	Epha4	Kinase	Grpr	GPCR	Gpd1	Enzyme	Nmrk1	Kinase	Magi3	Enzyme	Glra2	Ion Channel	Kcnip4	Ion Channel	Nr2f2	Nuclear Receptor
	Asic1	Ion Channel	Chrna4	Ion Channel	Cmpk2	Kinase	Chrna4	Ion Channel						Grm8	GPCR	Grid2	Ion Channel	Galnt14	Enzyme	Fxyd6	Ion Channel	Gss	Enzyme	Grm8	GPCR	Pik3r1	Kinase	Nmrk1	Kinase	Kcnq5	Ion Channel	Kcnt2	Ion Channel	Pde4b	Enzyme
	Asic4	Ion Channel	Chst1	Enzyme	Cnr1	GPCR	Cnr1	GPCR						Grpr	GPCR	Grm8	GPCR	Galntl6	Enzyme	Gpd1	Enzyme	Id4	Transcription Factor	Gss	Enzyme	Nr2f2	Nuclear Receptor	Npas3	Transcription Factor	Kcnt2	Ion Channel	Magi3	Enzyme	Pik3r1	Kinase
	Asl	Enzyme	Chst15	Enzyme	Dlx1	Transcription Factor	Dlx1	Transcription Factor						Id3	Transcription Factor	Id3	Transcription Factor	Glra2	Ion Channel	Grid2	Ion Channel	Kcnip4	Ion Channel	Kcnip4	Ion Channel	Aff2	Transcription Factor	Npy1r	GPCR	Nmrk1	Kinase	Nmrk1	Kinase	Ptprz1	Enzyme
	Ass1	Enzyme	Ddah1	Enzyme	Dlx2	Transcription Factor	Epha4	Kinase						Id4	Transcription Factor	Kcnq5	Ion Channel	Grm8	GPCR	Grm1	GPCR	Kcnt2	Ion Channel	Kcnq5	Ion Channel	Dlx1	Transcription Factor	Nr2f2	Nuclear Receptor	Pik3r1	Kinase	Npas3	Transcription Factor
	Atat1	Epigenetic	Dlx1	Transcription Factor	Epha4	Kinase	Erbb4	Kinase						Kcnc2	Ion Channel	Kcnt2	Ion Channel	Grpr	GPCR	Grm7	GPCR	Magi3	Enzyme	Kcnt2	Ion Channel	Id3	Transcription Factor	Pde4b	Enzyme	Nr2f2	Nuclear Receptor	Nr2f2	Nuclear Receptor
	Atf4	Transcription Factor	Dusp26	Enzyme	Epha7	Kinase	Fxyd6	Ion Channel						Kcnt2	Ion Channel	Magi3	Enzyme	Htr3a	Ion Channel	Grm8	GPCR	Nmrk1	Kinase	Magi3	Enzyme	Npas3	Transcription Factor	Pde5a	Enzyme	Dlx1	Transcription Factor	Pde4b	Enzyme
	Atf5	Transcription Factor	Epha4	Kinase	Fdft1	Enzyme	Gabrg3	Ion Channel						Magi3	Enzyme	Msmo1	Enzyme	Id4	Transcription Factor	Gss	Enzyme	Npas3	Transcription Factor	Nmrk1	Kinase			Pik3r1	Kinase	Npas1	Transcription Factor	Pik3r1	Kinase
	Atp1b2	Transporter	Fxyd6	Ion Channel	Fdps	Enzyme	Galnt14	Enzyme						Mgat4c	Enzyme	Nmrk1	Kinase	Kcnip1	Ion Channel	Hs6st2	Enzyme	Npy1r	GPCR	Npas1	Transcription Factor			Ppapdc1a	Enzyme	Npas3	Transcription Factor	Ptprz1	Enzyme
	Atp1b3	Transporter	Gpd1	Enzyme	Fxyd6	Ion Channel	Galnt18	Enzyme						Nmrk1	Kinase	Npas1	Transcription Factor	Kcnq5	Ion Channel	Id3	Transcription Factor	Npy5r	GPCR	Npas3	Transcription Factor			Ptprz1	Enzyme	Atp1b2	Transporter	Ryr3	Ion Channel
	Bach2	Transcription Factor	Grid2	Ion Channel	Glra2	Ion Channel	Galntl6	Enzyme						Npas3	Transcription Factor	Npas3	Transcription Factor	Kcnt2	Ion Channel	Kcnip4	Ion Channel	Nr2f2	Nuclear Receptor	Nr2f2	Nuclear Receptor			Thrb	Nuclear Receptor			Spint2	Enzyme
	Bcat1	Enzyme	Grm1	GPCR	Gpd1	Enzyme	Glra2	Ion Channel						Npy1r	GPCR	Nr2f2	Nuclear Receptor	Magi3	Enzyme	Kcnt2	Ion Channel	Pde4b	Enzyme	Pde4b	Enzyme							Zbtb18	Transcription Factor
	Cacng2	Ion Channel	Grm7	GPCR	Grid2	Ion Channel	Gpd1	Enzyme						Nr2f2	Nuclear Receptor	Pde4b	Enzyme	Nmrk1	Kinase	Magi3	Enzyme	Pde5a	Enzyme	Pik3r1	Kinase
	Camk1	Kinase	Grm8	GPCR	Grm1	GPCR	Grm8	GPCR						Pde4b	Enzyme	Pik3r1	Kinase	Npas1	Transcription Factor	Marcks	Enzyme	Pik3r1	Kinase	Prkar2b	Enzyme
	Camk1g	Kinase	Grpr	GPCR	Grm7	GPCR	Grpr	GPCR						Pde5a	Enzyme	Prkar2b	Enzyme	Npas3	Transcription Factor	Nmrk1	Kinase	Ppapdc1a	Enzyme	Ptprd	Enzyme
	Camk2n2	Enzyme	Gss	Enzyme	Grm8	GPCR	Gss	Enzyme						Pik3r1	Kinase	Ptprz1	Enzyme	Npy1r	GPCR	Npas3	Transcription Factor	Ptprz1	Enzyme	Ptprz1	Enzyme
	Car10	Enzyme	Hs6st2	Enzyme	Gss	Enzyme	Hdac9	Epigenetic						Ppapdc1a	Enzyme	Qpct	Enzyme	Nr2e1	Nuclear Receptor	Nr2f2	Nuclear Receptor	Ryr3	Ion Channel	Ryr3	Ion Channel
	Cers5	Transcription Factor	Hs6st3	Enzyme	Hs6st2	Enzyme	Htr3a	Ion Channel						Ptgds	Enzyme	Rac3	Enzyme	Nr2f2	Nuclear Receptor	Pde4b	Enzyme	Spint2	Enzyme	Slc24a3	Transporter
	Chac1	Enzyme	Id3	Transcription Factor	Id3	Transcription Factor	Id4	Transcription Factor						Ptprz1	Enzyme	Slc35f1	Transporter	Pde4b	Enzyme	Pik3r1	Kinase	St3gal1	Enzyme	Spint2	Enzyme
	Chd5	Epigenetic	Id4	Transcription Factor	Kcnd3	Ion Channel	Isoc1	Enzyme						Sall1	Transcription Factor			Pde5a	Enzyme	Ptprz1	Enzyme	Thrb	Nuclear Receptor	Zbtb16	Transcription Factor
	Chrna4	Ion Channel	Kcnc2	Ion Channel	Kcnip4	Ion Channel	Kcnip1	Ion Channel						Stk32a	Kinase			Pdzrn3	Enzyme	Ryr3	Ion Channel	Zbtb18	Transcription Factor	Zbtb18	Transcription Factor
	Cit	Kinase	Kcnip4	Ion Channel	Kcnq5	Ion Channel	Kcnip4	Ion Channel						Thrb	Nuclear Receptor			Pik3r1	Kinase	Spint2	Enzyme			Zbtb20	Transcription Factor
	Clic4	Ion Channel	Kcnt2	Ion Channel	Kcnt2	Ion Channel	Kcnn2	Ion Channel						Trhde	Enzyme			Pkib	Enzyme	Zbtb18	Transcription Factor
	Cnr1	GPCR	Magi3	Enzyme	Magi3	Enzyme	Kcnq5	Ion Channel										Ppapdc1a	Enzyme
	Cox6a2	Enzyme	Man1a	Enzyme	Marcks	Enzyme	Kcnt2	Ion Channel										Ppm1l	Enzyme
	Csdc2	Transcription Factor	Marcks	Enzyme	Msmo1	Enzyme	Kit	Kinase										Prkar2b	Enzyme
	Ddah1	Enzyme	Mgat4c	Enzyme	Nmrk1	Kinase	Magi3	Enzyme										Ptprz1	Enzyme
	Ddx25	Enzyme	Nmrk1	Kinase	Npas1	Transcription Factor	Nfib	Transcription Factor										Slc2a13	Transporter
	Dhrs13	Enzyme	Npas3	Transcription Factor	Npas3	Transcription Factor	Nfix	Transcription Factor										Thrb	Nuclear Receptor
	Dlc1	Enzyme	Npy1r	GPCR	Nr2f2	Nuclear Receptor	Nkain2	Enzyme										Zfp536	Transcription Factor
	Dlx1	Transcription Factor	Npy2r	GPCR	Pde4b	Enzyme	Nlgn1	Enzyme
	Dlx2	Transcription Factor	Npy5r	GPCR	Pik3r1	Kinase	Nmrk1	Kinase
	Dlx5	Transcription Factor	Nr2f2	Nuclear Receptor	Prkar2b	Enzyme	Npas1	Transcription Factor
	Dpp10	Enzyme	Pde4b	Enzyme	Ptprd	Enzyme	Npas3	Transcription Factor
	Dpysl3	Enzyme	Pde5a	Enzyme	Ptprz1	Enzyme	Npy1r	GPCR
	Dpysl5	Enzyme	Pik3r1	Kinase	Qpct	Enzyme	Npy5r	GPCR
	Dusp15	Enzyme	Ppapdc1a	Enzyme	Rab26	Enzyme	Nr2e1	Nuclear Receptor
	Dusp26	Enzyme	Prox1	Transcription Factor	Rac3	Enzyme	Nr2f2	Nuclear Receptor
	Eci1	Enzyme	Ptgds	Enzyme	Ryr3	Ion Channel	Nr3c2	Nuclear Receptor
	Egfr	Kinase	Ptprz1	Enzyme	Scn3b	Ion Channel	Nt5dc2	Enzyme
	Endod1	Enzyme	Ryr3	Ion Channel	Slc24a3	Transporter	Pbx3	Transcription Factor
	Erbb4	Kinase	Sall1	Transcription Factor	Slc35f1	Transporter	Pde4b	Enzyme
	Fam20c	Enzyme	Spint2	Enzyme	Slc35f4	Transporter	Pde5a	Enzyme
	Fdft1	Enzyme	St3gal1	Enzyme	Spint2	Enzyme	Pdzrn3	Enzyme
	Foxn3	Transcription Factor	Stk32a	Kinase	Trpm3	Ion Channel	Pik3r1	Kinase
	Fxyd6	Ion Channel	Thrb	Nuclear Receptor	Zbtb16	Transcription Factor	Pkib	Enzyme
	Fzd1	GPCR	Trhde	Enzyme	Zbtb18	Transcription Factor	Ppapdc1a	Enzyme
	G6pc3	Enzyme	Zbtb18	Transcription Factor	Zbtb20	Transcription Factor	Ppm1l	Enzyme
	Gabrg3	Ion Channel	Zfpm2	Transcription Factor			Prkar2b	Enzyme
	Gad1	Enzyme					Prkca	Kinase
	Gad2	Enzyme					Prkcb	Kinase
	Galnt14	Enzyme					Ptprd	Enzyme
	Galntl6	Enzyme					Ptpre	Enzyme
	Garnl3	Enzyme					Ptprz1	Enzyme
	Gfpt2	Enzyme					Rasd2	Enzyme
	Gkap1	Enzyme					Ryr3	Ion Channel
	Glra2	Ion Channel					Slc1a2	Transporter
	Glul	Enzyme					Slc24a3	Transporter
	Gria4	Ion Channel					Slc2a13	Transporter
	Grid2	Ion Channel					Spint2	Enzyme
	Grik1	Ion Channel					St3gal1	Enzyme
	Grin3a	Ion Channel					Thrb	Nuclear Receptor
	Grm8	GPCR					Usp2	Enzyme
	Grpr	GPCR					Ust	Enzyme
	Gusb	Enzyme					Zbtb16	Transcription Factor
	Hcn1	Ion Channel					Zbtb18	Transcription Factor
	Hcrtr2	GPCR					Zbtb20	Transcription Factor
	Hdac11	Epigenetic					Zfp536	Transcription Factor
	Hmga1	Transcription Factor
	Hmgcll1	Enzyme
	Hmgcs1	Enzyme
	Htr3a	Ion Channel
	Htra1	Enzyme
	Id3	Transcription Factor
	Id4	Transcription Factor
	Inpp5f	Enzyme
	Kazald1	Enzyme
	Kcnc1	Ion Channel
	Kcnc2	Ion Channel
	Kcnip1	Ion Channel
	Kcnmb2	Ion Channel
	Kcnq5	Ion Channel
	Kcnt2	Ion Channel
	Klf12	Transcription Factor
	Lgmn	Enzyme
	Lig1	Enzyme
	Lnx1	Enzyme
	Lppr3	Enzyme
	Maf	Transcription Factor
	Magi3	Enzyme
	Med30	Enzyme
	Mef2c	Transcription Factor
	Metap1d	Enzyme
	Mgat4c	Enzyme
	Msmo1	Enzyme
	Nmrk1	Kinase
	Npas1	Transcription Factor
	Npas3	Transcription Factor
	Npffr1	GPCR
	Npy1r	GPCR
	Nr2e1	Nuclear Receptor
	Nr2f1	Nuclear Receptor
	Nr2f2	Nuclear Receptor
	Ogfod3	Enzyme
	Oprm1	GPCR
	Pafah1b3	Enzyme
	Pcbd1	Enzyme
	Pde4b	Enzyme
	Pde4d	Enzyme
	Pde5a	Enzyme
	Pde9a	Enzyme
	Pdzrn3	Enzyme
	Phka1	Kinase
	Phyh	Enzyme
	Pik3r1	Kinase
	Pkib	Enzyme
	Plcb4	Enzyme
	Pllp	Ion Channel
	Pmvk	Enzyme
	Pnck	Kinase
	Ppapdc1a	Enzyme
	Ppm1l	Enzyme
	Ppp1r14b	Enzyme
	Ppp2r2b	Enzyme
	Prkar2b	Enzyme
	Prmt2	Epigenetic
	Psat1	Enzyme
	Psmb10	Enzyme
	Ptgds	Enzyme
	Ptpn4	Enzyme
	Ptprz1	Enzyme
	Qpct	Enzyme
	Rab3b	Enzyme
	Rab3c	Enzyme
	Rac3	Enzyme
	Rarres1	Enzyme
	Rhov	Enzyme
	Rimklb	Enzyme
	Rnd2	Enzyme
	Rnd3	Enzyme
	Rph3a	Epigenetic
	Rpp25	Enzyme
	Sall1	Transcription Factor
	Sat1	Enzyme
	Sccpdh	Enzyme
	Scrn1	Enzyme
	Scx	Transcription Factor
	Slc1a4	Transporter
	Slc2a13	Transporter
	Slc32a1	Transporter
	Slc35f1	Transporter
	Slc35g2	Transporter
	Slc38a1	Transporter
	Slc6a1	Transporter
	Slc7a3	Transporter
	Sox1	Transcription Factor
	Sox2	Transcription Factor
	St8sia5	Enzyme
	Steap2	Enzyme
	Stk32a	Kinase
	Tep1	Enzyme
	Thrb	Nuclear Receptor
	Timp2	Enzyme
	Trhde	Enzyme
	Tsc22d3	Transcription Factor
	Ugcg	Enzyme
	Ugp2	Enzyme
	Usp29	Enzyme
	Wwox	Enzyme
	Zdhhc22	Enzyme
	Zfp536	Transcription Factor
	Zfp57	Transcription Factor
	Zfp941	Transcription Factor

## Sheet: Sst
Intraregional analysis										conservative interregional (bar graph)			Intraregional Intersection (Venn Diagrams)
Number of DEGs	92		295		402		73						Number of DEGs	49		52		28		218	218	32	32	43	43	42	42	14	14	18	18	31	31	14	14
Intersection of Datasets	A - Sst vs Lamp+Scng		B - Sst vs all Glut		C - Sst vs Pvalb		D - Sst vs Vip			S_GPCR	S_Class		Intersection of Datasets	AB		AC		AD		BC	BC	BD	BD	CD	CD	ABC	ABC	ABD	ABD	ACD	ACD	BCD	BCD	ABCD	ABCD
Gene + category	Ache	Enzyme	Abat	Enzyme	Abat	Enzyme	Akap5	Enzyme		Satb1	Transcription Factor		Gene + category	Ache	Enzyme	Ache	Enzyme	Cacng3	Ion Channel	Abat	Enzyme	Arx	Transcription Factor	Arx	Transcription Factor	Ache	Enzyme	Gpr123	GPCR	Gpx3	Enzyme	Arx	Transcription Factor	Gpr123	GPCR
	Aff2	Transcription Factor	Abhd11	Enzyme	Abhd14b	Enzyme	Arx	Transcription Factor						Aff2	Transcription Factor	Akr1b10	Enzyme	Dgkg	Enzyme	Ache	Enzyme	Dhrs1	Enzyme	Clybl	Enzyme	Akr1b10	Enzyme	Gpx3	Enzyme	Nceh1	Enzyme	Dhrs1	Enzyme	Gpx3	Enzyme
	Akr1b10	Enzyme	Ache	Enzyme	Acad9	Enzyme	Atp2c1	Transporter						Akr1b10	Enzyme	Cacna2d2	Ion Channel	Ephx4	Enzyme	Acyp2	Enzyme	Fkbp1b	Enzyme	Dhrs1	Enzyme	Cacna2d2	Ion Channel	Grik3	Ion Channel	Nudt4	Enzyme	Fkbp1b	Enzyme	Grik3	Ion Channel
	Arhgap15	Enzyme	Acot9	Enzyme	Ache	Enzyme	Cacnb4	Ion Channel						Cacna2d2	Ion Channel	Cacna2d3	Ion Channel	Fut9	Enzyme	Adrbk2	Kinase	Gpr123	GPCR	Ell2	Enzyme	Camk1g	Kinase	Grin3a	Ion Channel	Ppp2r2b	Enzyme	Gpr123	GPCR	Grin3a	Ion Channel
	Atp1a1	Transporter	Acyp2	Enzyme	Acot7	Enzyme	Cacng3	Ion Channel						Camk1g	Kinase	Camk1g	Kinase	Gda	Enzyme	Akr1b10	Enzyme	Gpx3	Enzyme	Fkbp1b	Enzyme	Chrm3	GPCR	Kcna2	Ion Channel	Rab3b	Enzyme	Gpx3	Enzyme	Kcna2	Ion Channel
	Cacna2d2	Ion Channel	Adcy7	Enzyme	Acyp2	Enzyme	Cers6	Transcription Factor						Car10	Enzyme	Chrm3	GPCR	Gpr123	GPCR	Alg2	Enzyme	Grik3	Ion Channel	Fxyd7	Ion Channel	Ctsc	Enzyme	Kcnmb2	Ion Channel	Sulf2	Enzyme	Grik3	Ion Channel	Kcnmb2	Ion Channel
	Cacna2d3	Ion Channel	Adcyap1r1	GPCR	Adam23	Enzyme	Clybl	Enzyme						Cdo1	Enzyme	Ctsc	Enzyme	Gpx3	Enzyme	Alk	Kinase	Grin3a	Ion Channel	Gpr123	GPCR	Cux1	Transcription Factor	Klf5	Transcription Factor	Timp3	Enzyme	Grin3a	Ion Channel	Klf5	Transcription Factor
	Cacng3	Ion Channel	Adrbk2	Kinase	Adar	Enzyme	Cyp46a1	Enzyme						Chrm3	GPCR	Cux1	Transcription Factor	Gria3	Ion Channel	Arhgap18	Enzyme	Kcna2	Ion Channel	Gpx3	Enzyme	Dpysl3	Enzyme	Nudt4	Enzyme	Usp46	Enzyme	Kcna2	Ion Channel	Nudt4	Enzyme
	Camk1g	Kinase	Aff2	Transcription Factor	Adra1a	GPCR	Dgkg	Enzyme						Ctsc	Enzyme	Dpysl3	Enzyme	Grik3	Ion Channel	Arl2	Enzyme	Kcna6	Ion Channel	Grik3	Ion Channel	Dusp26	Enzyme	Ppp2r2b	Enzyme	Gpr123	GPCR	Kcna6	Ion Channel	Ppp2r2b	Enzyme
	Camk2n1	Enzyme	Afmid	Enzyme	Adrbk2	Kinase	Dhrs1	Enzyme						Cux1	Transcription Factor	Dusp26	Enzyme	Grin3a	Ion Channel	Arl4c	Enzyme	Kcnmb2	Ion Channel	Grin3a	Ion Channel	Gabra3	Ion Channel	Rab3b	Enzyme	Lphn2	GPCR	Kcnmb2	Ion Channel	Rab3b	Enzyme
	Car10	Enzyme	Aga	Enzyme	Agbl4	Enzyme	Ell2	Enzyme						Dpysl3	Enzyme	Far2	Enzyme	Grm1	GPCR	Arnt2	Transcription Factor	Kcns3	Ion Channel	Hexb	Enzyme	Gabrg1	Ion Channel	Satb1	Transcription Factor	Grik3	Ion Channel	Kcns3	Ion Channel	Satb1	Transcription Factor
	Cdo1	Enzyme	Agbl3	Enzyme	Aimp2	Enzyme	Epha6	Kinase						Dusp26	Enzyme	Gabra3	Ion Channel	Kcna2	Ion Channel	Arx	Transcription Factor	Klf5	Transcription Factor	Kcna2	Ion Channel	Gpr123	GPCR	Slc5a5	Transporter	Grin3a	Ion Channel	Klf5	Transcription Factor	Slc5a5	Transporter
	Chrm3	GPCR	Akap7	Enzyme	Ak1	Kinase	Ephx4	Enzyme						Gabra3	Ion Channel	Gabrg1	Ion Channel	Kcnmb2	Ion Channel	Asah1	Enzyme	Lpgat1	Enzyme	Kcna6	Ion Channel	Gpr83	GPCR	Sox6	Transcription Factor	Kcna2	Ion Channel	Lpgat1	Enzyme	Sox6	Transcription Factor
	Csgalnact1	Enzyme	Akr1b10	Enzyme	Akr1b10	Enzyme	Extl2	Enzyme						Gabrg1	Ion Channel	Gpr123	GPCR	Klf5	Transcription Factor	Ass1	Enzyme	Mafb	Transcription Factor	Kcnmb2	Ion Channel	Gpx3	Enzyme	Timp3	Enzyme	Kcnmb2	Ion Channel	Mafb	Transcription Factor	Timp3	Enzyme
	Ctsc	Enzyme	Aldh5a1	Enzyme	Alg14	Enzyme	Fkbp1b	Enzyme						Gpr123	GPCR	Gpr83	GPCR	Lphn2	GPCR	Atat1	Epigenetic	Moxd1	Enzyme	Kcns3	Ion Channel	Grid2	Ion Channel			Klf5	Transcription Factor	Mpped1	Enzyme
	Cux1	Transcription Factor	Alg2	Enzyme	Alg2	Enzyme	Fut9	Enzyme						Gpr83	GPCR	Gpx3	Enzyme	Nceh1	Enzyme	Atf4	Transcription Factor	Mpped1	Enzyme	Klf5	Transcription Factor	Grik3	Ion Channel			Satb1	Transcription Factor	Nudt4	Enzyme
	Dgkg	Enzyme	Alk	Kinase	Alk	Kinase	Fxyd7	Ion Channel						Gpx3	Enzyme	Grid2	Ion Channel	Nudt4	Enzyme	Atp1b3	Transporter	Nudt4	Enzyme	Lpgat1	Enzyme	Grin3a	Ion Channel			Sox6	Transcription Factor	Oprm1	GPCR
	Diras2	Enzyme	Alox8	Enzyme	Arhgap18	Enzyme	Gda	Enzyme						Grid2	Ion Channel	Grik3	Ion Channel	Ppp2r2b	Enzyme	Atp5sl	Enzyme	Oprm1	GPCR	Lphn2	GPCR	Hs6st2	Enzyme			Slc5a5	Transporter	Pnpo	Enzyme
	Dpysl3	Enzyme	Arhgap18	Enzyme	Arhgap26	Enzyme	Gpr123	GPCR						Grik3	Ion Channel	Grin3a	Ion Channel	Prkacb	Kinase	B3gat3	Enzyme	Pnpo	Enzyme	Mafb	Transcription Factor	Id3	Transcription Factor					Ppp2r2b	Enzyme
	Dusp26	Enzyme	Arl10	Enzyme	Arl2	Enzyme	Gpx3	Enzyme						Grin3a	Ion Channel	Grm8	GPCR	Prkcg	Kinase	Bcat1	Enzyme	Ppp2r2b	Enzyme	Mpped1	Enzyme	Kcna2	Ion Channel					Ptprm	Enzyme
	Echdc2	Enzyme	Arl2	Enzyme	Arl4c	Enzyme	Gria1	Ion Channel						Hs6st2	Enzyme	Hs6st2	Enzyme	Rab3b	Enzyme	C1galt1c1	Enzyme	Ptprm	Enzyme	Nceh1	Enzyme	Kcnc2	Ion Channel					Ptprt	Enzyme
	Ephx4	Enzyme	Arl4c	Enzyme	Arnt2	Transcription Factor	Gria3	Ion Channel						Id3	Transcription Factor	Id3	Transcription Factor	Satb1	Transcription Factor	Cacna2d2	Ion Channel	Ptprt	Enzyme	Nudt4	Enzyme	Kcnmb2	Ion Channel					Rab27b	Enzyme
	Far2	Enzyme	Arnt2	Transcription Factor	Arx	Transcription Factor	Grik3	Ion Channel						Kcna2	Ion Channel	Kcna2	Ion Channel	Slc5a5	Transporter	Cacng2	Ion Channel	Rab27b	Enzyme	Oprm1	GPCR	Klf5	Transcription Factor					Rab3b	Enzyme
	Fut9	Enzyme	Arx	Transcription Factor	Arxes2	Enzyme	Grin3a	Ion Channel						Kcnc2	Ion Channel	Kcnc2	Ion Channel	Sox6	Transcription Factor	Cacng4	Ion Channel	Rab3b	Enzyme	Pde1a	Enzyme	Klf6	Transcription Factor					Satb1	Transcription Factor
	Gabra3	Ion Channel	Asah1	Enzyme	Asah1	Enzyme	Grm1	GPCR						Kcnmb2	Ion Channel	Kcnmb2	Ion Channel	Sulf2	Enzyme	Camk1	Kinase	Satb1	Transcription Factor	Pnpo	Enzyme	Lhx6	Transcription Factor					Scn1a	Ion Channel
	Gabrg1	Ion Channel	Asl	Enzyme	Asns	Enzyme	Hexb	Enzyme						Klf5	Transcription Factor	Klf5	Transcription Factor	Timp3	Enzyme	Camk1g	Kinase	Scn1a	Ion Channel	Ppp2r2b	Enzyme	Mgat4c	Enzyme					Slc35g2	Transporter
	Gda	Enzyme	Ass1	Enzyme	Ass1	Enzyme	Itpr1	Ion Channel						Klf6	Transcription Factor	Klf6	Transcription Factor	Trpc6	Ion Channel	Camk2n2	Enzyme	Slc35g2	Transporter	Ptprm	Enzyme	Nnmt	Enzyme					Slc5a5	Transporter
	Glce	Enzyme	Atat1	Epigenetic	Atat1	Epigenetic	Kcna2	Ion Channel						Lhx6	Transcription Factor	Lhx6	Transcription Factor	Usp46	Enzyme	Chac1	Enzyme	Slc5a5	Transporter	Ptprt	Enzyme	Npas1	Transcription Factor					Slc8a1	Transporter
	Gpr123	GPCR	Atf4	Transcription Factor	Atf4	Transcription Factor	Kcna6	Ion Channel						Mgat4c	Enzyme	Lphn2	GPCR			Chd5	Epigenetic	Slc8a1	Transporter	Rab27b	Enzyme	Npffr1	GPCR					Sox6	Transcription Factor
	Gpr83	GPCR	Atp1b3	Transporter	Atp1b3	Transporter	Kcnd2	Ion Channel						Nnmt	Enzyme	Man1a	Enzyme			Chrm2	GPCR	Sox6	Transcription Factor	Rab3b	Enzyme	Nudt4	Enzyme					Timp3	Enzyme
	Gpx3	Enzyme	Atp5sl	Enzyme	Atp5sl	Enzyme	Kcnma1	Ion Channel						Npas1	Transcription Factor	Mgat4c	Enzyme			Chrm3	GPCR	Timp3	Enzyme	Rangap1	Enzyme	Pde1c	Enzyme					Tox2	Transcription Factor
	Grhpr	Enzyme	B3gat3	Enzyme	Atp6ap1	Enzyme	Kcnmb2	Ion Channel						Npffr1	GPCR	Nceh1	Enzyme			Cit	Kinase	Tox2	Transcription Factor	Satb1	Transcription Factor	Pde9a	Enzyme
	Gria3	Ion Channel	Bcat1	Enzyme	Atp9a	Transporter	Kcns3	Ion Channel						Nudt4	Enzyme	Nnmt	Enzyme			Clic4	Ion Channel			Scn1a	Ion Channel	Ppp2r2b	Enzyme
	Grid2	Ion Channel	C1galt1c1	Enzyme	Azin2	Enzyme	Klf5	Transcription Factor						Pde1c	Enzyme	Npas1	Transcription Factor			Cnr1	GPCR			Slc35g2	Transporter	Rab3b	Enzyme
	Grik3	Ion Channel	Cacna2d2	Ion Channel	B3gat3	Enzyme	Lpgat1	Enzyme						Pde9a	Enzyme	Npffr1	GPCR			Comtd1	Enzyme			Slc5a5	Transporter	Satb1	Transcription Factor
	Grin3a	Ion Channel	Cacng2	Ion Channel	Bcat1	Enzyme	Lphn2	GPCR						Pou3f3	Transcription Factor	Nudt4	Enzyme			Cox6a2	Enzyme			Slc6a17	Transporter	Slc5a5	Transporter
	Grm1	GPCR	Cacng4	Ion Channel	Bckdhb	Enzyme	Mafb	Transcription Factor						Ppp2r2b	Enzyme	Pde1c	Enzyme			Ctsc	Enzyme			Slc8a1	Transporter	Sox6	Transcription Factor
	Grm7	GPCR	Camk1	Kinase	Btk	Kinase	Moxd1	Enzyme						Ptpn20	Enzyme	Pde2a	Enzyme			Ctsd	Enzyme			Sox6	Transcription Factor	St3gal6	Enzyme
	Grm8	GPCR	Camk1g	Kinase	C1galt1c1	Enzyme	Mpped1	Enzyme						Ptprf	Enzyme	Pde9a	Enzyme			Cux1	Transcription Factor			Sulf2	Enzyme	Stk32a	Kinase
	Hdac4	Epigenetic	Camk2n2	Enzyme	Cacna2d2	Ion Channel	Nceh1	Enzyme						Rab3b	Enzyme	Ppp2r2b	Enzyme			Cux2	Transcription Factor			Timp3	Enzyme	Timp2	Enzyme
	Hs6st2	Enzyme	Car10	Enzyme	Cacna2d3	Ion Channel	Nek7	Kinase						Satb1	Transcription Factor	Rab3b	Enzyme			Ddah1	Enzyme			Tox	Transcription Factor	Timp3	Enzyme
	Id3	Transcription Factor	Cdo1	Enzyme	Cacng2	Ion Channel	Nkain3	Enzyme						Slc5a5	Transporter	Satb1	Transcription Factor			Ddit3	Transcription Factor			Tox2	Transcription Factor	Trhde	Enzyme
	Kcna2	Ion Channel	Chac1	Enzyme	Cacng4	Ion Channel	Nudt4	Enzyme						Sox6	Transcription Factor	Slc5a5	Transporter			Ddx25	Enzyme			Usp46	Enzyme
	Kcnc2	Ion Channel	Chd5	Epigenetic	Camk1	Kinase	Oprm1	GPCR						Sstr1	GPCR	Sox6	Transcription Factor			Degs1	Enzyme
	Kcnmb2	Ion Channel	Chrm2	GPCR	Camk1g	Kinase	Pde1a	Enzyme						St3gal6	Enzyme	St3gal6	Enzyme			Dgat1	Enzyme
	Kcnmb4	Ion Channel	Chrm3	GPCR	Camk2n2	Enzyme	Pnpo	Enzyme						Stk32a	Kinase	St8sia1	Enzyme			Dhrs1	Enzyme
	Klf5	Transcription Factor	Cit	Kinase	Cdk2ap1	Enzyme	Polr1d	Enzyme						Timp2	Enzyme	Stk32a	Kinase			Diras1	Enzyme
	Klf6	Transcription Factor	Clic4	Ion Channel	Cdkn1a	Enzyme	Ppp1cc	Enzyme						Timp3	Enzyme	Sulf2	Enzyme			Dlc1	Enzyme
	Lhx6	Transcription Factor	Cnr1	GPCR	Cds2	Enzyme	Ppp2r2b	Enzyme						Trhde	Enzyme	Timp2	Enzyme			Dlx1	Transcription Factor
	Lphn2	GPCR	Comtd1	Enzyme	Cept1	Enzyme	Prkacb	Kinase								Timp3	Enzyme			Dlx2	Transcription Factor
	Man1a	Enzyme	Cox6a2	Enzyme	Chac1	Enzyme	Prkcg	Kinase								Trhde	Enzyme			Dlx5	Transcription Factor
	Marcks	Enzyme	Csdc2	Transcription Factor	Chd5	Epigenetic	Ptprm	Enzyme								Usp46	Enzyme			Dpp10	Enzyme
	Mgat4c	Enzyme	Csk	Kinase	Chrm2	GPCR	Ptprt	Enzyme												Dpysl3	Enzyme
	Nceh1	Enzyme	Ctps2	Enzyme	Chrm3	GPCR	Rab27b	Enzyme												Dusp26	Enzyme
	Nnmt	Enzyme	Ctsc	Enzyme	Chst10	Enzyme	Rab3b	Enzyme												Dusp28	Enzyme
	Npas1	Transcription Factor	Ctsd	Enzyme	Chst2	Enzyme	Rangap1	Enzyme												Eci1	Enzyme
	Npffr1	GPCR	Cux1	Transcription Factor	Cit	Kinase	Satb1	Transcription Factor												Endod1	Enzyme
	Nudt4	Enzyme	Cux2	Transcription Factor	Clcn3	Ion Channel	Scn1a	Ion Channel												Erbb4	Kinase
	Pak3	Kinase	Ddah1	Enzyme	Clic4	Ion Channel	Scn1b	Ion Channel												Fahd2a	Enzyme
	Parp8	Enzyme	Ddit3	Transcription Factor	Clybl	Enzyme	Slc35g2	Transporter												Fam20c	Enzyme
	Pde1c	Enzyme	Ddx25	Enzyme	Cmas	Enzyme	Slc5a5	Transporter												Fbl	Enzyme
	Pde2a	Enzyme	Degs1	Enzyme	Cmpk1	Kinase	Slc6a17	Transporter												Fkbp1b	Enzyme
	Pde9a	Enzyme	Dgat1	Enzyme	Cnp	Enzyme	Slc8a1	Transporter												Fnta	Enzyme
	Pou3f3	Transcription Factor	Dhrs1	Enzyme	Cnr1	GPCR	Sox6	Transcription Factor												Fxyd6	Ion Channel
	Ppp1r14c	Enzyme	Dhrs13	Enzyme	Coa7	Enzyme	St6galnac5	Enzyme												Gaa	Enzyme
	Ppp2r2b	Enzyme	Diras1	Enzyme	Comtd1	Enzyme	Sulf2	Enzyme												Gabra3	Ion Channel
	Prkacb	Kinase	Dlc1	Enzyme	Coq6	Enzyme	Timp3	Enzyme												Gabrg1	Ion Channel
	Prkcg	Kinase	Dlx1	Transcription Factor	Coq7	Enzyme	Tox	Transcription Factor												Gad1	Enzyme
	Ptpn20	Enzyme	Dlx2	Transcription Factor	Cox6a2	Enzyme	Tox2	Transcription Factor												Gad2	Enzyme
	Ptprf	Enzyme	Dlx5	Transcription Factor	Cpe	Enzyme	Tpgs2	Enzyme												Garnl3	Enzyme
	Rab15	Enzyme	Dpp10	Enzyme	Creb3	Transcription Factor	Trpc6	Ion Channel												Gbe1	Enzyme
	Rab3b	Enzyme	Dpysl3	Enzyme	Ctps	Enzyme	Usp46	Enzyme												Glb1	Enzyme
	Rasl11b	Enzyme	Dpysl5	Enzyme	Ctsc	Enzyme	Zak	Kinase												Glul	Enzyme
	Rnf130	Enzyme	Dusp26	Enzyme	Ctsd	Enzyme														Gpr123	GPCR
	Satb1	Transcription Factor	Dusp28	Enzyme	Cux1	Transcription Factor														Gpr83	GPCR
	Sh3kbp1	Enzyme	Ece2	Enzyme	Cux2	Transcription Factor														Gpx1	Enzyme
	Slc30a3	Transporter	Eci1	Enzyme	Ddah1	Enzyme														Gpx3	Enzyme
	Slc5a5	Transporter	Endod1	Enzyme	Ddit3	Transcription Factor														Gria4	Ion Channel
	Slc9a9	Transporter	Erbb4	Kinase	Ddx25	Enzyme														Grid2	Ion Channel
	Sox6	Transcription Factor	Ethe1	Enzyme	Degs1	Enzyme														Grik1	Ion Channel
	Sstr1	GPCR	Ets1	Transcription Factor	Dgat1	Enzyme														Grik3	Ion Channel
	St3gal6	Enzyme	Fahd2a	Enzyme	Dhps	Enzyme														Grin3a	Ion Channel
	St8sia1	Enzyme	Fam20c	Enzyme	Dhrs1	Enzyme														Gusb	Enzyme
	Stk32a	Kinase	Fbl	Enzyme	Diras1	Enzyme														Haghl	Enzyme
	Sulf2	Enzyme	Fkbp1b	Enzyme	Dlc1	Enzyme														Hcn1	Ion Channel
	Timp2	Enzyme	Fnta	Enzyme	Dlx1	Transcription Factor														Hcn3	Ion Channel
	Timp3	Enzyme	Fuca2	Enzyme	Dlx2	Transcription Factor														Hdac11	Epigenetic
	Trhde	Enzyme	Fxyd6	Ion Channel	Dlx5	Transcription Factor														Hmga1	Transcription Factor
	Trpc6	Ion Channel	G6pc3	Enzyme	Dolk	Enzyme														Hmgcll1	Enzyme
	Tshz3	Transcription Factor	G6pdx	Enzyme	Dpp10	Enzyme														Hs3st5	Enzyme
	Usp46	Enzyme	Gaa	Enzyme	Dpp7	Enzyme														Hs6st2	Enzyme
	Zfpm2	Transcription Factor	Gabra3	Ion Channel	Dpysl3	Enzyme														Hsd17b12	Enzyme
			Gabrg1	Ion Channel	Dusp1	Enzyme														Htr7	GPCR
			Gad1	Enzyme	Dusp26	Enzyme														Id3	Transcription Factor
			Gad2	Enzyme	Dusp28	Enzyme														Idnk	Kinase
			Garnl3	Enzyme	Eci1	Enzyme														Inpp5f	Enzyme
			Gbe1	Enzyme	Ell2	Enzyme														Kcna2	Ion Channel
			Gfpt1	Enzyme	Endod1	Enzyme														Kcna6	Ion Channel
			Gkap1	Enzyme	Enpp5	Enzyme														Kcnc1	Ion Channel
			Gla	Enzyme	Erbb4	Kinase														Kcnc2	Ion Channel
			Glb1	Enzyme	Esrrg	Nuclear Receptor														Kcnip1	Ion Channel
			Glul	Enzyme	Fahd2a	Enzyme														Kcnk3	Ion Channel
			Gpr123	GPCR	Fam20c	Enzyme														Kcnmb2	Ion Channel
			Gpr3	GPCR	Fam213b	Enzyme														Kcns3	Ion Channel
			Gpr83	GPCR	Far2	Enzyme														Klf5	Transcription Factor
			Gpx1	Enzyme	Farsb	Enzyme														Klf6	Transcription Factor
			Gpx3	Enzyme	Fbl	Enzyme														Lgmn	Enzyme
			Gria4	Ion Channel	Fdft1	Enzyme														Lhx6	Transcription Factor
			Grid2	Ion Channel	Fh1	Enzyme														Lin28b	Transcription Factor
			Grik1	Ion Channel	Fkbp1b	Enzyme														Lnx1	Enzyme
			Grik3	Ion Channel	Fnta	Enzyme														Lpgat1	Enzyme
			Grin3a	Ion Channel	Fos	Transcription Factor														Lppr3	Enzyme
			Gucy1a3	Enzyme	Ftsj2	Enzyme														Maf	Transcription Factor
			Gusb	Enzyme	Fxyd6	Ion Channel														Mafb	Transcription Factor
			Haghl	Enzyme	Fxyd7	Ion Channel														Mafg	Transcription Factor
			Hcn1	Ion Channel	Gaa	Enzyme														Manba	Enzyme
			Hcn3	Ion Channel	Gabbr1	GPCR														Masp1	Enzyme
			Hdac11	Epigenetic	Gabra3	Ion Channel														Mast2	Kinase
			Hmga1	Transcription Factor	Gabrg1	Ion Channel														Med30	Enzyme
			Hmgcll1	Enzyme	Gabrg3	Ion Channel														Mgat4c	Enzyme
			Hopx	Transcription Factor	Gad1	Enzyme														Mpped1	Enzyme
			Hs3st5	Enzyme	Gad2	Enzyme														Msmo1	Enzyme
			Hs6st2	Enzyme	Galnt7	Enzyme														Mthfd2	Enzyme
			Hsd17b12	Enzyme	Galntl6	Enzyme														Naga	Enzyme
			Htr7	GPCR	Garnl3	Enzyme														Nagk	Kinase
			Id3	Transcription Factor	Gatad1	Transcription Factor														Nnmt	Enzyme
			Idnk	Kinase	Gbe1	Enzyme														Npas1	Transcription Factor
			Ift27	Enzyme	Gdpd1	Enzyme														Npas3	Transcription Factor
			Ikbip	Enzyme	Glb1	Enzyme														Npffr1	GPCR
			Ilvbl	Enzyme	Glul	Enzyme														Nr2f1	Nuclear Receptor
			Inpp5f	Enzyme	Gnpda1	Enzyme														Nr2f2	Nuclear Receptor
			Kcna2	Ion Channel	Gpr123	GPCR														Ntrk2	Kinase
			Kcna3	Ion Channel	Gpr162	GPCR														Nudt4	Enzyme
			Kcna6	Ion Channel	Gpr83	GPCR														Nyap2	Enzyme
			Kcnc1	Ion Channel	Gpx1	Enzyme														Oprm1	GPCR
			Kcnc2	Ion Channel	Gpx3	Enzyme														Pafah1b3	Enzyme
			Kcnh2	Ion Channel	Gria4	Ion Channel														Pam	Enzyme
			Kcnip1	Ion Channel	Grid2	Ion Channel														Pcbd1	Enzyme
			Kcnk3	Ion Channel	Grik1	Ion Channel														Pde1c	Enzyme
			Kcnmb2	Ion Channel	Grik3	Ion Channel														Pde4d	Enzyme
			Kcns3	Ion Channel	Grin3a	Ion Channel														Pde9a	Enzyme
			Klf12	Transcription Factor	Grm8	GPCR														Pdxk	Kinase
			Klf5	Transcription Factor	Gsk3b	Kinase														Peg3	Transcription Factor
			Klf6	Transcription Factor	Gusb	Enzyme														Phyh	Enzyme
			Ldhd	Enzyme	H13	Enzyme														Pigk	Enzyme
			Leo1	Enzyme	Haghl	Enzyme														Plcb4	Enzyme
			Lgmn	Enzyme	Hcn1	Ion Channel														Pld5	Enzyme
			Lhx6	Transcription Factor	Hcn3	Ion Channel														Pmvk	Enzyme
			Lig1	Enzyme	Hdac11	Epigenetic														Pnck	Kinase
			Lin28b	Transcription Factor	Hdac3	Epigenetic														Pnpo	Enzyme
			Lnx1	Enzyme	Hddc3	Enzyme														Polr2m	Enzyme
			Lpgat1	Enzyme	Hdgfrp3	Epigenetic														Ppp1r14b	Enzyme
			Lppr3	Enzyme	Hexb	Enzyme														Ppp2r2b	Enzyme
			Maf	Transcription Factor	Hivep1	Transcription Factor														Prkar1b	Enzyme
			Mafb	Transcription Factor	Hmga1	Transcription Factor														Prmt2	Epigenetic
			Mafg	Transcription Factor	Hmgcll1	Enzyme														Psmb10	Enzyme
			Manba	Enzyme	Hmgcs1	Enzyme														Ptdss1	Enzyme
			Mapk6	Kinase	Hrh3	GPCR														Ptgs1	Enzyme
			Mapk8	Kinase	Hs3st5	Enzyme														Ptprm	Enzyme
			Masp1	Enzyme	Hs6st2	Enzyme														Ptprt	Enzyme
			Mast2	Kinase	Hsd17b12	Enzyme														Pxk	Kinase
			Med30	Enzyme	Htr7	GPCR														Qpct	Enzyme
			Mgat4c	Enzyme	Htra1	Enzyme														Rab27b	Enzyme
			Moxd1	Enzyme	Hunk	Kinase														Rab3b	Enzyme
			Mpped1	Enzyme	Ict1	Enzyme														Rab3c	Enzyme
			Msmo1	Enzyme	Id3	Transcription Factor														Rab4a	Enzyme
			Mthfd2	Enzyme	Idnk	Kinase														Rac3	Enzyme
			Naga	Enzyme	Ids	Enzyme														Rfk	Enzyme
			Nagk	Kinase	Ing1	Epigenetic														Rhbdl1	Enzyme
			Nek1	Kinase	Inpp5f	Enzyme														Rnaset2b	Enzyme
			Nnmt	Enzyme	Isyna1	Enzyme														Rnd2	Enzyme
			Npas1	Transcription Factor	Kcna2	Ion Channel														Rnh1	Enzyme
			Npas3	Transcription Factor	Kcna6	Ion Channel														Rpp25	Enzyme
			Npffr1	GPCR	Kcnab3	Ion Channel														Sat1	Enzyme
			Nr2f1	Nuclear Receptor	Kcnc1	Ion Channel														Satb1	Transcription Factor
			Nr2f2	Nuclear Receptor	Kcnc2	Ion Channel														Sccpdh	Enzyme
			Ntrk2	Kinase	Kcnip1	Ion Channel														Scn1a	Ion Channel
			Nudt4	Enzyme	Kcnk3	Ion Channel														Scrn1	Enzyme
			Nyap2	Enzyme	Kcnmb2	Ion Channel														Sdsl	Enzyme
			Ogfod3	Enzyme	Kcnq5	Ion Channel														Slc1a4	Transporter
			Oprm1	GPCR	Kcns3	Ion Channel														Slc22a23	Transporter
			Pafah1b3	Enzyme	Kcnt1	Ion Channel														Slc32a1	Transporter
			Pam	Enzyme	Klf5	Transcription Factor														Slc35f1	Transporter
			Panx1	Ion Channel	Klf6	Transcription Factor														Slc35g2	Transporter
			Pcbd1	Enzyme	Lats2	Kinase														Slc38a1	Transporter
			Pde1c	Enzyme	Lgmn	Enzyme														Slc3a2	Transporter
			Pde4d	Enzyme	Lhx6	Transcription Factor														Slc4a3	Transporter
			Pde9a	Enzyme	Lin28b	Transcription Factor														Slc5a5	Transporter
			Pdxk	Kinase	Lnx1	Enzyme														Slc5a6	Transporter
			Peg3	Transcription Factor	Lpgat1	Enzyme														Slc6a1	Transporter
			Pgap1	Enzyme	Lphn2	GPCR														Slc7a1	Transporter
			Phactr2	Enzyme	Lppr3	Enzyme														Slc7a3	Transporter
			Phf1	Epigenetic	Lsg1	Enzyme														Slc8a1	Transporter
			Phyh	Enzyme	Maf	Transcription Factor														Sox1	Transcription Factor
			Phyhipl	Enzyme	Mafb	Transcription Factor														Sox2	Transcription Factor
			Pigk	Enzyme	Mafg	Transcription Factor														Sox6	Transcription Factor
			Pip5kl1	Enzyme	Man1a	Enzyme														Sp9	Transcription Factor
			Plcb4	Enzyme	Manba	Enzyme														St3gal6	Enzyme
			Pld5	Enzyme	Map4k2	Kinase														Stambpl1	Enzyme
			Pmvk	Enzyme	Mapk9	Kinase														Stk32a	Kinase
			Pnck	Kinase	Masp1	Enzyme														Thrb	Nuclear Receptor
			Pnpo	Enzyme	Mast2	Kinase														Timp2	Enzyme
			Pold4	Enzyme	Mboat7	Enzyme														Timp3	Enzyme
			Polr2m	Enzyme	Mdh1	Enzyme														Tkt	Enzyme
			Pou3f3	Transcription Factor	Med21	Enzyme														Tmem55a	Enzyme
			Ppp1r14b	Enzyme	Med30	Enzyme														Tox2	Transcription Factor
			Ppp2r2b	Enzyme	Mgat2	Enzyme														Trhde	Enzyme
			Prkar1b	Enzyme	Mgat4c	Enzyme														Trim62	Enzyme
			Prmt2	Epigenetic	Mgst3	Enzyme														Tsc22d3	Transcription Factor
			Psen2	Enzyme	Mpped1	Enzyme														Ttbk2	Kinase
			Psmb10	Enzyme	Msmo1	Enzyme														Ttll7	Enzyme
			Ptdss1	Enzyme	Mthfd2	Enzyme														Ugdh	Enzyme
			Ptgs1	Enzyme	Naga	Enzyme														Ugp2	Enzyme
			Ptpn20	Enzyme	Nagk	Kinase														Usp29	Enzyme
			Ptprf	Enzyme	Nat8l	Enzyme														Wwox	Enzyme
			Ptprm	Enzyme	Nat9	Enzyme														Zdhhc2	Enzyme
			Ptprt	Enzyme	Nceh1	Enzyme														Zdhhc22	Enzyme
			Pxk	Kinase	Ndufaf5	Enzyme														Zfp367	Transcription Factor
			Pycrl	Enzyme	Nell1	Enzyme
			Qpct	Enzyme	Nfe2l1	Transcription Factor
			Rab27b	Enzyme	Nnmt	Enzyme
			Rab3b	Enzyme	Npas1	Transcription Factor
			Rab3c	Enzyme	Npas3	Transcription Factor
			Rab4a	Enzyme	Npffr1	GPCR
			Rabl2	Enzyme	Nr2f1	Nuclear Receptor
			Rac3	Enzyme	Nr2f2	Nuclear Receptor
			Rfk	Enzyme	Nt5c3	Enzyme
			Rhbdl1	Enzyme	Nt5m	Enzyme
			Rhov	Enzyme	Ntan1	Enzyme
			Rimklb	Enzyme	Ntrk2	Kinase
			Rnaset2b	Enzyme	Nudt14	Enzyme
			Rnd2	Enzyme	Nudt18	Enzyme
			Rnh1	Enzyme	Nudt4	Enzyme
			Rpp25	Enzyme	Nyap2	Enzyme
			Sat1	Enzyme	Oprm1	GPCR
			Satb1	Transcription Factor	Osgepl1	Enzyme
			Sccpdh	Enzyme	Pacsin1	Enzyme
			Scn1a	Ion Channel	Pafah1b3	Enzyme
			Scpep1	Enzyme	Pam	Enzyme
			Scrn1	Enzyme	Pcbd1	Enzyme
			Sdsl	Enzyme	Pddc1	Enzyme
			Slc1a4	Transporter	Pde1a	Enzyme
			Slc22a23	Transporter	Pde1c	Enzyme
			Slc27a2	Transporter	Pde2a	Enzyme
			Slc32a1	Transporter	Pde4a	Enzyme
			Slc35f1	Transporter	Pde4d	Enzyme
			Slc35g2	Transporter	Pde9a	Enzyme
			Slc38a1	Transporter	Pdha1	Enzyme
			Slc3a2	Transporter	Pdxk	Kinase
			Slc4a3	Transporter	Peg3	Transcription Factor
			Slc5a5	Transporter	Pfkp	Kinase
			Slc5a6	Transporter	Pgp	Enzyme
			Slc6a1	Transporter	Phyh	Enzyme
			Slc7a1	Transporter	Pigh	Enzyme
			Slc7a3	Transporter	Pigk	Enzyme
			Slc8a1	Transporter	Pigt	Enzyme
			Sox1	Transcription Factor	Plcb4	Enzyme
			Sox2	Transcription Factor	Plcl2	Enzyme
			Sox6	Transcription Factor	Pld3	Enzyme
			Sp9	Transcription Factor	Pld5	Enzyme
			Sstr1	GPCR	Plk3	Kinase
			St3gal6	Enzyme	Pmvk	Enzyme
			Stambpl1	Enzyme	Pnck	Kinase
			Stat5b	Transcription Factor	Pnkd	Enzyme
			Steap2	Enzyme	Pnpo	Enzyme
			Stk32a	Kinase	Pole4	Enzyme
			Tep1	Enzyme	Polr2m	Enzyme
			Thrb	Nuclear Receptor	Polr3k	Enzyme
			Timp2	Enzyme	Ppa2	Enzyme
			Timp3	Enzyme	Ppcs	Enzyme
			Tkt	Enzyme	Ppp1r14b	Enzyme
			Tmem55a	Enzyme	Ppp2r1b	Enzyme
			Tox2	Transcription Factor	Ppp2r2b	Enzyme
			Tox3	Transcription Factor	Ppp2r2d	Enzyme
			Trhde	Enzyme	Ppp2r4	Enzyme
			Trim62	Enzyme	Ppp2r5c	Enzyme
			Trim66	Epigenetic	Ppp2r5e	Enzyme
			Trpt1	Enzyme	Prdx3	Enzyme
			Tsc22d3	Transcription Factor	Prep	Enzyme
			Ttbk2	Kinase	Prepl	Enzyme
			Ttll7	Enzyme	Prkar1b	Enzyme
			Uap1l1	Enzyme	Prkcdbp	Enzyme
			Ugdh	Enzyme	Prkra	Kinase
			Ugp2	Enzyme	Prmt2	Epigenetic
			Usp29	Enzyme	Psmb10	Enzyme
			Vat1	Enzyme	Ptdss1	Enzyme
			Wwox	Enzyme	Ptgs1	Enzyme
			Zbtb4	Transcription Factor	Ptpn4	Enzyme
			Zdhhc2	Enzyme	Ptprm	Enzyme
			Zdhhc22	Enzyme	Ptprn	Enzyme
			Zfp367	Transcription Factor	Ptprn2	Enzyme
			Zfp467	Transcription Factor	Ptprt	Enzyme
			Zfp57	Transcription Factor	Pxk	Kinase
			Zfp612	Transcription Factor	Qdpr	Enzyme
			Zfp941	Transcription Factor	Qpct	Enzyme
					Rab21	Enzyme
					Rab27b	Enzyme
					Rab3b	Enzyme
					Rab3c	Enzyme
					Rab4a	Enzyme
					Rab4b	Enzyme
					Rab5a	Enzyme
					Rab6b	Enzyme
					Rac3	Enzyme
					Rala	Enzyme
					Rangap1	Enzyme
					Rap1gds1	Enzyme
					Rfk	Enzyme
					Rhbdd2	Enzyme
					Rhbdl1	Enzyme
					Rhebl1	Enzyme
					Rhoq	Enzyme
					Rnaseh2b	Enzyme
					Rnaset2b	Enzyme
					Rnd2	Enzyme
					Rnd3	Enzyme
					Rnf13	Enzyme
					Rnf14	Enzyme
					Rnh1	Enzyme
					Rpn1	Enzyme
					Rpp25	Enzyme
					Sacm1l	Enzyme
					Sat1	Enzyme
					Satb1	Transcription Factor
					Sbk1	Kinase
					Sccpdh	Enzyme
					Scd2	Enzyme
					Scn1a	Ion Channel
					Scrn1	Enzyme
					Sdr39u1	Enzyme
					Sdsl	Enzyme
					Sirt3	Epigenetic
					Slc1a4	Transporter
					Slc22a23	Transporter
					Slc25a39	Transporter
					Slc32a1	Transporter
					Slc35a5	Transporter
					Slc35f1	Transporter
					Slc35g2	Transporter
					Slc36a4	Transporter
					Slc38a1	Transporter
					Slc3a2	Transporter
					Slc4a3	Transporter
					Slc5a3	Transporter
					Slc5a5	Transporter
					Slc5a6	Transporter
					Slc6a1	Transporter
					Slc6a17	Transporter
					Slc7a1	Transporter
					Slc7a3	Transporter
					Slc8a1	Transporter
					Sox1	Transcription Factor
					Sox2	Transcription Factor
					Sox6	Transcription Factor
					Sp9	Transcription Factor
					Srcin1	Enzyme
					Srgap1	Enzyme
					Srgap2	Enzyme
					St3gal6	Enzyme
					St6galnac4	Enzyme
					St8sia1	Enzyme
					St8sia3	Enzyme
					St8sia5	Enzyme
					Stambpl1	Enzyme
					Stk32a	Kinase
					Stradb	Kinase
					Sulf2	Enzyme
					Sult4a1	Enzyme
					Thrb	Nuclear Receptor
					Timp2	Enzyme
					Timp3	Enzyme
					Tkt	Enzyme
					Tmem55a	Enzyme
					Tmx3	Enzyme
					Top1mt	Enzyme
					Tox	Transcription Factor
					Tox2	Transcription Factor
					Tpra1	GPCR
					Trhde	Enzyme
					Trim32	Enzyme
					Trim62	Enzyme
					Tsc22d3	Transcription Factor
					Ttbk2	Kinase
					Ttll7	Enzyme
					Ublcp1	Enzyme
					Uckl1	Kinase
					Ufsp1	Enzyme
					Ufsp2	Enzyme
					Ugcg	Enzyme
					Ugdh	Enzyme
					Ugp2	Enzyme
					Usp29	Enzyme
					Usp46	Enzyme
					Vat1l	Enzyme
					Whsc1	TF-Epigenetic
					Wwox	Enzyme
					Zdhhc2	Enzyme
					Zdhhc22	Enzyme
					Zfp367	Transcription Factor
					Zfp426	Transcription Factor
					Zfp688	Transcription Factor
					Zfp868	Transcription Factor
