# Supplementary material for: Comprehensive Assessment of Druggable Targets in Cortical Neurons Reveals Biological Limits of Cell Type-Specific Neuropharmacology
Source: Biomedicines. 2026 Apr 3;14(4):823. doi: 10.3390/biomedicines14040823 (PMC13112967; doi:10.3390/biomedicines14040823)
Supplement: Supplementary file 1 [file biomedicines-14-00823-s001.zip › Supplementary File S6 - mPFC DHETG results.xlsx]

## Sheet: L2-3
1			2					3			4		5		6			Intersection interregional analyses
conservative intraregional			vs all glutamatergic cells		vs all GABAergic cells			non-conservative intraregional			mPFC vs MO		mPFC vs ACA		mPFC vs Sensory			Dataset	4+5		4+6		5+6		4+5+6
S_GPCR	S_Class		S_GPCR	S_Class	S_GPCR	S_Class		S_GPCR	S_Class		S_GPCR	S_Class	S_GPCR	S_Class	S_GPCR	S_Class		Number of DEGs	18		29		23		16
Rfx3	Transcription Factor		Acvr1c	Kinase	Acvr1c	Kinase		Acvr1c	Kinase		Aldh1a3	Enzyme	Aldh3b2	Enzyme	Acadm	Enzyme		Gene + category	Aldh3b2	Enzyme	Aldh1a3	Enzyme	Aldh3b2	Enzyme	Aldh3b2	Enzyme
			Adcy10	Enzyme	Adcy10	Enzyme		Adcy10	Enzyme		Aldh3b2	Enzyme	Crym	Enzyme	Aldh1a3	Enzyme			Crym	Enzyme	Aldh3b2	Enzyme	Crym	Enzyme	Crym	Enzyme
			Aldh1a3	Enzyme	Arl15	Enzyme		Arl15	Enzyme		Apaf1	Enzyme	Dpyd	Enzyme	Aldh3b2	Enzyme			Dpyd	Enzyme	B3galt2	Enzyme	Dpyd	Enzyme	Dpyd	Enzyme
			Arhgap31	Enzyme	Atp2b4	Transporter		Atp2b4	Transporter		B3galt2	Enzyme	Echdc2	Enzyme	B3galt2	Enzyme			Echdc2	Enzyme	Crym	Enzyme	Echdc2	Enzyme	Echdc2	Enzyme
			Arl15	Enzyme	Bhlhe40	Transcription Factor		Bhlhe40	Transcription Factor		Chst9	Enzyme	Gstm1	Enzyme	Comtd1	Enzyme			Fxyd6	Ion Channel	Dpyd	Enzyme	Gstm1	Enzyme	Gstm1	Enzyme
			Atp2b4	Transporter	Cacng3	Ion Channel		Cacng3	Ion Channel		Crym	Enzyme	Gstm7	Enzyme	Crym	Enzyme			Gstm1	Enzyme	Echdc2	Enzyme	Gstm7	Enzyme	Gstm7	Enzyme
			Bhlhe22	Transcription Factor	Camkk1	Kinase		Camkk1	Kinase		Dio3	Enzyme	Hes6	Transcription Factor	Cyp7b1	Enzyme			Gstm7	Enzyme	Grin3a	Ion Channel	Hes6	Transcription Factor	Hes6	Transcription Factor
			Bhlhe40	Transcription Factor	Chrm3	GPCR		Chrm3	GPCR		Dpyd	Enzyme	Kcnn3	Ion Channel	Dguok	Kinase			Hes6	Transcription Factor	Gstm1	Enzyme	Kcnn3	Ion Channel	Kcnn3	Ion Channel
			Cacng3	Ion Channel	Dgkb	Enzyme		Dgkb	Enzyme		Echdc2	Enzyme	Mapk3	Kinase	Dpyd	Enzyme			Kcnn3	Ion Channel	Gstm7	Enzyme	Mapk3	Kinase	Mapk3	Kinase
			Camkk1	Kinase	Dpyd	Enzyme		Dpyd	Enzyme		Epha6	Kinase	Nkain3	Enzyme	Ech1	Enzyme			Mapk3	Kinase	Hes6	Transcription Factor	Nkain3	Enzyme	Nkain3	Enzyme
			Car4	Enzyme	Enpp2	Enzyme		Enpp2	Enzyme		Foxo1	Transcription Factor	Nos1	Enzyme	Echdc2	Enzyme			Nkain3	Enzyme	Hs3st2	Enzyme	Nos1	Enzyme	Nos1	Enzyme
			Cbr3	Enzyme	Epha4	Kinase		Epha4	Kinase		Fxyd6	Ion Channel	Pcbd1	Enzyme	Epha7	Kinase			Nos1	Enzyme	Htr2c	GPCR	Pcbd1	Enzyme	Pcbd1	Enzyme
			Chrm3	GPCR	Epha6	Kinase		Epha6	Kinase		Glra3	Ion Channel	Rab3b	Enzyme	Esr1	Nuclear Receptor			Pcbd1	Enzyme	Inpp4b	Enzyme	Rab3b	Enzyme	Rab3b	Enzyme
			Cyp7b1	Enzyme	Gabra2	Ion Channel		Gabra2	Ion Channel		Grhl1	Transcription Factor	Ryr3	Ion Channel	Fkbp1b	Enzyme			Pnck	Kinase	Kcnab1	Ion Channel	Ryr3	Ion Channel	Ryr3	Ion Channel
			D8Ertd82e	Kinase	Gstm1	Enzyme		Gstm1	Enzyme		Grin3a	Ion Channel	Slc26a4	Transporter	Ggh	Enzyme			Rab3b	Enzyme	Kcnn3	Ion Channel	Slc26a4	Transporter	Slc26a4	Transporter
			Dgkb	Enzyme	Gstm7	Enzyme		Gstm7	Enzyme		Gstm1	Enzyme	Slc35f1	Transporter	Grid2	Ion Channel			Ryr3	Ion Channel	Man1a	Enzyme	Slc35f1	Transporter	Slc35f1	Transporter
			Dpy19l3	Enzyme	Hdac9	Epigenetic		Hdac9	Epigenetic		Gstm7	Enzyme	Fxyd6	Ion Channel	Grin3a	Ion Channel			Slc26a4	Transporter	Mapk3	Kinase	Acadm	Enzyme
			Dpyd	Enzyme	Itpka	Kinase		Itpka	Kinase		Hes6	Transcription Factor	Pnck	Kinase	Gstm1	Enzyme			Slc35f1	Transporter	Nkain3	Enzyme	Ech1	Enzyme
			Dusp18	Enzyme	Kcnip2	Ion Channel		Kcnip2	Ion Channel		Hs3st2	Enzyme	Acadm	Enzyme	Gstm7	Enzyme					Nos1	Enzyme	Fkbp1b	Enzyme
			Echdc2	Enzyme	Kcnip4	Ion Channel		Kcnip4	Ion Channel		Htr2c	GPCR	Aff2	Transcription Factor	Hes6	Transcription Factor					Pcbd1	Enzyme	Mgat4c	Enzyme
			Enpp2	Enzyme	Kcnq5	Ion Channel		Kcnq5	Ion Channel		Inpp4b	Enzyme	Arl4a	Enzyme	Hs3st2	Enzyme					Prkd1	Kinase	Pts	Enzyme
			Epha3	Kinase	Man1a	Enzyme		Man1a	Enzyme		Jun	Transcription Factor	Bhlhe22	Transcription Factor	Htr2c	GPCR					Qpct	Enzyme	Rasl10a	Enzyme
			Epha4	Kinase	Man1a2	Enzyme		Man1a2	Enzyme		Kcnab1	Ion Channel	Car4	Enzyme	Inpp4b	Enzyme					Rab3b	Enzyme	Ryr1	Ion Channel
			Epha6	Kinase	Mapk3	Kinase		Mapk3	Kinase		Kcnn3	Ion Channel	Ech1	Enzyme	Kcnab1	Ion Channel					Ryr3	Ion Channel
			Ephx1	Enzyme	Mapk4	Kinase		Mapk4	Kinase		Klf5	Transcription Factor	Epha3	Kinase	Kcnn3	Ion Channel					Slc1a3	Transporter
			Extl2	Enzyme	Meis2	Transcription Factor		Meis2	Transcription Factor		Lppr1	Enzyme	Fkbp1b	Enzyme	Man1a	Enzyme					Slc26a4	Transporter
			Gabra2	Ion Channel	Mgat5	Enzyme		Mgat5	Enzyme		Man1a	Enzyme	Fxyd2	Enzyme	Mapk3	Kinase					Slc35f1	Transporter
			Gabrd	Ion Channel	Npy1r	GPCR		Npy1r	GPCR		Mapk3	Kinase	Gabra2	Ion Channel	Mgat4c	Enzyme					St6galnac5	Enzyme
			Glis3	Transcription Factor	Ntrk3	Kinase		Ntrk3	Kinase		Nkain3	Enzyme	Glis1	Transcription Factor	Ndst3	Enzyme					Twist2	Transcription Factor
			Glra3	Ion Channel	Pdp1	Enzyme		Pdp1	Enzyme		Nos1	Enzyme	Gria1	Ion Channel	Neurod6	Transcription Factor
			Gpr12	GPCR	Ppp1r1a	Enzyme		Ppp1r1a	Enzyme		Pcbd1	Enzyme	Grm1	GPCR	Nkain3	Enzyme
			Gpr88	GPCR	Prkg1	Kinase		Prkg1	Kinase		Pnck	Kinase	Katnal2	Enzyme	Nos1	Enzyme		Intersection conservative intraregional + interregional
			Grin2d	Ion Channel	Ptprk	Enzyme		Ptprk	Enzyme		Prkd1	Kinase	Kcnip2	Ion Channel	Pcbd1	Enzyme		Dataset	1+4		1+5		1+6
			Grm1	GPCR	Rasl10a	Enzyme		Rasl10a	Enzyme		Qpct	Enzyme	Magi3	Enzyme	Pde5a	Enzyme		Number of DEGs	0		1		0
			Gstm1	Enzyme	Rfx3	Transcription Factor		Rfx3	Transcription Factor		Rab3b	Enzyme	Mgat4c	Enzyme	Pkib	Enzyme		Gene + category			Rfx3	Transcription Factor
			Gstm7	Enzyme	Rps6ka2	Kinase		Rps6ka2	Kinase		Ryr3	Ion Channel	Nek10	Kinase	Plch1	Enzyme
			Gucy1a3	Enzyme	Ryr1	Ion Channel		Ryr1	Ion Channel		Slc1a3	Transporter	Nlgn1	Enzyme
			Hdac9	Epigenetic	Slc24a4	Transporter		Slc24a4	Transporter		Slc26a4	Transporter	Prkcg	Kinase	Prkd1	Kinase		Intersection non-conservative intraregional + interregional
			Itpka	Kinase	Slc9a9	Transporter		Slc9a9	Transporter		Slc35f1	Transporter	Prkg1	Kinase	Pts	Enzyme		Dataset	3+4		3+5		3+6		3+4+5		3+4+6		3+5+6		3+4+5+6
			Kcnip2	Ion Channel	Zdhhc14	Enzyme		Zdhhc14	Enzyme		St6gal1	Enzyme	Prmt2	Epigenetic	Qpct	Enzyme		Number of DEGs	6		13		7		4		5		6		4
			Kcnip4	Ion Channel	Zfp831	Transcription Factor		Zfp831	Transcription Factor		St6galnac5	Enzyme	Ptprk	Enzyme	Rab26	Enzyme		Gene + category	Dpyd	Enzyme	Dpyd	Enzyme	Dpyd	Enzyme	Dpyd	Enzyme	Dpyd	Enzyme	Dpyd	Enzyme	Dpyd	Enzyme
			Kcnq5	Ion Channel	2010111I01Rik	Enzyme					Thap3	Transcription Factor	Ptpro	Enzyme	Rab3b	Enzyme			Epha6	Kinase	Gstm1	Enzyme	Gstm1	Enzyme	Gstm1	Enzyme	Gstm1	Enzyme	Gstm1	Enzyme	Gstm1	Enzyme
			Klf5	Transcription Factor	Aasdhppt	Enzyme					Tpst1	Enzyme	Pts	Enzyme	Rasl10a	Enzyme			Gstm1	Enzyme	Gstm7	Enzyme	Gstm7	Enzyme	Gstm7	Enzyme	Gstm7	Enzyme	Gstm7	Enzyme	Gstm7	Enzyme
			Lppr3	Enzyme	Abhd6	Enzyme					Twist2	Transcription Factor	Rac3	Enzyme	Ryr1	Ion Channel			Gstm7	Enzyme	Ptprk	Enzyme	Mapk3	Kinase	Mapk3	Kinase	Man1a	Enzyme	Mapk3	Kinase	Mapk3	Kinase
			Magi3	Enzyme	Acvr2a	Kinase							Rasl10a	Enzyme	Ryr3	Ion Channel			Man1a	Enzyme	Rasl10a	Enzyme	Rasl10a	Enzyme			Mapk3	Kinase	Rasl10a	Enzyme
			Man1a	Enzyme	Adcy9	Enzyme							Rfx3	Transcription Factor	Slc1a3	Transporter			Mapk3	Kinase	Gabra2	Ion Channel	Ryr1	Ion Channel					Ryr1	Ion Channel
			Man1a2	Enzyme	Ak4	Kinase							Rimklb	Enzyme	Slc26a4	Transporter					Kcnip2	Ion Channel	Man1a	Enzyme
			Mapk3	Kinase	Ak5	Kinase							Ryr1	Ion Channel	Slc35f1	Transporter					Ryr1	Ion Channel
			Mapk4	Kinase	Apaf1	Enzyme							Slc7a14	Transporter	Slc38a4	Transporter					Mapk3	Kinase
			Meis2	Transcription Factor	Arf3	Enzyme							Slc9a9	Transporter	St6galnac5	Enzyme					Prkg1	Kinase
			Mgat5	Enzyme	Arhgap10	Enzyme							Zfp831	Transcription Factor	Twist2	Transcription Factor					Rfx3	Transcription Factor
			Mgat5b	Enzyme	Arhgap21	Enzyme							Zfp941	Transcription Factor	Zfpm2	Transcription Factor					Zfp831	Transcription Factor
			Nek6	Kinase	Arhgap32	Enzyme															Slc9a9	Transporter
			Nos1	Enzyme	Arid5b	Transcription Factor
			Npy1r	GPCR	Arl4a	Enzyme
			Ntrk3	Kinase	Atf6	Transcription Factor
			Pam	Enzyme	Atp1a1	Transporter
			Pdp1	Enzyme	Atp2b1	Transporter
			Plk5	Kinase	Atp8a1	Transporter
			Ppp1r1a	Enzyme	B3galt1	Enzyme
			Prkd1	Kinase	B3galt2	Enzyme
			Prkg1	Kinase	Bai1	GPCR
			Prkg2	Kinase	Bai2	GPCR
			Ptprk	Enzyme	Cacna1c	Ion Channel
			Rasl10a	Enzyme	Cacna1e	Ion Channel
			Rfx3	Transcription Factor	Cacna2d1	Ion Channel
			Rps6ka2	Kinase	Cacnb1	Ion Channel
			Ryr1	Ion Channel	Cacnb2	Ion Channel
			Slc16a2	Transporter	Cacnb3	Ion Channel
			Slc24a4	Transporter	Camk1d	Kinase
			Slc9a9	Transporter	Camk2a	Kinase
			Smad3	Transcription Factor	Camk2n1	Enzyme
			Srgap3	Enzyme	Camkk2	Kinase
			Trpc6	Ion Channel	Camkv	Kinase
			Usp25	Enzyme	Cap2	Enzyme
			Zdhhc14	Enzyme	Car10	Enzyme
			Zfp831	Transcription Factor	Car11	Enzyme
					Cckbr	GPCR
					Cdk14	Kinase
					Cdk17	Kinase
					Cdkl4	Kinase
					Chrm1	GPCR
					Chst1	Enzyme
					Cinp	Enzyme
					Cnksr2	Enzyme
					Crym	Enzyme
					Csnk1g1	Kinase
					Ctdspl	Enzyme
					Cux2	Transcription Factor
					Cyld	Enzyme
					Cyp46a1	Enzyme
					Dbp	Transcription Factor
					Dctpp1	Enzyme
					Dgkh	Kinase
					Dgki	Enzyme
					Dgkz	Enzyme
					Dnajc1	Transcription Factor
					Dpf1	Epigenetic
					Dpp10	Enzyme
					Dusp14	Enzyme
					Epha5	Kinase
					Epha7	Kinase
					Exd2	Enzyme
					Ext1	Enzyme
					Extl1	Enzyme
					Faah	Enzyme
					Fam105a	Enzyme
					Fggy	Kinase
					Fkbp1a	Enzyme
					Foxp1	Transcription Factor
					Fut9	Enzyme
					Gabra4	Ion Channel
					Gabrb3	Ion Channel
					Galnt13	Enzyme
					Gda	Enzyme
					Gpr158	GPCR
					Gpr22	GPCR
					Gpr85	GPCR
					Gria3	Ion Channel
					Grin2a	Ion Channel
					Grm3	GPCR
					Grm5	GPCR
					Grm7	GPCR
					Gucy1a2	Enzyme
					Gucy1b3	Enzyme
					Hace1	Enzyme
					Hecw1	Enzyme
					Hecw2	Enzyme
					Hey1	Transcription Factor
					Hivep3	Transcription Factor
					Hlf	Transcription Factor
					Igf1r	Kinase
					Irak1bp1	Enzyme
					Itpr1	Ion Channel
					Kalrn	Kinase
					Kcnh7	Ion Channel
					Kcnj3	Ion Channel
					Kcnj6	Ion Channel
					Kcnma1	Ion Channel
					Kcnmb4	Ion Channel
					Kcnv1	Ion Channel
					Klf9	Transcription Factor
					Ksr2	Kinase
					Lpcat4	Enzyme
					Lphn2	GPCR
					Lppr2	Enzyme
					Lxn	Enzyme
					Macrod2	Enzyme
					Map2k1	Kinase
					Mapk1	Kinase
					Mapk11	Kinase
					Mark2	Kinase
					Mas1	GPCR
					Mast3	Kinase
					Mast4	Kinase
					Mcee	Enzyme
					Med27	Enzyme
					Mef2c	Transcription Factor
					Mical2	Enzyme
					Mink1	Kinase
					Mmp16	Enzyme
					Mpped1	Enzyme
					Mpped2	Enzyme
					Mras	Enzyme
					Msra	Enzyme
					Mylk3	Kinase
					Nedd4l	Enzyme
					Nek10	Kinase
					Nell2	Enzyme
					Nfib	Transcription Factor
					Nfix	Transcription Factor
					Nkain2	Enzyme
					Nlgn1	Enzyme
					Nlk	Kinase
					Nme5	Kinase
					Nras	Enzyme
					Nyap2	Enzyme
					Pak7	Kinase
					Pank2	Kinase
					Pbx1	Transcription Factor
					Pcsk2	Enzyme
					Pde1a	Enzyme
					Pde2a	Enzyme
					Pdk2	Kinase
					Phactr1	Enzyme
					Phyhip	Enzyme
					Pik3r1	Kinase
					Pkia	Enzyme
					Pkig	Enzyme
					Plk2	Kinase
					Pop5	Enzyme
					Ppap2a	Enzyme
					Ppp2r2c	Enzyme
					Ppp3ca	Enzyme
					Prkag2	Enzyme
					Prkcb	Kinase
					Prkcg	Kinase
					Prkcz	Kinase
					Ptk2	Kinase
					Ptk2b	Kinase
					Ptprd	Enzyme
					Ptprj	Enzyme
					Rab15	Enzyme
					Rab33a	Enzyme
					Rabgap1l	Enzyme
					Rabl6	Enzyme
					Rap1b	Enzyme
					Rap1gap2	Enzyme
					Rap2a	Enzyme
					Rap2b	Enzyme
					Rasal2	Enzyme
					Rcor1	Transcription Factor
					Rnf169	Enzyme
					Rps6ka3	Kinase
					Ryr2	Ion Channel
					Ryr3	Ion Channel
					Samd8	Enzyme
					Satb2	Transcription Factor
					Scn8a	Ion Channel
					Setd8	Epigenetic
					Sgk3	Kinase
					Sirpa	Enzyme
					Sirt7	Epigenetic
					Slc16a7	Transporter
					Slc17a7	Transporter
					Slc39a10	Transporter
					Slc7a4	Transporter
					Slc7a6	Transporter
					Smg1	Kinase
					Speg	Kinase
					Spg21	Enzyme
					Sphkap	Enzyme
					Spint2	Enzyme
					Srr	Enzyme
					St3gal5	Enzyme
					St6gal2	Enzyme
					Stk19	Kinase
					Tef	Transcription Factor
					Tnks2	Enzyme
					Trerf1	Transcription Factor
					Tsc22d1	Transcription Factor
					Ttyh1	Ion Channel
					Tyro3	Kinase
					Ubtf	Transcription Factor
					Ulk4	Kinase
					Usp2	Enzyme
					Vma21	Enzyme
					Zbtb18	Transcription Factor
					Zbtb46	Transcription Factor
					Zfp827	Transcription Factor
					Zranb3	Enzyme

## Sheet: L4-5 IT (L4IT+L4-5IT+L5IT)
1			2					3
conservative intraregional			vs all glutamatergic cells		vs all GABAergic cells			non-conservative intraregional
S_GPCR	S_Class		Acsl5	Enzyme	Acsl5	Enzyme		S_GPCR	S_Class
Sccpdh	Enzyme		Adcyap1	Enzyme	Adk	Kinase		Acsl5	Enzyme
			Adk	Kinase	Ak4	Kinase		Adk	Kinase
			Ak4	Kinase	Arhgap15	Enzyme		Ak4	Kinase
			Arhgap15	Enzyme	Atp11b	Transporter		Arhgap15	Enzyme
			Arhgap42	Enzyme	Camk4	Kinase		Atp11b	Transporter
			Atp11b	Transporter	Car10	Enzyme		Camk4	Kinase
			Atp1b2	Transporter	Car4	Enzyme		Car10	Enzyme
			B4galt2	Enzyme	Cdc14b	Enzyme		Car4	Enzyme
			Camk4	Kinase	Cdkn1a	Enzyme		Cdc14b	Enzyme
			Car10	Enzyme	Cdyl2	Epigenetic		Cdkn1a	Enzyme
			Car4	Enzyme	Egr1	Transcription Factor		Cdyl2	Epigenetic
			Cdc14b	Enzyme	Epha4	Kinase		Egr1	Transcription Factor
			Cdkn1a	Enzyme	Hey1	Transcription Factor		Epha4	Kinase
			Cdyl2	Epigenetic	Hmgcr	Enzyme		Hey1	Transcription Factor
			Cnr1	GPCR	Hrh3	GPCR		Hmgcr	Enzyme
			Dusp6	Enzyme	Kcnh1	Ion Channel		Hrh3	GPCR
			Egr1	Transcription Factor	Kcnh5	Ion Channel		Kcnh1	Ion Channel
			Enpp2	Enzyme	Kcnk4	Ion Channel		Kcnh5	Ion Channel
			Epha4	Kinase	Kcnq3	Ion Channel		Kcnk4	Ion Channel
			Extl3	Enzyme	Lcorl	Transcription Factor		Kcnq3	Ion Channel
			Galntl6	Enzyme	Nyap2	Enzyme		Lcorl	Transcription Factor
			Glt8d2	Enzyme	Pip4k2a	Kinase		Nyap2	Enzyme
			Grm2	GPCR	Ptger3	GPCR		Pip4k2a	Kinase
			Herc6	Enzyme	Rasl11b	Enzyme		Ptger3	GPCR
			Hey1	Transcription Factor	Rorb	Nuclear Receptor		Rasl11b	Enzyme
			Hmgcr	Enzyme	Sccpdh	Enzyme		Rorb	Nuclear Receptor
			Hrh3	GPCR	Slc30a3	Transporter		Sccpdh	Enzyme
			Kcnab1	Ion Channel	Wbscr17	Enzyme		Slc30a3	Transporter
			Kcnh1	Ion Channel	Zdhhc22	Enzyme		Wbscr17	Enzyme
			Kcnh5	Ion Channel	Acvr2a	Kinase		Zdhhc22	Enzyme
			Kcnk4	Ion Channel	Adam23	Enzyme
			Kcnq3	Ion Channel	Adcy9	Enzyme
			Klf6	Transcription Factor	Add2	Enzyme
			Lcorl	Transcription Factor	Agbl4	Enzyme
			Man1a	Enzyme	Ak5	Kinase
			Nell1	Enzyme	Akt3	Kinase
			Nr2f1	Nuclear Receptor	Arhgap1	Enzyme
			Nyap2	Enzyme	Arhgap10	Enzyme
			Opn3	GPCR	Arhgap21	Enzyme
			Ovol2	Transcription Factor	Arhgap32	Enzyme
			Pcbd1	Enzyme	Atp2b1	Transporter
			Pip4k2a	Kinase	Atp2b4	Transporter
			Pkib	Enzyme	Atp8a1	Transporter
			Prmt8	Epigenetic	B3galt1	Enzyme
			Ptger3	GPCR	Bai1	GPCR
			Ptprf	Enzyme	Bai2	GPCR
			Ptprk	Enzyme	Baz2b	TF-Epigenetic
			Ptprm	Enzyme	Bhlhe40	Transcription Factor
			Rab3c	Enzyme	Cacna1a	Ion Channel
			Rasl11b	Enzyme	Cacna1e	Ion Channel
			Rorb	Nuclear Receptor	Cacna2d1	Ion Channel
			Sccpdh	Enzyme	Cacnb1	Ion Channel
			Slc23a2	Transporter	Cacnb3	Ion Channel
			Slc24a3	Transporter	Cacng3	Ion Channel
			Slc2a13	Transporter	Camk2a	Kinase
			Slc30a3	Transporter	Camk2n1	Enzyme
			St6galnac5	Enzyme	Camkk2	Kinase
			Wbscr17	Enzyme	Camkv	Kinase
			Zdhhc22	Enzyme	Cap2	Enzyme
					Cask	Kinase
					Cdk14	Kinase
					Cdk17	Kinase
					Cdkl4	Kinase
					Cdkl5	Kinase
					Celsr2	GPCR
					Chrm1	GPCR
					Chst1	Enzyme
					Chsy3	Enzyme
					Cinp	Enzyme
					Cnksr2	Enzyme
					Crym	Enzyme
					Dctpp1	Enzyme
					Dgat2	Enzyme
					Dgkh	Kinase
					Dgki	Enzyme
					Dgkz	Enzyme
					Dhrs7	Enzyme
					Diras2	Enzyme
					Dnajc1	Transcription Factor
					Dpp10	Enzyme
					Dpyd	Enzyme
					Dus1l	Enzyme
					Dusp14	Enzyme
					Egr4	Transcription Factor
					Enoph1	Enzyme
					Epha5	Kinase
					Epha7	Kinase
					Ephx4	Enzyme
					Etv1	Transcription Factor
					Exd2	Enzyme
					Ext1	Enzyme
					Faah	Enzyme
					Fam105a	Enzyme
					Fdft1	Enzyme
					Fdps	Enzyme
					Foxp1	Transcription Factor
					Fxyd7	Ion Channel
					Gabbr2	GPCR
					Gabra5	Ion Channel
					Gabrd	Ion Channel
					Galt	Enzyme
					Gda	Enzyme
					Gls	Enzyme
					Gpr158	GPCR
					Gpr22	GPCR
					Gria3	Ion Channel
					Grin2a	Ion Channel
					Grm3	GPCR
					Grm7	GPCR
					Grm8	GPCR
					Gucy1a2	Enzyme
					Gucy1a3	Enzyme
					Gucy1b3	Enzyme
					Hecw1	Enzyme
					Hecw2	Enzyme
					Hivep2	Transcription Factor
					Hivep3	Transcription Factor
					Hmgcs1	Enzyme
					Hs2st1	Enzyme
					Hs3st1	Enzyme
					Ing2	Epigenetic
					Itpka	Kinase
					Itpr1	Ion Channel
					Junb	Transcription Factor
					Kalrn	Kinase
					Kcnb1	Ion Channel
					Kcnh7	Ion Channel
					Kcnip3	Ion Channel
					Kcnip4	Ion Channel
					Kcnj6	Ion Channel
					Kcnma1	Ion Channel
					Kcnmb4	Ion Channel
					Kcnv1	Ion Channel
					Klf9	Transcription Factor
					Large	Enzyme
					Ldha	Enzyme
					Lmtk2	Kinase
					Lpcat4	Enzyme
					Lphn2	GPCR
					Lxn	Enzyme
					Lyplal1	Enzyme
					Map2k1	Kinase
					Map3k5	Kinase
					Mapk11	Kinase
					Mapk4	Kinase
					Mark2	Kinase
					Mas1	GPCR
					Mast3	Kinase
					Mast4	Kinase
					Mat2b	Enzyme
					Mcee	Enzyme
					Mef2c	Transcription Factor
					Meis2	Transcription Factor
					Mical2	Enzyme
					Mical3	Enzyme
					Mpped1	Enzyme
					Mpped2	Enzyme
					Mras	Enzyme
					Msmo1	Enzyme
					Msra	Enzyme
					Msrb2	Enzyme
					Mylk3	Kinase
					Nedd4l	Enzyme
					Nell2	Enzyme
					Nfib	Transcription Factor
					Nkain2	Enzyme
					Nlgn1	Enzyme
					Nlk	Kinase
					Pak1	Kinase
					Pak7	Kinase
					Pank2	Kinase
					Parp6	Enzyme
					Pbx1	Transcription Factor
					Pcsk2	Enzyme
					Pde1a	Enzyme
					Pde4b	Enzyme
					Pdp1	Enzyme
					Pfkl	Kinase
					Pfkp	Kinase
					Pgm2l1	Enzyme
					Phactr1	Enzyme
					Phyhip	Enzyme
					Pik3r1	Kinase
					Pip4k2c	Kinase
					Pip5k1c	Kinase
					Pkia	Enzyme
					Plk2	Kinase
					Plscr3	Enzyme
					Ppm1k	Enzyme
					Ppp1r14c	Enzyme
					Ppp2r2c	Enzyme
					Ppp3ca	Enzyme
					Pradc1	Enzyme
					Prkag2	Enzyme
					Prkcb	Kinase
					Prkcdbp	Enzyme
					Prkcg	Kinase
					Prkcz	Kinase
					Prkg1	Kinase
					Ptk2	Kinase
					Ptk2b	Kinase
					Ptpn5	Enzyme
					Ptprd	Enzyme
					Ptprj	Enzyme
					Ptprr	Enzyme
					Rab22a	Enzyme
					Rab26	Enzyme
					Rab33a	Enzyme
					Rap1b	Enzyme
					Rap1gap2	Enzyme
					Rap2a	Enzyme
					Rap2b	Enzyme
					Rasal2	Enzyme
					Rasl10a	Enzyme
					Rnf130	Enzyme
					Ryr2	Ion Channel
					Ryr3	Ion Channel
					Samd8	Enzyme
					Satb2	Transcription Factor
					Scn8a	Ion Channel
					Sgk3	Kinase
					Sirpa	Enzyme
					Slc17a7	Transporter
					Slc1a2	Transporter
					Slc20a1	Transporter
					Slc24a4	Transporter
					Slc25a22	Transporter
					Slc39a10	Transporter
					Slc7a4	Transporter
					Slc7a8	Transporter
					Smad2	Transcription Factor
					Smyd3	Epigenetic
					Sox5	Transcription Factor
					Sphkap	Enzyme
					Spint2	Enzyme
					Srebf2	Transcription Factor
					Srr	Enzyme
					St3gal5	Enzyme
					St6gal2	Enzyme
					Stk19	Kinase
					Tada2a	Transcription Factor
					Tox	Transcription Factor
					Trim9	Enzyme
					Ttyh1	Ion Channel
					Tyro3	Kinase
					Ubtf	Transcription Factor
					Ulk4	Kinase
					Usp2	Enzyme
					Usp46	Enzyme
					Uxs1	Enzyme
					Vma21	Enzyme
					Wnk2	Kinase
					Zbtb18	Transcription Factor
					Zfp827	Transcription Factor
					Zranb3	Enzyme

## Sheet: L5 IT
4		5		6			Intersection interregional analyses
mPFC vs MO		mPFC vs ACA		mPFC vs Sensory			Dataset	4+5		4+6		5+6		4+5+6
S_GPCR	S_Class	S_GPCR	S_Class	S_GPCR	S_Class		Number of DEGs	6		6		4		2
Grin3a	Ion Channel	Gstm7	Enzyme	Cdk18	Kinase		Gene + category	Dpyd	Enzyme	Grin3a	Ion Channel	Gstm7	Enzyme	Gstm7	Enzyme
Gstm1	Enzyme	Rab3b	Enzyme	Comtd1	Enzyme			Gstm7	Enzyme	Gstm1	Enzyme	Rab3b	Enzyme	Rab3b	Enzyme
Gstm7	Enzyme	Crym	Enzyme	Crym	Enzyme			Maob	Enzyme	Gstm7	Enzyme	Crym	Enzyme
Mapk3	Kinase	Ryr3	Ion Channel	Cyb5r1	Enzyme			Nfib	Transcription Factor	Mapk3	Kinase	Ryr3	Ion Channel
Nnmt	Enzyme	Dpyd	Enzyme	Ech1	Enzyme			Rab3b	Enzyme	Nnmt	Enzyme
Rab3b	Enzyme	Maob	Enzyme	Fdps	Enzyme			Slc26a4	Transporter	Rab3b	Enzyme
Camk2n2	Enzyme	Nfib	Transcription Factor	Grid2	Ion Channel
Dpyd	Enzyme	Slc26a4	Transporter	Grin3a	Ion Channel
Dpysl5	Enzyme	Akap13	Enzyme	Gstm1	Enzyme
Fxyd6	Ion Channel	Arhgap15	Enzyme	Gstm7	Enzyme
Gpx3	Enzyme	Atp2b4	Transporter	Idh1	Enzyme
Kcnn3	Ion Channel	Epha3	Kinase	Kcnip4	Ion Channel
Lcorl	Transcription Factor	Gaa	Enzyme	Lphn2	GPCR
Lppr3	Enzyme	Prkg1	Kinase	Man1a	Enzyme
Maob	Enzyme	Ptpre	Enzyme	Mapk3	Kinase
Mas1	GPCR	Rasl11b	Enzyme	Mblac2	Enzyme
Nfib	Transcription Factor	Slc39a6	Transporter	Meis2	Transcription Factor
Nos1	Enzyme			Nkain3	Enzyme
Ntsr2	GPCR			Nnmt	Enzyme
Pcbd1	Enzyme			Nsdhl	Enzyme
Pcsk5	Enzyme			Ovol2	Transcription Factor
Pnck	Kinase			Prmt2	Epigenetic
Rimklb	Enzyme			Pter	Enzyme
Rxfp1	GPCR			Pts	Enzyme
Slc26a4	Transporter			Rab3b	Enzyme
Slc7a3	Transporter			Rac3	Enzyme
Tpst1	Enzyme			Rasl10a	Enzyme
				Ryr3	Ion Channel
				Sccpdh	Enzyme
				Spink8	Enzyme
				Twist2	Transcription Factor
				Zdhhc22	Enzyme

## Sheet: L5 ET
1			2					3			4		5		6			Intersection interregional analyses
conservative intraregional			vs all glutamatergic cells		vs all GABAergic cells			non-conservative intraregional			mPFC vs MO		mPFC vs ACA		mPFC vs Sensory			Dataset	4+5		4+6		5+6		4+5+6
S_GPCR	S_Class		S_GPCR	S_Class	S_GPCR	S_Class		S_GPCR	S_Class		S_GPCR	S_Class	S_GPCR	S_Class	S_GPCR	S_Class		Number of DEGs	0		5		1		0
			Arid5b	Transcription Factor	Chst8	Enzyme		Arid5b	Transcription Factor		Ak4	Kinase	Ppp1r1a	Enzyme	Cdc25c	Enzyme		Gene + category			Cdc25c	Enzyme	Ppp1r1a	Enzyme
			Bcl11b	Transcription Factor	Crym	Enzyme		Chst8	Enzyme		Ak5	Kinase			Crym	Enzyme					Crym	Enzyme
			Bcl6	Transcription Factor	Etv5	Transcription Factor		Crym	Enzyme		Cdc25c	Enzyme			Fxyd6	Ion Channel					Fxyd6	Ion Channel
			Cacna2d3	Ion Channel	Hcn1	Ion Channel		Etv5	Transcription Factor		Crym	Enzyme			Mapk3	Kinase					Mapk3	Kinase
			Chst8	Enzyme	Ndst3	Enzyme		Hcn1	Ion Channel		Dapk3	Kinase			Slc44a5	Transporter					Slc44a5	Transporter
			Crym	Enzyme	Nfia	Transcription Factor		Ndst3	Enzyme		Dgkg	Enzyme			Dgkb	Enzyme
			Dgkg	Enzyme	Nos1ap	Enzyme		Nfia	Transcription Factor		Dpysl5	Enzyme			Gabra5	Ion Channel
			Etv5	Transcription Factor	St6galnac3	Enzyme		Nos1ap	Enzyme		Dxo	Enzyme			Ndst3	Enzyme
			Grik2	Ion Channel	St6galnac5	Enzyme		St6galnac3	Enzyme		Fxyd6	Ion Channel			Neurod6	Transcription Factor		Intersection conservative intraregional + interregional
			Hcn1	Ion Channel	Tox	Transcription Factor		St6galnac5	Enzyme		Glra2	Ion Channel			Nkain3	Enzyme		Dataset	1+4		1+5		1+6
			Id2	Transcription Factor	Agbl4	Enzyme		Tox	Transcription Factor		Glra3	Ion Channel			Ppp1r1a	Enzyme		Number of DEGs	0		0		0
			Kcnn2	Ion Channel	Arhgap32	Enzyme					Ilk	Kinase			Slc35f1	Transporter		Gene + category
			L3mbtl4	TF-Epigenetic	Atp2b1	Transporter					Lhx2	Transcription Factor			Slc35f4	Transporter
			Ndst3	Enzyme	B3galt2	Enzyme					Lppr1	Enzyme			St6galnac5	Enzyme
			Nfia	Transcription Factor	Bhlhe40	Transcription Factor					Mapk3	Kinase						Intersection non-conservative intraregional + interregional
			Nfib	Transcription Factor	Cacna1e	Ion Channel					Marcks	Enzyme						Dataset	3+4		3+5		3+6		3+5+6
			Nos1ap	Enzyme	Camk2a	Kinase					ND3	Enzyme						Number of DEGs	0		1		3		1
			Nr3c2	Nuclear Receptor	Camk2b	Kinase					Nek10	Kinase						Gene + category			Crym	Enzyme	Crym	Enzyme	Crym	Enzyme
			Pou3f1	Transcription Factor	Camkv	Kinase					Nos1	Enzyme											Ndst3	Enzyme
			Rab3c	Enzyme	Cap2	Enzyme					Pnck	Kinase											St6galnac5	Enzyme
			Rab8b	Enzyme	Cdc42bpa	Kinase					Prmt1	Epigenetic
			Scn1a	Ion Channel	Cdk17	Kinase					Slc44a5	Transporter
			St6galnac3	Enzyme	Cdkl4	Kinase					Slc7a3	Transporter
			St6galnac5	Enzyme	Cnksr2	Enzyme					Spint2	Enzyme
			Timp2	Enzyme	Dpp10	Enzyme					Thap3	Transcription Factor
			Tox	Transcription Factor	Dusp14	Enzyme					Tpst1	Enzyme
					Epha5	Kinase					Tsen34	Enzyme
					Epha7	Kinase					Uty	Epigenetic
					Etv1	Transcription Factor
					Ext1	Enzyme
					Fdft1	Enzyme
					Foxp1	Transcription Factor
					Gabra5	Ion Channel
					Gda	Enzyme
					Gmpr	Enzyme
					Gpr22	GPCR
					Gria3	Ion Channel
					Grm8	GPCR
					Gucy1b3	Enzyme
					Hivep2	Transcription Factor
					Itpka	Kinase
					Itpr1	Ion Channel
					Kalrn	Kinase
					Kcnh7	Ion Channel
					Kcnma1	Ion Channel
					Mas1	GPCR
					Mef2c	Transcription Factor
					Mpped2	Enzyme
					Nek10	Kinase
					Nell2	Enzyme
					Nkain2	Enzyme
					Nlgn1	Enzyme
					Pak1	Kinase
					Pde1a	Enzyme
					Pgm2l1	Enzyme
					Phactr1	Enzyme
					Phyhip	Enzyme
					Prkcb	Kinase
					Prkcg	Kinase
					Ptk2	Kinase
					Ptk2b	Kinase
					Ptprd	Enzyme
					Rab26	Enzyme
					Rab33a	Enzyme
					Rap2a	Enzyme
					Rap2b	Enzyme
					Ryr3	Ion Channel
					Slc17a7	Transporter
					Slc25a22	Transporter
					Slc39a10	Transporter
					Slc4a10	Transporter
					Slc7a4	Transporter
					Slc8a1	Transporter
					Zbtb18	Transcription Factor

## Sheet: L6 CT
1			2					3
conservative intraregional			vs all glutamatergic cells		vs all GABAergic cells			non-conservative intraregional
S_GPCR	S_Class		S_GPCR	S_Class	S_GPCR	S_Class		S_GPCR	S_Class
Garnl3	Enzyme		1700019D03Rik	Enzyme	1700019D03Rik	Enzyme		1700019D03Rik	Enzyme
			Adcy1	Enzyme	Adcy1	Enzyme		Adcy1	Enzyme
			Adora1	GPCR	Adora1	GPCR		Adora1	GPCR
			Agap1	Enzyme	Arhgap25	Enzyme		Arhgap25	Enzyme
			Akap7	Enzyme	B3galt2	Enzyme		B3galt2	Enzyme
			Aldh1b1	Enzyme	Cpa6	Enzyme		Cpa6	Enzyme
			Arhgap25	Enzyme	Crym	Enzyme		Crym	Enzyme
			B3galt2	Enzyme	Dlc1	Enzyme		Dlc1	Enzyme
			Chrna4	Ion Channel	Foxp2	Transcription Factor		Foxp2	Transcription Factor
			Cpa6	Enzyme	Fut9	Enzyme		Fut9	Enzyme
			Crym	Enzyme	Gabra5	Ion Channel		Gabra5	Ion Channel
			Ddah1	Enzyme	Galnt9	Enzyme		Galnt9	Enzyme
			Dlc1	Enzyme	Garnl3	Enzyme		Garnl3	Enzyme
			Esrrg	Nuclear Receptor	Glul	Enzyme		Glul	Enzyme
			Foxn3	Transcription Factor	Gpr123	GPCR		Gpr123	GPCR
			Foxp2	Transcription Factor	Grik3	Ion Channel		Grik3	Ion Channel
			Fut9	Enzyme	Grm8	GPCR		Grm8	GPCR
			Gabra5	Ion Channel	Hs3st2	Enzyme		Hs3st2	Enzyme
			Galnt9	Enzyme	Hs3st4	Enzyme		Hs3st4	Enzyme
			Garnl3	Enzyme	Htr1f	GPCR		Htr1f	GPCR
			Glra2	Ion Channel	Kcnip3	Ion Channel		Kcnip3	Ion Channel
			Glul	Enzyme	Mgat4c	Enzyme		Mgat4c	Enzyme
			Gpr123	GPCR	Mmp17	Enzyme		Mmp17	Enzyme
			Grik3	Ion Channel	Nfia	Transcription Factor		Nfia	Transcription Factor
			Grm8	GPCR	Nos1ap	Enzyme		Nos1ap	Enzyme
			Hs3st2	Enzyme	Otulin	Enzyme		Otulin	Enzyme
			Hs3st4	Enzyme	Pde1a	Enzyme		Pde1a	Enzyme
			Hs6st2	Enzyme	Plcb4	Enzyme		Plcb4	Enzyme
			Htr1f	GPCR	Ppp1r1b	Enzyme		Ppp1r1b	Enzyme
			Kcna1	Ion Channel	Rab26	Enzyme		Rab26	Enzyme
			Kcnip3	Ion Channel	Rps6kl1	Kinase		Rps6kl1	Kinase
			Kit	Kinase	Sgk3	Kinase		Sgk3	Kinase
			Klf12	Transcription Factor	Slc1a2	Transporter		Slc1a2	Transporter
			Limk1	Kinase	Sulf1	Enzyme		Sulf1	Enzyme
			Mgat4c	Enzyme	Zfpm2	Transcription Factor		Zfpm2	Transcription Factor
			Mgll	Enzyme	Adcy9	Enzyme
			Mmp17	Enzyme	Agbl4	Enzyme
			Ndst1	Enzyme	Ak5	Kinase
			Nfe2l3	Transcription Factor	Arhgap1	Enzyme
			Nfia	Transcription Factor	Arhgap10	Enzyme
			Nfib	Transcription Factor	Arhgap26	Enzyme
			Nos1ap	Enzyme	Arhgap32	Enzyme
			Otulin	Enzyme	Asic2	Ion Channel
			Pde1a	Enzyme	Atp2b1	Transporter
			Pde9a	Enzyme	Atp2b4	Transporter
			Pik3r3	Enzyme	B3galt1	Enzyme
			Plcb4	Enzyme	Bai1	GPCR
			Ppp1r1b	Enzyme	Bai2	GPCR
			Prss35	Enzyme	Cacna1d	Ion Channel
			Qpct	Enzyme	Cacna1e	Ion Channel
			Rab26	Enzyme	Cacnb1	Ion Channel
			Rab3b	Enzyme	Cacnb3	Ion Channel
			Rph3a	Epigenetic	Camk2a	Kinase
			Rps6kl1	Kinase	Camk4	Kinase
			Sgk1	Kinase	Camkv	Kinase
			Sgk3	Kinase	Cap2	Enzyme
			Slc1a2	Transporter	Car11	Enzyme
			Slc24a2	Transporter	Cdk14	Kinase
			Slc35f3	Transporter	Celsr2	GPCR
			Slc35f4	Transporter	Chsy3	Enzyme
			Sox5	Transcription Factor	Cnksr2	Enzyme
			Sulf1	Enzyme	Dgat2	Enzyme
			Tbr1	Transcription Factor	Dgkh	Kinase
			Zdhhc9	Enzyme	Dgki	Enzyme
			Zfpm2	Transcription Factor	Diras2	Enzyme
					Dpp10	Enzyme
					Dusp14	Enzyme
					Egr1	Transcription Factor
					Epha7	Kinase
					Ephx4	Enzyme
					Etv5	Transcription Factor
					Ext1	Enzyme
					Extl1	Enzyme
					Fam105a	Enzyme
					Fdft1	Enzyme
					Fdps	Enzyme
					Foxp1	Transcription Factor
					Fxyd7	Ion Channel
					Fzd3	GPCR
					Gabrb1	Ion Channel
					Galt	Enzyme
					Gda	Enzyme
					Gpn3	Enzyme
					Gpr158	GPCR
					Gria3	Ion Channel
					Grid1	Ion Channel
					Grik5	Ion Channel
					Grm3	GPCR
					Gucy1a2	Enzyme
					Hecw1	Enzyme
					Hecw2	Enzyme
					Hivep2	Transcription Factor
					Hivep3	Transcription Factor
					Hmgcr	Enzyme
					Hmgcs1	Enzyme
					Hnmt	Enzyme
					Igf1r	Kinase
					Inpp4a	Enzyme
					Itpka	Kinase
					Itpr1	Ion Channel
					Kalrn	Kinase
					Kcnh7	Ion Channel
					Kcnj6	Ion Channel
					Kcnma1	Ion Channel
					Kcnmb4	Ion Channel
					Kcnv1	Ion Channel
					Klf13	Transcription Factor
					Klf7	Transcription Factor
					Klf9	Transcription Factor
					Ldha	Enzyme
					Lpcat4	Enzyme
					Madd	Enzyme
					Map2k1	Kinase
					Map3k5	Kinase
					Mapk11	Kinase
					Mapkbp1	Enzyme
					Mark2	Kinase
					Mas1	GPCR
					Mast4	Kinase
					Mcee	Enzyme
					Meis2	Transcription Factor
					Mmp16	Enzyme
					Mpped2	Enzyme
					Msmo1	Enzyme
					Nell2	Enzyme
					Nkain2	Enzyme
					Nlgn1	Enzyme
					Nr3c1	Nuclear Receptor
					P4ha1	Enzyme
					Pak1	Kinase
					Pak7	Kinase
					Pbx1	Transcription Factor
					Pcsk2	Enzyme
					Pfkl	Kinase
					Pfkp	Kinase
					Pgm2l1	Enzyme
					Phactr1	Enzyme
					Phyhip	Enzyme
					Pik3r1	Kinase
					Pip4k2a	Kinase
					Plcl2	Enzyme
					Plk2	Kinase
					Ppap2a	Enzyme
					Ppp2r2c	Enzyme
					Prkag2	Enzyme
					Prkcb	Kinase
					Prkcg	Kinase
					Prkg1	Kinase
					Ptk2	Kinase
					Ptk2b	Kinase
					Ptp4a3	Enzyme
					Ptprd	Enzyme
					Rab15	Enzyme
					Rab33a	Enzyme
					Rap1b	Enzyme
					Rap1gap2	Enzyme
					Rap1gds1	Enzyme
					Rap2a	Enzyme
					Rasl10a	Enzyme
					Rasl11b	Enzyme
					Rit1	Enzyme
					Ryr2	Ion Channel
					Ryr3	Ion Channel
					Samd8	Enzyme
					Satb2	Transcription Factor
					Scd2	Enzyme
					Sirpa	Enzyme
					Slc17a7	Transporter
					Slc25a22	Transporter
					Slc35f1	Transporter
					Slc4a10	Transporter
					Slc50a1	Transporter
					Slc7a4	Transporter
					Slc8a1	Transporter
					Smyd3	Epigenetic
					Spr	Enzyme
					Srebf2	Transcription Factor
					Srr	Enzyme
					St3gal5	Enzyme
					St6gal2	Enzyme
					Tox	Transcription Factor
					Uap1	Enzyme
					Usp46	Enzyme
					Vma21	Enzyme
					Zdhhc22	Enzyme

## Sheet: L6 IT
1			2					3			4		5		6			Intersection interregional analyses
conservative intraregional			vs all glutamatergic cells		vs all GABAergic cells			non-conservative intraregional			mPFC vs MO		mPFC vs ACA		mPFC vs Sensory			Dataset	4+5		4+6		5+6		4+5+6
S_GPCR	S_Class		S_GPCR	S_Class	S_GPCR	S_Class		S_GPCR	S_Class		S_GPCR	S_Class	S_GPCR	S_Class	S_GPCR	S_Class		Number of DEGs	5		18		4		4
			2010111I01Rik	Enzyme	2010111I01Rik	Enzyme		2010111I01Rik	Enzyme		Acot1	Enzyme	Dpyd	Enzyme	Acot1	Enzyme		Gene + category	Dpyd	Enzyme	Acot1	Enzyme	Dpyd	Enzyme	Dpyd	Enzyme
			Acot1	Enzyme	Acot1	Enzyme		Acot1	Enzyme		Aloxe3	Enzyme	Gstm1	Enzyme	Apaf1	Enzyme			Gstm1	Enzyme	Apaf1	Enzyme	Gstm1	Enzyme	Gstm1	Enzyme
			Adcyap1r1	GPCR	Apaf1	Enzyme		Apaf1	Enzyme		Apaf1	Enzyme	Gstm7	Enzyme	Crym	Enzyme			Gstm7	Enzyme	Crym	Enzyme	Gstm7	Enzyme	Gstm7	Enzyme
			Apaf1	Enzyme	Arl15	Enzyme		Arl15	Enzyme		Car4	Enzyme	Mapk3	Kinase	Dpyd	Enzyme			Mapk3	Kinase	Dpyd	Enzyme	Mapk3	Kinase	Mapk3	Kinase
			Arl15	Enzyme	Atp2b4	Transporter		Atp2b4	Transporter		Chst9	Enzyme	Park2	Enzyme	Echdc2	Enzyme			Rab3b	Enzyme	Echdc2	Enzyme
			Atp2b4	Transporter	Dgkb	Enzyme		Dgkb	Enzyme		Crym	Enzyme	Rab3b	Enzyme	Epha6	Kinase					Epha6	Kinase
			Chpt1	Enzyme	Grid2	Ion Channel		Grid2	Ion Channel		Dpyd	Enzyme			Grin3a	Ion Channel					Grin3a	Ion Channel
			Dgkb	Enzyme	Gstm1	Enzyme		Gstm1	Enzyme		Echdc2	Enzyme			Gstm1	Enzyme					Gstm1	Enzyme
			Galnt14	Enzyme	Inpp4b	Enzyme		Inpp4b	Enzyme		Epha6	Kinase			Gstm7	Enzyme					Gstm7	Enzyme
			Grid2	Ion Channel	Kcnq5	Ion Channel		Kcnq5	Ion Channel		Fxyd6	Ion Channel			Hopx	Transcription Factor					Hopx	Transcription Factor
			Gstm1	Enzyme	Rasl10a	Enzyme		Rasl10a	Enzyme		Grin3a	Ion Channel			Inpp4b	Enzyme					Inpp4b	Enzyme
			Hdhd3	Enzyme	Slc20a1	Transporter		Slc20a1	Transporter		Gstm1	Enzyme			Lpl	Enzyme					Lpl	Enzyme
			Hopx	Transcription Factor	1110058L19Rik	Enzyme					Gstm7	Enzyme			Mapk3	Kinase					Mapk3	Kinase
			Inpp4b	Enzyme	Adcy9	Enzyme					Hopx	Transcription Factor			Ntsr2	GPCR					Ntsr2	GPCR
			Kcnq5	Ion Channel	Agpat4	Enzyme					Inpp4b	Enzyme			Plscr4	Enzyme					Plscr4	Enzyme
			Mapk3	Kinase	Ak5	Kinase					Lpl	Enzyme			Qpct	Enzyme					Qpct	Enzyme
			Ptpre	Enzyme	Arhgap10	Enzyme					Maob	Enzyme			Rps6ka5	Kinase					Rps6ka5	Kinase
			Qpct	Enzyme	Arhgap21	Enzyme					Mapk3	Kinase			Tox	Transcription Factor					Tox	Transcription Factor
			Rasl10a	Enzyme	Arhgap25	Enzyme					Nos1	Enzyme			Cdo1	Enzyme
			Rps6ka5	Kinase	Atp2b1	Transporter					Ntsr2	GPCR			Fkbp1b	Enzyme
			Rxfp1	GPCR	B3galt1	Enzyme					Plscr4	Enzyme			Grid2	Ion Channel		Intersection conservative intraregional + interregional
			Slc20a1	Transporter	B3galt2	Enzyme					Pnck	Kinase			Man1a	Enzyme		Dataset	1+4		1+5		1+6
			Slc24a2	Transporter	Bai1	GPCR					Ptprz1	Enzyme			Meis2	Transcription Factor		Number of DEGs	0		0		0
			Slc26a4	Transporter	Bai2	GPCR					Qpct	Enzyme			Mgat4c	Enzyme		Gene + category
			Trpm3	Ion Channel	Bmpr1b	Kinase					Rab3b	Enzyme			Npy2r	GPCR
					Cacna1e	Ion Channel					Rps6ka5	Kinase			Pkib	Enzyme
					Cacnb3	Ion Channel					Rxfp1	GPCR			Ppap2a	Enzyme		Intersection non-conservative intraregional + interregional
					Cacng3	Ion Channel					Slc26a4	Transporter			Prkd1	Kinase		Dataset	3+4		3+5		3+6		3+4+5		3+4+6		3+5+6		3+4+5+6
					Camk1d	Kinase					Spint2	Enzyme			Prss35	Enzyme		Number of DEGs	1		4		5		1		1		4		1
					Camk2a	Kinase					Tox	Transcription Factor			Pts	Enzyme		Gene + category	Gstm1	Enzyme	Acot1	Enzyme	Acot1	Enzyme	Gstm1	Enzyme	Gstm1	Enzyme	Acot1	Enzyme	Gstm1	Enzyme
					Camk2n1	Enzyme					Tpst1	Enzyme			Rac3	Enzyme					Apaf1	Enzyme	Apaf1	Enzyme					Apaf1	Enzyme
					Camkk2	Kinase									Slc7a11	Transporter					Gstm1	Enzyme	Grid2	Ion Channel					Gstm1	Enzyme
					Camkv	Kinase									Thap3	Transcription Factor					Inpp4b	Enzyme	Gstm1	Enzyme					Inpp4b	Enzyme
					Car10	Enzyme									Twist2	Transcription Factor							Inpp4b	Enzyme
					Car12	Enzyme
					Cdk14	Kinase
					Chst1	Enzyme
					Cnksr2	Enzyme
					Crym	Enzyme
					Dgki	Enzyme
					Dgkz	Enzyme
					Dnajc1	Transcription Factor
					Dpp10	Enzyme
					Dpyd	Enzyme
					Dusp14	Enzyme
					Epha4	Kinase
					Epha6	Kinase
					Ext1	Enzyme
					Extl1	Enzyme
					Fam105a	Enzyme
					Fdft1	Enzyme
					Fdps	Enzyme
					Foxg1	Transcription Factor
					Foxp1	Transcription Factor
					Fxyd7	Ion Channel
					Galnt16	Enzyme
					Gpd1	Enzyme
					Gpr22	GPCR
					Grm8	GPCR
					Gucy1b3	Enzyme
					Hecw1	Enzyme
					Hivep3	Transcription Factor
					Itpka	Kinase
					Itpr1	Ion Channel
					Jmjd1c	Epigenetic
					Kalrn	Kinase
					Kcnd2	Ion Channel
					Kcnip4	Ion Channel
					Kcnma1	Ion Channel
					Kcnmb4	Ion Channel
					Kcnv1	Ion Channel
					Klf13	Transcription Factor
					Large	Enzyme
					Macrod2	Enzyme
					Map2k1	Kinase
					Mapk11	Kinase
					Mas1	GPCR
					Mcee	Enzyme
					Mmp16	Enzyme
					Mpped2	Enzyme
					Msmo1	Enzyme
					Msra	Enzyme
					Nedd4l	Enzyme
					Nell2	Enzyme
					Nkain2	Enzyme
					Pak7	Kinase
					Pbx1	Transcription Factor
					Pcsk2	Enzyme
					Pde1a	Enzyme
					Pdk2	Kinase
					Pfkl	Kinase
					Pfkp	Kinase
					Pgm2l1	Enzyme
					Phactr1	Enzyme
					Phyhip	Enzyme
					Pik3r1	Kinase
					Ppap2a	Enzyme
					Ppp1r1a	Enzyme
					Ppp2r2c	Enzyme
					Ppp3ca	Enzyme
					Prkcb	Kinase
					Prkcz	Kinase
					Prkg1	Kinase
					Ptk2	Kinase
					Ptk2b	Kinase
					Ptprd	Enzyme
					Ptprk	Enzyme
					Rab26	Enzyme
					Rab33a	Enzyme
					Rabgap1l	Enzyme
					Rap1b	Enzyme
					Rap1gap2	Enzyme
					Rap2a	Enzyme
					Ryr2	Ion Channel
					Satb2	Transcription Factor
					Scd2	Enzyme
					Sirpa	Enzyme
					Slc17a7	Transporter
					Slc24a4	Transporter
					Slc25a22	Transporter
					Slc39a10	Transporter
					Slc7a4	Transporter
					Slc8a1	Transporter
					Srebf2	Transcription Factor
					Sulf1	Enzyme
					Tox	Transcription Factor
					Tsc22d1	Transcription Factor
					Ttyh1	Ion Channel
					Vma21	Enzyme
					Zbtb18	Transcription Factor
					Zdhhc22	Enzyme
					Zfp827	Transcription Factor

## Sheet: Pvalb
1			2					3			4		5		6		7			Intersection interregional analyses
conservative intraregional			vs all glutamatergic cells		vs all GABAergic cells			non-conservative intraregional			mPFC vs MO		mPFC vs ACA		mPFC vs Sensory		mPFC vs HIP			Dataset	4+5		4+6		4+7		5+6		5+7		6+7		4+5+6		4+5+7		4+6+7		5+6+7		4+5+6+7
S_GPCR	S_Class		S_GPCR	S_Class	S_GPCR	S_Class		S_GPCR	S_Class		S_GPCR	S_Class	S_GPCR	S_Class	S_GPCR	S_Class	S_GPCR	S_Class		Number of DEGs	1		3		0		1		0		0		1		0		0		0		0
			A330050F15Rik	Enzyme	Arhgap5	Enzyme		Arhgap5	Enzyme		Agpat4	Enzyme	Fxyd6	Ion Channel	Agpat4	Enzyme	Ephx4	Enzyme		Gene + category	Fxyd6	Ion Channel	Agpat4	Enzyme			Fxyd6	Ion Channel					Fxyd6	Ion Channel
			Abat	Enzyme	Cox6a2	Enzyme		Cox6a2	Enzyme		Crem	Transcription Factor			Fxyd6	Ion Channel							Fxyd6	Ion Channel
			Abhd3	Enzyme	Ddit3	Transcription Factor		Ddit3	Transcription Factor		Dgkg	Enzyme			Id2	Transcription Factor							Id2	Transcription Factor
			Acsl6	Enzyme	Erbb4	Kinase		Erbb4	Kinase		Fxyd6	Ion Channel			Lphn2	GPCR
			Adamts6	Enzyme	Esrrg	Nuclear Receptor		Esrrg	Nuclear Receptor		Gpx3	Enzyme			Ptprz1	Enzyme
			Adcyap1r1	GPCR	Flt3	Kinase		Flt3	Kinase		Id2	Transcription Factor								Intersection conservative intraregional + interregional
			Akr1b10	Enzyme	Gpr176	GPCR		Gpr176	GPCR		Lppr1	Enzyme								Dataset	1+4		1+5		1+6		1+7
			Aldh5a1	Enzyme	Hadhb	Enzyme		Hadhb	Enzyme		Ptprk	Enzyme								Number of DEGs	0		0		0		0
			Alk	Kinase	Hcn1	Ion Channel		Hcn1	Ion Channel		Qpct	Enzyme								Gene + category
			Apeh	Enzyme	Inpp5j	Enzyme		Inpp5j	Enzyme
			Arhgap18	Enzyme	Kcnab3	Ion Channel		Kcnab3	Ion Channel
			Arhgap5	Enzyme	Kcnc1	Ion Channel		Kcnc1	Ion Channel											Intersection non-conservative intraregional + interregional
			Arid5a	Transcription Factor	Kcnc2	Ion Channel		Kcnc2	Ion Channel											Dataset	3+4		3+5		3+6		3+7
			Arl4c	Enzyme	Kcnk3	Ion Channel		Kcnk3	Ion Channel											Number of DEGs	0		0		0		0
			Ass1	Enzyme	Klf12	Transcription Factor		Klf12	Transcription Factor											Gene + category
			Atf4	Transcription Factor	Man1c1	Enzyme		Man1c1	Enzyme
			Atf5	Transcription Factor	Nek7	Kinase		Nek7	Kinase
			Bcat1	Enzyme	Pnpo	Enzyme		Pnpo	Enzyme
			Bckdhb	Enzyme	Ppif	Enzyme		Ppif	Enzyme
			Bcl6	Transcription Factor	Rnd2	Enzyme		Rnd2	Enzyme
			Cacna2d2	Ion Channel	Scn1a	Ion Channel		Scn1a	Ion Channel
			Camk2n2	Enzyme	Slc35f3	Transporter		Slc35f3	Transporter
			Cerk	Kinase	Stambpl1	Enzyme		Stambpl1	Enzyme
			Chac1	Enzyme	Timm8a1	Enzyme		Timm8a1	Enzyme
			Cit	Kinase	Clybl	Enzyme
			Clic4	Ion Channel	Ethe1	Enzyme
			Cox6a2	Enzyme	Far2	Enzyme
			Csdc2	Transcription Factor	Got1	Enzyme
			Csk	Kinase	Gria1	Ion Channel
			Cux1	Transcription Factor	Kcnma1	Ion Channel
			Ddit3	Transcription Factor	Macrod1	Enzyme
			Diras1	Enzyme	Mef2c	Transcription Factor
			Dpp6	Enzyme	Nceh1	Enzyme
			Endod1	Enzyme	Ndst3	Enzyme
			Erbb4	Kinase	Nudt4	Enzyme
			Esrrg	Nuclear Receptor	Phyh	Enzyme
			Fam20c	Enzyme	Prkacb	Kinase
			Flt3	Kinase	Sirt3	Epigenetic
			Furin	Enzyme
			Gaa	Enzyme
			Gad1	Enzyme
			Gad2	Enzyme
			Galntl6	Enzyme
			Gpr176	GPCR
			Gpx3	Enzyme
			Grik1	Ion Channel
			Gusb	Enzyme
			H2-Ke6	Enzyme
			Hadhb	Enzyme
			Hcn1	Ion Channel
			Hdac5	Epigenetic
			Hs3st1	Enzyme
			Id4	Transcription Factor
			Idnk	Kinase
			Ikbip	Enzyme
			Ilvbl	Enzyme
			Inpp5f	Enzyme
			Inpp5j	Enzyme
			Kat2b	Epigenetic
			Kcna2	Ion Channel
			Kcnab3	Ion Channel
			Kcnc1	Ion Channel
			Kcnc2	Ion Channel
			Kcnk3	Ion Channel
			Kcnmb2	Ion Channel
			Kcns3	Ion Channel
			Klf12	Transcription Factor
			Klf3	Transcription Factor
			Lppr1	Enzyme
			Maf	Transcription Factor
			Man1c1	Enzyme
			Man2a2	Enzyme
			Manba	Enzyme
			Metap1d	Enzyme
			Mthfd2	Enzyme
			Nek7	Kinase
			Npas3	Transcription Factor
			Ogfod3	Enzyme
			Oprm1	GPCR
			Pacsin2	Enzyme
			Pafah1b3	Enzyme
			Pnpo	Enzyme
			Ppif	Enzyme
			Ppp1cc	Enzyme
			Ppp1r14b	Enzyme
			Psph	Enzyme
			Ptpre	Enzyme
			Ptprm	Enzyme
			Ptprz1	Enzyme
			Pygm	Enzyme
			Rab3b	Enzyme
			Rab3c	Enzyme
			Rnd2	Enzyme
			Rnf144b	Enzyme
			Rnh1	Enzyme
			Rpp25	Enzyme
			Sat1	Enzyme
			Satb1	Transcription Factor
			Scn1a	Ion Channel
			Slc24a2	Transporter
			Slc29a1	Transporter
			Slc2a13	Transporter
			Slc35f3	Transporter
			Slc35g2	Transporter
			Slc38a1	Transporter
			Slc6a1	Transporter
			Slc7a1	Transporter
			Sox6	Transcription Factor
			St3gal6	Enzyme
			St8sia1	Enzyme
			Stambpl1	Enzyme
			Tcf4	Transcription Factor
			Timm8a1	Enzyme
			Tox3	Transcription Factor
			Trmt2b	Enzyme
			Trpc4	Ion Channel
			Trpt1	Enzyme
			Tsc22d3	Transcription Factor
			Ugdh	Enzyme
			Wwox	Enzyme
			Zak	Kinase
			Zfp467	Transcription Factor
			Zfp536	Transcription Factor

## Sheet: Sst
1			2					3			4		5		6		7			Intersection interregional analyses
conservative intraregional			vs all glutamatergic cells		vs all GABAergic cells			non-conservative intraregional			mPFC vs MO		mPFC vs ACA		mPFC vs Sensory		mPFC vs HIP			Dataset	4+5		4+6		4+7		5+6		5+7		6+7		4+5+6		4+5+7		4+6+7		5+6+7		4+5+6+7
S_GPCR	S_Class		S_GPCR	S_Class	S_GPCR	S_Class		S_GPCR	S_Class		S_GPCR	S_Class	S_GPCR	S_Class	S_GPCR	S_Class	S_GPCR	S_Class		Number of DEGs	1		2		2		1		1		1		1		1		1		1		1
-			Abat	Enzyme	Ache	Enzyme		Ache	Enzyme		Cdkn1a	Enzyme	Fxyd6	Ion Channel	Fxyd6	Ion Channel	Atp1b2	Transporter		Gene + category	Fxyd6	Ion Channel	Fxyd6	Ion Channel	Cdkn1a	Enzyme	Fxyd6	Ion Channel	Fxyd6	Ion Channel	Fxyd6	Ion Channel	Fxyd6	Ion Channel	Fxyd6	Ion Channel	Fxyd6	Ion Channel	Fxyd6	Ion Channel	Fxyd6	Ion Channel
			Abcd2	Transporter	Cacna2d3	Ion Channel		Cacna2d3	Ion Channel		Fxyd6	Ion Channel			Lphn2	GPCR	Cbfb	Transcription Factor					Qpct	Enzyme	Fxyd6	Ion Channel
			Ache	Enzyme	Dgkg	Enzyme		Dgkg	Enzyme		Gpr83	GPCR			Ptprz1	Enzyme	Cdkn1a	Enzyme
			Adcyap1r1	GPCR	Gpx3	Enzyme		Gpx3	Enzyme		Qpct	Enzyme			Qpct	Enzyme	Cnr1	GPCR
			Akr1b10	Enzyme	Grin3a	Ion Channel		Grin3a	Ion Channel						Spint2	Enzyme	Crem	Transcription Factor
			Alk	Kinase	Grm1	GPCR		Grm1	GPCR						Trpc6	Ion Channel	Dusp14	Enzyme		Intersection conservative intraregional + interregional
			Amdhd1	Enzyme	Klf5	Transcription Factor		Klf5	Transcription Factor								Fos	Transcription Factor		Dataset	1+4		1+5		1+6		1+7
			Arhgap12	Enzyme	Oprm1	GPCR		Oprm1	GPCR								Fxyd6	Ion Channel		Number of DEGs	0		0		0		0
			Arhgap18	Enzyme	Pde1c	Enzyme		Pde1c	Enzyme								Fxyd7	Ion Channel		Gene + category
			Arhgap6	Enzyme	Rab27b	Enzyme		Rab27b	Enzyme								Gabrb1	Ion Channel
			Arl4c	Enzyme	Rab3b	Enzyme		Rab3b	Enzyme								Galntl6	Enzyme		Intersection non-conservative intraregional + interregional
			Arnt2	Transcription Factor	Satb1	Transcription Factor		Satb1	Transcription Factor								Glce	Enzyme		Dataset	3+4		3+5		3+6		3+7
			Ass1	Enzyme	Slc5a5	Transporter		Slc5a5	Transporter								Gpx3	Enzyme		Number of DEGs	0		0		0		6
			Atp1b2	Transporter	Sox6	Transcription Factor		Sox6	Transcription Factor								Grin3a	Ion Channel		Gene + category							Gpx3	Enzyme
			Cacna2d2	Ion Channel	Trhde	Enzyme		Trhde	Enzyme								Iqgap2	Enzyme									Grin3a	Ion Channel
			Cacna2d3	Ion Channel	Akap5	Enzyme											Kcnd2	Ion Channel									Pde1c	Enzyme
			Camk1g	Kinase	Arx	Transcription Factor											Kcnf1	Ion Channel									Satb1	Transcription Factor
			Camk2n2	Enzyme	Cacng3	Ion Channel											Kcnip1	Ion Channel									Sox6	Transcription Factor
			Cnr1	GPCR	Cers6	Transcription Factor											Kcnk2	Ion Channel									Trhde	Enzyme
			Dgkg	Enzyme	Dpp10	Enzyme											Kcnmb4	Ion Channel
			Dhrs13	Enzyme	Ephx4	Enzyme											Lppr1	Enzyme
			Diras1	Enzyme	Far2	Enzyme											Mgat4c	Enzyme
			Dpp6	Enzyme	Fxyd7	Ion Channel											Pde1c	Enzyme
			Ece2	Enzyme	Gda	Enzyme											Pgap1	Enzyme
			Eci2	Enzyme	Gpx1	Enzyme											Ppapdc1a	Enzyme
			Endod1	Enzyme	Grhpr	Enzyme											Prkar2b	Enzyme
			Erbb4	Kinase	Gria3	Ion Channel											Prkcb	Kinase
			Ffar4	GPCR	Grik3	Ion Channel											Prkcg	Kinase
			Gaa	Enzyme	Hdac4	Epigenetic											Prkg1	Kinase
			Gad1	Enzyme	Kcnd2	Ion Channel											Satb1	Transcription Factor
			Gad2	Enzyme	Kcnmb4	Ion Channel											Sox6	Transcription Factor
			Galntl6	Enzyme	Mboat7	Enzyme											Trhde	Enzyme
			Glce	Enzyme	Mgat4c	Enzyme
			Gpr56	GPCR	Prkacb	Kinase
			Gpr83	GPCR	Prkcg	Kinase
			Gpx3	Enzyme	Prkg1	Kinase
			Grik1	Ion Channel	Rangap1	Enzyme
			Grin3a	Ion Channel
			Grm1	GPCR
			Gusb	Enzyme
			Hopx	Transcription Factor
			Htra1	Enzyme
			Inpp5f	Enzyme
			Kcnc2	Ion Channel
			Kcnmb2	Ion Channel
			Kcns3	Ion Channel
			Klf12	Transcription Factor
			Klf5	Transcription Factor
			Lppr1	Enzyme
			Maf	Transcription Factor
			Man2a2	Enzyme
			Masp1	Enzyme
			Moxd1	Enzyme
			Nek7	Kinase
			Npas1	Transcription Factor
			Npas3	Transcription Factor
			Oprm1	GPCR
			Pacsin2	Enzyme
			Pde1c	Enzyme
			Peg3	Transcription Factor
			Pip5k1b	Kinase
			Plagl1	Transcription Factor
			Pld5	Enzyme
			Pllp	Ion Channel
			Pou3f3	Transcription Factor
			Ppapdc1a	Enzyme
			Ppp1cc	Enzyme
			Ppp1r14b	Enzyme
			Ppp2r1b	Enzyme
			Ptprm	Enzyme
			Ptprz1	Enzyme
			Qpct	Enzyme
			Rab27b	Enzyme
			Rab3b	Enzyme
			Rab3c	Enzyme
			Rasl11a	Enzyme
			Rnd2	Enzyme
			Rnh1	Enzyme
			Rpp25	Enzyme
			Satb1	Transcription Factor
			Slc24a2	Transporter
			Slc24a3	Transporter
			Slc27a2	Transporter
			Slc29a1	Transporter
			Slc35g2	Transporter
			Slc38a1	Transporter
			Slc5a5	Transporter
			Slc6a1	Transporter
			Sox6	Transcription Factor
			Sstr1	GPCR
			St8sia4	Enzyme
			Stk32a	Kinase
			Tcf4	Transcription Factor
			Timp2	Enzyme
			Trhde	Enzyme
			Trpc6	Ion Channel
			Tsc22d3	Transcription Factor
			Ugdh	Enzyme
			Usp29	Enzyme
			Vat1l	Enzyme
			Zfp467	Transcription Factor

## Sheet: Vip
1			2					3			4		5		6		7			Intersection interregional analyses
conservative intraregional			vs all glutamatergic cells		vs all GABAergic cells			non-conservative intraregional			mPFC vs MO		mPFC vs ACA		mPFC vs Sensory		mPFC vs HIP			Dataset	4+5		4+6		4+7		5+6		5+7		6+7		4+5+6		4+5+7		4+6+7		5+6+7		4+5+6+7
S_GPCR	S_Class		S_GPCR	S_Class	S_GPCR	S_Class		S_GPCR	S_Class		S_GPCR	S_Class	S_GPCR	S_Class	S_GPCR	S_Class	S_GPCR	S_Class		Number of DEGs	0		0		0		0		0		0		0		0		0		0		0
			A330050F15Rik	Enzyme	Adra1b	GPCR		Adra1b	GPCR						Grik1	Ion Channel	Crem	Transcription Factor		Gene + category
			Abat	Enzyme	Aldoc	Enzyme		Aldoc	Enzyme								Gpd1	Enzyme
			Acadl	Enzyme	Asic1	Ion Channel		Asic1	Ion Channel								Htra1	Enzyme
			Ache	Enzyme	Chst2	Enzyme		Chst2	Enzyme								Kcnf1	Ion Channel
			Adam12	Enzyme	Cnr1	GPCR		Cnr1	GPCR								Nfix	Transcription Factor		Intersection conservative intraregional + interregional
			Adarb2	Enzyme	Ddah1	Enzyme		Ddah1	Enzyme								Pcsk1	Enzyme		Dataset	1+4		1+5		1+6		1+7
			Adra1b	GPCR	Erbb4	Kinase		Erbb4	Kinase								Pcsk2	Enzyme		Number of DEGs	0		0		0		0
			Aldoc	Enzyme	Fxyd6	Ion Channel		Fxyd6	Ion Channel								Pde10a	Enzyme		Gene + category
			Arhgap24	Enzyme	Glra2	Ion Channel		Glra2	Ion Channel
			Arl4c	Enzyme	Gpd1	Enzyme		Gpd1	Enzyme											Intersection non-conservative intraregional + interregional
			Asic1	Ion Channel	Htra1	Enzyme		Htra1	Enzyme											Dataset	3+4		3+5		3+6		3+7
			Asic4	Ion Channel	Magi3	Enzyme		Magi3	Enzyme											Number of DEGs	0		0		0		2
			Atf4	Transcription Factor	Pcbd1	Enzyme		Pcbd1	Enzyme											Gene + category							Gpd1	Enzyme
			Atp1b2	Transporter	Ptgds	Enzyme		Ptgds	Enzyme																		Htra1	Enzyme
			Cacna2d3	Ion Channel	Ptprz1	Enzyme		Ptprz1	Enzyme
			Cacng5	Ion Channel	Qpct	Enzyme		Qpct	Enzyme
			Camk1g	Kinase	Rasd2	Enzyme		Rasd2	Enzyme
			Camk2n2	Enzyme	Slc24a3	Transporter		Slc24a3	Transporter
			Chst2	Enzyme	Slc2a13	Transporter		Slc2a13	Transporter
			Cit	Kinase	Ust	Enzyme		Ust	Enzyme
			Cnr1	GPCR	Zbtb16	Transcription Factor		Zbtb16	Transcription Factor
			Csdc2	Transcription Factor	Zfp536	Transcription Factor		Zfp536	Transcription Factor
			Ddah1	Enzyme	Arhgap15	Enzyme
			Dpysl5	Enzyme	B3galt2	Enzyme
			Egfr	Kinase	Car10	Enzyme
			Endod1	Enzyme	Cdk2ap1	Enzyme
			Eps8	Enzyme	Dlx1	Transcription Factor
			Erbb4	Kinase	Fkbp9	Enzyme
			Fxyd6	Ion Channel	Grid2	Ion Channel
			Gaa	Enzyme	Grm7	GPCR
			Gad1	Enzyme	Grm8	GPCR
			Gad2	Enzyme	Hs3st2	Enzyme
			Galnt14	Enzyme	Id3	Transcription Factor
			Galntl6	Enzyme	Kcnt2	Ion Channel
			Gfpt2	Enzyme	L3mbtl3	Epigenetic
			Gkap1	Enzyme	Marcks	Enzyme
			Glra2	Ion Channel	Pcsk1	Enzyme
			Gpd1	Enzyme	Pcsk2	Enzyme
			Gpr176	GPCR	Pde4b	Enzyme
			Hdac5	Epigenetic	Pkib	Enzyme
			Htr3a	Ion Channel	Ptprd	Enzyme
			Htra1	Enzyme	Ptpre	Enzyme
			Id4	Transcription Factor	Ryr3	Ion Channel
			Idh2	Enzyme	St8sia5	Enzyme
			Inpp5f	Enzyme	Zbtb18	Transcription Factor
			Kcnc1	Ion Channel
			Kcnc2	Ion Channel
			Kcnip1	Ion Channel
			Kcnmb2	Ion Channel
			Kit	Kinase
			Lppr3	Enzyme
			Maf	Transcription Factor
			Magi3	Enzyme
			Metap1d	Enzyme
			Nell1	Enzyme
			Npas1	Transcription Factor
			Npas3	Transcription Factor
			Npy1r	GPCR
			Npy2r	GPCR
			Npy5r	GPCR
			Nr2e1	Nuclear Receptor
			Nr3c2	Nuclear Receptor
			Pacsin2	Enzyme
			Pafah1b3	Enzyme
			Pcbd1	Enzyme
			Pou3f3	Transcription Factor
			Ppapdc1a	Enzyme
			Ptgds	Enzyme
			Ptpro	Enzyme
			Ptprz1	Enzyme
			Qpct	Enzyme
			Rab3b	Enzyme
			Rab3c	Enzyme
			Rasd2	Enzyme
			Rnd2	Enzyme
			Rpp25	Enzyme
			Scx	Transcription Factor
			Slc24a3	Transporter
			Slc2a13	Transporter
			Slc44a5	Transporter
			Slc6a1	Transporter
			Tcf4	Transcription Factor
			Timp2	Enzyme
			Trpc4	Ion Channel
			Usp29	Enzyme
			Ust	Enzyme
			Zbtb16	Transcription Factor
			Zbtb20	Transcription Factor
			Zfp536	Transcription Factor

## Sheet: GLUT vs GABA
All glutamatergic cells against all gabaergic cells
S_GPCR	S_Class
A330050F15Rik	Enzyme
Abat	Enzyme
Acadl	Enzyme
Ache	Enzyme
Adarb2	Enzyme
Adcyap1r1	GPCR
Alk	Kinase
Arhgap12	Enzyme
Arhgap24	Enzyme
Arl4c	Enzyme
Asic4	Ion Channel
Atf4	Transcription Factor
Atp1b2	Transporter
Camk1g	Kinase
Camk2n2	Enzyme
Car2	Enzyme
Clic4	Ion Channel
Cnr1	GPCR
Cox6a2	Enzyme
Csdc2	Transcription Factor
Ddah1	Enzyme
Ddx3y	Enzyme
Dhrs13	Enzyme
Diras1	Enzyme
Dpysl5	Enzyme
Ece2	Enzyme
Endod1	Enzyme
Eps8	Enzyme
Erbb4	Kinase
Gaa	Enzyme
Gad1	Enzyme
Gad2	Enzyme
Galntl6	Enzyme
Gkap1	Enzyme
Gpr176	GPCR
Grik1	Ion Channel
Grin3a	Ion Channel
Gusb	Enzyme
Htr3a	Ion Channel
Htra1	Enzyme
Idnk	Kinase
Inpp5f	Enzyme
Kcnab3	Ion Channel
Kcnc1	Ion Channel
Kcnc2	Ion Channel
Kcnip1	Ion Channel
Kcnmb2	Ion Channel
Kcns3	Ion Channel
Kit	Kinase
Klf12	Transcription Factor
Lppr1	Enzyme
Lppr3	Enzyme
Maf	Transcription Factor
Metap1d	Enzyme
Npas1	Transcription Factor
Npas3	Transcription Factor
Nr3c2	Nuclear Receptor
Oprm1	GPCR
Pacsin2	Enzyme
Pafah1b3	Enzyme
Peg3	Transcription Factor
Pip5k1b	Kinase
Pld5	Enzyme
Ppapdc1a	Enzyme
Ppp1r14b	Enzyme
Ptprm	Enzyme
Ptprz1	Enzyme
Qpct	Enzyme
Rab3b	Enzyme
Rab3c	Enzyme
Rnd2	Enzyme
Rnh1	Enzyme
Rpp25	Enzyme
Slc24a3	Transporter
Slc27a2	Transporter
Slc2a13	Transporter
Slc35g2	Transporter
Slc38a1	Transporter
Slc6a1	Transporter
Sox6	Transcription Factor
St8sia4	Enzyme
Tcf4	Transcription Factor
Timp2	Enzyme
Trhde	Enzyme
Ugdh	Enzyme
Usp29	Enzyme
Zfp467	Transcription Factor
Zfp536	Transcription Factor
