# Supplementary material for: Comprehensive Assessment of Druggable Targets in Cortical Neurons Reveals Biological Limits of Cell Type-Specific Neuropharmacology
Source: Biomedicines. 2026 Apr 3;14(4):823. doi: 10.3390/biomedicines14040823 (PMC13112967; doi:10.3390/biomedicines14040823)
Supplement: Supplementary file 1 [file biomedicines-14-00823-s001.zip › Supplementary File S7 - human ACA DHETG results.xlsx]

## Sheet: SST
1			3		4		5			Intersection interregional analyses
conservative intraregional			ACA vs Mo		ACA vs Se		ACA vs MTG			Dataset	3+4		3+5		4+5		3+4+5
targets	S_Class		targets	S_Class	targets	S_Class	targets	S_Class		Number of DEGs	4		2		3		2
FLT3	Kinase		CLK1	Kinase	ALK	Kinase	COX1	Enzyme		Gene + category	CLK1	Kinase	GDA	Enzyme	GDA	Enzyme	GDA	Enzyme
SATB1	Transcription Factor		GDA	Enzyme	CLK1	Kinase	GDA	Enzyme			GDA	Enzyme	NKAIN2	Enzyme	LDHA	Enzyme	NKAIN2	Enzyme
			LPPR1	Enzyme	DPYD	Enzyme	LDHA	Enzyme			LPPR1	Enzyme			NKAIN2	Enzyme
			NKAIN2	Enzyme	ERBB4	Kinase	ND4	Enzyme			NKAIN2	Enzyme
					GABRG1	Ion Channel	NKAIN2	Enzyme
					GDA	Enzyme
					LDHA	Enzyme				Intersection conservative intraregional + interregional
					LPPR1	Enzyme				Dataset	1+3		1+4		1+5
					MARCH1	Enzyme				Number of DEGs	0		0		0
					NKAIN2	Enzyme				Gene + category
					PHYHIPL	Enzyme
					PRKG1	Kinase
					PTPRK	Enzyme
					PTPRT	Enzyme
					SCN3B	Ion Channel
					SCN9A	Ion Channel
					TRPC6	Ion Channel
					TRPM3	Ion Channel
					VAT1L	Enzyme

## Sheet: PVALB
1			3		4		5			Intersection interregional analyses
conservative intraregional			ACA vs Mo		ACA vs Se		ACA vs MTG			Dataset	3+4		3+5		4+5		3+4+5
S_GPCR	S_Class		targets	S_Class	targets	S_Class	targets	S_Class		Number of DEGs	6		0		2		0
			IQGAP2	Enzyme	AGPAT4	Enzyme	COX1	Enzyme		Gene + category	IQGAP2	Enzyme			LDHA	Enzyme
			LPPR1	Enzyme	ATP8B4	Transporter	COX2	Enzyme			LPPR1	Enzyme			RAB3B	Enzyme
			NDST3	Enzyme	GALNTL6	Enzyme	COX3	Enzyme			NDST3	Enzyme
			PLCH1	Enzyme	GRIA1	Ion Channel	FXYD6	Ion Channel			PLCH1	Enzyme
			SCN3A	Ion Channel	GRIK1	Ion Channel	LDHA	Enzyme			SCN3A	Ion Channel
			SPHKAP	Enzyme	HGF	Enzyme	ND4	Enzyme			SPHKAP	Enzyme
					IQGAP2	Enzyme	RAB3B	Enzyme
					KCNA3	Ion Channel	SKP1	Enzyme
					LDHA	Enzyme				Intersection conservative intraregional + interregional
					LPPR1	Enzyme				Dataset	1+3		1+4		1+5
					NDST3	Enzyme				Number of DEGs	0		0		0
					NKAIN2	Enzyme				Gene + category
					PDE1C	Enzyme
					PLCH1	Enzyme
					RAB3B	Enzyme
					SCN3A	Ion Channel
					SPHKAP	Enzyme

## Sheet: VIP
1			3		4		5			Intersection conservative intraregional + interregional
conservative intraregional			ACA vs Mo		ACA vs Se		ACA vs MTG			Dataset	1+3		1+4		1+5
S_GPCR	S_Class		targets	S_Class	targets	S_Class	targets	S_Class		Number of DEGs	0		0		0
			ASIC2	Ion Channel	ASIC2	Ion Channel	ATP6	Enzyme		Gene + category
					NKAIN2	Enzyme	COX1	Enzyme
							COX2	Enzyme
							COX3	Enzyme		Intersection interregional analyses
							LDHA	Enzyme		Dataset	3+4		3+5		4+5		3+4+5
							ND2	Enzyme		Number of DEGs	1		0		0		0
							ND4	Enzyme		Gene + category	ASIC2	Ion Channel
							ND4L	Enzyme
							ND5	Enzyme
