# Supplementary material for: Comprehensive Assessment of Druggable Targets in Cortical Neurons Reveals Biological Limits of Cell Type-Specific Neuropharmacology
Source: Biomedicines. 2026 Apr 3;14(4):823. doi: 10.3390/biomedicines14040823 (PMC13112967; doi:10.3390/biomedicines14040823)
Supplement: Supplementary file 1 [file biomedicines-14-00823-s001.zip › Supplementary File S8 - human ACA DHETG results non-conservative.xlsx]

## Sheet: PVALB
Human ACC non-conservative intraregional analysis												Human ACC non-conservative interregional analysis															Human ACC non-conservative interregional analysis															Human ACC non-conservative interregional analysis
Bonferroni			FDR correction			FDR + beta >20% threshold			FDR + contrast-set threshold			FDR correction															FDR + beta >20% threshold															FDR + contrast set threshold
targets	S_Class		targets	S_Class		targets	S_Class		targets	S_Class		1		2		3		Intersection interregional analyses									1		2		3		Intersection interregional analyses									1		2		3		Intersection interregional analyses
ACSL6	Enzyme		ACSL6	Enzyme		ADAMTS17	Enzyme		BDH2	Enzyme		ACA vs Mo		ACA vs MTG		ACA vs Se		Dataset	1+2		1+3		2+3		1+2+3		ACA vs Mo		ACA vs MTG		ACA vs Se		Dataset	1+2		1+3		2+3		1+2+3		ACA vs Mo		ACA vs MTG		ACA vs Se		Dataset	1+2
ADAMTS17	Enzyme		ADAMTS17	Enzyme		ADCY8	Enzyme		CPED1	Enzyme		13		8		23		Number of DEGs	2		12		3		2		8		2		17		Number of DEGs	1		6		1		1		0		0		1		Number of DEGs	0
ADCY8	Enzyme		ADCY8	Enzyme		ARHGAP42	Enzyme		FGFR2	Kinase		FXYD6	Ion Channel	COX1	Enzyme	AGPAT4	Enzyme	Gene + category	FXYD6	Ion Channel	FXYD6	Ion Channel	FXYD6	Ion Channel	FXYD6	Ion Channel	FXYD6	Ion Channel	COX1	Enzyme	AGPAT4	Enzyme		FXYD6	Ion Channel	FXYD6	Ion Channel	FXYD6	Ion Channel	FXYD6	Ion Channel					SPHKAP	Enzyme
ARHGAP42	Enzyme		ARHGAP12	Enzyme		BDH2	Enzyme		HGF	Enzyme		GALNTL6	Enzyme	COX2	Enzyme	ATP8B4	Transporter		RAB3B	Enzyme	GALNTL6	Enzyme	LDHA	Enzyme	RAB3B	Enzyme	IQGAP2	Enzyme	FXYD6	Ion Channel	ATP8B4	Transporter				IQGAP2	Enzyme
CCNB1IP1	Enzyme		ARHGAP42	Enzyme		CACNA2D2	Ion Channel		HHATL	Enzyme		IQGAP2	Enzyme	COX3	Enzyme	FANCL	Enzyme				IQGAP2	Enzyme	RAB3B	Enzyme			LPPR1	Enzyme			FANCL	Enzyme				LPPR1	Enzyme
CPED1	Enzyme		BDH2	Enzyme		CCNB1IP1	Enzyme		INPP5J	Enzyme		KCNA3	Ion Channel	FXYD6	Ion Channel	FXYD6	Ion Channel				KCNA3	Ion Channel					NELL2	Enzyme			FXYD6	Ion Channel				RAB3B	Enzyme
DECR1	Enzyme		CACNA2D2	Ion Channel		CPED1	Enzyme		KCNS3	Ion Channel		LPPR1	Enzyme	LDHA	Enzyme	GABRA2	Ion Channel				LPPR1	Enzyme					PLCH1	Enzyme			GALNTL6	Enzyme				SCN3B	Ion Channel
DLC1	Enzyme		CCNB1IP1	Enzyme		DECR1	Enzyme					NDST3	Enzyme	ND4	Enzyme	GALNTL6	Enzyme				NDST3	Enzyme					RAB3B	Enzyme			HGF	Enzyme				SPHKAP	Enzyme
ERBB4	Kinase		CPED1	Enzyme		DLC1	Enzyme					NELL2	Enzyme	RAB3B	Enzyme	GRIA1	Ion Channel				PDE1C	Enzyme					SCN3B	Ion Channel			IQGAP2	Enzyme
ETV6	Transcription Factor		DECR1	Enzyme		FGFR2	Kinase					PDE1C	Enzyme	SKP1	Enzyme	GRIK1	Ion Channel				PLCH1	Enzyme					SPHKAP	Enzyme			KCNA3	Ion Channel
FGFR2	Kinase		DLC1	Enzyme		GABRD	Ion Channel					PLCH1	Enzyme			HGF	Enzyme				RAB3B	Enzyme									KCNMB2	Ion Channel
FHIT	Enzyme		EPRS	Enzyme		GSAP	Enzyme					RAB3B	Enzyme			IQGAP2	Enzyme				SCN3A	Ion Channel									LDHA	Enzyme
GALNT7	Enzyme		ERBB4	Kinase		HGF	Enzyme					SCN3A	Ion Channel			KCNA3	Ion Channel				SCN3B	Ion Channel									LPPR1	Enzyme
GOT1	Enzyme		ETV6	Transcription Factor		HHATL	Enzyme					SCN3B	Ion Channel			KCNMB2	Ion Channel				SPHKAP	Enzyme									NDST3	Enzyme
GRIA4	Ion Channel		FGFR2	Kinase		HUNK	Kinase					SPHKAP	Enzyme			LDHA	Enzyme														RAB3B	Enzyme
HGF	Enzyme		FHIT	Enzyme		INPP5J	Enzyme									LPPR1	Enzyme														SCN3A	Ion Channel
HUNK	Kinase		GABRD	Ion Channel		IQGAP2	Enzyme									NDST3	Enzyme														SCN3B	Ion Channel
IDH3A	Enzyme		GALNT7	Enzyme		KCNA2	Ion Channel									NKAIN2	Enzyme														SLC8A1	Transporter
INPP5J	Enzyme		GOT1	Enzyme		KCNAB3	Ion Channel									PDE1C	Enzyme														SPHKAP	Enzyme
IQGAP2	Enzyme		GRIA4	Ion Channel		KCNC1	Ion Channel									PLCH1	Enzyme
KCNA2	Ion Channel		GSAP	Enzyme		KCNIP2	Ion Channel									RAB3B	Enzyme
KCNAB1	Ion Channel		HGF	Enzyme		KCNS3	Ion Channel									SCN3A	Ion Channel
KCNC1	Ion Channel		HHATL	Enzyme		MARCH11	Enzyme									SCN3B	Ion Channel
KCNC2	Ion Channel		HUNK	Kinase		PLCE1	Enzyme									SLC8A1	Transporter
KCND2	Ion Channel		IDH3A	Enzyme		PLCH1	Enzyme									SPHKAP	Enzyme
KCNIP2	Ion Channel		INPP5J	Enzyme		PLOD2	Enzyme
KCNS3	Ion Channel		IQGAP2	Enzyme		PTPRZ1	Enzyme
KLF12	Transcription Factor		KCNA2	Ion Channel		RAB3B	Enzyme
MANBA	Enzyme		KCNAB1	Ion Channel		RNF144B	Enzyme
MDH1	Enzyme		KCNAB3	Ion Channel		ROR1	Kinase
NDST3	Enzyme		KCNC1	Ion Channel		RUNX2	Transcription Factor
PAM	Enzyme		KCNC2	Ion Channel		SETD7	Epigenetic
PDE8A	Enzyme		KCND2	Ion Channel		SLC4A4	Transporter
PLCE1	Enzyme		KCNIP2	Ion Channel		SLC9A9	Transporter
PLCH1	Enzyme		KCNS3	Ion Channel		SOX6	Transcription Factor
PLOD2	Enzyme		KLF12	Transcription Factor		ST8SIA4	Enzyme
PRKG1	Kinase		MANBA	Enzyme		SULF1	Enzyme
PTPRM	Enzyme		MARCH11	Enzyme		TRPC4	Ion Channel
RNF144B	Enzyme		MDH1	Enzyme		UPP1	Enzyme
ROR1	Kinase		NDST3	Enzyme
RUNX2	Transcription Factor		PAM	Enzyme
SAT1	Enzyme		PDE8A	Enzyme
SLC26A4	Transporter		PLCE1	Enzyme
SLC4A4	Transporter		PLCH1	Enzyme
SLC4A7	Transporter		PLOD2	Enzyme
SLC9A9	Transporter		PRKG1	Kinase
SOX5	Transcription Factor		PTPRM	Enzyme
SOX6	Transcription Factor		PTPRZ1	Enzyme
ST8SIA1	Enzyme		RAB3B	Enzyme
ST8SIA4	Enzyme		RNF144B	Enzyme
SULF1	Enzyme		ROR1	Kinase
TRPC4	Ion Channel		RUNX2	Transcription Factor
TRPC5	Ion Channel		SAT1	Enzyme
UPP1	Enzyme		SETD7	Epigenetic
			SLC26A4	Transporter
			SLC4A4	Transporter
			SLC4A7	Transporter
			SLC9A9	Transporter
			SOX5	Transcription Factor
			SOX6	Transcription Factor
			ST8SIA1	Enzyme
			ST8SIA4	Enzyme
			SULF1	Enzyme
			TRPC4	Ion Channel
			TRPC5	Ion Channel
			UPP1	Enzyme

## Sheet: SST
Human ACC non-conservative intraregional analysis												Human ACC non-conservative interregional analysis															Human ACC non-conservative interregional analysis															Human ACC non-conservative interregional analysis
Bonferroni			FDR correction			FDR + beta >20% threshold			FDR + contrast-set threshold			FDR correction															FDR + beta >20% threshold															FDR + contrast set threshold
targets	S_Class		targets	S_Class		targets	S_Class		targets	S_Class		1		2		3		Intersection interregional analyses									1		2		3		Intersection interregional analyses									1		2		3		Intersection interregional analyses
ADCY8	Enzyme		ADCY8	Enzyme		ADCY8	Enzyme		KLF5	Transcription Factor		ACA vs Mo		ACA vs MTG		ACA vs Se		Dataset	1+2		1+3		2+3		1+2+3		ACA vs Mo		ACA vs MTG		ACA vs Se		Dataset	1+2		1+3		2+3		1+2+3		ACA vs Mo		ACA vs MTG		ACA vs Se		Dataset	1+2
DAPK1	Kinase		ARX	Transcription Factor		ARX	Transcription Factor		LPAR1	GPCR		6		5		27		Number of DEGs	2		6		3		2		4		1		16		Number of DEGs	1		4		1		1		0		0		2		Number of DEGs	0
EPHB6	Kinase		CACNA2D2	Ion Channel		CACNA2D2	Ion Channel		SLC9A2	Transporter		CLK1	Kinase	COX1	Enzyme	ALK	Kinase	Gene + category	GDA	Enzyme	CLK1	Kinase	GDA	Enzyme	GDA	Enzyme	FANCL	Enzyme	GDA	Enzyme	DPYD	Enzyme	Gene + category	GDA	Enzyme	FANCL	Enzyme	GDA	Enzyme	GDA	Enzyme					GABRG1	Ion Channel
FLT3	Kinase		DAPK1	Kinase		FLT3	Kinase					FANCL	Enzyme	GDA	Enzyme	CLK1	Kinase		NKAIN2	Enzyme	FANCL	Enzyme	LDHA	Enzyme	NKAIN2	Enzyme	GDA	Enzyme			FANCL	Enzyme				GDA	Enzyme									QPCT	Enzyme
GALNT14	Enzyme		EPHB6	Kinase		GALNT14	Enzyme					GDA	Enzyme	LDHA	Enzyme	DPYD	Enzyme				GDA	Enzyme	NKAIN2	Enzyme			LPPR1	Enzyme			GABRA2	Ion Channel				LPPR1	Enzyme
GRIK1	Ion Channel		FLT3	Kinase		GRIK3	Ion Channel					LPPR1	Enzyme	ND4	Enzyme	ERBB4	Kinase				LPPR1	Enzyme					SCN9A	Ion Channel			GABRG1	Ion Channel				SCN9A	Ion Channel
GRIK3	Ion Channel		GALNT14	Enzyme		GRIN3A	Ion Channel					NKAIN2	Enzyme	NKAIN2	Enzyme	FANCL	Enzyme				NKAIN2	Enzyme									GDA	Enzyme
GRIN3A	Ion Channel		GRIK1	Ion Channel		KCNA3	Ion Channel					SCN9A	Ion Channel			GABRA2	Ion Channel				SCN9A	Ion Channel									GUCY1B3	Enzyme
KCNA3	Ion Channel		GRIK3	Ion Channel		KLF5	Transcription Factor									GABRG1	Ion Channel														LDHA	Enzyme
KLF5	Transcription Factor		GRIN3A	Ion Channel		LHX6	Transcription Factor									GDA	Enzyme														LPPR1	Enzyme
LPAR1	GPCR		KCNA3	Ion Channel		LPAR1	GPCR									GUCY1B3	Enzyme														NKAIN2	Enzyme
MID1	Enzyme		KLF5	Transcription Factor		MID1	Enzyme									KCNIP4	Ion Channel														PUS7L	Enzyme
NPAS1	Transcription Factor		LHX6	Transcription Factor		NPAS1	Transcription Factor									LDHA	Enzyme														QPCT	Enzyme
NPAS3	Transcription Factor		LPAR1	GPCR		PIEZO2	Ion Channel									LPPR1	Enzyme														SCN3B	Ion Channel
PAM	Enzyme		MID1	Enzyme		PLCH1	Enzyme									MARCH1	Enzyme														SCN9A	Ion Channel
PDE1C	Enzyme		NPAS1	Transcription Factor		RAB31	Enzyme									NKAIN2	Enzyme														ST8SIA4	Enzyme
PHACTR2	Enzyme		NPAS3	Transcription Factor		RAB3B	Enzyme									PARP8	Enzyme														TRPC6	Ion Channel
PIEZO2	Ion Channel		PAM	Enzyme		RNASET2	Enzyme									PHYHIPL	Enzyme														VAT1L	Enzyme
PLCH1	Enzyme		PDE1C	Enzyme		SATB1	Transcription Factor									PRKG1	Kinase
PRKG2	Kinase		PHACTR2	Enzyme		SCN9A	Ion Channel									PTPRK	Enzyme
RAB31	Enzyme		PIEZO2	Ion Channel		SLC47A1	Transporter									PTPRT	Enzyme
RAB3B	Enzyme		PLCH1	Enzyme		SLC9A2	Transporter									PUS7L	Enzyme
RNASET2	Enzyme		PRKG2	Kinase		SOX6	Transcription Factor									QPCT	Enzyme
SATB1	Transcription Factor		RAB31	Enzyme		TRHDE	Enzyme									SCN3B	Ion Channel
SCN9A	Ion Channel		RAB3B	Enzyme		TRPC6	Ion Channel									SCN9A	Ion Channel
SLC47A1	Transporter		RNASET2	Enzyme		TSHZ3	Transcription Factor									ST8SIA4	Enzyme
SLC9A2	Transporter		SATB1	Transcription Factor		VAT1L	Enzyme									TRPC6	Ion Channel
SOX6	Transcription Factor		SCN9A	Ion Channel												TRPM3	Ion Channel
ST6GALNAC5	Enzyme		SLC47A1	Transporter												VAT1L	Enzyme
TRHDE	Enzyme		SLC9A2	Transporter
TRPC6	Ion Channel		SOX6	Transcription Factor
TSHZ3	Transcription Factor		ST6GALNAC5	Enzyme
VAT1L	Enzyme		TRHDE	Enzyme
			TRPC6	Ion Channel
			TSHZ3	Transcription Factor
			VAT1L	Enzyme

## Sheet: VIP
Human ACC non-conservative intraregional analysis												Human ACC non-conservative interregional analysis															Human ACC non-conservative interregional analysis															Human ACC non-conservative interregional analysis
Bonferroni			FDR correction			FDR + beta >20% threshold			FDR + contrast-set threshold			FDR correction															FDR + beta >20% threshold															FDR + contrast set threshold
targets	S_Class		targets	S_Class		targets	S_Class		targets	S_Class		1		2		3		Intersection interregional analyses									1		2		3		Intersection interregional analyses									1		2		3		Intersection interregional analyses
ADAM33	Enzyme		ADAM33	Enzyme		ADAM33	Enzyme		ADAM33	Enzyme		ACA vs Mo		ACA vs MTG		ACA vs Se		Dataset	1+2		1+3		2+3		1+2+3		ACA vs Mo		ACA vs MTG		ACA vs Se		Dataset	1+2		1+3		2+3		1+2+3		ACA vs Mo		ACA vs MTG		ACA vs Se		Dataset	1+2
ADAMTS6	Enzyme		ADAMTS6	Enzyme		ADAMTS6	Enzyme		ASIC4	Ion Channel		2		9		4		Number of DEGs	0		2		0		0		1		1		1		Number of DEGs	0		1		0		0		0		0		0		Number of DEGs	0
ADARB2	Enzyme		ADARB2	Enzyme		ADARB2	Enzyme		CHD7	Epigenetic		ASIC2	Ion Channel	ATP6	Enzyme	ASIC2	Ion Channel	Gene + category			ASIC2	Ion Channel					TRIM36	Enzyme	ND4L	Enzyme	TRIM36	Enzyme	Gene + category			TRIM36	Enzyme
ADRA1A	GPCR		ADRA1A	GPCR		ADRA1A	GPCR		HTR2C	GPCR		TRIM36	Enzyme	COX1	Enzyme	HTR2C	GPCR				TRIM36	Enzyme
ADRA1B	GPCR		ADRA1B	GPCR		ADRA1B	GPCR		NR2E1	Nuclear Receptor				COX2	Enzyme	NKAIN2	Enzyme
ARHGAP28	Enzyme		ARHGAP28	Enzyme		ARHGAP28	Enzyme		PPAPDC1A	Enzyme				COX3	Enzyme	TRIM36	Enzyme
ASIC1	Ion Channel		ASIC1	Ion Channel		ASIC1	Ion Channel		PTGFR	GPCR				LDHA	Enzyme
ASIC4	Ion Channel		ASIC4	Ion Channel		ASIC4	Ion Channel		RXRG	Nuclear Receptor				ND2	Enzyme
CHD7	Epigenetic		CHD7	Epigenetic		CHD7	Epigenetic		SLC10A4	Transporter				ND4	Enzyme
CHRNA7	Ion Channel		CHRNA7	Ion Channel		CHRNA7	Ion Channel		SLC22A3	Transporter				ND4L	Enzyme
CHST11	Enzyme		CHST11	Enzyme		CNR1	GPCR							ND5	Enzyme
CNR1	GPCR		CNR1	GPCR		EPS8	Enzyme
DLX6	Transcription Factor		DLX6	Transcription Factor		FIGN	Enzyme
EPS8	Enzyme		EPS8	Enzyme		HIPK2	Kinase
ERBB4	Kinase		ERBB4	Kinase		HTR2C	GPCR
FIGN	Enzyme		FIGN	Enzyme		HTRA1	Enzyme
GALNT13	Enzyme		GALNT13	Enzyme		KMO	Enzyme
GALNTL6	Enzyme		GALNTL6	Enzyme		L3MBTL4	TF-Epigenetic
GLRA2	Ion Channel		GLRA2	Ion Channel		NR2E1	Nuclear Receptor
HIPK2	Kinase		HIPK2	Kinase		NR2F2	Nuclear Receptor
HTR2C	GPCR		HTR2C	GPCR		PDE3A	Enzyme
HTRA1	Enzyme		HTRA1	Enzyme		PLD5	Enzyme
INPP4B	Enzyme		INPP4B	Enzyme		PPAPDC1A	Enzyme
KMO	Enzyme		KMO	Enzyme		PROX1	Transcription Factor
L3MBTL4	TF-Epigenetic		L3MBTL4	TF-Epigenetic		PTGFR	GPCR
NKAIN3	Enzyme		NKAIN3	Enzyme		RERG	Enzyme
NPAS3	Transcription Factor		NPAS3	Transcription Factor		RXRG	Nuclear Receptor
NR2E1	Nuclear Receptor		NR2E1	Nuclear Receptor		SLC10A4	Transporter
NR2F2	Nuclear Receptor		NR2F2	Nuclear Receptor		SLC22A3	Transporter
PDE3A	Enzyme		PDE3A	Enzyme
PLD5	Enzyme		PLD5	Enzyme
PPAPDC1A	Enzyme		PPAPDC1A	Enzyme
PROX1	Transcription Factor		PROX1	Transcription Factor
PTGFR	GPCR		PTGFR	GPCR
RERG	Enzyme		RERG	Enzyme
RXRG	Nuclear Receptor		RXRG	Nuclear Receptor
SLC22A3	Transporter		SLC10A4	Transporter
SLC24A3	Transporter		SLC22A3	Transporter
ZBTB16	Transcription Factor		SLC24A3	Transporter
			ZBTB16	Transcription Factor
